# Supplementary material for: A novel method for cross-species gene expression analysis
Source: BMC Bioinformatics. 2013 Feb 27;14:70. doi: 10.1186/1471-2105-14-70 (PMC3679856; doi:10.1186/1471-2105-14-70)
Supplement: Additional file 2 — List of analyzed homology groups from the meta-analysis of heat stress experiments. Results for each homology group based on heat stress experiments performed in eight different species. The list contains combined p-value and false discovery rate as well as individual p-values from each experiment. [file 1471-2105-14-70-S2.xlsx]

## Sheet: Information
Group	Homology group identifier (from HomoloGene)
n	Number of experiments with homologs
S	Combined score
alpha	Gamma parameter (used to derive a p-value from S)
Direction	Direction of regulation
p-value	Combined cross-species p-value
FDR	Combined cross-species false discovery rate
p-value TAXID	Individual p-value for the eight different experiments (identified by the taxonomy ID of the corresponding species)
Annotation	Putative annotation of the homology group
p-value combination method	Combined cross-species p-value for the combination method
False discovery rate combination method	Combined cross-species false discovery rate for the combination method
p-value average method	Combined cross-species p-value for the average method
False discovery rate average method	Combined cross-species false discovery rate for the average method
p-value random method	Combined cross-species p-value for the random method
False discovery rate random method	Combined cross-species false discovery rate for the random method

## Sheet: Results - heat shock
Group	n	S	alpha	Direction	p-value	False discovery rate (FDR)	p-value 4932	p-value 4896	p-value 3702	p-value 7227	p-value 9606	p-value 4530	p-value 10090	p-value 7955	Annotation	p-value combination method	False discovery rate combination method	p-value average method	False discovery rate average method	p-value random method	False discovery rate random method
111895	6	10.7477943984944	7.04347826086957	Up	4.19074972005382e-25	1.5886713113752e-20	0.00864448044267	1.70021275737e-07	6.31375237296e-08	0.328978527773	NA	1.93738387494e-09	NA	1.89490588533e-06	zgc:63663(7955)|Heat shock protein cognate 4(7227)|heat shock protein Ssa2(4896)|heat shock protein Ssa1 (predicted)(4896)|ATPase involved in protein folding and nuclear localization signal (NLS)-directed nuclear transport; member of heat shock protein 70 (HSP70) family; forms a chaperone complex with Ydj1p; localized to the nucleus, cytoplasm, and cell wall(4932)|ATP binding protein involved in …	1.88546636767663e-11	4.85798979933555e-08	2.70559626581058e-12	1.29331670850317e-08	1.76792269462538e-11	8.35107750184544e-08
55957	6	10.5691848595665	7.04347826086957	Up	1.33438992568633e-24	2.52926938464216e-20	0.0141843341813	1.01551790773e-08	2.79538461741e-08	NA	2.79711215108e-08	NA	0.942017974117	2.36271886711e-08	DnaJ (Hsp40) homolog, subfamily B, member 1(9606)|DnaJ (Hsp40) homolog, subfamily B, member 1(10090)|DnaJ (Hsp40) homolog, subfamily B, member 1a(7955)|DnaJ (Hsp40) homolog, subfamily B, member 1b(7955)|DNAJ domain protein Psi1(4896)|Sis1p(4932)|DNAJ heat shock family protein(3702)|DNAJ heat shock family protein(3702)|hypothetical protein(4530)	1.54353899615598e-07	0.000106699956656226	1.38593864511362e-07	7.85605461596204e-05	6.82681049937057e-08	6.15864564773593e-05
8106	6	10.0919141886617	6	Up	3.72407922799148e-20	4.7058706484643e-16	0.0546983478862	2.47568000212e-07	1.03095281959e-06	0.000712204493375	0.111949318819	NA	NA	4.53200586328e-09	AHA1, activator of heat shock 90kDa protein ATPase homolog 1 (yeast)(9606)|AHA1, activator of heat shock protein ATPase homolog 1 (yeast)(10090)|AHA1, activator of heat shock protein ATPase homolog 1, like(7955)|CG1416, isoform A(7227)|chaperone activator Aha1 (predicted)(4896)|Aha1p(4932)|Aha1 domain-containing protein(3702)|hypothetical protein(4530)	1.78919690567015e-11	4.85798979933555e-08	3.19427597188702e-12	1.29331670850317e-08	1.66240348045144e-11	8.35107750184544e-08
68464	4	13.6152753323929	4	Up	6.33996536691188e-20	6.00854367735657e-16	NA	NA	3.31766616279e-07	NA	0.000119559094555	NA	8.65745462745e-06	6.48692219944e-09	heat shock protein 90kDa alpha (cytosolic), class A member 1(9606)|heat shock protein 90, alpha (cytosolic), class A member 1(10090)|heat shock protein 90-alpha 2(7955)|ATHSP90.1 (HEAT SHOCK PROTEIN 90.1); ATP binding / unfolded protein binding(3702)	2.05765010872875e-10	3.4304658459759e-07	3.1457050479593e-11	8.91555724692625e-08	1.87301324594336e-10	4.82590376513879e-07
117706	4	12.0661314849915	4.5	Up	2.83998024325805e-19	2.15321622083339e-15	NA	NA	1.78082036801e-11	NA	2.68698361683e-05	NA	0.806030459322	4.77660346321e-09	heat shock 70kDa protein 1-like(9606)|heat shock protein 1-like(10090)|novel protein similar to vertebrate heat shock 70kDa protein 1B (HSPA1B)(7955)|zgc:174006(7955)|heat shock cognate 70-kd protein, like(7955)|heat shock cognate 70-kd protein(7955)|Hsp70b (heat shock protein 70B); ATP binding(3702)	2.16054495426744e-12	1.0205694182308e-08	8.99619715020904e-15	1.27485109815612e-10	3.63569440701226e-11	1.28803563604427e-07
36085	5	10.4649659663375	5	Up	6.36884342540559e-18	4.02394142356168e-14	NA	NA	1.16338006232e-09	0.00488237141272	0.0747460509032	NA	0.00079026483863	5.62214180251e-08	FK506 binding protein 4, 59kDa(9606)|FK506 binding protein 4(10090)|FK506 binding protein 4(7955)|FK506-binding protein FKBP59(7227)|peptidyl-prolyl cis-trans isomerase, putative / FK506-binding protein, putative(3702)	2.97914568931717e-15	2.8343382225906e-11	3.00499640234885e-16	8.5167608035371e-12	2.70570052323829e-15	7.66849642296196e-11
4965	6	7.58273557200973	6.6605504587156	Up	1.48935975715201e-15	8.06573414769653e-12	0.0192216483095	9.99225408191e-08	4.61506200637e-07	0.00247224020145	0.751819997806	NA	1.39445089883e-05	NA	stress-induced-phosphoprotein 1(9606)|stress-induced phosphoprotein 1(10090)|stress-induced-phosphoprotein 1 (Hsp70/Hsp90-organizing protein)(7955)|Hsp70/Hsp90 organizing protein homolog(7227)|chaperone activator Sti1 (predicted)(4896)|Hsp90 cochaperone, interacts with the Ssa group of the cytosolic Hsp70 chaperones; activates the ATPase activity of Ssa1p; homolog of mammalian Hop protein(4932)|s…	1.67627112908965e-06	0.000585424530184064	2.8731806739181e-07	0.000127237010406542	0.000108848952013748	0.00673410854944163
6426	3	13.058136230179	3	Up	7.83264536955309e-15	3.71159691642985e-11	0.00424934991044	3.37990428047e-07	6.75372819542e-09	NA	NA	NA	NA	NA	heat shock protein Hsp104 (predicted)(4896)|Heat shock protein that cooperates with Ydj1p (Hsp40) and Ssa1p (Hsp70) to refold and reactivate previously denatured, aggregated proteins; responsive to stresses including: heat, ethanol, and sodium arsenite; involved in [PSI+] propagation(4932)|ATHSP101 (ARABIDOPSIS THALIANA HEAT SHOCK PROTEIN 101); ATP binding / ATPase/ nucleoside-triphosphatase/ nuc…	1.83400074275937e-06	0.000618800583943883	1.10675891312074e-06	0.000348530679062979	1.79315012849039e-06	0.000637937223362316
39452	7	6.91086188949558	7	Up	1.98215609240037e-14	7.51415553068056e-11	0.0250307489094	1.40234059277e-06	6.09066202756e-07	0.356667495071	0.00337885502707	NA	0.0456742896671	0.000831493715651	heat shock 70kDa protein 9 (mortalin)(9606)|heat shock protein 9(10090)|heat shock protein 9(7955)|Heat shock protein cognate 5(7227)|mitochondrial heat shock protein Hsp70(4896)|Hsp70 family ATPase, constituent of the import motor component of the Translocase of the Inner Mitochondrial membrane (TIM23 complex); involved in protein translocation and folding; subunit of SceI endonuclease(4932)|MTH…	8.18266875115567e-05	0.00583632703896693	2.43028287688589e-06	0.000569248572699998	0.000115903967378176	0.00694492651888427
68524	7	6.63323203659651	7.47457627118644	Up	1.78864564508098e-14	7.51415553068056e-11	0.000418548066968	NA	0.00110652334905	0.852610031427	0.00226324678835	1.12906660049e-11	0.490858552596	0.142677941858	heat shock 70kDa protein 8(9606)|heat shock protein 8(10090)|heat shock protein 8(7955)|Heat shock protein cognate 1(7227)|Heat shock protein that is highly induced upon stress; plays a role in SRP-dependent cotranslational protein-membrane targeting and translocation; member of the HSP70 family; cytoplasmic protein that concentrates in nuclei upon starvation(4932)|heat shock cognate 70 kDa prote…	4.07979110548108e-05	0.00379112916431294	2.30451319710415e-05	0.00208858018194026	3.97590668564405e-05	0.00360476179063488
74306	8	5.59828638111321	9.6	Up	2.76675387177332e-14	9.53498841136863e-11	0.00201919701941	7.85735768704e-06	0.00404857373496	0.0164772918967	0.000647789634718	0.0186993428787	0.00115941757647	0.0127502872494	heat shock protein 90kDa alpha (cytosolic), class B member 1(9606)|heat shock protein 90 alpha (cytosolic), class B member 1(10090)|heat shock protein 90, alpha (cytosolic), class B member 1(7955)|Heat shock protein 83(7227)|Hsp90 chaperone(4896)|Hsp82p(4932)|Cytoplasmic chaperone of the Hsp90 family, redundant in function and nearly identical with Hsp82p, and together they are essential; express…	0.0017578640492388	0.0360282345664459	0.00753472749181003	0.0704443570187537	0.0114495526487789	0.0990965403991276
1626	7	6.84044360568059	7	Up	3.05582093987672e-14	9.65033391474585e-11	0.0142463638181	2.34006480738e-06	0.52222217863	0.027893382439	0.0271974002733	NA	1.29028215595e-05	9.40007078495e-06	heat shock 60kDa protein 1 (chaperonin)(9606)|heat shock protein 1 (chaperonin)(10090)|heat shock 60kD protein 1 (chaperonin)(7955)|Heat shock protein 60(7227)|mitochondrial heat shock protein Hsp60/Mcp60(4896)|Hsp60p(4932)|HSP60-2 (HEAT SHOCK PROTEIN 60-2); ATP binding(3702)	0.0018509758425528	0.0370482749503048	0.00128260157767106	0.0247457412623234	0.00182451923141047	0.0361211085297783
40827	5	8.60029322920233	5	Up	3.30935505794656e-14	9.65033391474585e-11	NA	NA	3.94439720479e-08	0.000244936513502	0.24354467368	NA	0.28291930277	3.17267181056e-07	HSPA (heat shock 70kDa) binding protein, cytoplasmic cochaperone 1(9606)|HSPA (heat shock 70kDa) binding protein, cytoplasmic cochaperone 1(10090)|zgc:55259(7955)|CG10973, isoform A(7227)|armadillo/beta-catenin repeat family protein(3702)|hypothetical protein(4530)	2.02208931532503e-12	1.0205694182308e-08	3.27069955790571e-13	3.08993889567212e-09	1.86504125213284e-12	2.64294995839745e-08
74294	5	7.08137388311708	6.57200034062846	Up	4.1694027130909e-14	1.12898491036116e-10	0.235178926016	NA	2.4780113227e-06	1.3988437897e-07	5.63823007771e-06	NA	0.0226980781619	NA	heat shock 70kDa protein 1A(9606)|heat shock 70kDa protein 1B(9606)|heat shock protein 1B(10090)|heat shock protein 1A(10090)|heat shock protein 70.2-like(7955)|Heat-shock-protein-70Ab(7227)|Heat shock protein 68(7227)|Heat-shock-protein-70Aa(7227)|Heat-shock-protein-70Bc(7227)|Heat-shock-protein-70Ba(7227)|Heat-shock-protein-70Bb(7227)|Hsp70Bbb(7227)|ATPase involved in protein folding and the re…	0.000493568259574933	0.0172464315476107	1.36855656986555e-08	1.4365789001159e-05	0.000888700147519693	0.0239881329342887
91328	1	6.93401373295674	6.70855677526682	Up	5.62056738557105e-14	1.42046726013075e-10	NA	NA	NA	NA	NA	1.61522312333e-10	NA	NA	hypothetical protein(4530)|hypothetical protein(4530)|hypothetical protein(4530)|hypothetical protein(4530)|hypothetical protein(4530)|hypothetical protein(4530)|hypothetical protein(4530)|hypothetical protein(4530)|hypothetical protein(4530)|hypothetical protein(4530)|hypothetical protein(4530)|hypothetical protein(4530)|hypothetical protein(4530)|hypothetical protein(4530)|hypothetical protein(…	0.481041035095949	0.530515781083927	0.427616860806697	0.515892163963168	0.446985408603926	0.521567058304545
7649	4	9.23750350488146	4	Up	8.18873744817727e-13	1.94016779951845e-09	NA	NA	4.63257014677e-10	0.00116158160471	0.52851838706	NA	0.000315414005933	NA	calcyclin binding protein(9606)|calcyclin binding protein(10090)|calcyclin binding protein(7955)|CG3226(7227)|SGS domain-containing protein(3702)|hypothetical protein(4530)	6.64664691375705e-12	2.69113238328146e-08	1.32634244663859e-12	9.39779940565773e-09	6.27221882249079e-12	5.9255741955678e-08
93859	2	15.4525472456067	2	Up	1.20766932405445e-12	2.69303155326942e-09	NA	NA	2.61933481171e-10	NA	NA	0.000144509695157	NA	NA	hypothetical protein(3702)|hypothetical protein(4530)	7.85044915980436e-11	1.48331620058117e-07	1.35750475107004e-11	4.27493329498077e-08	7.37956818778075e-11	2.32390801753424e-07
93388	2	15.4212813706549	2	Up	1.28307843838318e-12	2.70223447337043e-09	NA	NA	3.78414132225e-07	NA	NA	1.06482403781e-07	NA	NA	17.4 kDa class III heat shock protein (HSP17.4-CIII)(3702)|hypothetical protein(4530)	3.47034661862608e-11	7.56588952808464e-08	5.97717237347345e-12	2.11756274261231e-08	3.20845534535367e-11	1.28803563604427e-07
1624	5	7.69293372488811	5	Up	2.00150671671117e-12	3.99342726967388e-09	0.12465935986	1.03798540662e-06	2.8311765701e-05	NA	0.0172606506543	NA	0.00031193665428	NA	heat shock 70kDa protein 4(9606)|heat shock protein 4(10090)|heat shock protein Pss1(4896)|ATPase that is a component of the heat shock protein Hsp90 chaperone complex; binds unfolded proteins; member of the heat shock protein 70 (HSP70) family; localized to the cytoplasm(4932)|ATP binding(3702)|HSP91; ATP binding(3702)|hypothetical protein(4530)|hypothetical protein(4530)	0.0061809250492278	0.0724482124670035	0.00443162287809167	0.0516104607860178	0.00610677511103613	0.0709627799085634
93881	1	26.4948134657116	1	Up	3.11493302192e-12	5.90419979639827e-09	NA	NA	3.11493302192e-12	NA	NA	NA	NA	NA	HSP21 (HEAT SHOCK PROTEIN 21)(3702)|hypothetical protein(4530)	1.44594236310789e-11	4.55343316168931e-08	3.10094264136511e-12	1.29331670850317e-08	1.37378120923784e-11	8.35107750184544e-08
3038	5	7.57385179912423	5	Up	3.41653237891471e-12	6.16749171201322e-09	NA	NA	1.30321726844e-05	NA	0.346426958849	1.39761671117e-11	0.85838518911	0.660527611392	FK506 binding protein 5(9606)|FK506 binding protein 5(10090)|FK506 binding protein 5(7955)|ROF1 (ROTAMASE FKBP 1); FK506 binding / calmodulin binding / peptidyl-prolyl cis-trans isomerase(3702)|hypothetical protein(4530)|hypothetical protein(4530)|hypothetical protein(4530)	2.10642410796621e-09	2.59566400295558e-06	1.81555402205113e-10	3.95818708407486e-07	1.89707281841686e-09	3.36042736372317e-06
92644	2	14.0058873385699	2	Up	1.98250880667849e-11	3.41613301601704e-08	NA	NA	7.63382379072e-07	NA	NA	8.95155941023e-07	NA	NA	CLPB4 (CASEIN LYTIC PROTEINASE B4); ATP binding / ATPase/ nucleoside-triphosphatase/ nucleotide binding / protein binding(3702)|hypothetical protein(4530)	0.000486201899439125	0.0171819628851667	0.00018588545952888	0.00782818082313153	0.000506405416146975	0.0172922196439007
39626	7	5.6957324204246	7	Up	3.16143198833665e-11	5.21072718460235e-08	0.041882435394	0.00029164780845	0.0736060636915	0.114349153842	1.2801624468e-05	NA	0.582768955748	6.30703427351e-06	ubiquitin C(9606)|ubiquitin C(10090)|ubiquitin B(7955)|Ubiquitin-63E(7227)|ubiquitin(4896)|Ubi4p(4932)|UBQ4; protein binding(3702)|hypothetical protein(4530)	3.67236355266396e-10	5.47800672682115e-07	7.39224767797597e-11	1.74592569740996e-07	3.4228761348079e-10	8.08426295106047e-07
95016	1	23.2726773315341	1	Up	7.81276310082e-11	1.23405848495411e-07	NA	NA	7.81276310082e-11	NA	NA	NA	NA	NA	ATHSP22.0(3702)|hypothetical protein(4530)	0.0145360530683568	0.114744777278422	0.0096621109656302	0.0811462621742988	0.0142722955097029	0.111583285540946
31283	6	6.03746648636195	6	Up	1.11186149377288e-10	1.56109471731245e-07	0.0204199752066	4.03767368124e-07	2.0279777852e-06	0.189611615647	0.0649041123162	NA	NA	0.900291080982	peptidylprolyl isomerase D(9606)|peptidylprolyl isomerase D (cyclophilin D)(10090)|peptidylprolyl isomerase D (cyclophilin D)(7955)|CG8336, isoform B(7227)|cyclophilin family peptidyl-prolyl cis-trans isomerase Wis2(4896)|Cpr6p(4932)|SQN (SQUINT); peptidyl-prolyl cis-trans isomerase(3702)|hypothetical protein(4530)|hypothetical protein(4530)	0.0408169719983403	0.197952535998795	0.000715563842046473	0.0178525619817616	0.266172690000248	0.443469894773207
31520	1	22.9891648187652	1	Up	1.03736735171e-10	1.56109471731245e-07	NA	1.03736735171e-10	NA	NA	NA	NA	NA	NA	But2 family protein(4896)|Schizosaccharomyces pombe 972h- SPAC27D7.10c gene(4896)	1.60948496190456e-10	2.85100142439369e-07	6.49648414674203e-11	1.67384866988148e-07	1.55252188380925e-10	4.40015752309217e-07
111886	1	11.1854622897822	2.46938775510204	Up	1.07270182111502e-10	1.56109471731245e-07	NA	NA	1.24182860196e-09	NA	NA	NA	NA	NA	HSP18.2 (heat shock protein 18.2)(3702)|17.6 kDa class I small heat shock protein (HSP17.6C-CI) (AA 1-156)(3702)|ATHSP17.4(3702)|hypothetical protein(4530)|hypothetical protein(4530)|hypothetical protein(4530)|hypothetical protein(4530)|hypothetical protein(4530)|hypothetical protein(4530)|hypothetical protein(4530)	0.000685806396263297	0.0208025772938231	0.000694639517764687	0.0175331170013301	0.000688370153822158	0.0206452771424631
5669	3	9.63420466937622	3	Up	1.25495445327323e-10	1.69907387032624e-07	0.0557697229923	4.2822637881e-09	0.00117403844882	NA	NA	NA	NA	NA	mitochondrial heatshock protein Hsp78 (predicted)(4896)|Hsp78p(4932)|CLPB3 (CASEIN LYTIC PROTEINASE B3); ATP binding / ATPase/ nucleoside-triphosphatase/ nucleotide binding / protein binding(3702)|hypothetical protein(4530)	3.00014630857801e-15	2.8343382225906e-11	1.7055009629907e-08	1.72633243903865e-05	7.45516304035398e-07	0.000349633193747147
37567	8	5.26333085197418	8.64285714285714	Down	5.19980931431822e-12	1.97119571296489e-07	0.741020270373	1.13064208664e-07	0.0312838055459	0.0659542711475	0.887140425604	4.61854454088e-05	0.00502832764026	0.00300421615442	glutamate-ammonia ligase(9606)|glutamate-ammonia ligase (glutamine synthetase)(10090)|glutamate-ammonia ligase (glutamine synthase) b(7955)|Glutamine synthetase 2(7227)|glutamate-ammonia ligase Gln1(4896)|Gln1p(4932)|ATGSR1; copper ion binding / glutamate-ammonia ligase(3702)|ATGSR2; copper ion binding / glutamate-ammonia ligase(3702)|GLN1;4; glutamate-ammonia ligase(3702)|hypothetical protein(45…	0.000494111298308512	0.0172464315476107	0.000316841353412967	0.0108453111575245	0.000483927239175748	0.0169117950835007
26376	1	22.3006274783573	1	Up	2.06519251895e-10	2.69963390347847e-07	NA	2.06519251895e-10	NA	NA	NA	NA	NA	NA	phosphoketolase family protein (predicted)(4896)	0.0109734265663701	0.098795697504467	0.0110088555614218	0.087137531099608	0.0110151939008782	0.0968860586292018
59688	1	22.1845582419591	1	Up	2.31936325274e-10	2.84525257882015e-07	NA	NA	2.31936325274e-10	NA	NA	NA	NA	NA	MBF1C (MULTIPROTEIN BRIDGING FACTOR 1C); DNA binding / transcription coactivator/ transcription factor(3702)|hypothetical protein(4530)	0.00060681644123433	0.019367558082729	0.000614935270589531	0.0162427730093649	0.000609138321366792	0.0191399094281348
93491	2	10.5338396085139	2.57142857142857	Up	2.3266989354355e-10	2.84525257882015e-07	NA	NA	4.98042506403e-06	NA	NA	2.42984682042e-06	NA	NA	anac053 (Arabidopsis NAC domain containing protein 53); transcription factor(3702)|NAC2; transcription factor(3702)|hypothetical protein(4530)|hypothetical protein(4530)	1.04080979604643e-09	1.47493156197739e-06	2.45215061607e-10	4.96420376861828e-07	9.93716726259313e-10	2.16645534274165e-06
40105	2	9.74977683417091	2.84705882352941	Up	2.49928175486139e-10	2.96078975140752e-07	0.000766373824379	1.70156069197e-07	NA	NA	NA	NA	NA	NA	zinc binding dehydrogenase(4896)|Putative protein of unknown function; involved in copper metabolism; similar to C.carbonum toxD gene; YCR102C is not an essential gene(4932)|Member of the quinone oxidoreductase family, up-regulated in response to the fungicide mancozeb; possibly up-regulated by iodine(4932)|Putative protein of unknown function with similarity to dehydrogenases from other model or…	1.4794457553893e-05	0.00218387768746061	5.83953840295746e-06	0.000905947411498327	5.41983474446064e-05	0.00431485832380628
97046	2	7.40083968395434	4.16443594646272	Up	3.17776762013454e-10	3.65048462762667e-07	NA	NA	0.000117863724435	NA	NA	1.03860977216e-07	NA	NA	ELIP2 (EARLY LIGHT-INDUCIBLE PROTEIN 2); chlorophyll binding(3702)|ELIP1 (EARLY LIGHT-INDUCABLE PROTEIN); chlorophyll binding(3702)|hypothetical protein(4530)|hypothetical protein(4530)|hypothetical protein(4530)	3.39000064444268e-05	0.00339489137077787	1.89558625973753e-05	0.00190924370401163	0.000206106153666254	0.00998031237376823
112007	1	10.6985521964482	2.46938775510204	Up	3.35189137117648e-10	3.73726029382144e-07	NA	NA	3.03209402078e-09	NA	NA	NA	NA	NA	glutamate binding(3702)|glutamate binding(3702)|glutamate binding(3702)|hypothetical protein(4530)	0.094475158946042	0.299442513402899	2.60832112257983e-06	0.00059140029804926	0.0243767529327543	0.147530628148649
5392	4	6.61916432023355	4.80769230769231	Up	4.99606048527011e-10	5.26099047044735e-07	0.00269049708041	3.86233579116e-09	0.227863910513	0.620821898696	NA	NA	NA	NA	Trehalose-6-phosphate synthase 1(7227)|alpha,alpha-trehalose-phosphate synthase [UDP-forming](4896)|Synthase subunit of trehalose-6-phosphate synthase/phosphatase complex, which synthesizes the storage carbohydrate trehalose; also found in a monomeric form; expression is induced by the stress response and repressed by the Ras-cAMP pathway(4932)|ATTPS1 (TREHALOSE-6-PHOSPHATE SYNTHASE); alpha,alpha…	0.0371887845301319	0.188739032971429	6.6143977182788e-08	4.26057409389677e-05	0.329350969919456	0.478827868980965
117429	2	12.3357851071167	2	Up	4.95137283212955e-10	5.26099047044735e-07	NA	NA	7.62094477704e-07	NA	NA	2.53083820247e-05	NA	NA	catalytic/ protein binding / serine-type endopeptidase/ serine-type peptidase(3702)|hypothetical protein(4530)	3.85530100957511e-09	4.20257466205299e-06	1.05229522034201e-09	1.65689728527407e-06	3.65100082604288e-09	5.17383327058536e-06
99050	1	21.3659560931594	1	Up	5.25875778747e-10	5.38795267473514e-07	NA	NA	5.25875778747e-10	NA	NA	NA	NA	NA	hypothetical protein(3702)|hypothetical protein(4530)|hypothetical protein(4530)	0.000122327858224044	0.00733202784833871	5.77770236674934e-05	0.003688100010775	0.000243767696626886	0.0111433291254826
31249	7	5.20083692272687	7	Up	5.94884057302987e-10	5.7824255713587e-07	0.699138106808	0.135709379716	5.36582461947e-07	0.165252981325	NA	3.01893987446e-08	0.962939599518	0.632010705914	tetratricopeptide repeat domain 4(9606)|tetratricopeptide repeat domain 4(10090)|tetratricopeptide repeat domain 4(7955)|DNA polymerase interacting tpr containing protein of 47kD(7227)|HSP chaperone complex subunit (predicted)(4896)|Cns1p(4932)|tetratricopeptide repeat (TPR)-containing protein(3702)|hypothetical protein(4530)	1.94983544693092e-09	2.51191982895073e-06	5.3193544887998e-10	9.35109876386041e-07	1.86797134853075e-09	3.36042736372317e-06
96832	1	21.2528144575712	1	Up	5.88870713793e-10	5.7824255713587e-07	NA	NA	5.88870713793e-10	NA	NA	NA	NA	NA	HSA32 (HEAT-STRESS-ASSOCIATED 32); catalytic(3702)|hypothetical protein(4530)	1.76383026052322e-09	2.38049891636901e-06	5.60894358145603e-10	9.35109876386041e-07	1.69511378360287e-09	3.36042736372317e-06
118923	1	13.2390627651175	1.8	Up	6.27233086646191e-10	5.94444477041761e-07	NA	NA	2.37422647398e-09	NA	NA	NA	NA	NA	ATHSP23.6-MITO (MITOCHONDRION-LOCALIZED SMALL HEAT SHOCK PROTEIN 23.6)(3702)|23.5 kDa mitochondrial small heat shock protein (HSP23.5-M)(3702)	5.48799907246588e-08	4.57473146211259e-05	8.06635486162721e-09	9.52569289534327e-06	5.10352051162024e-08	4.98772339104624e-05
4877	4	6.81578042616708	4.5	Up	7.38536613224922e-10	6.82858157823014e-07	NA	NA	0.000796710976464	0.00229739690203	NA	NA	0.0932049658533	7.85056778288e-07	SGT1, suppressor of G2 allele of SKP1 (S. cerevisiae)(9606)|SGT1, suppressor of G2 allele of SKP1 (S. cerevisiae)(10090)|zgc:103668(7955)|SGT1, suppressor of G2 allele of SKP1-like(7955)|Sgt1(7227)|SGT1B; protein binding(3702)|SGT1A; protein binding(3702)|hypothetical protein(4530)	3.47570820676651e-10	5.47269566645424e-07	4.32876072350127e-10	8.17904909503153e-07	9.13175527988653e-06	0.00165905261629836
112052	2	9.83113728594595	2.57142857142857	Up	1.27685396059178e-09	1.15248230457319e-06	NA	NA	1.16804740919e-08	NA	NA	0.000561231887196	NA	NA	ubiquinol-cytochrome C reductase complex 14 kDa protein, putative(3702)|ubiquinol-cytochrome C reductase complex 14 kDa protein, putative(3702)|hypothetical protein(4530)|hypothetical protein(4530)	9.92237667569163e-08	7.60054053357979e-05	1.70283513102195e-09	2.29817872778209e-06	2.0944602959051e-07	0.000144783399284249
123889	1	9.71291917225274	3.04878048780488	Down	7.30175902011838e-11	1.38401191346834e-06	NA	1.62908345874e-09	NA	NA	NA	NA	NA	NA	hypothetical protein(4896)|inorganic phosphate transporter (predicted)(4896)|inorganic phosphate transporter (predicted)(4896)|inorganic phosphate transporter (predicted)(4896)|inorganic phosphate transporter (predicted)(4896)	1.29564370761254e-08	1.36004199856128e-05	3.20859457851618e-09	4.13354488837753e-06	1.24215135602208e-08	1.53065451010338e-05
93815	1	20.2555348259987	1	Up	1.59636793943e-09	1.40736540036865e-06	NA	NA	1.59636793943e-09	NA	NA	NA	NA	NA	HSP70T-2 (HEAT-SHOCK PROTEIN 70T-2); ATP binding(3702)|hypothetical protein(4530)	4.84890356839613e-05	0.00421557131703936	7.75975928942777e-08	4.78102386480352e-05	0.00020291599899542	0.0099455898756483
124013	1	20.1081197914886	1	Up	1.84992675323e-09	1.59383802927718e-06	NA	NA	1.84992675323e-09	NA	NA	NA	NA	NA	heat shock protein binding(3702)|hypothetical protein(4530)	2.93137049710516e-09	3.32323610515818e-06	1.35395345090545e-09	2.01967098450327e-06	2.84195102097261e-09	4.23929346507399e-06
21182	7	4.77705895648067	7.47457627118644	Up	2.39575430497738e-09	2.0182366654975e-06	0.0460680723622	7.18765482759e-09	0.111203202577	0.0460630631405	0.98216334339	NA	0.464860600343	0.00186433032562	peroxiredoxin 2(9606)|peroxiredoxin 2(10090)|peroxiredoxin 2(7955)|thioredoxin peroxidase 1(7227)|thioredoxin peroxidase Tpx1(4896)|Tsa1p(4932)|2-Cys Prx B (2-Cysteine peroxiredoxin B); antioxidant/ peroxiredoxin(3702)|2-cys peroxiredoxin, chloroplast (BAS1)(3702)|hypothetical protein(4530)	2.79554408092031e-09	3.30130459756015e-06	1.49740218490816e-09	2.12196863623336e-06	2.71989835887748e-09	4.23929346507399e-06
13773	2	9.50965342809949	2.57142857142857	Up	2.77566061508623e-09	2.28744604907182e-06	NA	7.77450823052e-09	NA	0.594320324679	NA	NA	NA	NA	apoptosis-inducing factor, mitochondrion-associated, 3(9606)|apoptosis-inducing factor, mitochondrion-associated 3(10090)|apoptosis-inducing factor, mitochondrion-associated, 3(7955)|CG10700(7227)|CG4199, isoform G(7227)|apoptosis-inducing factor homolog Aif1(4896)	0.000339449281084951	0.013963238787387	0.000277731765049306	0.00992619632412036	0.000339430663359418	0.0137025537650943
2404	7	4.93223739098265	7	Up	2.86528987814559e-09	2.31106965937492e-06	0.972813144406	2.35958667691e-05	NA	0.0785699696148	0.793922222473	2.17777035203e-06	0.946098249639	0.00034343724738	TATA box binding protein(9606)|TATA box binding protein(10090)|TATA box binding protein(7955)|TATA binding protein(7227)|TATA-binding protein (TBP)(4896)|Spt15p(4932)|hypothetical protein(4530)	0.0082641575634031	0.0846662700823004	0.00785902640732722	0.0719911203737777	0.0100537645992306	0.0919766934381512
98473	2	11.4054079011126	2	Up	2.95231603118124e-09	2.33165309220936e-06	NA	NA	1.13276699324e-06	NA	NA	0.000109458119688	NA	NA	AT-HSFB2B; transcription factor/ transcription repressor(3702)|hypothetical protein(4530)|hypothetical protein(4530)	1.71656988986713e-05	0.00239293794990636	1.37138612165941e-05	0.00154851894263231	1.70258661184313e-05	0.00230883778721809
5351	2	9.45122658395959	2.57142857142857	Up	3.19579027158096e-09	2.41550068960873e-06	0.0412169881469	5.17668086891e-08	NA	NA	NA	NA	NA	NA	alpha,alpha-trehalase Ntp1(4896)|Nth2p(4932)|Neutral trehalase, degrades trehalose; required for thermotolerance and may mediate resistance to other cellular stresses; may be phosphorylated by Cdc28p(4932)	3.6726160345328e-06	0.000973897048799138	8.96040405684992e-07	0.000302328299737191	3.44239500812598e-06	0.000956513326669672
39835	2	9.45135942963671	2.57142857142857	Up	3.19476648204837e-09	2.41550068960873e-06	0.020854111143	8.1506526194e-08	NA	NA	NA	NA	NA	NA	alpha,alpha-trehalose-phosphate synthase (predicted)(4896)|Large subunit of trehalose 6-phosphate synthase (Tps1p)/phosphatase (Tps2p) complex, which converts uridine-5'-diphosphoglucose and glucose 6-phosphate to trehalose, homologous to Tps3p and may share function(4932)|Regulatory subunit of trehalose-6-phosphate synthase/phosphatase complex, which synthesizes the storage carbohydrate trehalos…	1.83623434984607e-07	0.000121029195217064	1.48080695381282e-07	8.2292217029339e-05	1.83739633739973e-07	0.000137040755248903
70759	2	11.3553231619433	2	Up	3.24963821704728e-09	2.41550068960873e-06	NA	NA	0.93562896495	NA	NA	1.46483248631e-10	NA	NA	KAS I (3-KETOACYL-ACYL CARRIER PROTEIN SYNTHASE I); catalytic/ fatty-acid synthase/ transferase, transferring acyl groups other than amino-acyl groups(3702)|hypothetical protein(4530)|hypothetical protein(4530)	6.94530478713476e-05	0.00524916875405262	0.000131336712028967	0.00617304327085402	0.000147537693975045	0.00816089666631863
118065	1	12.2749803838796	1.8	Up	3.35660959548271e-09	2.44703294529143e-06	NA	NA	1.00824396399e-08	NA	NA	NA	NA	NA	17.8 kDa class I heat shock protein (HSP17.8-CI)(3702)|17.6 kDa class I heat shock protein (HSP17.6A-CI)(3702)|17.6 kDa class I small heat shock protein (HSP17.6B-CI)(3702)	3.21334322212726e-05	0.00328781854157151	8.683651900211e-05	0.00476038804943482	0.000149954241102564	0.00817849136242186
22610	3	8.43785740119631	3	Up	3.51893847008147e-09	2.51697053702488e-06	NA	NA	NA	NA	0.125333469569	NA	0.000622984361435	1.2999033638e-07	heat shock 70kDa protein 4-like(9606)|heat shock protein 4 like(10090)|wu:fc07b10(7955)	1.51033175999008e-07	0.000106699956656226	2.40202299453716e-08	2.34752192107491e-05	1.40445336934339e-07	0.000113728621125516
101284	1	12.1330340631429	1.8	Up	4.29534431984099e-09	3.01541125594171e-06	NA	NA	1.24748515558e-08	NA	NA	NA	NA	NA	PAZ domain-containing protein / piwi domain-containing protein(3702)|AGO2 (argonaute 2); nucleic acid binding(3702)|hypothetical protein(4530)	2.71081286924212e-13	1.92074645850151e-09	6.36544683179285e-08	4.22899430207493e-05	8.40549498046379e-09	1.08285699425593e-05
92705	1	9.51745586903416	2.46938775510204	Up	5.250814295318e-09	3.61914762038564e-06	NA	NA	NA	NA	NA	2.64325642335e-08	NA	NA	hypothetical protein(4530)|hypothetical protein(4530)|hypothetical protein(4530)|hypothetical protein(4530)|hypothetical protein(4530)|hypothetical protein(4530)	2.24109840590483e-07	0.000138015086172141	5.9321844265225e-08	4.22899430207493e-05	2.0814966040906e-07	0.000144783399284249
112584	2	8.57394183999031	2.84705882352941	Up	5.65625917788858e-09	3.82898444954604e-06	NA	NA	0.00630876645985	NA	NA	5.65977336474e-07	NA	NA	BGAL4 (beta-galactosidase 4); beta-galactosidase(3702)|BGAL2 (beta-galactosidase 2); beta-galactosidase/ catalytic/ cation binding(3702)|BGAL12 (beta-galactosidase 12); beta-galactosidase/ catalytic/ cation binding(3702)|hypothetical protein(4530)	0.1206511130968	0.336763230981831	0.0011402932776268	0.023002271939145	5.18719504650296e-05	0.00418847527088282
92598	1	18.8882901518077	1	Up	6.26498181142e-09	4.16665255244071e-06	NA	NA	6.26498181142e-09	NA	NA	NA	NA	NA	hypothetical protein(3702)|hypothetical protein(4530)	0.0451495830124824	0.208758300076556	8.79375450107255e-07	0.000300280228999275	1.38409213041092e-05	0.00201168918769775
5168	7	4.54815723623317	7.65032258064516	Up	6.74841115301892e-09	4.41078479999645e-06	0.0390399280584	1.49535013315e-07	2.89371428166e-05	0.416386199675	0.88083344925	NA	0.221885656686	0.00937823812612	valosin-containing protein(9606)|valosin containing protein(10090)|valosin containing protein(7955)|TER94, isoform A(7227)|AAA family ATPase Cdc48(4896)|ATPase in ER, nuclear membrane and cytosol with homology to mammalian p97; in a complex with Npl4p and Ufd1p participates in retrotranslocation of ubiquitinated proteins from the ER into the cytosol for degradation by the proteasome(4932)|cell di…	3.04547481826181e-05	0.00319214806240585	4.75316189359746e-06	0.00084196321492712	8.40766433352548e-05	0.00571512430411349
26292	2	9.07873297520024	2.57142857142857	Up	7.8388292618331e-09	4.87151112273493e-06	NA	1.9332057576e-08	0.552143518862	NA	NA	NA	NA	NA	3-hydroxyacyl-CoA dehydrogenase (predicted)(4896)|short-chain dehydrogenase/reductase (SDR) family protein(3702)|binding / catalytic/ oxidoreductase(3702)|hypothetical protein(4530)	2.80994125060183e-06	0.00081264647882201	2.06319092566515e-07	0.000102587644237196	8.0343453639855e-06	0.00156820972051777
94920	2	9.08490746714215	2.57142857142857	Up	7.72325388066206e-09	4.87151112273493e-06	NA	NA	0.535471729122	NA	NA	1.94891069578e-08	NA	NA	ATFP3; metal ion binding / transition metal ion binding(3702)|metal ion binding(3702)|hypothetical protein(4530)|hypothetical protein(4530)	2.02901746270905e-08	2.05380046171786e-05	6.34560454004229e-09	7.8194401684295e-06	1.95257747486898e-08	2.3058312830307e-05
116264	1	18.6952626242764	1	Up	7.59889781679999e-09	4.87151112273493e-06	NA	NA	NA	NA	NA	7.5988978168e-09	NA	NA	hypothetical protein(4530)|hypothetical protein(4530)|hypothetical protein(4530)|hypothetical protein(4530)	0.00284822381481723	0.0471319201255975	0.00284529534654955	0.0400403975729431	0.0191216167927935	0.130400592671163
92234	1	18.4511154968577	1	Up	9.70023721232e-09	5.93106923357805e-06	NA	NA	9.70023721232e-09	NA	NA	NA	NA	NA	hypothetical protein(3702)|hypothetical protein(4530)	3.25669642973062e-05	0.00330828997173567	2.75789308497644e-05	0.00230625581457786	3.2408360438629e-05	0.00326874644680293
10660	3	8.0272864380537	3	Up	1.09587404244466e-08	6.49117016797416e-06	NA	NA	NA	NA	0.004247410052	NA	0.471755435505	1.73596227311e-08	chromosome 1 open reading frame 63(9606)|DNA segment, Chr 4, Wayne State University 53, expressed(10090)|zgc:136474(7955)	1.65516198115891e-07	0.000111691906833347	3.52791049182007e-08	2.92873923297842e-05	1.55742535283039e-07	0.000122612637083108
112582	2	10.7209362243398	2	Up	1.093886351229e-08	6.49117016797416e-06	NA	NA	0.302186923393	NA	NA	1.61301143713e-09	NA	NA	GA3 (GA REQUIRING 3); ent-kaurene oxidase/ oxygen binding(3702)|hypothetical protein(4530)|hypothetical protein(4530)|hypothetical protein(4530)|hypothetical protein(4530)|hypothetical protein(4530)	1.23829121973725e-05	0.00200030485345961	2.51411510463442e-06	0.000583358670803375	1.15623021980818e-05	0.00184724209583128
56092	2	10.6928094747696	2	Up	1.15428434350033e-08	6.68712882327463e-06	0.00723909539555	7.12294184218e-08	NA	NA	NA	NA	NA	NA	NADH/NADPH dependent indole-3-acetaldehyde reductase AKR3C2(4896)|NADPH-dependent alpha-keto amide reductase; reduces aromatic alpha-keto amides, aliphatic alpha-keto esters, and aromatic alpha-keto esters; member of the aldo-keto reductase (AKR) family(4932)	0.000543924906159049	0.0182006135659502	0.000551611248244793	0.0151831444516073	0.000151070906424125	0.00819480063835619
96489	1	11.5584761515597	1.8	Up	1.16423673095076e-08	6.68712882327463e-06	NA	NA	2.95342796161e-08	NA	NA	NA	NA	NA	shikimate kinase, putative(3702)|shikimate kinase family protein(3702)|hypothetical protein(4530)	0.000398502543975403	0.0153341727270065	0.000351494078043281	0.011624323407121	0.000397943833498191	0.0150835744166361
3844	3	7.96959506322544	3	Up	1.28505296600509e-08	7.163981307101e-06	NA	NA	NA	NA	1.09857219241e-07	NA	0.507701027217	0.000741497821224	FBJ murine osteosarcoma viral oncogene homolog(9606)|FBJ osteosarcoma oncogene(10090)|v-fos FBJ murine osteosarcoma viral oncogene homolog(7955)	1.22521910772378e-07	9.13819998713351e-05	3.15536073277771e-08	2.70997678449654e-05	1.16797970132235e-07	0.000100311759681449
5978	2	10.638203462233	2	Up	1.28120616731185e-08	7.163981307101e-06	0.0128198402472	4.48633050554e-08	NA	NA	NA	NA	NA	NA	protein kinase inhibitor (predicted)(4896)|Pil1p(4932)	3.7526969489283e-08	3.54529789755086e-05	1.04282738189985e-08	1.18223254631222e-05	3.60404008369475e-08	4.08582816208306e-05
116203	1	9.08007724498684	2.46938775510204	Up	1.44725293812199e-08	7.8377016616095e-06	NA	NA	NA	NA	NA	5.89363209127e-08	NA	NA	hypothetical protein(4530)|hypothetical protein(4530)|hypothetical protein(4530)|hypothetical protein(4530)|hypothetical protein(4530)|hypothetical protein(4530)|hypothetical protein(4530)|hypothetical protein(4530)|hypothetical protein(4530)|hypothetical protein(4530)|hypothetical protein(4530)|hypothetical protein(4530)|hypothetical protein(4530)|hypothetical protein(4530)|hypothetical protein(…	3.02229693223481e-07	0.000167956744418429	6.25440406812354e-08	4.22899430207493e-05	2.85218472280692e-07	0.000179636932030653
116244	1	7.06242770745449	3.56215600683242	Up	1.43221239346567e-08	7.8377016616095e-06	NA	NA	NA	NA	NA	9.92249245483e-08	NA	NA	hypothetical protein(4530)|hypothetical protein(4530)|hypothetical protein(4530)|hypothetical protein(4530)|hypothetical protein(4530)|hypothetical protein(4530)|hypothetical protein(4530)|hypothetical protein(4530)|hypothetical protein(4530)|hypothetical protein(4530)|hypothetical protein(4530)|hypothetical protein(4530)	0.250139604832891	0.458212039825091	0.0776607714003232	0.250188250330376	0.085341965182726	0.272751688904919
115952	2	8.76436885709755	2.57142857142857	Up	1.66838726502299e-08	8.90801307461362e-06	NA	NA	2.43953051723e-05	NA	NA	2.90064846575e-05	NA	NA	protein binding / zinc ion binding(3702)|protein binding / zinc ion binding(3702)|hypothetical protein(4530)|hypothetical protein(4530)	1.933104045837e-07	0.000124518261061619	4.36485502878952e-08	3.43635336738757e-05	1.832092303693e-07	0.000137040755248903
2809	6	4.82845232341018	6.48	Up	1.74994527297519e-08	9.21370491016895e-06	0.00535300160738	7.38223708313e-06	0.0648767237006	0.00421297423931	NA	NA	0.0183848042502	0.530012789619	endothelial differentiation-related factor 1(9606)|endothelial differentiation-related factor 1(10090)|endothelial differentiation-related factor 1(7955)|multiprotein bridging factor 1(7227)|transcriptional coactivator, multiprotein bridging factor Mbf1 (predicted)(4896)|Mbf1p(4932)|MBF1B (MULTIPROTEIN BRIDGING FACTOR 1B); DNA binding / transcription coactivator(3702)|MBF1A (MULTIPROTEIN BRIDGING…	1.07829832541399e-05	0.00186348360602947	3.05769111445263e-06	0.000661534973784859	1.00902277451432e-05	0.00169217298670325
94658	1	7.68377690218002	3.04878048780488	Up	2.23647083602546e-08	1.1614023688067e-05	NA	NA	1.1165316113e-07	NA	NA	NA	NA	NA	zinc finger (C3HC4-type RING finger) family protein(3702)|zinc finger (C3HC4-type RING finger) family protein(3702)|zinc finger (C3HC4-type RING finger) family protein(3702)|zinc finger (C3HC4-type RING finger) family protein(3702)|hypothetical protein(4530)	6.07023689470803e-05	0.00476572448946856	6.06693300835727e-05	0.00382959945039781	6.1161273033988e-05	0.00458058383558387
93746	1	20.785057594847	1	Down	9.40078630357e-10	1.18791469327345e-05	NA	NA	NA	NA	NA	9.40078630357e-10	NA	NA	protein binding(3702)|hypothetical protein(4530)|hypothetical protein(4530)	0.00239088300299288	0.042881088657411	4.60279507958878e-05	0.00311342286743926	0.0214532665759548	0.13793749575674
56049	3	6.68386483776855	3.74226804123711	Up	2.38619755487667e-08	1.19317234460447e-05	0.0134959324471	1.3763561169e-06	0.0161588568449	NA	NA	NA	NA	NA	UDP-glucose 4-epimerase(4896)|Gal10p(4932)|RHD1 (ROOT HAIR DEFECTIVE 1); UDP-glucose 4-epimerase/ protein dimerization(3702)|UGE2 (UDP-D-glucose/UDP-D-galactose 4-epimerase 2); UDP-glucose 4-epimerase/ protein dimerization(3702)|UGE5 (UDP-D-glucose/UDP-D-galactose 4-epimerase 5); UDP-glucose 4-epimerase/ protein dimerization(3702)|hypothetical protein(4530)	2.56739357914352e-06	0.000757969466875891	2.18836111469234e-06	0.000544057286952722	2.55301565032463e-06	0.000761658626963164
116669	1	17.5485203586943	1	Up	2.39207307473e-08	1.19317234460447e-05	NA	NA	NA	NA	NA	2.39207307473e-08	NA	NA	hypothetical protein(4530)|hypothetical protein(4530)	9.5584691072528e-05	0.00633021115038819	9.5588384042247e-05	0.0051020074962813	9.62387321583431e-05	0.00619666788235904
117167	1	8.87119429823099	2.46938775510204	Up	2.34617702743696e-08	1.19317234460447e-05	NA	NA	NA	NA	NA	8.64364639748e-08	NA	NA	hypothetical protein(4530)|hypothetical protein(4530)|hypothetical protein(4530)|hypothetical protein(4530)|hypothetical protein(4530)|hypothetical protein(4530)|hypothetical protein(4530)|hypothetical protein(4530)	0.0147179592022504	0.115422357418423	0.0146691171062768	0.102389564827693	0.0147188972307115	0.11345199491782
40536	2	7.96653381938392	2.84705882352941	Up	2.79967018661287e-08	1.37834671564035e-05	0.000810495419021	9.57806574209e-08	NA	NA	NA	NA	NA	NA	pyridoxal reductase Plr1(4896)|pyridoxal reductase (predicted)(4896)|pyridoxal reductase (predicted)(4896)|Protein of unknown function, differentially expressed during alcoholic fermentation; expression activated by transcription factor YRM1/YOR172W; green fluorescent protein (GFP)-fusion protein localizes to both the cytoplasm and the nucleus(4932)	0.00487756721378741	0.0631521288136878	0.00405935392567878	0.0490828536525546	0.00488947874643713	0.0624786323857174
112495	2	7.95738297575885	2.84705882352941	Up	2.86774065358929e-08	1.39375872355021e-05	NA	NA	0.000314510925262	NA	NA	9.96977768117e-06	NA	NA	ATP binding / protein binding(3702)|CPN60B (CHAPERONIN 60 BETA); ATP binding / protein binding(3702)|chaperonin, putative(3702)|hypothetical protein(4530)	0.394162949678681	0.522813067386813	0.0325393005398319	0.158813096299075	0.00191023126569271	0.0372858302305848
100466	1	17.3406848648084	1	Up	2.94466741649e-08	1.41303034293316e-05	NA	NA	NA	NA	NA	2.94466741649e-08	NA	NA	hypothetical protein(3702)|hypothetical protein(4530)	0.169138142275364	0.391227717976689	2.7260259236947e-05	0.00229943531932605	0.251901376847575	0.436073101796602
6384	6	4.94207088321499	6	Up	3.02118294243971e-08	1.43162530206184e-05	0.00403720137278	0.000718963831105	NA	0.899966935189	0.41014382843	NA	0.0744321686879	1.66113318611e-06	dynamin 1-like(9606)|dynamin 1-like(10090)|dynamin 1-like(7955)|Dynamin related protein 1(7227)|dynamin Dnm1(4896)|Dnm1p(4932)|hypothetical protein(4530)	0.00138500389904286	0.0314785729804914	0.00102837725123698	0.021656411859357	0.000940621970781297	0.024798604995346
39534	3	7.64161300278742	3	Up	3.17172144707623e-08	1.48440479428658e-05	0.00518566892227	1.38799078096e-07	0.153701304228	NA	NA	NA	NA	NA	p23 homolog Wos2(4896)|Co-chaperone that binds to and regulates Hsp90 family chaperones; important for pp60v-src activity in yeast; homologous to the mammalian p23 proteins and like p23 can regulate telomerase activity(4932)|glycine-rich protein(3702)|hypothetical protein(4530)	1.69376936966669e-06	0.000585424530184064	2.52706982696144e-08	2.38740710119137e-05	8.14203799429264e-06	0.00156820972051777
21542	5	5.49589565877785	5	Up	3.21430547684829e-08	1.48598910148588e-05	0.104044598851	1.31761529902e-06	NA	NA	0.0755461140497	NA	0.0627631130585	0.0017901500541	phosphoglycerate kinase 1(9606)|phosphoglycerate kinase 1(10090)|phosphoglycerate kinase 1(7955)|Phosphoglycerate kinase(7227)|phosphoglycerate kinase Pgk1 (predicted)(4896)|3-phosphoglycerate kinase, catalyzes transfer of high-energy phosphoryl groups from the acyl phosphate of 1,3-bisphosphoglycerate to ADP to produce ATP; key enzyme in glycolysis and gluconeogenesis(4932)	2.88128927253045e-07	0.000163323001124116	6.77619480731293e-08	4.26779807175251e-05	2.72370959170551e-07	0.000175444039200268
92974	2	7.1355287481221	3.31460937467706	Up	3.27855762458562e-08	1.49743181916164e-05	NA	NA	0.289110700318	NA	NA	1.00104332055e-06	NA	NA	zinc finger (C3HC4-type RING finger) family protein(3702)|zinc finger (C3HC4-type RING finger) family protein(3702)|zinc finger (C3HC4-type RING finger) family protein(3702)|zinc finger (C3HC4-type RING finger) family protein(3702)|protein binding / zinc ion binding(3702)|zinc finger (C3HC4-type RING finger) family protein(3702)|zinc finger (C3HC4-type RING finger) family protein(3702)|zinc finge…	0.0269237455921349	0.159505183439024	0.0270902975961702	0.143539738513937	0.0235213524936059	0.14533293489727
74820	2	6.73479234773665	3.6	Up	3.52638438588304e-08	1.59144887719572e-05	0.018309771756	9.17630012275e-08	NA	NA	NA	NA	NA	NA	hydroxyacylglutathione hydrolase (predicted)(4896)|hydroxyacylglutathione hydrolase (predicted)(4896)|Cytoplasmic glyoxalase II, catalyzes the hydrolysis of S-D-lactoylglutathione into glutathione and D-lactate(4932)|Glo4p(4932)	4.62041742974068e-07	0.00023384262641734	9.34127641917524e-08	5.63298843132478e-05	4.33911643772056e-07	0.000241135760937012
70142	1	17.1216727437476	1	Up	3.66565853089e-08	1.63027091741073e-05	NA	NA	3.66565853089e-08	NA	NA	NA	NA	NA	ATERDJ3A; oxidoreductase(3702)|hypothetical protein(4530)	0.00678281597014995	0.0762548870392661	0.00646045177194878	0.0642238246652306	0.00679134201667242	0.0752169657821531
111910	1	8.67412407691861	2.46938775510204	Up	3.69841723330404e-08	1.63027091741073e-05	NA	NA	1.24052520613e-07	NA	NA	NA	NA	NA	AtGolS1 (Arabidopsis thaliana galactinol synthase 1); transferase, transferring glycosyl groups / transferase, transferring hexosyl groups(3702)|AtGolS3 (Arabidopsis thaliana galactinol synthase 3); transferase, transferring glycosyl groups / transferase, transferring hexosyl groups(3702)|AtGolS2 (Arabidopsis thaliana galactinol synthase 2); transferase, transferring glycosyl groups / transferase…	0.0571006632479086	0.233702093426285	0.000371054110957335	0.0119515073069669	0.470051579750676	0.525674653391756
14008	3	7.56546160144772	3	Up	3.91013950779358e-08	1.70378711035571e-05	0.00288163639127	0.000680380123548	7.09078834991e-05	NA	NA	NA	NA	NA	membrane transporter (predicted)(4896)|Putative protein of unknown function; predicted to be an integal membrane protein(4932)|hypothetical protein(3702)|hypothetical protein(4530)	0.0125390711224692	0.106133250479165	0.000291071652703071	0.01024340519856	0.0117357528640423	0.10030600352011
44098	1	16.957485896671	1	Up	4.31973841042999e-08	1.85908030141083e-05	NA	4.31973841043e-08	NA	NA	NA	NA	NA	NA	RNA-binding protein Vip1(4896)	0.196583569393655	0.417192420213983	1.95564315052606e-05	0.00193800133469264	0.0906396603215491	0.280406369041839
117050	1	16.9471510213047	1	Up	4.36461386018001e-08	1.85908030141083e-05	NA	NA	NA	NA	NA	4.36461386018e-08	NA	NA	hypothetical protein(4530)|hypothetical protein(4530)	0.00089894324255099	0.024517841429396	0.000881477590639917	0.0202202502321253	0.000900461252332988	0.0241674931947174
96527	1	16.9096848655848	1	Up	4.53124111308e-08	1.90860910395278e-05	NA	NA	4.53124111308e-08	NA	NA	NA	NA	NA	15.7 kDa class I-related small heat shock protein-like (HSP15.7-CI)(3702)|hypothetical protein(4530)	1.02248959977722e-06	0.000402491669956749	1.87875270275279e-07	9.68138347298535e-05	9.50145158449038e-07	0.000396014912952392
105758	1	16.8866250994923	1	Up	4.63694453741e-08	1.93166956558984e-05	NA	NA	4.63694453741e-08	NA	NA	NA	NA	NA	SF2/ASF-like splicing modulator (SRP30)(3702)	4.7426744746368e-05	0.00414866913457272	4.023567386786e-05	0.00281107004059906	4.73801476009954e-05	0.00403257700692917
16321	3	7.49780763869735	3	Up	4.7084643204071e-08	1.94014319480775e-05	NA	NA	NA	0.0393448351252	NA	NA	5.01578877003e-06	0.000862985661409	WD repeat domain 92(9606)|WD repeat domain 92(10090)|WD repeat domain 92(7955)|CG14353(7227)	5.74516058684779e-08	4.652266895784e-05	4.93589423472136e-08	3.78089498379656e-05	5.74854545769241e-08	5.43084251206394e-05
5362	7	4.43053674883958	7	Up	5.15791134420729e-08	2.08011979944206e-05	0.0761287255618	5.71693512265e-07	0.0770313212882	0.965573785944	NA	0.999966704472	0.913084423067	1.14877574118e-05	mitochondrial trans-2-enoyl-CoA reductase(9606)|mitochondrial trans-2-enoyl-CoA reductase(10090)|mitochondrial trans-2-enoyl-CoA reductase(7955)|Mecr protein-like(7955)|CG16935(7227)|enoyl-[acyl-carrier protein] reductase(4896)|2-enoyl thioester reductase(4932)|oxidoreductase, zinc-binding dehydrogenase family protein(3702)|hypothetical protein(4530)	6.57728751513184e-06	0.00144506575778191	9.5572548157792e-06	0.00121467137214715	0.000114383654656549	0.00689372947872818
96741	1	10.7006291266398	1.8	Up	5.14182298338448e-08	2.08011979944206e-05	NA	NA	1.06945798173e-07	NA	NA	NA	NA	NA	cinnamoyl-CoA reductase family(3702)|cinnamoyl-CoA reductase family(3702)|hypothetical protein(4530)|hypothetical protein(4530)	8.26230405267069e-05	0.00583965639553099	0.000877877403634095	0.0201971428802689	0.462198217450993	0.524289618906704
32671	3	7.45535283082022	3	Up	5.29029465274161e-08	2.11105031569244e-05	NA	NA	0.300628276032	0.0293671914522	NA	NA	NA	2.19104841378e-08	zinc finger, AN1-type domain 2B(9606)|zinc finger, AN1 type domain 2B(10090)|zinc finger, AN1-type domain 2A(7955)|CG12795(7227)|zinc finger (C2H2 type, AN1-like) family protein(3702)|zinc finger (C2H2 type, AN1-like) family protein(3702)	8.64526125336306e-05	0.00599080671009329	4.29967465117593e-07	0.000166933395840587	1.57878047444575e-05	0.0022151384260763
5778	2	9.88087559485483	2	Up	5.43055839055469e-08	2.12744453571123e-05	0.00697840665057	3.74821273763e-07	NA	NA	NA	NA	NA	NA	vacuolar serine protease Isp6(4896)|Prb1p(4932)	1.84611760394886e-05	0.00243361233167993	1.61674875511008e-05	0.00174227730864372	1.84713729825301e-05	0.0024125145302805
7879	5	5.07713260763317	5.48780487804878	Up	5.58738965017933e-08	2.12744453571123e-05	NA	NA	0.0501616452913	0.0845821340318	0.00538423689915	NA	0.664854062207	2.29317034159e-07	programmed cell death 4 (neoplastic transformation inhibitor)(9606)|programmed cell death 4(10090)|programmed cell death 4b(7955)|CG10990, isoform B(7227)|MA3 domain-containing protein(3702)|MA3 domain-containing protein(3702)|hypothetical protein(4530)	8.53184387390007e-07	0.000355602233932464	1.74567412904206e-07	9.33507474817172e-05	7.9785359148807e-07	0.000358932801427855
32740	2	8.25790215826473	2.57142857142857	Up	5.6116688625642e-08	2.12744453571123e-05	NA	NA	0.33702036206	NA	NA	NA	NA	1.38730907519e-07	potassium voltage-gated channel, subfamily H (eag-related), member 6(9606)|potassium voltage-gated channel, subfamily H (eag-related), member 6(10090)|potassium voltage-gated channel, subfamily H (eag-related), member 2(7955)|KAT2 (POTASSIUM CHANNEL IN ARABIDOPSIS THALIANA 2); cyclic nucleotide binding / inward rectifier potassium channel(3702)|KAT1 (POTASSIUM CHANNEL IN ARABIDOPSIS THALIANA 1); …	0.00178903632892442	0.0362970258658181	0.00149055883151774	0.0271502183822152	0.00177329733153602	0.0355940460130268
97812	2	8.25787914860133	2.57142857142857	Up	5.61197746105472e-08	2.12744453571123e-05	NA	NA	0.471389795924	NA	NA	1.10928682679e-07	NA	NA	indole-3-glycerol phosphate synthase, putative(3702)|indole-3-glycerol phosphate synthase (IGPS)(3702)|hypothetical protein(4530)|hypothetical protein(4530)	0.000456603409056731	0.0164854188783259	0.000450011354231349	0.0134242697990564	0.00045856827550601	0.01641002785908
99128	2	9.87490637314258	2	Up	5.4926191597133e-08	2.12744453571123e-05	NA	NA	0.473384715045	NA	NA	5.59179285247e-09	NA	NA	binding / catalytic(3702)|hypothetical protein(4530)	0.00024482271782672	0.011488022299081	0.000238276972697311	0.00900432794691623	0.000245875131698927	0.0111881646398225
109230	2	11.545822648106	2	Down	2.25575708538571e-09	2.13783738374717e-05	NA	4.98503619358e-06	NA	NA	NA	NA	NA	1.87826797601e-05	solute carrier family 25 (mitochondrial carrier; citrate transporter), member 1(7955)|mitochondrial citrate transporter(4896)	0.00586258487363056	0.0702032959943537	0.0053452421237436	0.0574901114827084	0.00590469987492692	0.0697586510442595
98445	1	16.6396736549011	1	Up	5.93583132019e-08	2.22793494571369e-05	NA	NA	5.93583132019e-08	NA	NA	NA	NA	NA	hypothetical protein(3702)|hypothetical protein(4530)	0.0259068113778864	0.156423273982117	0.000267297675028227	0.0097125009046795	0.0384057017109011	0.185181081641776
3098	3	7.33993304500275	3	Up	7.25963181961746e-08	2.64620560240268e-05	NA	NA	NA	NA	0.42477314572	NA	0.91284480629	7.05291648622e-10	ubiquitin specific peptidase 2(9606)|ubiquitin specific peptidase 2(10090)|ubiquitin specific peptidase 2a(7955)|ubiquitin specific peptidase 2-like(7955)|ubiquitin specific peptidase 2-like(7955)	0.000426960231228429	0.0159222458861528	9.3059769457548e-05	0.00503339691978211	0.000710671667580517	0.0211130570257516
68156	5	5.30833895641552	5	Up	7.1851067633337e-08	2.64620560240268e-05	NA	NA	0.936128134443	0.335229006093	0.000111602286182	1.85372517728e-06	0.0457818237175	NA	tubulin, beta 2A(9606)|tubulin, beta 2A(10090)|zgc:112335(7955)|beta-Tubulin at 85D(7227)|TUB7; structural constituent of cytoskeleton(3702)|hypothetical protein(4530)	4.53850038534312e-08	4.01969306004359e-05	2.97067718262219e-08	2.70997678449654e-05	4.44581445448926e-08	4.66678789885684e-05
121799	1	16.4466700365179	1	Up	7.19949372396999e-08	2.64620560240268e-05	NA	NA	NA	NA	NA	7.19949372397e-08	NA	NA	hypothetical protein(4530)|hypothetical protein(4530)	0.00685752442330234	0.0767718168758539	3.94540393555279e-07	0.000157493856818926	0.196404908294401	0.395015663226805
118593	1	10.4645155552178	1.8	Up	7.73259512961156e-08	2.79176141684233e-05	NA	NA	1.52397540416e-07	NA	NA	NA	NA	NA	WD-40 repeat family protein(3702)|WD-40 repeat family protein(3702)	0.000751450035982129	0.0220929428628688	0.000717353978300102	0.0178657701695795	0.00075297141290044	0.0218654874840413
76602	1	16.3349840728675	1	Up	8.05019786865001e-08	2.87900897172314e-05	NA	8.05019786865e-08	NA	NA	NA	NA	NA	NA	zgc:110366(7955)|xylose and arabinose reductase (predicted)(4896)	2.43878549984751e-06	0.000734548467746748	2.35986012097161e-06	0.000558580031562445	6.95351989018241e-08	6.15864564773593e-05
116962	2	9.65226001368301	2	Up	8.38969560638977e-08	2.97238290413673e-05	NA	NA	0.0578198692705	NA	NA	7.14621981688e-08	NA	NA	bile acid:sodium symporter family protein(3702)|hypothetical protein(4530)	0.00970212983079097	0.0917510055603196	0.00518186570743801	0.056420853288426	0.0232302198059878	0.144194237788284
44165	1	16.244418888632	1	Up	8.81329921703e-08	3.06516844053569e-05	NA	8.81329921703e-08	NA	NA	NA	NA	NA	NA	tspO homolog/ peripheral benzodiazepine receptor homolog, involved in the transport cytoplas/mitochondrial of haem (predicted)(4896)	0.00119630430500269	0.029053690327666	0.0012060131515486	0.0240202563184754	0.00120014985323796	0.028752871631843
63845	2	8.07129980793592	2.57142857142857	Up	8.76212958450834e-08	3.06516844053569e-05	NA	NA	0.685612724326	NA	NA	1.25498581542e-07	NA	NA	ATRFNR1 (ROOT FNR 1); FAD binding / NADP or NADPH binding / electron carrier/ ferredoxin-NADP+ reductase/ oxidoreductase(3702)|ATRFNR2 (ROOT FNR 2); FAD binding / NADP or NADPH binding / electron carrier/ ferredoxin-NADP+ reductase/ oxidoreductase(3702)|hypothetical protein(4530)|hypothetical protein(4530)	0.00138421625152252	0.0314785729804914	0.00169212724442103	0.0293861950743755	0.00142453657854245	0.0316164570940095
113262	1	8.24466997659467	2.46938775510204	Up	9.94689145044505e-08	3.4279700726811e-05	NA	NA	NA	NA	NA	2.72608730771e-07	NA	NA	hypothetical protein(4530)|hypothetical protein(4530)|hypothetical protein(4530)|hypothetical protein(4530)|hypothetical protein(4530)|hypothetical protein(4530)|hypothetical protein(4530)|hypothetical protein(4530)	5.17998560546791e-08	4.44882278879308e-05	3.61674804721772e-08	2.92873923297842e-05	5.08311482859284e-08	4.98772339104624e-05
70512	2	9.54356899372579	2	Up	1.03152405392868e-07	3.52288696940383e-05	NA	NA	1.4381888265e-06	NA	NA	0.00357063441371	NA	NA	DER1 (DERLIN-1)(3702)|hypothetical protein(4530)	2.38914623776366e-07	0.000141069130563953	5.59143926779233e-08	4.17033083494132e-05	2.28983448668993e-07	0.00015092671865527
8490	3	7.20280052890447	3	Up	1.05669336121733e-07	3.55807532107831e-05	NA	NA	NA	NA	0.000265128561613	NA	0.0063693803768	0.000244363719467	chloride intracellular channel 4(9606)|chloride intracellular channel 4 (mitochondrial)(10090)|chloride intracellular channel 4(7955)|chloride intracellular channel 4-like(7955)	6.96321046831763e-06	0.0014727709783064	5.43379694406848e-06	0.00088674679625719	6.84449288290236e-06	0.00142961043893662
20500	4	5.9798472111025	4	Up	1.06059909594516e-07	3.55807532107831e-05	NA	NA	NA	0.117621353309	0.0506422250572	NA	2.73742228335e-06	0.00250957780814	heat shock 10kDa protein 1 (chaperonin 10)(9606)|heat shock protein 1 (chaperonin 10)(10090)|heat shock protein 1 (chaperonin 10), related sequence 1(10090)|heat shock 10 protein 1 (chaperonin 10)(7955)|CG11267(7227)	7.92526091575542e-05	0.00575942935575231	2.10758910701558e-05	0.00199585239483804	4.44330168413549e-06	0.00105825257421654
3981	7	4.72985786533993	7	Down	9.2654045891572e-09	3.80775416226539e-05	0.00729613585806	0.00013949307673	0.087260105033	0.638090449172	0.0123530722359	NA	0.208178605361	2.86673260061e-05	WD repeat domain 46(9606)|WD repeat domain 46(10090)|WD repeat domain 46(7955)|WD repeat domain 46-like(7955)|CG2260(7227)|U3 snoRNP-associated protein Utp7(4896)|Nucleolar protein, component of the small subunit (SSU) processome containing the U3 snoRNA that is involved in processing of pre-18S rRNA(4932)|transducin family protein / WD-40 repeat family protein(3702)|hypothetical protein(4530)	0.02901490473811	0.165594126074811	0.000118464386060992	0.00584933384972238	0.00370919081927131	0.0537178774653998
5494	6	5.22318988524034	6	Down	7.30215836641177e-09	3.80775416226539e-05	0.00233320347929	2.04599863774e-05	0.477103081614	0.196804755584	0.167621907475	NA	NA	3.26398523275e-05	notchless homolog 1 (Drosophila)(9606)|notchless homolog 1 (Drosophila)(10090)|notchless homolog 1 (Drosophila)(7955)|Notchless(7227)|notchless-like protein(4896)|Rsa4p(4932)|WD-40 repeat family protein / notchless protein, putative(3702)|hypothetical protein(4530)|hypothetical protein(4530)	5.27554563006654e-05	0.00441427815572721	2.62839334243661e-05	0.00226371866291149	5.14833847668328e-05	0.00418847527088282
92004	1	18.4738573394671	1	Down	9.48212547612998e-09	3.80775416226539e-05	NA	NA	NA	NA	NA	9.48212547613e-09	NA	NA	hypothetical protein(4530)|hypothetical protein(4530)|hypothetical protein(4530)|hypothetical protein(4530)	2.28872664247077e-07	0.000138015086172141	6.41615817476614e-08	4.22899430207493e-05	2.15089399988847e-07	0.00014514437558295
93993	2	9.1929816972421	2.57142857142857	Down	5.9544499056663e-09	3.80775416226539e-05	NA	NA	0.0839934211169	NA	NA	5.39818013625e-08	NA	NA	protein phosphatase 2C, putative / PP2C, putative(3702)|protein phosphatase 2C, putative / PP2C, putative(3702)|hypothetical protein(4530)	3.48469573305165e-05	0.00342249759471407	3.46648224681012e-05	0.00260800041376097	3.51131294589906e-05	0.00334190448735646
112298	2	10.7683475101238	2	Down	9.99130972070944e-09	3.80775416226539e-05	NA	NA	0.730321710882	NA	NA	6.07040941529e-10	NA	NA	proline-rich family protein(3702)|hypothetical protein(4530)	0.00138112626607984	0.031466141988131	0.00152263375704601	0.0274677351398822	0.00141512309146538	0.0314567989476954
119825	1	11.643606200223	1.8	Down	1.00444595274615e-08	3.80775416226539e-05	NA	2.59937607121e-08	NA	NA	NA	NA	NA	NA	phosphoglycerate mutase family(4896)|phosphoglycerate mutase family(4896)	0.000159813901171128	0.00872725546626608	2.172409439796e-05	0.00200555141181428	5.11527606231216e-05	0.00417801596997266
6036	5	5.38963244740714	5.48780487804878	Down	1.30148004960915e-08	4.1114839333861e-05	0.0340280017814	1.47913300788e-05	0.271112027192	0.743300071515	NA	NA	NA	1.26314964172e-05	SDA1 domain containing 1(9606)|SDA1 domain containing 1(10090)|SDA1 domain containing 1(7955)|Mystery 45A(7227)|SDA1 family protein(4896)|Highly conserved nuclear protein required for actin cytoskeleton organization and passage through Start, plays a critical role in G1 events, binds Nap1p, also involved in 60S ribosome biogenesis(4932)|SDA1 family protein(3702)|SDA1 family protein(3702)|hypothet…	4.8885310351463e-06	0.00117415886947556	1.70907698721371e-06	0.000492594942813974	5.52497315091764e-06	0.00125110016924305
84592	4	6.57774187098932	4	Down	1.27625579859299e-08	4.1114839333861e-05	0.00153967965729	4.02195735949e-05	NA	0.982599451779	NA	NA	NA	6.15244382388e-05	growth hormone regulated TBC protein 1(9606)|growth hormone regulated TBC protein 1b(7955)|growth hormone regulated TBC protein 1a(7955)|CG5916(7227)|GTPase activating protein Gyp3(4896)|GTPase-activating protein of the Ras superfamily that acts primarily on Sec4p, localizes to the bud site and bud tip, has similarity to Msb3p; msb3 msb4 double mutation causes defects in secretion and actin organ…	0.0409249275335308	0.198280818733985	0.0302153652296735	0.152676748322233	0.0222213893113934	0.140783207046204
26246	1	15.8910406138645	1	Up	1.25489893203e-07	4.1729792644145e-05	NA	1.25489893203e-07	NA	NA	NA	NA	NA	NA	conserved fungal protein(4896)	2.01461677579228e-07	0.000126885041465566	6.32743633444759e-08	4.22899430207493e-05	1.94204687920934e-07	0.000141132032437311
12196	6	4.84796414496808	6.48	Down	1.57532790448576e-08	4.40650615729234e-05	0.0244150371837	0.00020952613626	0.255519151214	0.0157999352338	NA	0.85138242125	NA	8.40835403194e-06	DEAD (Asp-Glu-Ala-Asp) box polypeptide 55(9606)|DEAD (Asp-Glu-Ala-Asp) box polypeptide 55(10090)|DEAD (Asp-Glu-Ala-Asp) box polypeptide 55(7955)|CG9630(7227)|ATP-dependent RNA helicase Spb4 (predicted)(4896)|Putative ATP-dependent RNA helicase, nucleolar protein required for synthesis of 60S ribosomal subunits at a late step in the pathway; sediments with 66S pre-ribosomes in sucrose gradients(49…	7.91994583888576e-07	0.000340101674190455	2.11211711573725e-07	0.000102932310955932	7.52509520096535e-07	0.000349633193747147
68891	7	4.60887365997465	7	Down	1.85982480457615e-08	4.40650615729234e-05	0.0667538175879	4.08102496405e-05	0.57506764852	0.526188422904	0.274368921326	NA	0.0407283657268	1.0578004031e-06	IMP4, U3 small nucleolar ribonucleoprotein, homolog (yeast)(9606)|IMP4, U3 small nucleolar ribonucleoprotein, homolog (yeast)(10090)|IMP4, U3 small nucleolar ribonucleoprotein, homolog (yeast)(7955)|CG11920(7227)|U3 snoRNP-associated protein Imp4 (predicted)(4896)|Component of the SSU processome, which is required for pre-18S rRNA processing; interacts with Mpp10p; member of a superfamily of prot…	0.000515777079171133	0.0176118661377842	0.000274381378907914	0.00987978257818172	0.000240894895607578	0.011029795042504
98956	2	10.4495183209802	2	Down	1.8369135577047e-08	4.40650615729234e-05	NA	NA	0.489001128573	NA	NA	1.71535434867e-09	NA	NA	hypothetical protein(3702)|hypothetical protein(4530)	0.00535550549075754	0.0666896909574035	0.00265790748652006	0.0384928022396278	0.00521880562540179	0.0647031448097715
116774	1	17.9032362387864	1	Down	1.67773472434e-08	4.40650615729234e-05	NA	NA	NA	NA	NA	1.67773472434e-08	NA	NA	hypothetical protein(4530)|hypothetical protein(4530)	1.1974617865321e-06	0.000457633045558396	2.96518074543345e-07	0.000129291004133961	1.13150657660137e-06	0.000457010415740692
92812	1	15.7696569004311	1	Up	1.41685375872e-07	4.67056601211447e-05	NA	NA	NA	NA	NA	1.41685375872e-07	NA	NA	hypothetical protein(4530)|hypothetical protein(4530)|hypothetical protein(4530)|hypothetical protein(4530)|hypothetical protein(4530)	9.857061760208e-07	0.000393817119667166	2.55456675472759e-07	0.000118691034364737	9.19612742242272e-07	0.000394904005161068
95784	2	9.37178264132965	2	Up	1.42954755354568e-07	4.6717860523589e-05	NA	NA	0.475917125543	NA	NA	1.52139398078e-08	NA	NA	PTAC16 (PLASTID TRANSCRIPTIONALLY ACTIVE 16); binding / catalytic(3702)|hypothetical protein(4530)	0.114080546746327	0.327917936702271	0.000194503269372522	0.00804760826358544	0.339704181833315	0.484519949751891
11478	3	7.06577839970398	3	Up	1.53662007670089e-07	4.97878038356019e-05	NA	NA	0.906960248101	0.715942599558	NA	NA	NA	9.58622979127e-10	family with sequence similarity 188, member A(9606)|family with sequence similarity 188, member A(10090)|zgc:153892(7955)|CG7332(7227)|ubiquitin interaction motif-containing protein(3702)|hypothetical protein(4530)	0.000996023407860717	0.0259938263587371	0.000920822305802455	0.0208283685483266	0.000995133981511823	0.0255935456479202
105648	1	15.6450615999699	1	Up	1.60485602898e-07	5.15580400022058e-05	NA	NA	NA	NA	1.60485602898e-07	NA	NA	NA	heat shock 70kDa protein 6 (HSP70B')(9606)	0.00295806116254534	0.0478908257722639	0.00298708032355758	0.041037242137794	0.00296645117030479	0.0472262656673687
116664	2	7.73324216723127	3.01204819277108	Down	2.32569127962068e-08	5.18615474818472e-05	NA	NA	0.0114617724238	NA	NA	1.63889203333e-06	NA	NA	trehalose-6-phosphate phosphatase, putative(3702)|catalytic/ trehalose-phosphatase(3702)|trehalose-6-phosphate phosphatase, putative(3702)|trehalose-6-phosphate phosphatase, putative(3702)|hypothetical protein(4530)|hypothetical protein(4530)|hypothetical protein(4530)|hypothetical protein(4530)|hypothetical protein(4530)	0.146001271241488	0.3658357377355	0.119291780914356	0.309385766350172	0.145348125202067	0.345795061233693
5903	3	7.67246715583801	3	Down	2.91369329131118e-08	5.25977138001502e-05	0.0134447040036	2.10244938608e-06	0.00356773640662	NA	NA	NA	NA	NA	chorismate synthase (predicted)(4896)|Aro2p(4932)|EMB1144 (embryo defective 1144); chorismate synthase(3702)|hypothetical protein(4530)	3.97711761816547e-05	0.0037523555701715	1.01703234393943e-05	0.00126981192475468	3.75338602685598e-05	0.00347642048278275
6802	6	4.96209906580256	6	Down	2.73177633733265e-08	5.25977138001502e-05	0.000113282179211	0.000174265210221	0.614022296186	NA	0.173891029174	NA	0.00838994883606	0.00664253147958	polymerase (DNA directed), alpha 1, catalytic subunit(9606)|polymerase (DNA directed), alpha 1(10090)|polymerase (DNA directed), alpha 1(7955)|DNA polymerase alpha 180kD(7227)|DNA polymerase alpha catalytic subunit(4896)|Catalytic subunit of the DNA polymerase I alpha-primase complex, required for the initiation of DNA replication during mitotic DNA synthesis and premeiotic DNA synthesis(4932)|IC…	0.00081005288936844	0.0232373673992716	0.000819146852611804	0.0194115887096352	0.000812944899657479	0.0228803220914521
77116	1	17.4005522997611	1	Down	2.7735509876e-08	5.25977138001502e-05	NA	2.7735509876e-08	NA	NA	NA	NA	NA	NA	siderophore-iron transporter Str1(4896)	9.29427494382013e-06	0.00171050870427111	8.4585517967944e-06	0.0011415822620226	9.34333343301168e-06	0.00168211101467417
113604	2	5.03927412016641	5.83356087411622	Down	2.80601846164039e-08	5.25977138001502e-05	0.000121115362957	1.31907777076e-05	NA	NA	NA	NA	NA	NA	acid phosphatase (predicted)(4896)|thiamine-repressible acid phosphatase Pho4(4896)|acid phosphatase Pho1(4896)|One of three repressible acid phosphatases, a glycoprotein that is transported to the cell surface by the secretory pathway; induced by phosphate starvation and coordinately regulated by PHO4 and PHO2(4932)|Constitutively expressed acid phosphatase similar to Pho5p; brought to the cell …	0.00014994820911308	0.00847528878276246	0.000137849983250588	0.00638074797652295	0.000150053472177664	0.00817849136242186
58132	2	7.28780423481726	2.84705882352941	Up	1.65256863190679e-07	5.26447262747517e-05	NA	NA	0.986158799442	NA	NA	4.71189264627e-07	NA	NA	APR2 (5'ADENYLYLPHOSPHOSULFATE REDUCTASE 2); adenylyl-sulfate reductase/ phosphoadenylyl-sulfate reductase (thioredoxin)(3702)|APR1 (APS REDUCTASE 1); adenylyl-sulfate reductase(3702)|APR3 (APS REDUCTASE 3); adenylyl-sulfate reductase(3702)|hypothetical protein(4530)	0.0702356445538035	0.259369984833659	0.000121296206216942	0.00590683346494942	0.0528332274479357	0.215909410141892
1324	6	4.39198602245578	6.48	Up	1.7960259431402e-07	5.6357624760592e-05	0.980806789374	8.62702141953e-06	0.178360160605	NA	0.173051313566	NA	0.0930731194964	8.32145920364e-05	calnexin(9606)|calnexin(10090)|calnexin(7955)|calnexin Cnx1(4896)|Calnexin; integral membrane ER chaperone involved in folding and quality control of glycoproteins; chaperone activity is inhibited by Mpd1p, with which Cne1p interacts; 24% identical to mammalian calnexin; Ca+ binding not yet shown in yeast(4932)|calnexin 1 (CNX1)(3702)|calnexin, putative(3702)|hypothetical protein(4530)	3.3410100902987e-07	0.000178662090526879	1.35220176180808e-07	7.82124537411523e-05	3.22298848493894e-07	0.000194353063064127
116764	1	15.5309463001866	1	Up	1.79885320004e-07	5.6357624760592e-05	NA	NA	NA	NA	NA	1.79885320004e-07	NA	NA	hypothetical protein(4530)|hypothetical protein(4530)	0.000303492241893907	0.0130159668853958	0.000189518527867931	0.0078990207600484	0.000298148522051326	0.0126038760736457
26372	1	15.5160103491073	1	Up	1.82592243258e-07	5.67367979480945e-05	NA	1.82592243258e-07	NA	NA	NA	NA	NA	NA	serine protease (predicted)(4896)	5.06322140035353e-05	0.00430936399185645	3.44343321337224e-05	0.00260250091022389	5.04965087186262e-05	0.00416038386657938
96428	1	15.4803722939303	1	Up	1.89216818054e-07	5.78469383516862e-05	NA	NA	1.89216818054e-07	NA	NA	NA	NA	NA	hypothetical protein(3702)|hypothetical protein(3702)|hypothetical protein(4530)	0.00676093710285035	0.0761171933084127	0.00414863599795522	0.0495911604614285	0.00660188325254997	0.0740738618938129
117053	1	9.94782989314025	1.8	Up	1.88599911361247e-07	5.78469383516862e-05	NA	NA	NA	NA	NA	3.30802326884e-07	NA	NA	hypothetical protein(4530)|hypothetical protein(4530)|hypothetical protein(4530)|hypothetical protein(4530)|hypothetical protein(4530)|hypothetical protein(4530)|hypothetical protein(4530)|hypothetical protein(4530)|hypothetical protein(4530)|hypothetical protein(4530)|hypothetical protein(4530)|hypothetical protein(4530)|hypothetical protein(4530)|hypothetical protein(4530)|hypothetical protein(…	3.67676890203612e-06	0.000973897048799138	2.72389891635924e-06	0.000603211327470455	3.59763272441813e-06	0.000971086730242462
96340	1	15.4155209282596	1	Up	2.01894424279e-07	6.12289258399408e-05	NA	NA	2.01894424279e-07	NA	NA	NA	NA	NA	glycine-rich protein(3702)|hypothetical protein(4530)|hypothetical protein(4530)	0.368025658931811	0.516902880491868	0.200197443729025	0.392471584817307	0.376644754239184	0.499476863717402
55514	7	3.89656684173882	8.01818181818182	Up	2.03748027671531e-07	6.13006665158735e-05	0.0336759164519	4.74989687815e-08	0.131385907376	0.463114481221	0.916729196672	NA	0.0219583111798	0.286327210423	catalase(9606)|catalase(10090)|catalase(7955)|Catalase(7227)|CG9314(7227)|catalase(4896)|Catalase A, breaks down hydrogen peroxide in the peroxisomal matrix formed by acyl-CoA oxidase (Pox1p) during fatty acid beta-oxidation(4932)|CAT2 (CATALASE 2); catalase(3702)|CAT1 (CATALASE 1); catalase(3702)|hypothetical protein(4530)	0.000195507293080462	0.0100200139249303	0.000150132997791354	0.00677652929218589	0.000224640043321824	0.010558454573511
92935	1	15.397863286009	1	Up	2.05491064438e-07	6.13382737148043e-05	NA	NA	2.05491064438e-07	NA	NA	NA	NA	NA	bZIP protein(3702)|hypothetical protein(4530)	0.00124670163671742	0.0297714008036602	0.00126039177188705	0.0246124653716643	0.00125086083196702	0.0293891137911827
2784	7	4.17021987765895	8.01818181818182	Down	3.59393252765802e-08	6.19283582686309e-05	0.000931348383487	0.00050183527226	0.00209184034328	0.431494699692	0.0539989337846	NA	0.720338728579	0.00123692775266	eukaryotic translation initiation factor 3, subunit G(9606)|eukaryotic translation initiation factor 3, subunit G(10090)|eukaryotic translation initiation factor 3, subunit G(7955)|CG8636(7227)|CG10881(7227)|translation initiation factor eIF3g(4896)|Tif35p(4932)|eukaryotic translation initiation factor 3G / eIF3g(3702)|EIF3G2; RNA binding / translation initiation factor(3702)|hypothetical protein…	1.21101116423963e-06	0.000457633045558396	3.72290946108183e-07	0.000153019356705348	1.1595709654833e-06	0.000457010415740692
39825	1	15.3317019695381	1	Up	2.19546458775e-07	6.50217711382927e-05	NA	2.19546458775e-07	NA	NA	NA	NA	NA	NA	LEA domain protein(4896)	1.90854290501808e-06	0.000636375564870851	5.14882617604644e-07	0.000189736827209664	1.81071265229226e-06	0.000637937223362316
39301	2	8.38426600903937	2.57142857142857	Down	4.14824623058337e-08	6.60771474092068e-05	0.00233779829639	2.96242740315e-06	NA	NA	NA	NA	NA	NA	cell wall protein Psu1, beta-glucosidase (predicted)(4896)|Protein of the SUN family (Sim1p, Uth1p, Nca3p, Sun4p) that may participate in DNA replication, promoter contains SCB regulation box at -300 bp indicating that expression may be cell cycle-regulated(4932)|Cell wall protein related to glucanases, possibly involved in cell wall septation; member of the SUN family(4932)	4.07532474620947e-06	0.00104056625186548	8.51979847607799e-07	0.000298108800504941	3.81451778050365e-06	0.00100102836050958
41052	5	5.13946066633441	5.48780487804878	Down	4.18331145063432e-08	6.60771474092068e-05	NA	2.10111731288e-06	0.00902486647732	NA	0.804583071761	NA	0.485862518799	0.000194226216517	ribosomal L1 domain containing 1(9606)|ribosomal L1 domain containing 1(10090)|similar to ribosomal L1 domain containing 1(7955)|U3 snoRNP-associated protein Cic1/Utp30 family (predicted)(4896)|60S ribosomal protein-related(3702)|ribosomal protein-related(3702)|60S ribosomal protein-related(3702)|hypothetical protein(4530)	0.0420766180099927	0.201691829940236	2.69451980579251e-05	0.0022796441891275	0.378909714772711	0.500515306191191
111924	1	9.82999658974431	1.8	Up	2.31064620005284e-07	6.79025479052737e-05	NA	NA	3.94757223673e-07	NA	NA	NA	NA	NA	zinc finger (C3HC4-type RING finger) family protein(3702)|RHC1A; protein binding / zinc ion binding(3702)|hypothetical protein(4530)	0.277657900133193	0.474230457127573	0.274330709739193	0.445461268215206	0.27770415960972	0.449908042280707
6843	4	5.35650805574105	4.5	Up	2.33475397593815e-07	6.80832219029533e-05	NA	0.0732812810752	0.000934144826683	NA	NA	7.2130454342e-07	NA	0.980402869747	COBW domain containing 2(9606)|COBW domain containing 1(10090)|COBW domain containing(7955)|conserved CobW/HypB/UreG nucleotide binding domain protein (predicted)(4896)|PRLI-interacting factor L, putative(3702)|PTAC17 (PLASTID TRANSCRIPTIONALLY ACTIVE17)(3702)|hypothetical protein(4530)	1.27331641200848e-07	9.25341891003702e-05	1.16408791095465e-07	6.87345407755762e-05	1.27735492240852e-07	0.000106478803561477
37448	3	6.21434394350466	3.52173913043478	Up	2.47382695828689e-07	7.15880199707616e-05	0.0298265674872	0.00873597542667	9.52914411865e-06	NA	NA	NA	NA	NA	mitochondrial adenine nucleotide carrier Anc1(4896)|Major ADP/ATP carrier of the mitochondrial inner membrane, exchanges cytosolic ADP for mitochondrially synthesized ATP; also imports heme and ATP; phosphorylated; required for viability in many lab strains that carry a sal1 mutation(4932)|Aac3p(4932)|AAC3 (ADP/ATP CARRIER 3); ATP:ADP antiporter/ binding(3702)|hypothetical protein(4530)	6.89717099123776e-06	0.0014727709783064	6.49281167484776e-06	0.000968522465729132	6.8600317442446e-06	0.00142961043893662
38418	2	9.06703778716225	2	Up	2.54846415005411e-07	7.31891874730313e-05	0.101827565513	1.30799379231e-07	NA	NA	NA	NA	NA	NA	Rad16 homolog Rhp16(4896)|Protein that recognizes and binds damaged DNA in an ATP-dependent manner (with Rad7p) during nucleotide excision repair; subunit of Nucleotide Excision Repair Factor 4 (NEF4) and the Elongin-Cullin-Socs (ECS) ligase complex(4932)	0.0225332654159845	0.145608255453679	0.0140413019201937	0.0998390815409257	0.0220035218676781	0.139982899388043
4302	5	5.10545791994756	5.48780487804878	Down	4.89916571317262e-08	7.42889892082644e-05	NA	NA	0.0387559586827	0.588166125211	0.155722817775	0.000130556146474	NA	5.98545377903e-06	katanin p80 (WD repeat containing) subunit B 1(9606)|katanin p80 (WD40-containing) subunit B 1(10090)|katanin p80 (WD repeat containing) subunit B 1(7955)|katanin 80(7227)|transducin family protein / WD-40 repeat family protein(3702)|hypothetical protein(3702)|hypothetical protein(4530)	5.59761491008957e-07	0.00026056867525065	3.85195594943902e-05	0.00277791693432572	6.61854147699922e-05	0.00485965550624642
3908	7	4.13830593333985	7	Up	2.69046079386399e-07	7.66862242365337e-05	0.129190423801	0.00325648097314	0.153802737892	0.447250699178	0.464211513291	NA	0.00578683915491	3.37788375231e-06	heat shock 70kDa protein 5 (glucose-regulated protein, 78kDa)(9606)|heat shock protein 5(10090)|heat shock protein 5(7955)|Heat shock protein cognate 3(7227)|BiP(4896)|BIP(4932)|BIP2; ATP binding(3702)|BIP1; ATP binding(3702)|hypothetical protein(4530)	0.168151530353405	0.390315370456691	0.164445574897372	0.360373964566714	0.167852097454498	0.369137815962601
122191	1	15.0588715760059	1	Up	2.88413225038e-07	8.15929622982503e-05	NA	NA	NA	NA	2.88413225038e-07	NA	NA	NA	PCF11, cleavage and polyadenylation factor subunit, homolog (S. cerevisiae)(9606)	0.000109292438889615	0.00688348067335439	4.20535991260008e-05	0.00290703196690028	0.000104977875273076	0.00656795351211816
95566	1	15.0348634851575	1	Up	2.95421264157e-07	8.2956479280946e-05	NA	NA	NA	NA	NA	2.95421264157e-07	NA	NA	pentatricopeptide (PPR) repeat-containing protein(3702)|hypothetical protein(4530)	0.00251186297792179	0.0437778423982495	0.00134779563063163	0.0255817204793493	0.00121104994663761	0.0288191247586928
118637	1	6.74622761086056	3.04878048780488	Up	3.02292631261906e-07	8.42618482243206e-05	NA	NA	7.87312290476e-07	NA	NA	NA	NA	NA	auxin-responsive protein-related(3702)|auxin-responsive family protein(3702)|auxin-responsive family protein(3702)|auxin-responsive family protein(3702)	0.296209137522355	0.484736958003267	0.301654014484625	0.461826648485648	0.29682704144885	0.460715882187476
38058	4	5.67782577591821	4	Up	3.05983079754307e-07	8.46170466450475e-05	NA	NA	NA	0.642157221207	0.000685066462288	NA	0.0952131353699	3.26990730044e-06	DnaJ (Hsp40) homolog, subfamily B, member 6(9606)|DnaJ (Hsp40) homolog, subfamily B, member 6(10090)|DnaJ (Hsp40) homolog, subfamily B, member 6a(7955)|mrj, isoform D(7227)	4.01239412669012e-05	0.0037523555701715	3.48339039835142e-05	0.00261180557328243	3.9937026401078e-05	0.00360476179063488
111072	2	5.53584298105414	4.16443594646272	Up	3.10263248401741e-07	8.46170466450475e-05	NA	NA	0.623097324469	NA	NA	9.02677173411e-08	NA	NA	glycosyl hydrolase family 17 protein(3702)|glycosyl hydrolase family 17 protein(3702)|glycosyl hydrolase family 17 protein(3702)|glycosyl hydrolase family 17 protein(3702)|hypothetical protein(4530)|hypothetical protein(4530)|hypothetical protein(4530)	0.00102007889327335	0.0264446760137502	0.00103116862710094	0.0216671946863006	0.00102358162504061	0.0261443496834888
116935	2	6.7909890590627	3.01204819277108	Up	3.09584384001548e-07	8.46170466450475e-05	NA	NA	0.420809840248	NA	NA	1.91364169207e-06	NA	NA	pectate lyase family protein(3702)|pectate lyase family protein(3702)|pectate lyase family protein(3702)|pectate lyase family protein(3702)|hypothetical protein(4530)	0.0630603005930121	0.245043034349014	1.74794206280411e-06	0.000492594942813974	0.293792936130894	0.459124360157796
31762	2	8.9494140436619	2	Up	3.18472988775643e-07	8.6163723360062e-05	0.00150910488097	1.1166531757e-05	NA	NA	NA	NA	NA	NA	conserved eukaryotic protein(4896)|Protein of unknown function; highly conserved across species and orthologous to human TMEM33; may interact with ribosomes, based on co-purification experiments; GFP-fusion protein localizes to the endoplasmic reticulum(4932)	4.10294942332923e-07	0.000211428713738176	1.81416246004209e-07	9.52166526713205e-05	3.9867849044645e-07	0.000225986915524666
91997	1	14.9534452510844	1	Up	3.20480228805e-07	8.6163723360062e-05	NA	NA	3.20480228805e-07	NA	NA	NA	NA	NA	hypothetical protein(3702)|hypothetical protein(4530)	0.000299814201641214	0.0129596805826954	0.000277562012347493	0.00992619632412036	0.00030020585275536	0.012625604538909
124011	1	14.945823273855	1	Up	3.22932254583e-07	8.62115411196264e-05	NA	NA	3.22932254583e-07	NA	NA	NA	NA	NA	PRLI-interacting factor K(3702)|hypothetical protein(4530)	0.00176756109837174	0.0361455833547606	0.000998677205409197	0.0214769636714279	0.00171799033389254	0.0348541746908964
20179	2	7.51229744184225	2.57142857142857	Up	3.31349727971141e-07	8.784011774586e-05	NA	NA	NA	NA	NA	NA	0.281152397834	1.09380356898e-09	amylase, alpha 2A (pancreatic)(9606)|amylase 1, salivary(10090)|amylase, alpha 2A; pancreatic(7955)|zgc:92137(7955)|zgc:66313(7955)	6.28803692719494e-07	0.000282881813635808	2.14275857257779e-07	0.000102932310955932	6.07691281847103e-07	0.000307556898394832
73155	1	16.6096916188341	1	Down	6.11649441939e-08	8.91808411325598e-05	NA	NA	NA	NA	NA	6.11649441939e-08	NA	NA	hypothetical protein(4530)|hypothetical protein(4530)	0.0747370550526401	0.267179315628396	0.0647481398032732	0.22731224802482	0.0271857111533204	0.155376938011333
40411	2	8.90802243199123	2	Up	3.44443795474909e-07	9.06772211295718e-05	0.124631340682	1.46880032313e-07	NA	NA	NA	NA	NA	NA	glycerophosphoryl diester phosphodiesterase (predicted)(4896)|Pgc1p(4932)	6.93150865476169e-07	0.000302235105066547	2.23278768821402e-07	0.000105469447765603	6.69133902120454e-07	0.000329731851442161
91003	2	8.19726669066667	2.57142857142857	Down	6.48649373749504e-08	9.10727744795183e-05	NA	NA	0.454376609321	NA	NA	1.28331708118e-07	NA	NA	PIL6 (PHYTOCHROME INTERACTING FACTOR 3-LIKE 6); DNA binding / transcription factor(3702)|PIF4 (phytochrome interacting factor 4); DNA binding / protein binding / transcription factor(3702)|hypothetical protein(4530)|hypothetical protein(4530)|hypothetical protein(4530)|hypothetical protein(4530)	0.55969720715867	0.583689820263128	0.059485197045708	0.217578942345395	0.364196311081394	0.495124605723931
93020	2	6.7255929525021	3.01204819277108	Up	3.70069237600689e-07	9.63669259801617e-05	NA	NA	0.0104558056773	NA	NA	1.28508716153e-05	NA	NA	hypothetical protein(3702)|GTE8; DNA binding(3702)|ATBET9 (Arabidopsis thaliana Bromodomain and Extraterminal Domain protein 9); DNA binding(3702)|ATBET10 (Arabidopsis thaliana BROMODOMAIN AND EXTRATERMINAL DOMAIN PROTEIN 10); DNA binding(3702)|hypothetical protein(4530)	2.37336994038305e-06	0.00073115272663409	6.9039156849207e-07	0.000250859972233362	2.26077052624365e-06	0.000736491474193075
112786	2	7.46449111277125	2.57142857142857	Up	3.71140657709346e-07	9.63669259801617e-05	NA	NA	0.0164726025906	NA	NA	5.07283322942e-06	NA	NA	AAA-type ATPase family protein(3702)|AAA-type ATPase family protein(3702)|hypothetical protein(4530)|hypothetical protein(4530)	0.00566574981566722	0.0688522667392554	0.00571372145205818	0.0601107250906581	0.00567957699915321	0.0680924582529613
4919	4	5.22615977881385	4.5	Up	3.86545498208878e-07	9.71437108289506e-05	0.0291320722845	4.97214050935e-06	0.0940746514833	NA	NA	NA	NA	0.0278398827657	UDP-glucose pyrophosphorylase 2(7955)|UDP-glucose pyrophosphorylase 2b(7955)|UTP-glucose-1-phosphate uridylyltransferase (predicted)(4896)|UDP-glucose pyrophosphorylase (UGPase), catalyses the reversible formation of UDP-Glc from glucose 1-phosphate and UTP, involved in a wide variety of metabolic pathways, expression modulated by Pho85p through Pho4p(4932)|UGP (UDP-glucose pyrophosphorylase); UT…	5.26911428823938e-06	0.00122689965644501	5.15188750316398e-06	0.000879607202498033	5.29343510806003e-06	0.00121972794985884
5938	3	6.72430278948165	3	Up	3.89507611543446e-07	9.71437108289506e-05	0.0113785516448	3.15057483919e-06	NA	0.0483660283677	NA	NA	NA	NA	CG31216(7227)|nicotinamidase (predicted)(4896)|Nicotinamidase that converts nicotinamide to nicotinic acid as part of the NAD(+) salvage pathway, required for life span extension by calorie restriction; PNC1 expression responds to all known stimuli that extend replicative life span(4932)	0.0962111153597102	0.301702202961528	0.00132870802029754	0.0253249782859938	0.308764062559778	0.467792326993598
32212	2	8.84829608887722	2	Up	3.8568266886251e-07	9.71437108289506e-05	NA	NA	NA	NA	0.039852895897	NA	NA	5.17616109233e-07	chromosome 1 open reading frame 9(9606)|expressed sequence AI848100(10090)|si:ch211-184m19.1(7955)	0.00239354605377264	0.042881088657411	0.00172495197879851	0.0296654059363516	0.0962487122387892	0.287346871972722
93045	1	14.7714040650883	1	Up	3.84468465723e-07	9.71437108289506e-05	NA	NA	3.84468465723e-07	NA	NA	NA	NA	NA	TIL (TEMPERATURE-INDUCED LIPOCALIN); binding / transporter(3702)|hypothetical protein(4530)	0.000314868558188739	0.0133393193963905	0.000171250053516972	0.00735389244966365	0.00127516732649879	0.0295527524548394
112740	2	6.224475213749	3.38796506996507	Up	3.83667813778585e-07	9.71437108289506e-05	NA	NA	0.11560190913	NA	NA	8.19236593099e-06	NA	NA	GGPS1 (GERANYLGERANYL PYROPHOSPHATE SYNTHASE 1); farnesyltranstransferase(3702)|GGPS6 (geranylgeranyl pyrophosphate synthase 6); farnesyltranstransferase(3702)|geranylgeranyl pyrophosphate synthase, putative / GGPP synthetase, putative / farnesyltranstransferase, putative(3702)|geranylgeranyl pyrophosphate synthase, putative / GGPP synthetase, putative / farnesyltranstransferase, putative(3702)|G…	4.98008469219873e-07	0.000243354414390166	4.54991161185366e-07	0.000174261614733995	4.99212882498022e-07	0.000264408766808312
113632	3	5.04304186757697	4.77819726285984	Up	3.88353899003869e-07	9.71437108289506e-05	0.0467612909391	1.64167108161e-06	0.601185995968	NA	NA	NA	NA	NA	flavonol reductase/cinnamoyl-CoA reductase family(4896)|3-methylbutanal reductase and NADPH-dependent methylglyoxal reductase (D-lactaldehyde dehydrogenase); stress induced (osmotic, ionic, oxidative, heat shock and heavy metals); regulated by the HOG pathway(4932)|Putative dihydrokaempferol 4-reductase(4932)|NADPH-dependent aldehyde reductase, utilizes aromatic and alophatic aldehyde substrates;…	0.000222835166907125	0.0108397670131175	0.000209113758455826	0.00838288846132253	0.000223623881756232	0.0105481917594834
100663	2	8.79994655604247	2	Up	4.22643299160139e-07	0.000104718855084064	NA	0.0659274604723	NA	NA	NA	NA	NA	3.4466500662e-07	serine/threonine kinase 25a(7955)|PAK-related kinase Sid1(4896)	1.75272563981324e-05	0.0024114441788149	1.2985424880205e-05	0.00149901126898163	1.73783066761303e-05	0.00234540937054707
94014	1	14.6544995258753	1	Up	4.3214721734e-07	0.000106378369234689	NA	NA	4.3214721734e-07	NA	NA	NA	NA	NA	DNAJ heat shock N-terminal domain-containing protein(3702)|hypothetical protein(4530)	0.0012622586494812	0.0299622568204322	0.000744202316795857	0.0182933062121667	0.000567931294494156	0.0183629002441756
83162	5	5.28489719673356	5	Down	7.9425347426875e-08	0.000107533410557336	0.00280633231183	0.00321923821913	NA	NA	0.0222760339544	NA	0.0864540663614	0.000192077299914	eukaryotic translation initiation factor 4B(9606)|eukaryotic translation initiation factor 4B(10090)|eukaryotic translation initiation factor 4Bb(7955)|Eukaryotic initiation factor 4B(7227)|RNA binding protein(4896)|Tif3p(4932)	2.35646954395901e-06	0.00073115272663409	2.14219984508648e-06	0.000537294053180894	2.35711787241263e-06	0.00074228260822132
38872	2	6.63509021502336	3.01204819277108	Up	4.7360766271008e-07	0.000115832212165654	0.0159453474581	5.4691069076e-09	NA	NA	NA	NA	NA	NA	ThiJ domain protein(4896)|ThiJ domain protein(4896)|ThiJ domain protein(4896)|ThiJ domain protein(4896)|Hsp31p(4932)	0.000431244046670048	0.0159813752999147	0.000423468827633521	0.0129331395611953	0.000431537684933372	0.0157611353948217
4926	7	4.03266205638974	7	Up	4.85629525151912e-07	0.000117167911158879	0.12623218266	0.000327647536118	3.47722300397e-06	0.0523684713054	0.0951727396808	NA	0.9851408233	0.779057520966	BRCA1 associated protein(9606)|BRCA1 associated protein(10090)|BRCA1 associated protein(7955)|CG5555(7227)|ubiquitin-protein ligase E3 (predicted)(4896)|Etp1p(4932)|zinc finger (C3HC4-type RING finger) family protein(3702)|hypothetical protein(4530)	1.04354962164981e-06	0.000405154566805466	9.27738076235726e-07	0.000309340618313799	1.04623333098703e-06	0.000429744131403397
92954	2	5.91829092946935	3.6	Up	4.83643083138591e-07	0.000117167911158879	NA	NA	2.06673426417e-08	NA	NA	0.941612210054	NA	NA	T-complex protein 11(3702)|T-complex protein 11(3702)|hypothetical protein(4530)|hypothetical protein(4530)|hypothetical protein(4530)	0.00106013990128406	0.0270311707207983	0.000473862238023946	0.0138244527735122	0.00101364704450571	0.0259989000320189
115982	1	14.5322513107541	1	Up	4.88341290013e-07	0.000117167911158879	NA	NA	4.88341290013e-07	NA	NA	NA	NA	NA	heat shock protein binding(3702)|DNAJ heat shock N-terminal domain-containing protein(3702)	0.000532432446542819	0.0179815283326603	0.000183037723863156	0.00774276891004411	0.000508431268482227	0.0173405042254191
99324	1	14.5179884231504	1	Up	4.95356355568e-07	0.000118103547693254	NA	NA	4.95356355568e-07	NA	NA	NA	NA	NA	ABP1 (ENDOPLASMIC RETICULUM AUXIN BINDING PROTEIN 1); auxin binding(3702)|hypothetical protein(4530)	1.15656590815881e-05	0.00193960893307911	1.05583874654417e-05	0.00130106877193717	1.16014781263838e-05	0.00184724209583128
6797	7	4.3255589157602	7	Down	9.36361526251856e-08	0.000122401824478212	0.00599378231639	1.84640242677e-07	0.0152374359045	0.247424169922	0.164583249336	NA	0.697325917906	0.147853850998	DEAD (Asp-Glu-Ala-Asp) box polypeptide 5(9606)|DEAD (Asp-Glu-Ala-Asp) box polypeptide 5(10090)|DEAD (Asp-Glu-Ala-Asp) box polypeptide 5(7955)|CG10077, isoform A(7227)|ATP-dependent RNA helicase Dbp2(4896)|Dbp2p(4932)|ethylene-responsive DEAD box RNA helicase, putative (RH30)(3702)|hypothetical protein(4530)	0.00754026502101107	0.0809774368576182	0.00444139135759994	0.0516104607860178	0.00734358108971247	0.0784091938009031
101342	2	7.32111690425174	2.57142857142857	Up	5.21309779171821e-07	0.000123514577616404	NA	NA	0.59602120666	NA	NA	6.17709355968e-07	NA	NA	L-ascorbate oxidase/ copper ion binding / oxidoreductase(3702)|L-ascorbate oxidase, putative(3702)|hypothetical protein(4530)	9.20173056498302e-07	0.000377964416917027	8.6283293642716e-07	0.0002982245254173	9.15004946702931e-07	0.000394904005161068
5931	5	4.95362202407466	5.48780487804878	Down	9.89629822282048e-08	0.000125052923109634	0.0497922955496	3.04877432216e-06	0.000119935724399	0.53644537397	NA	NA	0.0884235217044	NA	pseudouridylate synthase 1(9606)|pseudouridine synthase 1(10090)|pseudouridine synthase 1(7955)|CG4159, isoform B(7227)|tRNA pseudouridine synthase Lsp1(4896)|Pus1p(4932)|tRNA pseudouridine synthase family protein(3702)|tRNA pseudouridine synthase family protein(3702)|hypothetical protein(4530)	0.0053490395829944	0.0666896909574035	0.00559202918776406	0.0592809336159991	0.00541810405772854	0.0659905050297131
5690	6	4.49457239203864	6.48	Down	1.04332061600417e-07	0.000125137969949359	0.00816522558366	0.00379502393236	0.132155541674	0.231644188765	NA	NA	0.268254262134	1.53654519673e-06	peter pan homolog (Drosophila)(9606)|purinergic receptor P2Y, G-protein coupled, 11(9606)|peter pan homolog (Drosophila)(10090)|peter pan homolog (Drosophila)(7955)|peter pan(7227)|RNA-binding protein involved in ribosomal large subunit assembly and maintenance (predicted)(4896)|Protein required for ribosomal large subunit maturation, functionally redundant with Ssf1p; member of the Brix family(4…	0.434366620480562	0.530515781083927	0.367138896773006	0.495970710960003	0.0956095773630757	0.286687251718252
116362	1	16.0633015968603	1	Down	1.05632304687e-07	0.000125137969949359	NA	NA	NA	NA	NA	1.05632304687e-07	NA	NA	hypothetical protein(4530)|hypothetical protein(4530)	0.0322734555922412	0.175497751035169	0.0268872236103433	0.142997873181533	0.0319876120607502	0.168635093903129
806	7	4.13529512948167	7.47457627118644	Down	1.17764405028317e-07	0.000131303847947602	0.0542180665157	2.82227594193e-07	0.0010135526031	0.694583030613	0.366880709777	NA	0.200890433855	0.127849467064	ribonucleotide reductase M1(9606)|ribonucleotide reductase M1(10090)|ribonucleotide reductase M1 polypeptide(7955)|Ribonucleoside diphosphate reductase large subunit(7227)|ribonucleoside reductase large subunit Cdc22(4896)|One of two large regulatory subunits of ribonucleotide-diphosphate reductase; the RNR complex catalyzes rate-limiting step in dNTP synthesis, regulated by DNA replication and D…	0.648780631414299	0.664825390684216	0.409764085379151	0.51037076036746	0.0932731471792221	0.283737400450031
118205	1	4.29862241775137	6.96682042772593	Down	1.1617025409408e-07	0.000131303847947602	NA	NA	6.38711138292e-07	NA	NA	NA	NA	NA	invertase/pectin methylesterase inhibitor family protein(3702)|invertase/pectin methylesterase inhibitor family protein(3702)|invertase/pectin methylesterase inhibitor family protein(3702)|invertase/pectin methylesterase inhibitor family protein(3702)|invertase/pectin methylesterase inhibitor family protein(3702)|invertase/pectin methylesterase inhibitor family protein / DC 1.2 homolog (FL5-2I22)…	0.225294146767826	0.440364600530603	1.25333797383631e-05	0.0014678555724987	0.149508722755047	0.350167442386872
36819	1	14.3849408105758	1	Up	5.65847737147e-07	0.0001332342973137	NA	5.65847737147e-07	NA	NA	NA	NA	NA	NA	protein phosphatase, Mg2+/Mn2+ dependent, 1K(9606)|protein phosphatase 1K (PP2C domain containing)(10090)|alphabet-like(7955)|protein phosphatase 2C Ptc4(4896)	0.000115714346451307	0.00714504576715241	5.20501175576519e-05	0.00341482507365503	0.000112643187701287	0.00688045953842645
99088	1	4.70778073122749	5.19757702409896	Up	5.86835268701709e-07	0.00013732307531613	NA	NA	1.64435518518e-06	NA	NA	NA	NA	NA	disease resistance-responsive protein-related / dirigent protein-related(3702)|hypothetical protein(3702)|disease resistance-responsive family protein(3702)|disease resistance-responsive family protein(3702)|disease resistance response(3702)|disease resistance-responsive protein-related / dirigent protein-related(3702)|disease resistance response(3702)|hypothetical protein(3702)|disease resistanc…	0.000155590426599867	0.00859078901011904	0.000153639747803632	0.00683588341012643	0.000156693855676992	0.00834010862635298
96245	2	8.6212484801932	2	Up	5.9260184385141e-07	0.000137821738027995	NA	NA	0.737778083848	NA	NA	4.40304339524e-08	NA	NA	SIGE (SIGMA FACTOR E); DNA binding / DNA-directed RNA polymerase/ sigma factor/ transcription factor(3702)|hypothetical protein(4530)	3.81900507259436e-07	0.000200441188458277	2.66788981452809e-07	0.000121956988908637	3.75225368821025e-07	0.000217033416390316
99082	2	7.25305693094309	2.57142857142857	Up	6.12434788759723e-07	0.000140707820649044	NA	NA	0.553282841915	NA	NA	7.43777998904e-07	NA	NA	fructose-bisphosphate aldolase, putative(3702)|fructose-bisphosphate aldolase, putative(3702)|hypothetical protein(4530)	4.88652271208499e-07	0.000242971625799847	2.84782904301269e-07	0.000127237010406542	4.77992048477263e-07	0.000260524050729665
113855	2	8.60631289537498	2	Up	6.0957081314672e-07	0.000140707820649044	NA	NA	0.105335682723	NA	NA	3.17743068711e-07	NA	NA	NDB1 (NAD(P)H dehydrogenase B1); NADH dehydrogenase/ disulfide oxidoreductase(3702)|hypothetical protein(4530)|hypothetical protein(4530)	2.41430241001447e-06	0.000734548467746748	1.96536128573262e-06	0.00052058195850686	2.41304989682931e-06	0.000743376741042785
10609	1	14.2692157498937	1	Up	6.35269988362e-07	0.000144206287358174	NA	NA	NA	NA	NA	NA	NA	6.35269988362e-07	aryl hydrocarbon receptor nuclear translocator-like 2(9606)|aryl hydrocarbon receptor nuclear translocator-like 2(10090)|aryl hydrocarbon receptor nuclear translocator-like 2(7955)	0.0191478884642677	0.133295131889672	1.04576472358957e-05	0.001294282261833	8.11250001402028e-06	0.00156820972051777
116187	1	14.2741163195997	1	Up	6.32164419246e-07	0.000144206287358174	NA	NA	NA	NA	NA	6.32164419246e-07	NA	NA	hypothetical protein(4530)|hypothetical protein(4530)|hypothetical protein(4530)|hypothetical protein(4530)|hypothetical protein(4530)|hypothetical protein(4530)|hypothetical protein(4530)	0.0173993279875935	0.125708814589241	0.0117265479456979	0.0902164328745935	0.0170531665518701	0.122544653366528
103538	1	15.8193225780535	1	Down	1.34820364482e-07	0.000146025862775661	NA	NA	NA	NA	NA	1.34820364482e-07	NA	NA	hypothetical protein(4530)	5.60817486073306e-07	0.00026056867525065	4.95679050804384e-07	0.000187313808771971	5.61237443700268e-07	0.000289210756897327
91569	2	8.57235451349314	2	Up	6.49976243986005e-07	0.000146404547843804	NA	NA	0.547264421845	NA	NA	6.54561203342e-08	NA	NA	hydroxyethylthiazole kinase family protein(3702)|hypothetical protein(4530)	0.000255195693774658	0.0117797334738784	0.000254675739040114	0.00938624160711952	0.000256118812761248	0.0113776166007513
92237	2	8.57015951977336	2	Up	6.52677954723227e-07	0.000146404547843804	NA	NA	0.620166022522	NA	NA	5.80157691754e-08	NA	NA	5'-3' exonuclease family protein(3702)|hypothetical protein(4530)	0.000330245598659277	0.013703983539094	0.000117871690627844	0.00584041862897615	0.000299373358530392	0.012625604538909
20399	3	6.53118025973988	3	Up	6.57791501575791e-07	0.000146683635489627	NA	NA	0.551005385189	NA	0.120633658424	4.65595759761e-08	NA	NA	aquaporin 6, kidney specific(9606)|aquaporin 6(10090)|TIP4;1 (tonoplast intrinsic protein 4;1); water channel(3702)|hypothetical protein(4530)|hypothetical protein(4530)|hypothetical protein(4530)	0.000108468643625146	0.00686098054673075	5.54475888335403e-06	0.000887850600406892	0.000549306074200774	0.018060826861947
117104	1	10.0970031765648	1.8	Down	1.4582450426107e-07	0.000153557253667581	NA	NA	NA	NA	NA	2.64478793452e-07	NA	NA	hypothetical protein(4530)|hypothetical protein(4530)|hypothetical protein(4530)|hypothetical protein(4530)|hypothetical protein(4530)|hypothetical protein(4530)|hypothetical protein(4530)|hypothetical protein(4530)|hypothetical protein(4530)|hypothetical protein(4530)|hypothetical protein(4530)|hypothetical protein(4530)	5.90781889612964e-05	0.00473152007006053	2.15912240992986e-05	0.002002785417541	5.68789850763632e-05	0.00440398712387993
4512	6	4.6000612236213	6	Down	1.66595468941517e-07	0.000157886690802599	NA	0.0361588741349	1.42292127163e-05	0.689026786438	0.0625082749012	NA	0.178196964969	0.000261121764343	origin recognition complex, subunit 2(9606)|origin recognition complex, subunit 2(10090)|zgc:153041(7955)|Origin recognition complex subunit 2(7227)|origin recognition complex subunit Orc2(4896)|ORC2 (ORIGIN RECOGNITION COMPLEX SECOND LARGEST SUBUNIT 2); DNA replication origin binding / protein binding(3702)|hypothetical protein(4530)	0.000267125094985525	0.0120555086657321	3.94567894496066e-06	0.000735713372750494	6.69302455730308e-05	0.00490164604659131
6431	7	4.22738497571573	7	Down	1.63061580310404e-07	0.000157886690802599	0.0219208120088	7.48216530386e-05	0.744252526769	0.491069649263	0.188861847497	NA	0.225405877345	5.51611622313e-06	DEAD (Asp-Glu-Ala-Asp) box polypeptide 27(9606)|DEAD (Asp-Glu-Ala-Asp) box polypeptide 27(10090)|DEAD (Asp-Glu-Ala-Asp) box polypeptide 27(7955)|Rs1(7227)|ATP-dependent RNA helicase Ddx27/Drs1 (predicted)(4896)|Drs1p(4932)|DEAD/DEAH box helicase, putative (RH28)(3702)|hypothetical protein(4530)	0.0124200455808009	0.105708387943261	0.0104558611805204	0.084872257500951	0.00208345319094409	0.0391054505547929
11779	3	7.03883785967254	3	Down	1.65388374789695e-07	0.000157886690802599	NA	NA	NA	0.684723383165	NA	NA	0.0579114372973	1.70190444527e-08	wntless homolog (Drosophila)(9606)|wntless homolog (Drosophila)(10090)|wntless homolog (Drosophila)(7955)|wntless(7227)	8.41453195266673e-07	0.000355602233932464	3.73928057457496e-07	0.000153019356705348	8.18122585384956e-07	0.000362300473671569
64392	1	15.6665970823149	1	Down	1.57066417082e-07	0.000157886690802599	NA	1.57066417082e-07	NA	NA	NA	NA	NA	NA	siderophore-iron transporter Str3(4896)	9.23246901430073e-06	0.00171023945623079	5.12945256470832e-06	0.000879607202498033	9.00025373683144e-06	0.00164571091231791
111716	2	8.51231746198603	2	Up	7.28050447686933e-07	0.000160991891546025	NA	NA	0.0294318869739	NA	NA	1.37238792763e-06	NA	NA	SPX (SYG1/Pho81/XPR1) domain-containing protein(3702)|SPX (SYG1/Pho81/XPR1) domain-containing protein(3702)|SPX (SYG1/Pho81/XPR1) domain-containing protein(3702)|hypothetical protein(4530)|hypothetical protein(4530)|hypothetical protein(4530)	0.00820860182091184	0.0844345400052584	0.00819415661208052	0.0737394134995789	0.00824147013515185	0.0829179079057415
119871	1	7.37421407693493	2.46938775510204	Up	7.30449374710922e-07	0.000160991891546025	NA	1.34462892606e-06	NA	NA	NA	NA	NA	NA	conserved fungal protein(4896)|conserved fungal protein(4896)|conserved fungal protein(4896)	4.29030753705816e-05	0.0038629331550005	4.10299228587995e-05	0.00284320311409314	0.000301503988779977	0.0126595941481513
40811	6	4.58261258580038	6	Down	1.8163940422966e-07	0.000164682847430428	0.00215371549063	0.000924899836144	0.84101455259	0.243600997778	0.00310793363288	NA	NA	0.000902698048704	apoptosis antagonizing transcription factor(9606)|apoptosis antagonizing transcription factor(10090)|apoptosis antagonizing transcription factor(7955)|CG11188(7227)|traub family protein (predicted)(4896)|Bfr2p(4932)|rRNA processing protein-related(3702)|hypothetical protein(4530)	2.5467009877758e-05	0.00293408940632284	2.46453604806606e-05	0.00217600874374729	2.56480622269431e-05	0.00292372257446802
99599	2	8.49148885433915	2	Up	7.57265376848564e-07	0.000165937417173134	NA	NA	0.984639576329	NA	NA	4.27670414088e-08	NA	NA	TT4 (TRANSPARENT TESTA 4); naringenin-chalcone synthase(3702)|hypothetical protein(4530)	0.367222656504723	0.516659495949381	0.217581089475184	0.406928069445712	0.130920666355772	0.331216489224303
5984	7	4.19644756955304	7	Down	1.94090345417799e-07	0.000168467067491986	0.0744226344666	1.80176143695e-05	0.509084819994	0.800468724021	0.00707486389697	NA	0.194484264612	0.000232489015267	pescadillo homolog 1, containing BRCT domain (zebrafish)(9606)|pescadillo homolog 1, containing BRCT domain (zebrafish)(10090)|pescadillo(7955)|CG4364(7227)|pescadillo-family BRCT domain protein(4896)|Component of several different pre-ribosomal particles; forms a complex with Ytm1p and Erb1p that is required for maturation of the large ribosomal subunit; required for exit from G0 and the initiat…	0.00100686643332185	0.0262285004165513	0.000465941700934715	0.0137559580082205	0.000974825483980985	0.0252776796587274
39574	4	5.40223938226322	4.5	Down	1.95535386574359e-07	0.000168467067491986	0.00028494629582	NA	NA	0.671160732772	NA	NA	0.763479770282	2.47307569463e-06	PAK1 interacting protein 1(9606)|PAK1 interacting protein 1(10090)|zgc:56683(7955)|CG12608(7227)|CG9123(7227)|Mak11p(4932)|transducin family protein / WD-40 repeat family protein(3702)|hypothetical protein(4530)	2.20503062490254e-06	0.000710170204215771	8.35217786146125e-07	0.000295896781186918	2.13614460496425e-06	0.000723541466477472
93315	2	5.64620344286076	4.16443594646272	Down	2.07991010585722e-07	0.000175216249339869	NA	NA	0.365524803102	NA	NA	1.00292507136e-07	NA	NA	RAP2.4 (related to AP2 4); DNA binding / transcription factor(3702)|AP2 domain-containing transcription factor, putative(3702)|AP2 domain-containing transcription factor, putative(3702)|hypothetical protein(4530)|hypothetical protein(4530)|hypothetical protein(4530)|hypothetical protein(4530)	3.64352539599486e-05	0.00352420214835766	1.16322567897849e-05	0.00139106085205099	3.42965493503866e-05	0.00332350418727559
116683	2	8.45803475704859	2	Up	8.06653631607422e-07	0.000175743865060953	NA	NA	0.940040776097	NA	NA	4.78958254222e-08	NA	NA	lysine-ketoglutarate reductase/saccharopine dehydrogenase bifunctional enzyme(3702)|hypothetical protein(4530)	0.271859835467692	0.471606375330565	4.22663610782759e-06	0.000772847229471287	0.375942864371318	0.499295813590061
117068	1	15.3498362308543	1	Down	2.1560102778e-07	0.000177678681785044	NA	NA	NA	NA	NA	2.1560102778e-07	NA	NA	hypothetical protein(4530)|hypothetical protein(4530)|hypothetical protein(4530)|hypothetical protein(4530)|hypothetical protein(4530)|hypothetical protein(4530)|hypothetical protein(4530)|hypothetical protein(4530)|hypothetical protein(4530)	0.00179060329977622	0.0363013438642759	0.00183032866474348	0.0306953698320472	0.00179966893190424	0.0358945931513229
119624	1	6.37983104949121	3.04878048780488	Up	8.28616844160582e-07	0.000179497348258763	NA	NA	NA	1.68910004868e-06	NA	NA	NA	NA	Heat shock protein 26(7227)|Heat shock protein 27(7227)|Heat shock protein 23(7227)|Heat shock gene 67Ba(7227)	5.12532809456966e-07	0.000246206862468294	3.61129234599185e-07	0.000153019356705348	5.03777905851698e-07	0.000264408766808312
1838	5	5.01812381935452	5	Down	2.47185098922252e-07	0.000182431868141131	0.000415685005643	0.000175862561944	NA	0.974499710509	0.521237414319	NA	NA	0.000341607602822	methylthioadenosine phosphorylase(9606)|methylthioadenosine phosphorylase(10090)|methylthioadenosine phosphorylase(7955)|CG4802(7227)|S-methyl-5-thioadenosine phosphorylase (predicted)(4896)|Methylthioadenosine phosphorylase (MTAP), catalyzes the initial step in the methionine salvage pathway; affects polyamine biosynthesis through regulation of ornithine decarboxylase (Spe1p) activity; regulates…	2.46734306996633e-07	0.00014271313732446	1.72806903617209e-05	0.0018277847120244	0.000197038444365059	0.00978014639263484
5401	2	9.12980128192911	2	Down	2.26257344499987e-07	0.000182431868141131	0.0252411500737	4.65421268823e-07	NA	NA	NA	NA	NA	NA	conserved fungal protein(4896)|Covalently-bound cell wall protein of unknown function; identified as a cell cycle regulated SBF target gene; deletion mutants are highly resistant to treatment with beta-1,3-glucanase; has sequence similarity to YJL171C(4932)	2.42411448127612e-05	0.00283901870364991	1.03074390151903e-05	0.00128128700249352	2.33442389369175e-05	0.00272925600979111
5832	3	6.89223478983092	3	Down	2.46661397472883e-07	0.000182431868141131	0.00710942391975	0.000387038887238	0.000380743392238	NA	NA	NA	NA	NA	homocysteine methyltransferase(4896)|Cobalamin-independent methionine synthase, involved in methionine biosynthesis and regeneration; requires a minimum of two glutamates on the methyltetrahydrofolate substrate, similar to bacterial metE homologs(4932)|ATMS1; 5-methyltetrahydropteroyltriglutamate-homocysteine S-methyltransferase/ copper ion binding / methionine synthase(3702)|AtMS2; 5-methyltetra…	0.0250558069150353	0.153713623607208	6.34853372710789e-05	0.00395668004951843	0.0803083364963291	0.264416690634173
7059	2	9.07665470344649	2	Down	2.50242874867151e-07	0.000182431868141131	0.000309484155418	4.22162328744e-05	NA	NA	NA	NA	NA	NA	fatty acid synthase alpha subunit Lsd1(4896)|Alpha subunit of fatty acid synthetase, which catalyzes the synthesis of long-chain saturated fatty acids; contains the acyl-carrier protein domain and beta-ketoacyl reductase, beta-ketoacyl synthase and self-pantetheinylation activities(4932)	0.00682917039778788	0.0765917212405546	0.00360924436351196	0.0460780197075027	0.00669773875662873	0.0747351621418786
119857	1	9.82847978261342	1.8	Down	2.31669260436951e-07	0.000182431868141131	NA	3.95656402053e-07	NA	NA	NA	NA	NA	NA	nucleotide-sugar phosphatase (predicted)(4896)|haloacid dehalogenase-like hydrolase(4896)	6.88645607136992e-07	0.000302235105066547	4.26174291289058e-07	0.000166933395840587	6.74774094405664e-07	0.000329731851442161
124620	1	15.2482319746095	1	Down	2.3865854833e-07	0.000182431868141131	NA	2.3865854833e-07	NA	NA	NA	NA	NA	NA	homolog of S. cerevisiae Tos4(4896)	0.000929973334747481	0.0249123858727912	0.000857017645429909	0.0198931974666458	0.000546871174363792	0.0180016525247603
256	2	8.4301159725888	2	Up	8.50318048313388e-07	0.000183151743713138	NA	NA	NA	NA	0.612717992349	NA	NA	7.77022633098e-08	procollagen-lysine 1, 2-oxoglutarate 5-dioxygenase 1(9606)|procollagen-lysine, 2-oxoglutarate 5-dioxygenase 1(10090)|procollagen-lysine 1, 2-oxoglutarate 5-dioxygenase 1a(7955)	1.36524179141903e-06	0.000502515361719455	5.15480054164988e-07	0.000189736827209664	1.32304152863318e-06	0.000506724905466508
97470	2	6.65032945999172	2.84705882352941	Up	8.6418946340678e-07	0.000185087900385806	NA	NA	0.725420331363	NA	NA	1.99360536831e-06	NA	NA	hypothetical protein(3702)|hypothetical protein(3702)|hypothetical protein(3702)|hypothetical protein(3702)|hypothetical protein(4530)	7.09382867593838e-06	0.00148928364691441	1.52980744312023e-06	0.000461253218648016	6.74036215693151e-06	0.00142563689740114
98926	2	7.10270330449034	2.57142857142857	Up	8.73830580548314e-07	0.000185565905384032	NA	NA	0.0318095849093	NA	NA	6.74473610189e-06	NA	NA	CHL-CPN10 (CHLOROPLAST CHAPERONIN 10); chaperone binding(3702)|chloroplast chaperonin 10, putative(3702)|hypothetical protein(4530)	4.33603141585385e-05	0.00388898108823195	3.5166674108526e-06	0.000692148526099891	3.49242522783134e-07	0.000206213157931658
124565	2	7.10155136512066	2.57142857142857	Up	8.76211376289052e-07	0.000185565905384032	NA	NA	NA	0.213429382804	NA	NA	NA	5.67054726609e-09	heat shock protein 4b(7955)|heat shock protein 4a(7955)|Hsc70Cb, isoform A(7227)	9.95269534181074e-05	0.00649952284280184	3.16371264022433e-05	0.00245660119586954	4.98225995283002e-05	0.0041288658357634
40418	2	9.05001237832543	2	Down	2.63204346008982e-07	0.000188260633072726	0.0185415769701	7.43211562453e-07	NA	NA	NA	NA	NA	NA	RNA-binding protein Nrd1(4896)|Mrn1p(4932)	3.71770163965893e-05	0.00357176609732926	3.25929588251128e-05	0.00252390611754467	3.71778650268368e-05	0.00347184881951987
8654	2	8.39541819426656	2	Up	9.07880682944923e-07	0.00019014833596552	NA	NA	NA	NA	NA	NA	0.13665600228	3.73425265248e-07	heat shock 22kDa protein 8(9606)|heat shock protein 8(10090)|heat shock protein, alpha-crystallin-related, b8(7955)	0.0112758131050268	0.100181534489865	0.0113477972226137	0.0884298237237605	0.0112982774257451	0.098391042440748
123878	1	4.80028349206062	4.83608799451449	Up	9.06543041209204e-07	0.00019014833596552	NA	2.15766319376e-06	NA	NA	NA	NA	NA	NA	retrotransposable element(4896)|retrotransposable element(4896)|retrotransposable element(4896)|retrotransposable element(4896)|retrotransposable element(4896)|retrotransposable element(4896)|retrotransposable element(4896)|retrotransposable element(4896)|retrotransposable element(4896)|retrotransposable element(4896)|retrotransposable element(4896)	0.486079637465793	0.530515781083927	0.469036621357739	0.524566309364945	0.174782955926742	0.375564710907939
37249	4	5.70616345358601	4	Down	2.77115331501435e-07	0.000191003001852507	0.0455621848944	3.19519634617e-07	NA	NA	0.243145736871	NA	0.0345469765091	NA	adenosine deaminase(9606)|adenosine deaminase(10090)|adenosine deaminase(7955)|adenine deaminase Dea2(4896)|Aah1p(4932)	5.26354809932477e-06	0.00122689965644501	1.82052549549789e-06	0.000500944986343702	5.08868857735832e-06	0.00119193067487181
113346	2	6.67523932429753	3.12322156585406	Down	2.74783876264867e-07	0.000191003001852507	NA	NA	0.148117689731	NA	NA	3.674503228e-06	NA	NA	protein kinase family protein(3702)|protein kinase family protein(3702)|protein kinase family protein(3702)|protein kinase family protein(3702)|protein kinase family protein(3702)|hypothetical protein(4530)	4.33194180586427e-06	0.00106885103061596	1.40422356847282e-06	0.000432592438887571	4.16403282549419e-06	0.0010342962411585
4210	7	4.12754421256081	7	Down	2.85776181686631e-07	0.000193455165563545	0.0110729397805	0.000132708657378	0.12697621244	0.337165576426	0.940854936327	NA	0.203325445928	2.3527191177e-05	CCAAT/enhancer binding protein (C/EBP), zeta(9606)|CCAAT/enhancer binding protein zeta(10090)|zgc:112104(7955)|CG7839(7227)|ribosome biogenesis protein Noc1 (predicted)(4896)|Constituent of 66S pre-ribosomal particles, required for large (60S) ribosomal subunit biogenesis; involved in nuclear export of pre-ribosomes; required for maintenance of dsRNA virus; homolog of human CAATT-binding protein(…	0.000390778697669871	0.0151723472467472	0.000122700494704968	0.00595475585775377	0.000195214359533444	0.00974078411601564
102235	1	13.8842638442887	1	Up	9.33556972941e-07	0.000194451710369343	NA	NA	NA	NA	NA	NA	NA	9.33556972941e-07	ankyrin repeat domain 12(7955)	0.000140886265340305	0.00809938850360022	4.31710038769905e-05	0.00295971565055115	6.00456000832044e-05	0.00451409124020737
93210	2	8.37594876061189	2	Up	9.41863847468985e-07	0.000194665923110975	NA	NA	0.515422836813	NA	NA	1.0293893914e-07	NA	NA	RD2(3702)|hypothetical protein(4530)	1.56317477285859e-05	0.00226038262307949	3.50884048967017e-06	0.000692148526099891	1.46710387193072e-05	0.0021106932963584
116711	1	13.8516696053971	1	Up	9.64486882121e-07	0.000197636395753108	NA	NA	NA	NA	NA	9.64486882121e-07	NA	NA	hypothetical protein(4530)|hypothetical protein(4530)|hypothetical protein(4530)|hypothetical protein(4530)|hypothetical protein(4530)	5.62586236527576e-05	0.004635121835949	2.77889367768866e-05	0.00231645307685447	5.49202367787316e-05	0.0043600822150779
108183	6	4.06935846022326	6.48	Up	9.73125596299312e-07	0.000198334506613498	NA	0.722854369718	0.000124997411857	0.705174390162	0.00279629958163	NA	0.0613459207353	0.0020277522047	dynein, light chain, LC8-type 1(9606)|dynein light chain LC8-type 1(10090)|dynein, light chain, LC8-type 1(7955)|cut up(7227)|Cytoplasmic dynein light chain 2(7227)|dynein light chain Dlc2(4896)|microtubule motor(3702)|hypothetical protein(4530)	0.0184465707033497	0.130540001716439	0.0170152672584373	0.110861324593818	0.0183839743429651	0.127956434388093
37894	3	6.37975906306712	3	Up	9.90934035416837e-07	0.000200884055340197	NA	NA	NA	NA	0.217565325177	NA	0.919593941613	2.43630551059e-08	ubiquitin carboxyl-terminal esterase L1 (ubiquitin thiolesterase)(9606)|ubiquitin carboxy-terminal hydrolase L1(10090)|ubiquitin carboxyl-terminal esterase L1 (ubiquitin thiolesterase)(7955)	2.12899210796764e-05	0.0026267285130728	5.31094813968635e-06	0.00088674679625719	2.0088662876944e-05	0.00253045725892598
2900	7	3.90257227662032	7	Up	9.9972116485081e-07	0.000201587391693241	0.986922721667	0.00160804379923	0.00117200423645	0.225200120472	0.579165454673	NA	0.358247492231	1.57353401356e-05	zinc finger protein 259(9606)|zinc finger protein 259(10090)|zinc finger protein 259(7955)|Zpr1(7227)|EF-1 alpha binding zinc finger protein Zpr1 (predicted)(4896)|Essential protein with two zinc fingers, present in the nucleus of growing cells but relocates to the cytoplasm in starved cells via a process mediated by Cpr1p; binds to translation elongation factor eEF-1 (Tef1p)(4932)|zinc finger (Z…	0.106663445183032	0.317151799763275	0.0919066352654729	0.272100475994363	0.106158473604537	0.30102542063081
91601	2	7.04249174538275	2.57142857142857	Up	1.00732598452998e-06	0.000202046141521412	NA	NA	0.328360798708	NA	NA	1.60472957495e-06	NA	NA	PSBO2 (PHOTOSYSTEM II SUBUNIT O-2); oxygen evolving/ poly(U) binding(3702)|PSBO1 (PS II OXYGEN-EVOLVING COMPLEX 1); oxygen evolving/ poly(U) binding(3702)|hypothetical protein(4530)	0.00209068207842928	0.0397945678084908	0.0011136189612608	0.0226793952797978	0.00204642279532935	0.0387698628778238
96253	2	8.96089350268595	2	Down	3.1162260033949e-07	0.000207250897478416	NA	NA	0.515754295377	NA	NA	3.19318399715e-08	NA	NA	SIGC (RNA POLYMERASE SIGMA-SUBUNIT C); DNA binding / DNA-directed RNA polymerase/ sigma factor/ transcription factor(3702)|hypothetical protein(4530)	1.38461812670774e-05	0.00206541299721845	0.000276726963488912	0.00991529152870132	2.79205363122774e-06	0.000824295666836005
44187	1	8.94887507975842	1.8	Up	1.05126364874522e-06	0.000209749229790961	NA	1.48023067679e-06	NA	NA	NA	NA	NA	NA	dienelactone hydrolase family(4896)|dienelactone hydrolase family(4896)	6.22176954556479e-05	0.00481796154263381	9.19300368212383e-06	0.00119200346710521	0.00014508185774753	0.00811027615834416
40233	2	7.020751976461	2.57142857142857	Up	1.06035612332933e-06	0.000210455708268542	NA	6.98797633461e-06	0.0385701506466	NA	NA	NA	NA	NA	mitochondrial heat shock protein Hsp10(4896)|CPN10 (CHAPERONIN 10); chaperone binding(3702)|10 kDa chaperonin, putative(3702)|hypothetical protein(4530)	0.000131925562377786	0.00777346006010647	4.04793245844939e-05	0.00281883296652021	1.89178578156215e-06	0.000653865763671153
2983	6	4.46390938256554	6	Down	3.26487068532272e-07	0.000212697111967637	0.0021067208231	2.27353845588e-06	0.514625416579	0.245941839218	0.0937291694316	NA	NA	0.0410757039993	5-aminoimidazole-4-carboxamide ribonucleotide formyltransferase/IMP cyclohydrolase(9606)|5-aminoimidazole-4-carboxamide ribonucleotide formyltransferase/IMP cyclohydrolase(10090)|5-aminoimidazole-4-carboxamide ribonucleotide formyltransferase/IMP cyclohydrolase(7955)|CG11089(7227)|IMP cyclohydrolase/phosphoribosylaminoimidazolecarboxamideformy ltransferase(4896)|Ade17p(4932)|AICARFT/IMPCHase bien…	8.23452501206338e-06	0.00160953729580621	2.29779279512281e-06	0.000554617101956264	7.82475936897501e-06	0.00156175584532035
35812	1	14.9042406814876	1	Down	3.36643718327e-07	0.000212697111967637	NA	3.36643718327e-07	NA	NA	NA	NA	NA	NA	cell wall protein Asl1, O-glucosyl hydrolase (predicted)(4896)	0.0204141200733063	0.137395894372801	0.0434203298675396	0.184999848031541	0.130719377290651	0.331087628324138
56743	6	4.46036899411395	6	Down	3.32230924209677e-07	0.000212697111967637	0.00141379308965	0.00227112071266	0.193903697907	0.40926304958	NA	NA	0.0824092709618	0.000113534376499	nuclear import 7 homolog (S. cerevisiae)(9606)|nuclear import 7 homolog (S. cerevisiae)(10090)|nuclear import 7 homolog (S. cerevisiae)(7955)|CG7006(7227)|RNA-binding protein(4896)|Nip7p(4932)|RNA binding / protein binding(3702)|hypothetical protein(4530)	0.0124060335112778	0.105708387943261	0.0138333420670545	0.0989312593652428	0.0126474699235183	0.104444811355582
908	8	3.62155581375339	8	Up	1.15709988309312e-06	0.000228460934730088	0.131953570533	0.00033425996117	0.127149196287	0.766315083385	0.998777910407	1.79221779489e-05	0.124823937762	0.0272296627748	Rho GDP dissociation inhibitor (GDI) alpha(9606)|Rho GDP dissociation inhibitor (GDI) alpha(10090)|Rho GDP dissociation inhibitor (GDI) alpha(7955)|RhoGDI(7227)|Rho GDP dissociation inhibitor Rdi1 (predicted)(4896)|Rdi1p(4932)|Rho GDP-dissociation inhibitor family protein(3702)|hypothetical protein(4530)|hypothetical protein(4530)	6.65629526631814e-06	0.00145117477259991	4.58029178639016e-06	0.000816444212640691	6.63197403381322e-06	0.00142563689740114
91336	2	7.45952956441234	2.57142857142857	Down	3.75533489824588e-07	0.00022961450106065	NA	NA	0.0142985716618	NA	NA	5.63040766796e-06	NA	NA	glutaredoxin family protein(3702)|glutaredoxin family protein(3702)|hypothetical protein(4530)|hypothetical protein(4530)	6.26931124049552e-07	0.000282881813635808	7.67554332800653e-06	0.00108770124501181	0.00052896452592377	0.0177840007043078
97840	2	7.46193371425401	2.57142857142857	Down	3.73398488946587e-07	0.00022961450106065	NA	NA	0.419934142371	NA	NA	5.88652875464e-07	NA	NA	Peroxisomal coenzyme A diphosphatase NUDT7-like(7955)|ATNUDX15 (ARABIDOPSIS THALIANA NUDIX HYDROLASE HOMOLOG 15); hydrolase(3702)|atnudt22 (Arabidopsis thaliana Nudix hydrolase homolog 22); hydrolase(3702)|hypothetical protein(4530)|hypothetical protein(4530)	0.00238165564647983	0.0428238460164255	0.00170088668193395	0.0294121600606297	0.00240583510994039	0.0423253747274553
6170	7	4.06352564221746	7	Down	4.08828287697721e-07	0.000241601500228025	0.00705221322019	0.000636533822882	0.0729939549921	0.80890930105	0.977663844186	0.00500966700778	NA	0.000341429150505	chromosome 1 open reading frame 107(9606)|expressed sequence AA408296(10090)|digestive-organ expansion factor(7955)|CG3735(7227)|DUF1253 family protein(4896)|Nucleolar protein that cosediments with the 40S ribosomal subunit and is required for its biogenesis; proposed to function as an RNA helicase based on structure prediction and remote homology searches(4932)|hypothetical protein(3702)|hypothe…	2.47191428385871e-05	0.00285955080135198	5.44400333599432e-06	0.00088674679625719	2.31569118756423e-05	0.00272782842314249
99120	1	14.6967774423723	1	Down	4.142577624e-07	0.000241601500228025	NA	NA	NA	NA	NA	4.142577624e-07	NA	NA	hypothetical protein(4530)|hypothetical protein(4530)|hypothetical protein(4530)|hypothetical protein(4530)	0.0310802206207651	0.171911712106504	0.0189853032342975	0.118363968289765	0.00942501906749505	0.0886865506012433
116011	1	6.6393073581762	3.04878048780488	Down	4.05954690430938e-07	0.000241601500228025	NA	NA	9.83753647438e-07	NA	NA	NA	NA	NA	aminotransferase, putative(3702)|aminotransferase-related(3702)|SUR1 (SUPERROOT 1); S-alkylthiohydroximate lyase/ carbon-sulfur lyase/ transaminase(3702)|TAT3 (TYROSINE AMINOTRANSFERASE 3); L-tyrosine:2-oxoglutarate aminotransferase/ transaminase(3702)	0.00527768563641586	0.0661175219794816	0.00502197702976656	0.0554471651646451	0.00528851918918532	0.0651683525477784
31513	7	4.05430918903117	7	Down	4.30409068221781e-07	0.000243528020406261	0.805299465023	0.000366233160245	0.210913414274	0.622098541502	0.00232492938998	NA	0.108170440857	4.85796533262e-05	arsA arsenite transporter, ATP-binding, homolog 1 (bacterial)(9606)|arsA arsenite transporter, ATP-binding, homolog 1 (bacterial)(10090)|arsA arsenite transporter, ATP-binding, homolog 1 (bacterial)(7955)|CG1598(7227)|GET complex ATPase subunit Get3 (predicted)(4896)|Get3p(4932)|anion-transporting ATPase, putative(3702)|hypothetical protein(4530)	0.0577674634644235	0.234748022337772	1.96223680500754e-07	9.93102062991492e-05	4.0430590250508e-05	0.00362621452177183
57151	1	9.47565298452168	1.8	Down	4.25271898112147e-07	0.000243528020406261	NA	NA	NA	NA	NA	NA	NA	6.71682904036e-07	solute carrier family 25 (mitochondrial carrier), member 18(9606)|solute carrier family 25 (mitochondrial carrier), member 18(10090)|zgc:92113(7955)|solute carrier family 25 (mitochondrial carrier: glutamate), member 22(7955)	2.46214467701436e-06	0.000734548467746748	7.99371789855875e-07	0.000286782218583484	2.32130514715222e-06	0.00073921832000661
118121	1	8.8494173402178	1.8	Up	1.24681934549557e-06	0.000244899868230008	NA	NA	1.71838440096e-06	NA	NA	NA	NA	NA	zinc finger (C3HC4-type RING finger) family protein(3702)|zinc finger (C3HC4-type RING finger) family protein(3702)	0.000381909672062638	0.0150753258016703	0.000120821540436428	0.00589384526514499	0.000169430310231769	0.00889258120849779
95974	1	13.555975276807	1	Up	1.29632751884e-06	0.000252012717495926	NA	NA	1.29632751884e-06	NA	NA	NA	NA	NA	hypothetical protein(3702)|hypothetical protein(4530)	0.000383893871062743	0.0151325731483453	0.000141654255779839	0.00648869990916066	0.000423359400348055	0.0156238328766554
98969	1	13.5567666159397	1	Up	1.29530208993e-06	0.000252012717495926	NA	NA	NA	NA	NA	1.29530208993e-06	NA	NA	hypothetical protein(4530)|hypothetical protein(4530)	0.0142632903678515	0.113591518031299	1.77279952603999e-06	0.000492594942813974	0.0443315917108042	0.199056712970154
9585	2	8.18890655089507	2	Up	1.3402976814927e-06	0.000259231351059728	NA	NA	NA	NA	NA	NA	0.923401049821	8.3524864599e-08	family with sequence similarity 13, member B(9606)|family with sequence similarity 13, member B(10090)|zgc:158426(7955)	9.5579502565283e-05	0.00633021115038819	6.00747366192404e-06	0.000920344965006763	0.000492994935405861	0.0170167885625123
116220	1	8.79779973081571	1.8	Up	1.36220105968636e-06	0.000262130355186041	NA	NA	NA	NA	NA	1.85671901885e-06	NA	NA	hypothetical protein(4530)|hypothetical protein(4530)|hypothetical protein(4530)|hypothetical protein(4530)|hypothetical protein(4530)|hypothetical protein(4530)|hypothetical protein(4530)|hypothetical protein(4530)|hypothetical protein(4530)|hypothetical protein(4530)	0.310596026648702	0.49234920034359	0.340289552130883	0.483725571046507	0.31287911915313	0.469727420741353
913	6	4.38684601917966	6	Down	4.76919535005658e-07	0.000265875627243081	NA	NA	0.31126007511	0.000175206519962	0.0810708324536	0.965161278298	0.0598747032686	1.45050859804e-05	aldehyde dehydrogenase 7 family, member A1(9606)|aldehyde dehydrogenase family 7, member A1(10090)|aldehyde dehydrogenase 7 family, member A1(7955)|CG9629(7227)|ALDH7B4 (Aldehyde Dehydrogenase 7B4); 3-chloroallyl aldehyde dehydrogenase/ oxidoreductase(3702)|hypothetical protein(4530)	1.13096515987777e-05	0.00191778035778986	3.3366993460583e-06	0.000692148526099891	1.0745754162721e-05	0.00177067537488277
8667	4	4.88982611458258	4.5	Up	1.40639005402468e-06	0.000267096727343422	NA	NA	NA	0.00843726447158	0.0149990137066	NA	0.694025619874	7.42328311204e-06	growth hormone inducible transmembrane protein(9606)|growth hormone inducible transmembrane protein(10090)|growth hormone inducible transmembrane protein(7955)|CG1287(7227)|CG2076(7227)	4.35505787806652e-11	8.81650359858295e-08	0.00604062634437018	0.0620077623513726	0.00897146285959321	0.0863979613885799
49449	3	6.24934977528262	3	Up	1.40914678489764e-06	0.000267096727343422	0.139850261361	NA	NA	0.018218970926	NA	NA	NA	2.82903620994e-06	coiled-coil-helix-coiled-coil-helix domain containing 2(9606)|coiled-coil-helix-coiled-coil-helix domain containing 2(10090)|predicted gene 12350(10090)|predicted gene 13202(10090)|coiled-coil-helix-coiled-coil-helix domain containing 2(7955)|CG5010(7227)|Mic17p(4932)	1.86893593009238e-05	0.00244978098994086	5.7938870000731e-06	0.000905947411498327	1.75637754296464e-05	0.00235865655602894
113060	1	8.78093605067176	1.8	Up	1.40215707178816e-06	0.000267096727343422	NA	NA	NA	NA	NA	1.90428475609e-06	NA	NA	hypothetical protein(4530)|hypothetical protein(4530)|hypothetical protein(4530)|hypothetical protein(4530)|hypothetical protein(4530)|hypothetical protein(4530)|hypothetical protein(4530)|hypothetical protein(4530)|hypothetical protein(4530)|hypothetical protein(4530)|hypothetical protein(4530)|hypothetical protein(4530)|hypothetical protein(4530)	1.79435774407659e-06	0.000612719122682153	1.55764977401486e-06	0.000464704314685571	1.79494183103309e-06	0.000637937223362316
10133	6	4.20004784351083	6.48	Down	4.92527063394665e-07	0.000270377594402302	0.0111477457784	2.88142398437e-05	0.0620192209562	0.755382401706	NA	NA	0.198868689389	0.0015035204929	BRX1, biogenesis of ribosomes, homolog (S. cerevisiae)(9606)|BRX1, biogenesis of ribosomes, homolog (S. cerevisiae)(10090)|brix domain containing 2(7955)|CG11583(7227)|ribosome biogenesis protein Brx1(4896)|Brx1p(4932)|brix domain-containing protein(3702)|brix domain-containing protein(3702)|hypothetical protein(4530)	0.00124640566913187	0.0297714008036602	0.00117484453653944	0.0234985489446725	0.001248749004416	0.0293768748606032
95466	2	8.70610136587791	2	Down	5.04756806469034e-07	0.000270377594402302	NA	NA	0.0378524533077	NA	NA	7.24239826645e-07	NA	NA	aldose 1-epimerase family protein(3702)|hypothetical protein(4530)	0.00129681217328479	0.0303252892864996	2.14023799840196e-05	0.00200141188446214	0.0040766295576225	0.0564098001480912
119853	1	7.53470701012837	2.46938775510204	Down	5.06391864796314e-07	0.000270377594402302	NA	1.00188280966e-06	NA	NA	NA	NA	NA	NA	phosphoprotein phosphatase (predicted)(4896)|phosphoprotein phosphatase (predicted)(4896)|phosphoprotein phosphatase (predicted)(4896)	0.000496912926315116	0.0172814218058529	0.00043838286108595	0.0132268780344739	0.000495317956252974	0.0170574745031857
98081	1	8.75067495951647	1.8	Up	1.47680785555236e-06	0.0002764652672763	NA	NA	1.99271517573e-06	NA	NA	NA	NA	NA	SAY1(3702)|UBX domain-containing protein(3702)|hypothetical protein(4530)|hypothetical protein(4530)	3.17597383935653e-06	0.000900134505550427	3.02164988977607e-06	0.000658766162892564	3.19533642158426e-06	0.000924104335311643
116433	1	13.4276560601671	1	Up	1.47381532531e-06	0.0002764652672763	NA	NA	NA	NA	NA	1.47381532531e-06	NA	NA	hypothetical protein(4530)|hypothetical protein(4530)	2.44524796006438e-05	0.00284235601030977	6.72233867695105e-06	0.000992315222823681	2.31954925544189e-05	0.00272782842314249
116442	1	13.4231632113858	1	Up	1.48045185199e-06	0.0002764652672763	NA	NA	NA	NA	NA	1.48045185199e-06	NA	NA	hypothetical protein(4530)|hypothetical protein(4530)|hypothetical protein(4530)|hypothetical protein(4530)|hypothetical protein(4530)|hypothetical protein(4530)	6.3205589681014e-06	0.00139951001776508	2.26527076311816e-06	0.000553468137657714	6.08304992087099e-06	0.00133647907641338
40725	2	8.13220385449515	2	Up	1.49145159918709e-06	0.000276926190445391	NA	NA	NA	NA	NA	NA	0.743973677292	1.16118097222e-07	homeobox A3(9606)|homeobox A3(10090)|homeo box A3a(7955)	0.00103766643015808	0.0266874246493105	0.000405501162328164	0.0126154928020909	0.000401632910058479	0.0151370743841455
41045	2	8.13004515844999	2	Up	1.49753011267259e-06	0.000276926190445391	NA	NA	NA	NA	NA	NA	0.00130000088968	6.67404069742e-05	tsukushi small leucine rich proteoglycan homolog (Xenopus laevis)(9606)|tsukushin(10090)|tsukushi small leucine rich proteoglycan homolog (Xenopus laevis)(7955)	2.78936341050122e-05	0.00308813038204787	8.13148816348435e-06	0.0011288481577821	2.61400905116141e-05	0.00293993033841336
3592	2	8.12220635965495	2	Up	1.51981106734745e-06	0.000279682125010069	NA	NA	NA	NA	NA	NA	0.491996997359	1.79134296278e-07	chemokine (C-X-C motif) ligand 14(9606)|chemokine (C-X-C motif) ligand 14(10090)|chemokine (C-X-C motif) ligand 14(7955)	0.00168263905551153	0.0353254489713391	0.00129281295377011	0.0248581443254765	0.00166512005488465	0.0342826973084389
99575	2	6.86201584768957	2.57142857142857	Up	1.54157800672924e-06	0.000282317297860381	NA	NA	0.650726168542	NA	NA	1.45925072333e-06	NA	NA	6-phosphogluconate dehydrogenase, decarboxylating-like(7955)|6-phosphogluconate dehydrogenase family protein(3702)|6-phosphogluconate dehydrogenase family protein(3702)|hypothetical protein(4530)	2.68154194764745e-05	0.00300396292016696	1.45478273348847e-05	0.00162989479514366	2.29157860034841e-05	0.00272782842314249
111960	1	7.04066406595978	2.46938775510204	Up	1.56089335992928e-06	0.000284480319142111	NA	NA	2.47843282999e-06	NA	NA	NA	NA	NA	galactosyltransferase family protein(3702)|galactosyltransferase family protein(3702)|galactosyltransferase family protein(3702)|hypothetical protein(4530)	0.017530324690275	0.12622400501588	0.000892756501566123	0.0203723870912939	0.0516309184059	0.21372443885935
41449	6	4.1787935438789	6.48	Down	5.5039337170859e-07	0.000289789754556957	0.00246637776011	1.49579266252e-07	0.435980849559	NA	0.624014801913	NA	0.296716204985	0.328795635348	ELOVL family member 5, elongation of long chain fatty acids (FEN1/Elo2, SUR4/Elo3-like, yeast)(9606)|ELOVL family member 5, elongation of long chain fatty acids (yeast)(10090)|ELOVL family member 5, elongation of long chain fatty acids (yeast)(7955)|GNS1/SUR4 family protein(4896)|Fatty acid elongase, involved in sphingolipid biosynthesis; acts on fatty acids of up to 24 carbons in length; mutatio…	0.0195260806488168	0.134747547540483	0.0127471356541966	0.0945015220275283	0.0133461641715936	0.107552381688587
99101	2	5.53715142397747	3.6	Up	1.6180280793917e-06	0.000292084887912667	NA	NA	0.17426263156	NA	NA	3.50374753504e-07	NA	NA	nucellin protein, putative(3702)|nucellin protein, putative(3702)|hypothetical protein(4530)|hypothetical protein(4530)|hypothetical protein(4530)	0.000176626052582453	0.00933114928896803	0.000176410067590171	0.00752984056572386	0.000177442460401429	0.00913266076057209
3521	6	3.91238683852722	6.6605504587156	Up	1.63638951133735e-06	0.000293294623576165	0.00778159433112	0.188180065776	0.0933621584828	0.21874893234	NA	NA	0.434266701366	1.6734479461e-06	lon peptidase 1, mitochondrial(9606)|lon peptidase 1, mitochondrial(10090)|lon peptidase 1, mitochondrial(7955)|CG8798, isoform C(7227)|Lon protease homolog Lon1(4896)|ATP-dependent Lon protease, involved in degradation of misfolded proteins in mitochondria; required for biogenesis and maintenance of mitochondria(4932)|LON1 (LON PROTEASE 1); ATP binding / ATP-dependent peptidase/ serine-type pept…	3.42803327053596e-06	0.00095252273483853	1.60492440255763e-06	0.000470035230473942	3.36358083154735e-06	0.0009438674052249
93273	1	13.3206904681757	1	Up	1.64020312322e-06	0.000293294623576165	NA	NA	1.64020312322e-06	NA	NA	NA	NA	NA	peptidase M48 family protein(3702)|hypothetical protein(4530)	3.12946205583638e-05	0.00323705159074871	1.15963467430556e-05	0.00139106085205099	2.99219791833905e-05	0.00308381357823874
111364	2	6.78432669828635	2.84705882352941	Down	6.11085414646347e-07	0.000317337492929156	NA	NA	0.45294552434	NA	NA	1.97160536227e-06	NA	NA	ATRL1 (ARABIDOPSIS RAD-LIKE 1); DNA binding / transcription factor(3702)|ATRL4 (ARABIDOPSIS RAD-LIKE 4); DNA binding(3702)|ATRL5 (ARABIDOPSIS RAD-LIKE 5); DNA binding / transcription factor(3702)|MEE3 (MATERNAL EFFECT EMBRYO ARREST 3); DNA binding / transcription factor(3702)|ATRL6 (ARABIDOPSIS RAD-LIKE 6); transcription factor(3702)|hypothetical protein(4530)|hypothetical protein(4530)	0.00590764277139572	0.0705451193615117	0.00554050285681935	0.0589567101503699	0.00591680763651694	0.0697853358444291
117024	1	13.233773958969	1	Up	1.789142758e-06	0.000318425412267709	NA	NA	NA	NA	NA	1.789142758e-06	NA	NA	hypothetical protein(4530)|hypothetical protein(4530)	2.97314961579938e-05	0.00314421665712634	2.80164049143778e-05	0.00232175715813829	2.97177068396923e-05	0.00307393885857868
93974	2	8.59360058420298	2	Down	6.24394751373602e-07	0.000319867305808404	NA	NA	0.999982442536	NA	NA	3.43321497669e-08	NA	NA	PRR7 (PSEUDO-RESPONSE REGULATOR 7); transcription regulator/ two-component response regulator(3702)|hypothetical protein(4530)|hypothetical protein(4530)	0.00614837039044557	0.0722291329110226	0.00548234002000156	0.0585678405001449	0.00612441057834688	0.0710221131798311
6599	6	4.11000108624863	6	Up	1.83863797448085e-06	0.000325705266236423	0.00299432706832	0.0103237412931	0.0485834706688	0.226895476799	0.227580325997	NA	NA	0.000251599519184	ubiquitin-conjugating enzyme E2G 2 (UBC7 homolog, yeast)(9606)|ubiquitin-conjugating enzyme E2G 2(10090)|zgc:112077(7955)|courtless(7227)|ubiquitin conjugating enzyme Ubc7/UbcP3(4896)|Ubc7p(4932)|UBC7 (UBIQUITIN CARRIER PROTEIN 7); protein binding / ubiquitin-protein ligase(3702)	1.98170285568961e-05	0.00251862880430291	5.49171935696438e-06	0.000887850600406892	1.87455853971524e-05	0.00242634973949711
51158	1	9.22071879154429	1.8	Down	6.59184817323696e-07	0.000333187163198987	NA	9.84552919824e-07	NA	NA	NA	NA	NA	NA	Clr6 associated factor 2, Laf2(4896)|clr6 L associated factor 1 Laf1(4896)	0.00268360169540832	0.0454050998400679	0.000965686202552358	0.0212944713265603	0.00258246524566809	0.0438014542146768
2921	5	4.30537712806186	5.48780487804878	Up	1.90072420066268e-06	0.00033336933869677	NA	NA	2.66643266013e-05	0.932041073376	0.113107410633	NA	0.0210820924848	0.00737961307542	suppression of tumorigenicity 13 (colon carcinoma) (Hsp70 interacting protein)(9606)|suppression of tumorigenicity 13(10090)|suppression of tumorigenicity 13 (colon carcinoma) (Hsp70 interacting protein)(7955)|CG2947, isoform A(7227)|CG32789(7227)|AtHip1 (Arabidopsis thaliana Hsp70-interacting protein 1); binding(3702)|hypothetical protein(4530)	0.000385953811936391	0.0151722399871332	0.000319369729042403	0.0109055142897829	0.000382824458162736	0.0148021975351272
26263	1	13.174228461385	1	Up	1.89891391031e-06	0.00033336933869677	NA	1.89891391031e-06	NA	NA	NA	NA	NA	NA	conserved fungal protein(4896)	9.4155287101815e-12	3.33568643379955e-08	1.51541440572094e-06	0.000461253218648016	4.29578896100073e-06	0.00104060898062122
36115	5	4.30408054940024	5.48780487804878	Up	1.91183150851274e-06	0.00033336933869677	0.0640740409314	9.16636974767e-07	NA	NA	0.840551543979	NA	0.120925329418	0.0207381535152	voltage-dependent anion channel 3(9606)|voltage-dependent anion channel 3(10090)|voltage-dependent anion channel 3(7955)|zgc:56235(7955)|voltage-dependent anion channel 2-like(7955)|mitochondrial outer membrane voltage-dependent anion-selective channel(4896)|Mitochondrial porin (voltage-dependent anion channel), outer membrane protein required for the maintenance of mitochondrial osmotic stabilit…	0.000275922075418175	0.0122958859457577	0.000242816296780423	0.00908916419962269	0.000275362680229009	0.0119776750235709
116280	1	13.1647083245023	1	Up	1.91707815653e-06	0.00033336933869677	NA	NA	1.91707815653e-06	NA	NA	NA	NA	NA	YME1-like 1-like(7955)|ftsh4 (FtsH protease 4); ATP-dependent peptidase/ ATPase/ metallopeptidase(3702)|hypothetical protein(4530)|hypothetical protein(4530)	8.80284186364316e-06	0.00167443049731124	2.5316885367587e-06	0.000583358670803375	8.44858673957284e-06	0.00159633230248649
41491	2	7.98786097285221	2	Up	1.95731339230797e-06	0.000338811841958917	NA	NA	2.05420190439e-07	0.561292174111	NA	NA	NA	NA	SET and MYND domain containing 3(9606)|SET and MYND domain containing 3(10090)|SET and MYND domain containing 3(7955)|Buzidau(7227)|SDG37; zinc ion binding(3702)|hypothetical protein(4530)	1.62770607885514e-05	0.00233278621930146	5.33646393408791e-06	0.00088674679625719	1.56228130228687e-05	0.00220289436166241
112273	2	7.20419091893426	2.57142857142857	Down	6.87479456858185e-07	0.000342916562237328	NA	NA	0.0435516643576	NA	NA	4.46528760854e-06	NA	NA	AMP-binding protein, putative(3702)|AMP-binding protein, putative(3702)|AAE5 (ACYL ACTIVATING ENZYME 5); catalytic(3702)|hypothetical protein(4530)	0.00467903849207544	0.0618088669542395	0.00454802961610316	0.0525694353097862	0.00118649594091153	0.0285109982101897
55588	3	6.11967276378188	3	Up	1.9983594507808e-06	0.000344344583725679	NA	NA	NA	NA	0.000810786099506	NA	0.0022200417753	0.00590897594185	DnaJ (Hsp40) homolog, subfamily A, member 1(9606)|DnaJ (Hsp40) homolog, subfamily A, member 1(10090)|DnaJ (Hsp40) homolog, subfamily A, member 1, like(7955)	0.00495722257511672	0.0636659681246142	0.00471590990844906	0.0538452143059579	0.00163877698275513	0.0339767499965222
38228	1	13.1048475239207	1	Up	2.03534031128e-06	0.000347557278650061	NA	NA	NA	NA	NA	NA	NA	2.03534031128e-06	chromobox homolog 1a (HP1 beta homolog Drosophila)(7955)	1.21256495527181e-05	0.00198812126646347	3.9303932301174e-06	0.000735713372750494	1.15820418746113e-05	0.00184724209583128
111529	2	3.43644198468007	8.45069638729636	Up	2.03321050244931e-06	0.000347557278650061	NA	NA	0.31989406717	NA	NA	6.08908882734e-08	NA	NA	WAK3 (wall associated kinase 3); kinase/ protein serine/threonine kinase(3702)|WAK4 (wall associated kinase 4); ATP binding / calcium ion binding / protein kinase/ protein serine/threonine kinase(3702)|WAK2; ATP binding / calcium ion binding / protein kinase/ protein serine/threonine kinase(3702)|WAK5 (WALL ASSOCIATED KINASE 5); kinase/ protein serine/threonine kinase(3702)|WAK1 (CELL WALL-ASSOCI…	1.47046356058303e-06	0.000534306131205696	1.09174692429544e-06	0.000348530679062979	1.44825814792859e-06	0.000547287099047893
94450	1	13.0858342401399	1	Up	2.07440904976e-06	0.000351065949407821	NA	NA	2.07440904976e-06	NA	NA	NA	NA	NA	EGY3 (ETHYLENE-DEPENDENT GRAVITROPISM-DEFICIENT AND YELLOW-GREEN-LIKE 3)(3702)|hypothetical protein(4530)	3.3138430479236e-05	0.00335431927372324	3.04211622653995e-05	0.00242190050821897	3.31278946270082e-05	0.00328290485845688
105577	1	8.55252720090261	1.8	Up	2.07366915183856e-06	0.000351065949407821	NA	NA	2.68242103128e-06	NA	NA	NA	NA	NA	hydrolase, alpha/beta fold family protein(3702)|hydrolase, alpha/beta fold family protein(3702)|hypothetical protein(4530)	8.57919722451519e-06	0.00165756102207403	2.60684429040465e-06	0.00059140029804926	8.05648365856441e-06	0.00156820972051777
95223	1	13.0702212998736	1	Up	2.10705082834e-06	0.000355005288229072	NA	NA	2.10705082834e-06	NA	NA	NA	NA	NA	PDLP8 (PLASMODESMATA-LOCATED PROTEIN 8)(3702)|hypothetical protein(4530)	0.248269852903504	0.456682156348918	0.000113576619984452	0.00574531315882269	0.00956497046630982	0.089527870857382
117765	2	7.94567605599486	2	Up	2.11903379471673e-06	0.00035544447842441	0.000342572948446	0.000366201738909	NA	NA	NA	NA	NA	NA	serine/threonine protein kinase Oca2 (predicted)(4896)|Putative protein kinase, potentially phosphorylated by Cdc28p; YDL025C is not an essential gene(4932)	0.00422802638410357	0.058289956129322	0.00461920042754107	0.0531320529697114	0.00428690407486646	0.0578864843694766
145	7	3.64034651842534	7.47457627118644	Up	2.15592885832205e-06	0.000356373534330987	0.174895329107	2.09745695278e-06	0.110643714504	0.140055411347	0.999689755302	NA	0.168252364243	0.000848981560999	glucose-6-phosphate isomerase(9606)|glucose phosphate isomerase 1(10090)|glucose phosphate isomerase a(7955)|glucose phosphate isomerase b(7955)|Phosphoglucose isomerase(7227)|glucose-6-phosphate isomerase (predicted)(4896)|Glycolytic enzyme phosphoglucose isomerase, catalyzes the interconversion of glucose-6-phosphate and fructose-6-phosphate; required for cell cycle progression and completion o…	0.000263115884300995	0.0120084225327839	8.54738721844166e-05	0.00469476838265646	0.000228315889657565	0.0106429752379518
22726	3	6.09038550581043	3	Up	2.16217554923968e-06	0.000356373534330987	NA	NA	NA	0.52746400117	0.839609569525	NA	NA	2.62220923018e-08	glutaminase(9606)|glutaminase(10090)|glutaminase a(7955)|glutaminase b(7955)|no extended memory(7227)	0.366681129949479	0.516659495949381	0.00125815295605363	0.0246124653716643	0.165862729666008	0.367379542973287
26290	1	13.0444494336649	1	Up	2.1620592506e-06	0.000356373534330987	NA	2.1620592506e-06	NA	NA	NA	NA	NA	NA	glucan 1,4-alpha-glucosidase (predicted)(4896)	0.00355249849225736	0.0532724403532054	0.000213953593402557	0.00845810799152073	0.0012258725162365	0.0289689430541883
60284	1	13.0480387522273	1	Up	2.15431284168e-06	0.000356373534330987	NA	NA	2.15431284168e-06	NA	NA	NA	NA	NA	glycine-rich protein(3702)|hypothetical protein(4530)	3.45029268417789e-05	0.00341916766625768	1.22461586262246e-05	0.00144616928243524	3.27955502748703e-05	0.00327445837761733
116447	2	7.18228261992783	2.57142857142857	Down	7.24030604471454e-07	0.000356458132271537	NA	NA	0.741713315631	NA	NA	7.04786966607e-07	NA	NA	PSD2 (phosphatidylserine decarboxylase 2); phosphatidylserine decarboxylase(3702)|PSD3 (phosphatidylserine decarboxylase 3); phosphatidylserine decarboxylase(3702)|hypothetical protein(4530)	1.7188158009817e-05	0.00239293794990636	5.27344858840069e-06	0.00088674679625719	1.63546868543559e-05	0.00226083286051464
99277	2	7.92108787883354	2	Up	2.21936474165529e-06	0.000364216008620824	NA	NA	0.0319370094777	NA	NA	4.12606665856e-06	NA	NA	GRAM domain-containing protein / ABA-responsive protein-related(3702)|hypothetical protein(4530)	0.0183287105970503	0.130030617206909	2.37407308590438e-05	0.00213606283811752	0.0220873768768612	0.140264493713645
80557	2	7.91295668773864	2	Up	2.25357387139087e-06	0.000368235913321363	NA	NA	NA	0.847351215085	NA	1.58062808159e-07	NA	NA	CG12723(7227)|hypothetical protein(4530)|hypothetical protein(4530)|hypothetical protein(4530)|hypothetical protein(4530)|hypothetical protein(4530)|hypothetical protein(4530)|hypothetical protein(4530)|hypothetical protein(4530)	8.9633054943698e-06	0.00169358669547619	3.33484041300882e-06	0.000692148526099891	8.63863174430453e-06	0.00161076382169131
6290	7	3.95076522055691	7	Down	7.65616453112323e-07	0.000370408406821359	0.0133253853268	7.38477656293e-07	0.979801491646	0.732539276062	0.436980104266	NA	0.294338631743	0.00107432623211	deoxyhypusine hydroxylase/monooxygenase(9606)|deoxyhypusine hydroxylase/monooxygenase(10090)|deoxyhypusine hydroxylase/monooxygenase(7955)|deoxyhypusine hydroxylase/monooxygenase-like(7955)|lethal (3) s1921(7227)|deoxyhypusine hydroxylase (predicted)(4896)|Deoxyhypusine hydroxylase, a HEAT-repeat containing metalloenzyme that catalyzes hypusine formation; binds to and is required for the modifica…	9.17825560830447e-06	0.00171023945623079	3.49174742750375e-06	0.000692148526099891	8.91249143692411e-06	0.00164024566432015
81645	1	9.1288176191384	1.8	Down	7.71908099366571e-07	0.000370408406821359	NA	1.13007514358e-06	NA	NA	NA	NA	NA	NA	glucan endo-1,3-alpha-glucosidase Agn1(4896)|glucan endo-1,3-alpha-glucosidase Agn2(4896)	0.000205086016004161	0.0103120689588678	9.53681514257056e-05	0.00510020130438238	0.000197013806174009	0.00978014639263484
91887	2	7.90528820612803	2	Up	2.28631735771384e-06	0.000371982852847957	NA	NA	0.235704797401	NA	NA	5.77012852002e-07	NA	NA	AMY3 (ALPHA-AMYLASE-LIKE 3); alpha-amylase(3702)|hypothetical protein(4530)	9.13174307952786e-06	0.00171023945623079	4.179546353192e-06	0.000769199368455635	8.71530857243436e-06	0.00161443970954206
91319	1	8.48953955196068	1.8	Up	2.30975569048196e-06	0.000374190292608891	NA	NA	2.94821891392e-06	NA	NA	NA	NA	NA	AT-HSP17.6A (ARABIDOPSIS THALIANA HEAT SHOCK PROTEIN 17.6A); unfolded protein binding(3702)|HSP17.6II (17.6 KDA CLASS II HEAT SHOCK PROTEIN)(3702)|hypothetical protein(4530)	1.12096584497897e-05	0.00191778035778986	3.36226134394912e-06	0.000692148526099891	1.05166436079243e-05	0.00175331007726935
5762	7	3.93947181086163	7	Down	8.15070880202555e-07	0.000376811243873154	0.00216736513218	0.000216372185452	0.342191997643	0.294226262716	0.595561428068	NA	0.792838455009	4.73770318519e-05	KIAA0020(9606)|DNA segment, Chr 19, Brigham & Women's Genetics 1357 expressed(10090)|PUF (Pumilio/FBF) domain-containing A(7955)|penguin(7227)|Puf family RNA-binding protein(4896)|Puf6p(4932)|APUM24 (Arabidopsis Pumilio 24); RNA binding / binding(3702)|hypothetical protein(4530)	0.000144281615302597	0.00825124689702431	5.34556345900036e-05	0.00349087464412415	0.000138710954275202	0.0078604883340852
31955	4	5.03729100765668	4.5	Down	7.99702805966428e-07	0.000376811243873154	0.00104118294364	NA	0.00189387467129	0.990060292622	NA	NA	NA	0.000112522593778	ferredoxin 1-like(9606)|ferredoxin 1-like(10090)|zgc:153554(7955)|Ferredoxin(7227)|Ferredoxin of the mitochondrial matrix required for formation of cellular iron-sulfur proteins; involved in heme A biosynthesis; homologous to human adrenodoxin(4932)|adrenodoxin-like ferredoxin 2(3702)|adrenodoxin-like ferredoxin 1(3702)|hypothetical protein(4530)|hypothetical protein(4530)	2.6625847529205e-05	0.00300396292016696	2.43914040254636e-05	0.00216031616528028	2.66279271607716e-05	0.00297121539996295
74739	6	3.92736264046098	7.04347826086957	Down	8.12285560637077e-07	0.000376811243873154	0.199234646672	3.71208993757e-05	0.170528536744	0.60121987605	NA	0.000118803017005	NA	0.209872024513	solute carrier family 25, member 37(9606)|solute carrier family 25, member 37(10090)|solute carrier family 25, member 37(7955)|mitoferrin-1-like(7955)|mitoferrin(7227)|mitochondrial iron ion transporter (predicted)(4896)|Iron transporter that mediates Fe2+ transport across the inner mitochondrial membrane; mitochondrial carrier family member, similar to and functionally redundant with Mrs3p; acti…	0.138756924659337	0.357708637319895	0.0705199888804483	0.238534135917134	0.192658599168724	0.392075891087186
68268	7	3.62187526865553	7.47457627118644	Up	2.39833863107216e-06	0.000385248386293706	0.000144675179633	8.79004946354e-08	0.76064719182	0.47802025457	0.870279913926	NA	0.141393021216	0.900132394001	phosphogluconate dehydrogenase(9606)|phosphogluconate dehydrogenase(10090)|phosphogluconate hydrogenase(7955)|Phosphogluconate dehydrogenase(7227)|phosphogluconate dehydrogenase, decarboxylating(4896)|6-phosphogluconate dehydrogenase (decarboxylating), catalyzes an NADPH regenerating reaction in the pentose phosphate pathway; required for growth on D-glucono-delta-lactone and adaptation to oxidat…	0.44032747282878	0.530515781083927	3.36234057694713e-05	0.00257827041549162	0.262555678323169	0.441701966821111
124052	2	7.88160558638133	2	Up	2.39046058155203e-06	0.000385248386293706	0.167256501542	NA	8.52592213569e-07	NA	NA	NA	NA	NA	Ted2-like(7955)|NADPH-dependent quinone reductase, GFP-tagged protein localizes to the cytoplasm and nucleus; has similarity to E. coli quinone oxidoreductase and to human zeta-crystallin(4932)|NADP-dependent oxidoreductase, putative(3702)|hypothetical protein(4530)|hypothetical protein(4530)	0.00231689150313954	0.0422013746670829	0.00122761903637427	0.0242969125201952	0.00224335032567476	0.0407054100705941
92573	2	7.87448850682019	2	Up	2.42267118506912e-06	0.000387514944956899	NA	NA	0.77104523946	NA	NA	1.8759718931e-07	NA	NA	hypothetical protein(3702)|hypothetical protein(4530)	0.0055258341980254	0.0676807229215367	0.00266024479094567	0.038506975416232	0.00267043844395289	0.044512309866824
7785	3	6.41533412547175	3	Down	9.00065596638765e-07	0.000399459957364818	NA	NA	NA	NA	0.00790942962714	NA	0.745907990255	7.42569220058e-07	interleukin enhancer binding factor 3, 90kDa(9606)|interleukin enhancer binding factor 3(10090)|interleukin enhancer binding factor 3(7955)	3.38228900040317e-06	0.000949117176726998	1.60868736701617e-06	0.000470035230473942	3.29675685391196e-06	0.000934366827535729
14058	2	8.39353988510638	2	Down	9.11105233505649e-07	0.000399459957364818	NA	1.28284764227e-07	0.399290344336	NA	NA	NA	NA	NA	uracil permease (predicted)(4896)|xanthine/uracil/vitamin C permease family protein(3702)|hypothetical protein(4530)	7.91121244042118e-06	0.00157901114779167	2.36502730179569e-06	0.000558580031562445	7.65619501323261e-06	0.00153894949691517
21821	4	5.36268903589062	4	Down	9.16748431526529e-07	0.000399459957364818	0.166430491671	7.64891259662e-06	NA	NA	0.978478877187	NA	NA	0.000387856366767	nucleolin(9606)|nucleolin(7955)|nucleolar protein required for rRNA processing(4896)|Nsr1p(4932)	7.46976340104559e-05	0.00554209513906896	4.0268662637895e-05	0.00281107004059906	6.93843337143114e-05	0.00502533187516542
112154	2	7.09426125360448	2.57142857142857	Down	8.91428759133077e-07	0.000399459957364818	NA	NA	0.0706331715196	NA	NA	4.03023617962e-06	NA	NA	SERK2 (SOMATIC EMBRYOGENESIS RECEPTOR-LIKE KINASE 2); kinase(3702)|SERK1 (SOMATIC EMBRYOGENESIS RECEPTOR-LIKE KINASE 1); kinase/ transmembrane receptor protein serine/threonine kinase(3702)|hypothetical protein(4530)|hypothetical protein(4530)	2.30485387638754e-06	0.000725824095161952	2.13032682913498e-06	0.000537294053180894	2.30491795586719e-06	0.00073921832000661
116563	1	13.9161231637392	1	Down	9.04283279159999e-07	0.000399459957364818	NA	NA	NA	NA	NA	9.0428327916e-07	NA	NA	hypothetical protein(4530)|hypothetical protein(4530)	1.72238847569295e-05	0.00239293794990636	5.53911808496462e-06	0.000887850600406892	1.64325583680057e-05	0.00226083286051464
31631	3	6.40008911968023	3	Down	9.3794438332737e-07	0.000399511613792779	0.0281438063181	1.67352166958e-06	0.0973678681559	NA	NA	NA	NA	NA	ATP-dependent RNA helicase Dbp3 (predicted)(4896)|Dbp3p(4932)|STRS1 (STRESS RESPONSE SUPPRESSOR 1); ATP binding / ATP-dependent helicase/ helicase/ nucleic acid binding(3702)|hypothetical protein(4530)	0.000916723700465165	0.0247681440596604	0.000468303872608088	0.0137826255009952	0.000885872822694335	0.0239574499435142
101239	2	7.07528175247896	2.57142857142857	Down	9.32291302908674e-07	0.000399511613792779	NA	NA	0.00082101848116	NA	NA	8.15805067163e-05	NA	NA	phosphatidylinositol-4-phosphate 5-kinase family protein(3702)|phosphatidylinositol-4-phosphate 5-kinase family protein(3702)|hypothetical protein(4530)	3.2397625162899e-05	0.00330292623153555	2.85494464029777e-05	0.00235903326516966	3.20864319344483e-05	0.00324783447816477
2082	6	4.04045272916797	6	Up	2.57255429908602e-06	0.000409760340017025	0.000464747318425	0.00408980645488	0.676169787342	0.136710389594	0.925544232958	0.000182115932386	NA	NA	proteasome (prosome, macropain) subunit, alpha type, 3(9606)|proteasome (prosome, macropain) subunit, alpha type 3(10090)|Proteasome alpha7 subunit(7227)|20S proteasome component alpha 7, Pre10 (predicted)(4896)|Alpha 7 subunit of the 20S proteasome(4932)|PAG1; endopeptidase/ peptidase/ threonine-type endopeptidase(3702)|hypothetical protein(4530)|hypothetical protein(4530)	3.59655340977323e-06	0.000973897048799138	2.04498377383356e-06	0.000531733303834776	3.57711265149573e-06	0.000971086730242462
31318	3	5.4559335090347	3.52173913043478	Up	2.61746733223439e-06	0.000414457558711223	NA	NA	NA	NA	0.000352188207499	NA	0.00189651676244	0.0398322263923	heterogeneous nuclear ribonucleoprotein H1 (H)(9606)|heterogeneous nuclear ribonucleoprotein H1(10090)|heterogeneous nuclear ribonucleoprotein H1, like(7955)|heterogeneous nuclear ribonucleoprotein H1(7955)	0.0163665475368573	0.122146908702029	0.014974829524965	0.10323025979677	0.0163519911017046	0.119810625835303
121802	1	12.8508448867165	1	Up	2.62391026117e-06	0.000414457558711223	NA	NA	NA	NA	NA	2.62391026117e-06	NA	NA	hypothetical protein(4530)|hypothetical protein(4530)|hypothetical protein(4530)|hypothetical protein(4530)|hypothetical protein(4530)|hypothetical protein(4530)|hypothetical protein(4530)|hypothetical protein(4530)|hypothetical protein(4530)|hypothetical protein(4530)|hypothetical protein(4530)|hypothetical protein(4530)|hypothetical protein(4530)|hypothetical protein(4530)|hypothetical protein(…	0.000335144019341482	0.0138464311897614	0.000138303892666189	0.00638405362531779	0.000370024717512938	0.0145051736428101
91750	2	7.82926837258151	2	Up	2.63767175024998e-06	0.000414902482905504	NA	NA	0.114681539842	NA	NA	1.38067156702e-06	NA	NA	SLAH2 (SLAC1 HOMOLOGUE 2); transporter(3702)|hypothetical protein(4530)|hypothetical protein(4530)|hypothetical protein(4530)|hypothetical protein(4530)|hypothetical protein(4530)|hypothetical protein(4530)	9.96933069531674e-06	0.00178493129036219	9.93979183294167e-06	0.00124652026605855	1.00207268168245e-05	0.00169217298670325
104082	3	5.25422923653071	3.74226804123711	Up	2.6786251270769e-06	0.000419603305546935	0.0125271899894	0.000177657510432	0.00649645645267	NA	NA	NA	NA	NA	predicted gene 2058(10090)|ubiquitin conjugating enzyme Ubc8(4896)|Ubc8p(4932)|UBC4 (UBIQUITIN CONJUGATING ENZYME 4); ubiquitin-protein ligase(3702)|UBC5 (ubiquitin-conjugating enzyme 5); ubiquitin-protein ligase(3702)|UBC6 (ubiquitin-conjugating enzyme 6); ubiquitin-protein ligase(3702)|hypothetical protein(4530)	0.000738721308269577	0.021888672820671	0.000472040496749173	0.0138208385938689	0.000725579926732083	0.0214212357119174
1979	7	3.59933084049627	7.47457627118644	Up	2.73087128725987e-06	0.000426027158965985	0.00277011443534	4.5574975849e-05	0.569024917294	0.991718840042	0.856343958243	NA	0.953984680672	2.75663289528e-05	phosphoglucomutase 1(9606)|phosphoglucomutase 2(10090)|phosphoglucomutase 1(7955)|Phosphogluconate mutase(7227)|phosphoglucomutase (predicted)(4896)|Pgm2p(4932)|Pgm1p(4932)|PGM (PHOSPHOGLUCOMUTASE); phosphoglucomutase(3702)|hypothetical protein(4530)	0.000319927273070199	0.0134132822091059	0.00031009260947976	0.0106658309925672	0.000321416147395278	0.0131261908493905
99645	1	8.38619181852592	1.8	Up	2.75651666946382e-06	0.000428265534519279	NA	NA	3.44258564549e-06	NA	NA	NA	NA	NA	zinc finger (C3HC4-type RING finger) family protein(3702)|zinc finger (C3HC4-type RING finger) family protein(3702)|hypothetical protein(4530)|hypothetical protein(4530)	6.93945572288241e-06	0.0014727709783064	2.21064909404223e-06	0.000544819274985609	6.70915159675499e-06	0.00142563689740114
111850	1	8.38272887267822	1.8	Up	2.77289250665898e-06	0.000429051355244633	NA	NA	3.46051440141e-06	NA	NA	NA	NA	NA	SRF6 (STRUBBELIG-RECEPTOR FAMILY 6); ATP binding / protein binding / protein kinase/ protein serine/threonine kinase(3702)|SRF7 (STRUBBELIG-RECEPTOR FAMILY 7); ATP binding / protein binding / protein kinase/ protein serine/threonine kinase/ protein tyrosine kinase(3702)|hypothetical protein(4530)|hypothetical protein(4530)|hypothetical protein(4530)	0.000419863059459729	0.0157821735161905	0.000164262656923914	0.0071185507989871	0.000141903913784486	0.00795643613090519
104090	2	7.79699725333417	2	Up	2.80262619529803e-06	0.000431889253811191	0.00287966390506	5.86505963253e-05	NA	NA	NA	NA	NA	NA	UPF0103 family(4896)|Putative protein of unknown function; expression repressed by inosine and choline in an Opi1p-dependent manner; expression induced by mild heat-stress on a non-fermentable carbon source(4932)	6.03307276350267e-06	0.00136791478610554	3.12227813197479e-06	0.000666613870424768	5.88722044729458e-06	0.0013035593899783
117176	1	12.7788010976634	1	Up	2.81992266355e-06	0.000432795337054724	NA	NA	NA	NA	NA	2.81992266355e-06	NA	NA	hypothetical protein(4530)|hypothetical protein(4530)|hypothetical protein(4530)	0.462718269318649	0.530515781083927	0.099499305678161	0.283731695495567	0.229889463115608	0.421153896408648
45499	2	7.78991283004003	2	Up	2.84019165048811e-06	0.00043414848902562	NA	NA	NA	0.0138988513696	NA	NA	NA	1.23250524491e-05	SPT2, Suppressor of Ty, domain containing 1 (S. cerevisiae)(9606)|SPT2, Suppressor of Ty, domain containing 1 (S. cerevisiae)(10090)|SPT2, Suppressor of Ty, domain containing 1 (S. cerevisiae)(7955)|CG5815, isoform B(7227)	0.00159924333521046	0.034520757506881	0.001289757988048	0.0248330984356362	0.00157613867770534	0.0336124322073174
124026	2	7.78098688921265	2	Up	2.88823650766126e-06	0.000439719509112171	0.00129934282867	0.000134213717785	NA	NA	NA	NA	NA	NA	vacuolar carboxypeptidase Y(4896)|CPY(4932)|hypothetical protein(4530)|hypothetical protein(4530)	0.0352626856779306	0.18379056311365	0.0343274788440116	0.163796780060285	0.0353594741665913	0.177610104301006
25460	1	12.7429789586517	1	Up	2.92276942293e-06	0.000441431338859974	NA	2.92276942293e-06	NA	NA	NA	NA	NA	NA	NADH-dependent flavin oxidoreductase (predicted)(4896)	0.316784605025778	0.495586273324545	0.00894217857804828	0.0771903658719385	0.426769578487788	0.516573817760723
112053	2	6.59005474235177	2.57142857142857	Up	2.92168877709395e-06	0.000441431338859974	NA	NA	0.739811156887	NA	NA	2.30783060774e-06	NA	NA	hypothetical protein(3702)|hypothetical protein(3702)|hypothetical protein(3702)|hypothetical protein(4530)|hypothetical protein(4530)|hypothetical protein(4530)	1.50814439550404e-06	0.000541061119713615	1.00537062574552e-06	0.000331328072963716	1.48805014644321e-06	0.000554925226980179
7100	6	4.05373965673011	6.48	Down	1.05527645591732e-06	0.00044449416852633	0.0100757351082	0.00167053062113	0.135000792519	0.664874335862	NA	NA	0.0363189326076	0.000255665057677	GTP binding protein 4(9606)|GTP binding protein 4(10090)|GTP binding protein 4(7955)|CG8801(7227)|GTP binding protein Nog1 (predicted)(4896)|Nog1p(4932)|GTP-binding protein-related(3702)|GTP-binding protein-related(3702)|hypothetical protein(4530)|hypothetical protein(4530)	0.000552823998985551	0.018303899274823	0.000511084869828075	0.0145141957722117	0.000553255123011816	0.0181275799958392
117402	1	13.7384399220005	1	Down	1.0801183689e-06	0.00044995832139154	NA	NA	NA	NA	NA	1.0801183689e-06	NA	NA	hypothetical protein(4530)|hypothetical protein(4530)	0.0217881208944531	0.142548227698659	0.00149735184429849	0.0271914382617652	0.0206675720461506	0.135373313365381
6498	6	4.21391852669496	6	Down	1.11045495937e-06	0.000452647710266206	0.0105207837633	0.000469086650152	0.110426529206	0.72288711436	NA	NA	0.480957428141	5.52025207806e-05	DEAD (Asp-Glu-Ala-Asp) box polypeptide 56(9606)|DEAD (Asp-Glu-Ala-Asp) box polypeptide 56(10090)|DEAD (Asp-Glu-Ala-Asp) box polypeptide 56(7955)|Helicase(7227)|ATP-dependent RNA helicase Dbp9 (predicted)(4896)|ATP-dependent RNA helicase of the DEAD-box family involved in biogenesis of the 60S ribosomal subunit(4932)|DEAD/DEAH box helicase, putative (RH16)(3702)|hypothetical protein(4530)	2.19921397979641e-06	0.000710170204215771	1.73347546303963e-06	0.000492594942813974	2.16996064676399e-06	0.000723541466477472
38185	5	4.66219391581697	5	Down	1.1061384312337e-06	0.000452647710266206	NA	NA	0.109534687896	0.123260491705	0.0889234263043	0.00354910345567	NA	1.76467253202e-05	polymerase (RNA) III (DNA directed) polypeptide C (62kD)(9606)|polymerase (RNA) III (DNA directed) polypeptide C(10090)|polymerase (RNA) III (DNA directed) polypeptide C(7955)|CG12267(7227)|RNA polymerase III subunit RPC82 family protein(3702)|hypothetical protein(4530)	4.34184770020319e-06	0.00106885103061596	2.07486643406913e-06	0.000534598767948976	4.23323562114127e-06	0.0010342962411585
39965	5	4.65786612532908	5	Down	1.12633785590983e-06	0.000454237678507293	0.00294732357693	0.145536732549	NA	NA	9.52514114269e-05	NA	0.660630586813	0.00284669989892	sigma non-opioid intracellular receptor 1(9606)|sigma non-opioid intracellular receptor 1(10090)|sigma non-opioid intracellular receptor 1(7955)|C-8 sterol isomerase Erg2 (predicted)(4896)|C-8 sterol isomerase, catalyzes the isomerization of the delta-8 double bond to the delta-7 position at an intermediate step in ergosterol biosynthesis(4932)	1.94929900040986e-05	0.0024998657135573	1.80103967501799e-05	0.00186295863026861	1.94393463513387e-05	0.0024706275977114
112925	2	6.16202739210389	2.84705882352941	Up	3.03750124998346e-06	0.0004569390273239	NA	NA	0.0194727215344	NA	NA	3.80864960773e-05	NA	NA	MYB4; DNA binding / transcription factor(3702)|MYB7 (MYB DOMAIN PROTEIN 7); DNA binding / transcription factor(3702)|AtMYB32 (myb domain protein 32); DNA binding / transcription factor(3702)|hypothetical protein(4530)|hypothetical protein(4530)	4.23958261478266e-06	0.00106655096696318	2.09653207982413e-06	0.000535314524381761	4.13672485135287e-06	0.0010342962411585
6828	4	5.29003245225212	4	Down	1.17913202925333e-06	0.000465622042676715	0.140111466912	0.00350425255937	0.0193013132613	NA	NA	NA	NA	6.81736346716e-05	NOP2/Sun domain family, member 5(9606)|NOL1/NOP2/Sun domain family, member 5(10090)|NOP2/Sun domain family, member 5(7955)|rRNA methyltransferase (predicted)(4896)|Putative cytosine 5-methyltransferase, contains seven beta-strand methyltransferase motif similar to NOP2/YNL061W; green fluorescent protein (GFP)-fusion protein localizes to the nucleus; predicted to be involved in ribosome biogenesis…	0.0151272676439139	0.11723735837129	0.000548073311824029	0.0151776061887664	0.0117499313026893	0.100341322327783
116594	1	13.6561272539107	1	Down	1.1727873947e-06	0.000465622042676715	NA	NA	NA	NA	NA	1.1727873947e-06	NA	NA	hypothetical protein(4530)|hypothetical protein(4530)|hypothetical protein(4530)	0.00147427378618107	0.0327973843390455	0.00149057017157317	0.0271502183822152	0.00147907075639804	0.0322757136199011
5688	2	7.74014601315121	2	Up	3.11859873029396e-06	0.000467284423979106	0.0176521540907	1.07200518235e-05	NA	NA	NA	NA	NA	NA	F-box protein Pof5(4896)|F-box protein of unknown function; interacts with Sgt1p via a Leucine-Rich Repeat (LRR) domain(4932)	0.424152706174056	0.529831019365556	0.423480063282437	0.514937661289413	0.424104378864309	0.515829925101199
5372	6	4.19789932110708	6	Down	1.20043672274061e-06	0.000469147997137874	0.000713060477984	0.000201538378017	0.658348455459	0.337134032066	0.220766606218	NA	NA	0.00163522309959	FtsJ homolog 1 (E. coli)(9606)|FtsJ homolog 1 (E. coli)(10090)|FtsJ homolog 1 (E. coli)(7955)|CG5220(7227)|tRNA 2'-O-ribose methyltransferase (predicted)(4896)|2'-O-ribose tRNA anticodon loop methyltransferase(4932)|FtsJ-like methyltransferase family protein(3702)|hypothetical protein(4530)	2.63825127636774e-05	0.00299093270699258	8.4414699110364e-06	0.0011415822620226	2.50940067381e-05	0.00287941027923575
92338	1	6.72516672286386	2.46938775510204	Up	3.19252634785364e-06	0.000474609730669739	NA	NA	4.41955155463e-06	NA	NA	NA	NA	NA	zinc finger (C3HC4-type RING finger) family protein(3702)|zinc finger (C3HC4-type RING finger) family protein(3702)|zinc finger (C3HC4-type RING finger) family protein(3702)|hypothetical protein(4530)	0.0018422287806323	0.0369514848554003	0.00216475922093065	0.0342566196759445	0.0018882997289442	0.0369600766006467
97738	2	7.72840585711221	2	Up	3.18814206135184e-06	0.000474609730669739	NA	NA	0.452004770141	NA	NA	4.28596822148e-07	NA	NA	proton extrusion protein-related(3702)|hypothetical protein(4530)	3.93054277545973e-05	0.00372573389103945	1.07691832631459e-05	0.00132129953265836	3.72395046621283e-05	0.00347184881951987
20331	3	5.94278315142728	3	Up	3.21413458266269e-06	0.000475895566730685	NA	NA	NA	NA	0.135604874686	NA	0.00416444669639	3.20194303506e-05	serpin peptidase inhibitor, clade H (heat shock protein 47), member 1, (collagen binding protein 1)(9606)|serine (or cysteine) peptidase inhibitor, clade H, member 1(10090)|zgc:171630(7955)|serine (or cysteine) proteinase inhibitor, clade H, member 1-like(7955)|heat shock protein 47(7955)	0.0146822689869185	0.115294377963058	0.0109614585213812	0.0869979438288959	0.0144725445203417	0.112347536783217
121878	3	5.38806897109586	3.52173913043478	Up	3.22628295786716e-06	0.000475895566730685	NA	NA	0.014110602754	NA	NA	1.82180920611e-06	0.89765102356	NA	cytochrome c, testis(10090)|CYTC-1 (CYTOCHROME C-1); electron carrier/ heme binding / iron ion binding(3702)|CYTC-2 (cytochrome c-2); electron carrier/ heme binding / iron ion binding(3702)|hypothetical protein(4530)	0.00178670362950722	0.0362970258658181	0.00169748171272367	0.0293891427623789	0.00179239372287125	0.0357746640095893
39642	5	4.63209552091804	5	Down	1.25441009495941e-06	0.000478666768299736	3.21948850828e-05	0.00283611751529	0.193091089326	0.146553604052	NA	NA	NA	0.0338269266049	nucleolar complex associated 3 homolog (S. cerevisiae)(9606)|nucleolar complex associated 3 homolog (S. cerevisiae)(10090)|nucleolar complex associated 3 homolog (S. cerevisiae)(7955)|CG1234(7227)|Noc2p-Noc3p complex subunit Noc3 (predicted)(4896)|Noc3p(4932)|binding(3702)|hypothetical protein(4530)	0.0533716051860712	0.225668810112432	0.0514636002955857	0.201461513753797	0.0534647704062841	0.217309410993103
96652	2	8.22091307385659	2	Down	1.26182051779222e-06	0.000478666768299736	NA	NA	0.0112732062986	NA	NA	6.41738621447e-06	NA	NA	MEE62 (maternal effect embryo arrest 62); ATP binding / protein binding / protein kinase/ protein serine/threonine kinase/ protein tyrosine kinase(3702)|hypothetical protein(4530)|hypothetical protein(4530)	2.37537513346379e-11	5.6102401693859e-08	2.7242625755493e-06	0.000603211327470455	1.16098898925022e-06	0.000457010415740692
99043	2	8.21827086476822	2	Down	1.26812183010089e-06	0.000478666768299736	NA	NA	0.609631761576	NA	NA	1.19297966185e-07	NA	NA	AILP1(3702)|hypothetical protein(4530)|hypothetical protein(4530)	5.72285353273852e-06	0.0013080412485877	5.35389015966772e-06	0.00088674679625719	5.74176405232028e-06	0.00128136280921938
103947	2	6.94249361432113	2.57142857142857	Down	1.27529989180072e-06	0.000478666768299736	NA	4.32905992449e-05	0.00316336715941	NA	NA	NA	NA	NA	zinc finger protein Byr3(4896)|CSDP1 (cold shock domain protein 1); RNA binding / double-stranded DNA binding / nucleic acid binding / single-stranded DNA binding(3702)|cold-shock DNA-binding family protein(3702)	4.46154958834827e-05	0.00395153870103021	1.46313573926806e-05	0.0016326060284384	4.31732800428897e-05	0.00376497570146332
31942	4	4.91252965504294	4.5	Down	1.28954931358487e-06	0.000479269852242047	0.000689020351369	NA	0.201514645251	NA	0.0336164920154	NA	NA	0.000367344095607	mercaptopyruvate sulfurtransferase(9606)|mercaptopyruvate sulfurtransferase(10090)|zgc:162544(7955)|hypothetical protein(4896)|Mitochondrial protein, required for formation of the 2-thio group of the 5-methoxycarbonylmethyl-2-thiouridine modified base in some tRNAs; has similarity to mammalian thiosulfate sulfurtransferase (rhodanese)(4932)|MST1 (MERCAPTOPYRUVATE SULFURTRANSFERASE 1); 3-mercaptop…	5.71931141621092e-05	0.00465795184362787	0.000142864616213827	0.00653075637537465	0.000153411758166033	0.00827476675112957
55732	5	4.18446381023011	5.48780487804878	Up	3.26741889110514e-06	0.000480095281949243	0.000705856933189	7.79716182832e-05	NA	0.0158193444249	0.885663798937	NA	0.0946267463686	NA	thioredoxin(9606)|thioredoxin 1(10090)|thioredoxin-2(7227)|cytosolic thioredoxin Trx1(4896)|Cytoplasmic thioredoxin isoenzyme of the thioredoxin system which protects cells against oxidative and reductive stress, forms LMA1 complex with Pbi2p, acts as a cofactor for Tsa1p, required for ER-Golgi transport and vacuole inheritance(4932)|Cytoplasmic thioredoxin isoenzyme of the thioredoxin system whi…	0.00901393908984136	0.0881057942941155	0.00831890745189934	0.0743616949782667	0.00901780767546223	0.0866969827469303
117398	1	12.6238244802687	1	Up	3.29262815667e-06	0.000481931431626266	NA	NA	NA	NA	NA	3.29262815667e-06	NA	NA	hypothetical protein(4530)|hypothetical protein(4530)	6.01314046903188e-05	0.00476045885958943	1.55357758233329e-05	0.00170005775438186	5.67394167226559e-05	0.00440398712387993
123997	2	7.70739265743486	2	Up	3.31649238991646e-06	0.000483557346189781	NA	NA	NA	0.458901751982	NA	4.40275057323e-07	NA	NA	si:dkey-10o6.2(7955)|CG33099(7227)|CG33093(7227)|hypothetical protein(4530)	1.29664471044176e-05	0.00200630686486148	5.10531027026658e-06	0.000879607202498033	1.25286195502168e-05	0.00191120429475387
56188	2	8.19882607836784	2	Down	1.31546953774751e-06	0.000484156647635636	0.00580575930404	1.30236022873e-05	NA	NA	NA	NA	NA	NA	homoisocitrate dehydrogenase(4896)|Homo-isocitrate dehydrogenase, an NAD-linked mitochondrial enzyme required for the fourth step in the biosynthesis of lysine, in which homo-isocitrate is oxidatively decarboxylated to alpha-ketoadipate(4932)	0.00455016626638967	0.0607160133342826	0.00428079699311304	0.0506991378487941	0.0045563182890452	0.0598402098925482
44130	7	3.84408524713498	7	Down	1.38041441786541e-06	0.000500229887683097	0.0027808866416	0.000529441169456	0.0421376660824	0.156246174837	NA	0.985841217984	0.250204338029	0.000861315476746	glioma tumor suppressor candidate region gene 2(9606)|glioma tumor suppressor candidate region gene 2(10090)|zgc:123178(7955)|CG1785(7227)|rRNA processing protein Rrp16 (predicted)(4896)|Nop53p(4932)|hypothetical protein(3702)|hypothetical protein(4530)	0.00274339240711964	0.0459789059061815	0.00152630628451323	0.0274832101116099	0.00266815923751999	0.0445091048321316
111541	2	6.46738831272892	2.84705882352941	Down	1.38553214821613e-06	0.000500229887683097	NA	NA	0.248283132181	NA	NA	5.15853852683e-06	NA	NA	CPK18; ATP binding / calcium ion binding / calmodulin-dependent protein kinase/ protein kinase/ protein serine/threonine kinase(3702)|CPK16; ATP binding / calcium ion binding / calmodulin-dependent protein kinase/ protein kinase/ protein serine/threonine kinase(3702)|CPK28; ATP binding / calcium ion binding / calmodulin-dependent protein kinase/ protein kinase/ protein serine/threonine kinase/ pr…	0.342229169311662	0.50747847346456	0.436177931237695	0.517723092020967	0.541605258986468	0.566468973732175
97216	1	12.5624024106014	1	Up	3.50120833457e-06	0.000508533742357142	NA	NA	3.50120833457e-06	NA	NA	NA	NA	NA	ubiquitin family protein(3702)|hypothetical protein(4530)	0.0472093624504027	0.213197327641318	0.0162298953882777	0.108248438091967	0.0173252684872664	0.123121230795163
116278	2	3.55049888280481	7.47972943266957	Up	3.59004827335197e-06	0.000519447099215647	NA	NA	0.293677366265	NA	NA	9.61732013508e-07	NA	NA	ERD9 (EARLY-RESPONSIVE TO DEHYDRATION 9); glutathione transferase(3702)|ATGSTU18 (GLUTATHIONE S-TRANSFERASE TAU 18); glutathione transferase(3702)|ATGSTU13 (ARABIDOPSIS THALIANA GLUTATHIONE S-TRANSFERASE TAU 13); glutathione transferase(3702)|ATGSTU14 (ARABIDOPSIS THALIANA GLUTATHIONE S-TRANSFERASE TAU 14); glutathione transferase(3702)|ATGSTU12 (GLUTATHIONE S-TRANSFERASE TAU 12); glutathione tra…	1.17743955542781e-05	0.00196299952234911	4.9142010022063e-06	0.0008597424987934	1.14212346155978e-05	0.00184724209583128
77101	1	12.5247009827072	1	Up	3.63572876067e-06	0.000524056431894445	NA	3.63572876067e-06	NA	NA	NA	NA	NA	NA	alcohol dehydrogenase (predicted)(4896)	0.000362519027285567	0.0146196347562622	0.000143787193081671	0.00656234561404304	0.000125203355436145	0.00730146810652515
119030	1	12.5111994509917	1	Up	3.68514954524e-06	0.000529167932236754	NA	NA	3.68514954524e-06	NA	NA	NA	NA	NA	armadillo/beta-catenin repeat family protein / U-box domain-containing protein(3702)|U-box domain-containing protein(3702)|U-box domain-containing protein(3702)	1.21244163318036e-05	0.00198812126646347	4.94556173826617e-06	0.000859920925067115	1.17482370612019e-05	0.00186015941222673
121800	2	8.13577059826491	2	Down	1.48146207828988e-06	0.000529818357791427	NA	NA	0.853746823815	NA	NA	1.00468598787e-07	NA	NA	calmodulin binding(3702)|hypothetical protein(4530)	0.00576566544919392	0.0696252621052638	0.00571073005432367	0.0601107250906581	0.00578595375322722	0.0688999899571963
26335	1	12.4964973011928	1	Up	3.73972940338e-06	0.00053497887529333	NA	3.73972940338e-06	NA	NA	NA	NA	NA	NA	single-stranded telomeric binding protein Tgc1(4896)	0.000594596459055628	0.0191283233173151	0.000103907209278973	0.00537397468135885	0.0011306731995908	0.0275898558595087
31233	4	4.95280865206982	4	Up	3.76639581048619e-06	0.000536768040525266	NA	NA	NA	3.5444554241e-05	0.0129554057458	NA	0.386596270746	0.0140227093222	BCL2-associated athanogene 2(9606)|BCL2-associated athanogene 2(10090)|BCL2-associated athanogene 2(7955)|CG7945, isoform C(7227)	0.00154593037246012	0.0337816180541747	5.84497861912606e-05	0.00372266031512968	0.00628486992562001	0.0722913082110074
158	7	3.82345231564218	7	Down	1.54637395630531e-06	0.000547864395416617	0.630700214329	3.56037321856e-06	0.404247108154	0.697559411557	0.00121443725454	NA	0.854218923999	0.0036222581994	hydroxymethylbilane synthase(9606)|hydroxymethylbilane synthase(10090)|hydroxymethylbilane synthase a(7955)|hydroxymethylbilane synthase, b(7955)|lethal (3) 02640(7227)|hydroxymethylbilane synthase(4896)|Hem3p(4932)|HEMC (HYDROXYMETHYLBILANE SYNTHASE); hydroxymethylbilane synthase(3702)|hypothetical protein(4530)	0.219771512087155	0.43627962426099	0.0137097274549946	0.0982964898210633	0.075267724696687	0.256366772587917
121632	3	5.85860866891461	3	Up	4.02753018936627e-06	0.000571833864976351	NA	NA	NA	NA	0.0323958563011	NA	0.325921877953	2.20451354939e-06	histone cluster 1, H1e(9606)|histone cluster 1, H1e(10090)|zgc:110216(7955)|histone cluster 1, H1b-like(7955)|histone cluster 1, H1b-like(7955)|histone cluster 1, H1b-like(7955)|histone cluster 1, H1b-like(7955)|histone cluster 1, H1b-like(7955)|histone cluster 1, H1b-like(7955)|histone cluster 1, H1b-like(7955)|histone cluster 1, H1b-like(7955)|histone cluster 1, H1b-like(7955)|zgc:153405(7955)|…	7.42475824543443e-06	0.00153600363643871	7.17549374552033e-06	0.00102711032189665	7.44801830393391e-06	0.00152965025195721
6998	5	4.56844480380421	5	Down	1.63587260847333e-06	0.000574206432542736	0.0265215690571	0.0165315223168	0.372207459514	0.565885654656	NA	NA	NA	1.30113492726e-06	pseudouridylate synthase 7 homolog (S. cerevisiae)(9606)|pseudouridylate synthase 7 homolog (S. cerevisiae)(10090)|pseudouridylate synthase 7 homolog (S. cerevisiae)(7955)|CG6745(7227)|pseudouridine synthase (predicted)(4896)|Pseudouridine synthase, catalyzes pseudouridylation at position 35 in U2 snRNA, position 50 in 5S rRNA, position 13 in cytoplasmic tRNAs, and position 35 in pre-tRNA(Tyr); c…	4.37948896621207e-05	0.00390325397108121	2.73903255653866e-05	0.00230355076312815	4.3542404561154e-05	0.00377001772793984
6703	2	8.06148845544776	2	Down	1.70395988701916e-06	0.000581940678891975	0.00281725337567	3.53227239923e-05	NA	NA	NA	NA	NA	NA	cell wall protein Gas1, 1,3-beta-glucanosyltransferase (predicted)(4896)|Beta-1,3-glucanosyltransferase, required for cell wall assembly and also has a role in transcriptional silencing; localizes to the cell surface via a glycosylphosphatidylinositol (GPI) anchor; also found at the nuclear periphery(4932)	3.65575976154524e-05	0.00352420214835766	1.12594350741123e-05	0.00136373892679697	3.47478139812026e-05	0.00333838150459404
91431	2	6.38975785196583	2.84705882352941	Down	1.69215170865181e-06	0.000581940678891975	NA	NA	0.0530379215168	NA	NA	1.39832119756e-05	NA	NA	WRKY31; transcription factor(3702)|WRKY42; transcription factor(3702)|WRKY6; transcription factor(3702)|hypothetical protein(4530)	0.000105796743897005	0.0067686034210585	5.0445511396688e-05	0.00333334013064168	0.000101789105700501	0.0064251822578254
97444	2	8.07087835477408	2	Down	1.67409253470221e-06	0.000581940678891975	NA	NA	0.00203943768624	NA	NA	4.78865657964e-05	NA	NA	VIK (VH1-INTERACTING KINASE); ATP binding / protein kinase/ protein serine/threonine/tyrosine kinase(3702)|hypothetical protein(4530)	2.16487672001832e-06	0.000710170204215771	1.87239192921025e-06	0.000510262808246893	2.16517049105053e-06	0.000723541466477472
117255	1	13.2731752400892	1	Down	1.72001896663e-06	0.000582180348267649	NA	NA	NA	NA	NA	1.72001896663e-06	NA	NA	hypothetical protein(4530)|hypothetical protein(4530)	0.000104757528764134	0.00673251220007506	5.02751183730545e-05	0.00333334013064168	0.000102436019994131	0.00645164817483037
41432	2	8.04704623472395	2	Down	1.7509369115734e-06	0.000582247959481018	NA	NA	NA	NA	NA	NA	0.000238287071309	0.000429856966666	GrpE-like 2, mitochondrial (E. coli)(9606)|GrpE-like 2, mitochondrial(10090)|GrpE-like 1, mitochondrial-like(7955)	2.25806673624497e-06	0.000719080083580394	2.02634091184116e-06	0.000531733303834776	2.25976038565092e-06	0.000736491474193075
55855	4	5.17674741565245	4	Down	1.74404177183865e-06	0.000582247959481018	NA	NA	NA	0.353803133713	0.0022428420017	NA	0.578804148538	2.21297578458e-06	acetyl-CoA acetyltransferase 2(9606)|acetyl-Coenzyme A acetyltransferase 3(10090)|acetyl-Coenzyme A acetyltransferase 2(10090)|acetyl-CoA acetyltransferase 2(7955)|CG9149(7227)	8.97387997211623e-05	0.00607011231908636	5.72792378333587e-05	0.00366457823628228	0.00261535867644152	0.0440674552690143
6205	2	7.5721451168439	2	Up	4.27501138494997e-06	0.000604706741015181	0.0186171615836	1.42234467452e-05	NA	NA	NA	NA	NA	NA	ureidoglycolate hydrolase (predicted)(4896)|Dal3p(4932)	0.000968320132586062	0.0254820141111924	0.000926417392402525	0.020906941554546	0.000964287061945179	0.0251510340401199
112533	4	4.4685835713805	5.14285714285714	Down	1.8473008504556e-06	0.000608950677738448	0.0682264021614	0.545450874345	0.0454601053141	NA	NA	3.40805090601e-06	NA	NA	NADPH dehydrogenase (predicted)(4896)|NADPH dehydrogenase (predicted)(4896)|Old Yellow Enzyme(4932)|Old Yellow Enzyme(4932)|OPR1; 12-oxophytodienoate reductase(3702)|OPR2(3702)|hypothetical protein(4530)|hypothetical protein(4530)|hypothetical protein(4530)|hypothetical protein(4530)|hypothetical protein(4530)|hypothetical protein(4530)|hypothetical protein(4530)	0.00038117581909044	0.0150753258016703	0.000317864653132036	0.0108672135091293	0.0003801551109676	0.0147716893164051
95576	1	12.3206412865344	1	Up	4.45875362826e-06	0.000628352755738693	NA	NA	4.45875362826e-06	NA	NA	NA	NA	NA	ankyrin repeat family protein(3702)|hypothetical protein(4530)	2.70952131684092e-05	0.00302335642369706	9.2947839330411e-06	0.00119200346710521	2.59233036839147e-05	0.00292862910277047
113295	2	6.11725004647105	3.01204819277108	Down	1.92971207596698e-06	0.000630633233515797	NA	NA	0.0902254472698	NA	NA	1.54193540244e-05	NA	NA	serine carboxypeptidase S10 family protein(3702)|scpl41 (serine carboxypeptidase-like 41); serine-type carboxypeptidase(3702)|scpl44 (serine carboxypeptidase-like 44); serine-type carboxypeptidase(3702)|scpl42 (serine carboxypeptidase-like 42); serine-type carboxypeptidase(3702)|hypothetical protein(4530)	3.05226210186996e-05	0.00319214806240585	9.7944189869543e-06	0.0012392563523583	2.91552124616108e-05	0.00306043345032213
6795	2	7.54068622720971	2	Up	4.53488495635175e-06	0.000636714643741995	0.11944787836	2.36083004375e-06	NA	NA	NA	NA	NA	NA	hydrolase (inferred from context)(4896)|Putative protein of unknown function; green fluorescent protein (GFP)-fusion protein localizes to mitochondria; YNL115C is not an essential gene(4932)	0.101541231744555	0.310016329861488	0.00187142974899683	0.0312000364388636	0.099107240697684	0.291439864687047
116584	1	8.58359993527477	1.8	Down	1.96622439077788e-06	0.000637073507948708	NA	NA	NA	NA	NA	2.56026470888e-06	NA	NA	hypothetical protein(4530)|hypothetical protein(4530)|hypothetical protein(4530)|hypothetical protein(4530)	6.1533086557191e-05	0.00479112840440634	3.14377018118888e-05	0.00245660119586954	5.9192370468204e-05	0.00447368043682623
6644	6	4.08989719601477	6	Down	2.02637586261499e-06	0.000650999004880267	0.00979999582683	0.000179046337527	0.208903707109	0.366098495957	NA	NA	0.0035315085175	0.0464499889754	glutamate-rich WD repeat containing 1(9606)|glutamate-rich WD repeat containing 1(10090)|glutamate-rich WD repeat containing 1(7955)|lethal (2) 09851(7227)|WD repeat protein Rrb1 (predicted)(4896)|Essential nuclear protein involved in early steps of ribosome biogenesis; physically interacts with the ribosomal protein Rpl3p(4932)|transducin family protein / WD-40 repeat family protein(3702)|hypoth…	0.000176798643997454	0.00933114928896803	8.7133604983736e-05	0.00476745295839584	0.00046860564457291	0.0166223043535487
12	6	4.08706432707444	6	Down	2.05431017577136e-06	0.000654427264313585	0.0103504169023	1.59513546634e-05	NA	0.303753678537	0.798145374871	NA	0.94019268726	0.000594959307243	adenylosuccinate lyase(9606)|adenylosuccinate lyase(10090)|adenylosuccinate lyase(7955)|CG3590(7227)|adenylosuccinate lyase Ade8(4896)|Ade13p(4932)	0.00274491245477592	0.0459789059061815	0.00348408407123121	0.045181469295859	0.00225596648771701	0.0408292478894479
93461	2	7.52202727739023	2	Up	4.69639104695503e-06	0.000656957521029587	NA	NA	1.54978336549e-06	NA	NA	NA	NA	0.188877021844	PPPDE peptidase domain containing 2b(7955)|hypothetical protein(3702)|hypothetical protein(4530)	0.0549248901471312	0.228890050955741	0.0525572207877523	0.203661027012097	0.0148068327277022	0.113635324443146
116996	2	7.4868879310366	2	Up	5.01625211819908e-06	0.000696560811534098	NA	NA	0.600321900162	NA	NA	5.23103448212e-07	NA	NA	lectin protein kinase family protein(3702)|hypothetical protein(4530)	3.08448414443709e-06	0.000883034844662989	2.64812940149966e-06	0.000595660980137329	3.0841956875641e-06	0.000901157465741667
124130	3	4.86759813694466	4.00273735772943	Up	5.00843878031969e-06	0.000696560811534098	NA	NA	0.422256294498	0.534284368989	NA	1.39195153052e-06	NA	NA	CG6733(7227)|CG6465(7227)|CG6726, isoform B(7227)|CG6738(7227)|CG17109(7227)|CG17110(7227)|aminoacylase, putative / N-acyl-L-amino-acid amidohydrolase, putative(3702)|hypothetical protein(4530)	1.12404531580401e-05	0.00191778035778986	5.19497174453426e-06	0.000881652031039461	1.09763895647176e-05	0.00178788984507601
9170	3	5.77037208665214	3	Up	5.10000618343695e-06	0.000703040488756041	NA	NA	5.84432074105e-08	0.522728099071	NA	NA	NA	0.992813889412	chromosome 20 open reading frame 4(9606)|RIKEN cDNA 0610011L14 gene(10090)|zgc:92018(7955)|CG12320(7227)|AAR2 protein family(3702)|hypothetical protein(4530)	0.000181931398927414	0.00949594789760733	6.63649887110393e-05	0.00407124785724735	1.28793073582867e-05	0.00191120429475387
23377	2	7.47891911643403	2	Up	5.091754460414e-06	0.000703040488756041	NA	NA	NA	NA	NA	NA	0.00192567620875	0.000165695277007	nuclear casein kinase and cyclin-dependent kinase substrate 1(9606)|nuclear casein kinase and cyclin-dependent kinase substrate 1(10090)|nuclear casein kinase and cyclin-dependent kinase substrate 1a(7955)|wu:fc07e02(7955)	3.02833514873453e-05	0.00319067192510907	9.8523401413012e-06	0.00124104455237671	2.89537889095217e-05	0.00306043345032213
119856	1	8.02176685032346	1.8	Up	5.13777573365672e-06	0.000705680943069539	NA	5.94684176287e-06	NA	NA	NA	NA	NA	NA	trans-aconitate 3-methyltransferase (predicted)(4896)|trans-aconitate 3-methyltransferase (predicted)(4896)	0.0165119786276001	0.122725215580379	0.0237803439733714	0.133835266141341	0.0375849481797623	0.18308658974307
4880	7	3.60254286602293	7	Up	5.1610943230646e-06	0.000706324637881068	0.0246375373859	5.1912412978e-07	0.0130974856353	0.530267001683	0.359592288821	NA	0.391761788677	0.892616885658	glyoxalase I(9606)|glyoxalase 1(10090)|glyoxalase 1(7955)|CG1707(7227)|glyoxalase I(4896)|Glo1p(4932)|lactoylglutathione lyase, putative / glyoxalase I, putative(3702)|hypothetical protein(4530)	0.00102632469969129	0.0265402323345353	0.00091190616237057	0.0206927497629357	0.0010241811497527	0.0261443496834888
95070	1	13.0081599638462	1	Down	2.2419602485e-06	0.000708253925503221	NA	NA	NA	NA	NA	2.2419602485e-06	NA	NA	hypothetical protein(4530)|hypothetical protein(4530)|hypothetical protein(4530)|hypothetical protein(4530)|hypothetical protein(4530)|hypothetical protein(4530)|hypothetical protein(4530)|hypothetical protein(4530)|hypothetical protein(4530)|hypothetical protein(4530)|hypothetical protein(4530)|hypothetical protein(4530)|hypothetical protein(4530)|hypothetical protein(4530)|hypothetical protein(…	1.00908121874676e-05	0.00178746124385753	3.81554765987979e-06	0.000735647971267435	9.79355798137363e-06	0.00168590777692043
56470	5	4.49059485125374	5	Down	2.26135371749445e-06	0.0007084765130289	0.00202624801639	NA	NA	0.171173965601	0.0100916124781	NA	0.0193189637014	0.00262254211864	dihydrofolate reductase(9606)|dihydrofolate reductase(10090)|dihydrofolate reductase(7955)|Dihydrofolate reductase(7227)|Dfr1p(4932)	0.251898209347301	0.459423520722481	0.167048500958522	0.362657113302677	0.18762594193758	0.38699471991812
6980	6	4.06532713134208	6	Down	2.2817053652113e-06	0.000708993185981929	0.0130974154537	3.39886895311e-05	0.640158155085	0.423507551871	0.782673121079	NA	NA	0.000270057519147	nucleolar complex associated 2 homolog (S. cerevisiae)(9606)|nucleolar complex associated 2 homolog (S. cerevisiae)(7955)|CG9246(7227)|Noc complex subunit Noc2 family (predicted)(4896)|Noc2p(4932)|hypothetical protein(3702)|hypothetical protein(4530)	0.574415656635902	0.597018172297287	0.0742564364022064	0.244765820701018	0.111199022977099	0.307440400390231
41123	3	5.75574079833698	3	Up	5.3034096163002e-06	0.000718410080844582	NA	NA	0.000555125653692	0.0651432877244	NA	NA	NA	0.000876354104806	leucine carboxyl methyltransferase 1(9606)|leucine carboxyl methyltransferase 1(10090)|leucine carboxyl methyltransferase 1(7955)|CG3793(7227)|leucine carboxyl methyltransferase family protein(3702)|hypothetical protein(4530)	0.00122055943384699	0.0293966510477909	0.00100413666106738	0.0214769636714279	0.24733020340714	0.432857918399742
68601	3	5.75771422213611	3	Up	5.27551239208686e-06	0.000718410080844582	0.00844548034871	8.98716778822e-06	0.415070864139	NA	NA	NA	NA	NA	methionine sulfoxide (predicted)(4896)|Methionine-R-sulfoxide reductase, involved in the response to oxidative stress; protects iron-sulfur clusters from oxidative inactivation along with MXR1; involved in the regulation of lifespan(4932)|MSRB2 (methionine sulfoxide reductase B 2); peptide-methionine-(S)-S-oxide reductase(3702)|hypothetical protein(4530)	4.70906029533975e-05	0.00413201816998512	4.72469949475274e-05	0.00317483972108145	4.73098248940222e-05	0.00403257700692917
74599	2	7.45690581157763	2	Up	5.3062550485764e-06	0.000718410080844582	0.0209121849189	1.59446318943e-05	NA	NA	NA	NA	NA	NA	ADP-ribose diphosphatase (predicted)(4896)|Nudix hydrolase family member with ADP-ribose pyrophosphatase activity; shown to metabolize O-acetyl-ADP-ribose to AMP and acetylated ribose 5'-phosphate(4932)	0.00597597976337113	0.0711046257151405	0.00329974125598091	0.0437833645491625	0.00640025049252122	0.0730551346995717
5850	2	7.88537998316363	2	Down	2.37355180089795e-06	0.000731536383904395	0.549416316072	2.57599145843e-07	NA	NA	NA	NA	NA	NA	iron permease Fip1(4896)|Ftr1p(4932)	4.0142326403741e-06	0.00104048580640478	3.12820706959615e-06	0.000666613870424768	3.96108515707714e-06	0.00102995482130165
12443	1	12.124199149905	1	Up	5.42659251803e-06	0.000732087885288254	NA	NA	NA	NA	NA	NA	NA	5.42659251803e-06	carbohydrate (N-acetylgalactosamine 4-0) sulfotransferase 14(9606)|carbohydrate (N-acetylgalactosamine 4-0) sulfotransferase 14(10090)|carbohydrate (N-acetylgalactosamine 4-0) sulfotransferase 14(7955)	0.105113226496979	0.315350806115949	0.0951278727426322	0.276655640562365	0.104922312722736	0.299678341951806
10098	5	4.47594744730658	5	Down	2.40311074343416e-06	0.000734673590103594	0.0111334569875	0.00268384893356	0.614052917631	0.0434217259796	NA	NA	NA	0.000239498406176	WD repeat domain 12(9606)|WD repeat domain 12(10090)|WD repeat domain 12(7955)|CG6724(7227)|ribosome biogenesis protein Ytm1 (predicted)(4896)|Constituent of 66S pre-ribosomal particles, forms a complex with Nop7p and Erb1p that is required for maturation of the large ribosomal subunit; has seven C-terminal WD repeats(4932)|transducin family protein / WD-40 repeat family protein(3702)|hypothetica…	0.000756312690345333	0.022181055345063	0.00076188980215405	0.0185192802509863	0.000758894373777769	0.0219924175272081
116346	1	12.9223490831882	1	Down	2.44284043456e-06	0.000740845104269881	NA	NA	NA	NA	NA	2.44284043456e-06	NA	NA	hypothetical protein(4530)|hypothetical protein(4530)|hypothetical protein(4530)|hypothetical protein(4530)|hypothetical protein(4530)|hypothetical protein(4530)|hypothetical protein(4530)|hypothetical protein(4530)|hypothetical protein(4530)|hypothetical protein(4530)|hypothetical protein(4530)|hypothetical protein(4530)|hypothetical protein(4530)|hypothetical protein(4530)|hypothetical protein(…	0.39527259481296	0.523067166273977	0.395358968385268	0.505242306879577	0.395286666506018	0.505617841904917
6876	5	4.4683185571948	5	Down	2.48039002901928e-06	0.000746262742937238	0.0137812017963	0.000459319526407	0.475440237534	0.596898320168	NA	NA	NA	0.000110349722351	tRNA methyltransferase 11 homolog (S. cerevisiae)(9606)|tRNA methyltransferase 11 homolog (S. cerevisiae)(10090)|tRNA methyltransferase 11 homolog (S. cerevisiae)(7955)|CG1074(7227)|tRNA (guanine-N2-)-methyltransferase catalytic subunit Trm11(4896)|Catalytic subunit of an adoMet-dependent tRNA methyltransferase complex (Trm11p-Trm112p), required for the methylation of the guanosine nucleotide at …	0.00677365241364418	0.076182085995041	0.00678072736028208	0.0663373748170917	0.0067852916989515	0.0752087357574045
5211	8	3.36215721037193	8	Up	5.60193581359361e-06	0.000747759805484226	0.0549598961208	0.000314097611284	0.506870931985	0.328331116376	0.358571816934	0.00246683283507	0.736845104011	0.00111239075095	proline synthetase co-transcribed homolog (bacterial)(9606)|proline synthetase co-transcribed(10090)|proline synthetase co-transcribed homolog (bacterial)(7955)|CG1983(7227)|alanine racemase (predicted)(4896)|Putative non-specific single-domain racemase based on structural similarity; binds pyridoxal 5'-phosphate; expression of GFP-fusion protein induced in response to the DNA-damaging agent MMS(…	0.000313561550156216	0.0133038345127657	0.000164886863294301	0.00713420574185506	0.000306376181540299	0.0127289566827152
5589	6	3.87840330450097	6	Up	5.59700476598876e-06	0.000747759805484226	0.808585871907	0.000607312032331	0.264305644709	0.160840959613	0.998705041993	3.75583674734e-06	NA	NA	tRNA 5-methylaminomethyl-2-thiouridylate methyltransferase(9606)|tRNA 5-methylaminomethyl-2-thiouridylate methyltransferase(10090)|tRNA 5-methylaminomethyl-2-thiouridylate methyltransferase(7955)|CG3021(7227)|tRNA(5-methylaminomethyl-2-thiouridylate)-methylt ransferase(4896)|Slm3p(4932)|tRNA (5-methylaminomethyl-2-thiouridylate)-methyltransferase(3702)|hypothetical protein(4530)	7.75217880126966e-06	0.00156813610670611	0.000658249417865821	0.0169909881613416	0.00360707602391401	0.0530522826516715
111417	1	12.0947681720816	1	Up	5.58867587867e-06	0.000747759805484226	NA	NA	5.58867587867e-06	NA	NA	NA	NA	NA	F-box family protein(3702)|F-box family protein(3702)|F-box family protein(3702)|hypothetical protein(4530)|hypothetical protein(4530)	0.000376263485670006	0.0149986775117571	0.000150882618380311	0.0067939907808369	0.000358485692261517	0.0142221013539273
95861	1	7.96400775129933	1.8	Up	5.66993123220997e-06	0.000751543437349118	NA	NA	6.48504612957e-06	NA	NA	NA	NA	NA	multiple C2 domains, transmembrane 1-like(7955)|multiple C2 domains, transmembrane 1-like(7955)|C2 domain-containing protein(3702)|C2 domain-containing protein(3702)|hypothetical protein(4530)	5.28127013218161e-06	0.00122689965644501	3.51321053407419e-05	0.00262721406218287	4.57310518499629e-05	0.00391573858468776
100660	2	7.42210303108577	2	Up	5.66387553365145e-06	0.000751543437349118	NA	NA	NA	0.851337619128	NA	NA	NA	4.19895668309e-07	hydroxysteroid dehydrogenase like 1(9606)|hydroxysteroid dehydrogenase like 1(10090)|hydroxysteroid dehydrogenase like 1(7955)|CG13284, isoform A(7227)|CG31809(7227)|CG31810(7227)	0.00442021924701239	0.0598556397032132	0.00313412437095306	0.0424604937483517	0.00434670271404334	0.0582754249391752
888	2	7.41427262641939	2	Up	5.74758793182035e-06	0.000759182267969957	NA	NA	NA	NA	0.406379866329	NA	NA	8.9353679059e-07	autocrine motility factor receptor(9606)|autocrine motility factor receptor(10090)|autocrine motility factor receptor(7955)	0.00572031568769405	0.0693435360225085	0.0032864546673326	0.0436479372921933	0.00556057346002552	0.066948926509789
93490	2	6.63570007835703	2.57142857142857	Down	2.6248264790048e-06	0.000777379273379632	NA	NA	0.0559284579105	NA	NA	1.17819067618e-05	NA	NA	hydroxyproline-rich glycoprotein family protein(3702)|hydroxyproline-rich glycoprotein family protein(3702)|hypothetical protein(4530)	0.00360907257072219	0.0537518504406433	0.00327788031002201	0.0435953466666559	0.0036061271858258	0.0530522826516715
116219	2	6.00542248659309	3.01204819277108	Down	2.60935350092255e-06	0.000777379273379632	NA	NA	0.146625951328	NA	NA	1.52747848069e-05	NA	NA	CAM7 (CALMODULIN 7); calcium ion binding(3702)|CAM6 (CALMODULIN 6); calcium ion binding(3702)|CAM5 (CALMODULIN 5); calcium ion binding(3702)|CAM2 (CALMODULIN 2); calcium ion binding / protein binding(3702)|CAM3 (CALMODULIN 3); calcium ion binding(3702)|hypothetical protein(4530)|hypothetical protein(4530)|hypothetical protein(4530)	0.00543141470369417	0.0670556373723313	0.00486772843426	0.0545922970825523	0.00249490620650148	0.0429851864466048
117250	1	12.0248126773938	1	Up	5.99363384777e-06	0.000788932866441365	NA	NA	NA	NA	NA	5.99363384777e-06	NA	NA	hypothetical protein(4530)|hypothetical protein(4530)	4.6202945060705e-06	0.00111921698197479	3.80465266572981e-06	0.000735647971267435	4.61024883840684e-06	0.00108886393815106
2754	6	3.85778550915771	6	Up	6.1754594477546e-06	0.000810053606245429	0.323781305695	NA	0.119057545376	0.0444407308732	0.0569389572395	NA	0.273953068699	3.31615391733e-06	USO1 vesicle docking protein homolog (yeast)(9606)|USO1 homolog, vesicle docking protein (yeast)(10090)|USO1 homolog, vesicle docking protein-like(7955)|USO1 homolog, vesicle docking protein (yeast)(7955)|p115(7227)|Essential protein involved in the vesicle-mediated ER to Golgi transport step of secretion; binds membranes and functions during vesicle docking to the Golgi; required for assembly of…	4.25235548891537e-06	0.00106655096696318	3.37076633689969e-06	0.000692148526099891	4.22324357510034e-06	0.0010342962411585
42053	1	11.9782130433502	1	Up	6.27954493085e-06	0.000820866444081354	NA	NA	6.27954493085e-06	NA	NA	NA	NA	NA	EPR1 (EARLY-PHYTOCHROME-RESPONSIVE1); DNA binding / transcription factor(3702)|myb family transcription factor(3702)	0.00719198753812082	0.0789588093267255	0.00490837395091198	0.0547043391729246	0.00706346971307525	0.0769676503683117
2060	7	3.59392551745016	7.47457627118644	Down	2.81712971211595e-06	0.000827864885710106	0.990795647122	0.00783477507483	0.70736359851	NA	0.119084021703	1.38894560819e-05	0.19111686395	0.00609025792722	mitogen-activated protein kinase 7(9606)|mitogen-activated protein kinase 7(10090)|mitogen-activated protein kinase 7(7955)|MAP kinase Pmk1(4896)|Serine/threonine MAP kinase involved in regulating the maintenance of cell wall integrity and progression through the cell cycle; regulated by the PKC1-mediated signaling pathway(4932)|ATMPK4 (ARABIDOPSIS THALIANA MAP KINASE 4); MAP kinase/ kinase(3702)…	0.083946595672521	0.283530052110111	1.30638551774208e-05	0.00149901126898163	0.473134291014624	0.526439188945556
117103	1	6.41950490036203	2.46938775510204	Up	6.36826947915039e-06	0.000829603875206571	NA	NA	NA	NA	NA	7.74012812153e-06	NA	NA	hypothetical protein(4530)|hypothetical protein(4530)|hypothetical protein(4530)|hypothetical protein(4530)|hypothetical protein(4530)	0.658692975017943	0.673740528274515	0.0929649508414278	0.273718329186344	0.348977868924034	0.488921655738171
69662	2	7.3576247539645	2	Up	6.39101180128787e-06	0.00082971529580487	NA	9.80698338987e-07	0.414679817893	NA	NA	NA	NA	NA	mitochondrial peptidase (predicted)(4896)|oxidoreductase, zinc-binding dehydrogenase family protein(3702)|hypothetical protein(4530)	0.0306566867516758	0.170970447838645	0.070633596713455	0.238685774905748	0.155852078737252	0.356913349674466
31245	4	4.77846246940567	4	Up	6.83296714860227e-06	0.000884064681352776	NA	NA	0.301128211267	2.6621294487e-05	0.0184762542468	NA	0.0337571618792	NA	phosphoserine phosphatase(9606)|phosphoserine phosphatase(10090)|zgc:112414(7955)|astray(7227)|PSP (3-PHOSPHOSERINE PHOSPHATASE); phosphoserine phosphatase(3702)|hypothetical protein(4530)|hypothetical protein(4530)	5.57094341011134e-06	0.00128367217991362	3.92037121298421e-06	0.000735713372750494	5.48371355578987e-06	0.00125110016924305
3074	6	3.99988908906634	6	Down	3.12733537678734e-06	0.000907939285767963	0.01203350809	0.000152670196437	0.00983532923831	0.885551359295	0.0124102523422	NA	0.190235539719	NA	serine hydroxymethyltransferase 1 (soluble)(9606)|serine hydroxymethyltransferase 1 (soluble)(10090)|serine hydroxymethyltransferase 1 (soluble)(7955)|CG3011, isoform A(7227)|glycine hydroxymethyltransferase (predicted)(4896)|Cytosolic serine hydroxymethyltransferase, converts serine to glycine plus 5,10 methylenetetrahydrofolate; major isoform involved in generating precursors for purine, pyrimi…	0.000186653323503084	0.00965351915095695	0.00018694094731807	0.0078376927942141	0.000187441975234873	0.0094528122101544
95268	1	12.6720795541899	1	Down	3.13751474414e-06	0.000907939285767963	NA	NA	NA	NA	NA	3.13751474414e-06	NA	NA	hypothetical protein(4530)|hypothetical protein(4530)|hypothetical protein(4530)|hypothetical protein(4530)|hypothetical protein(4530)|hypothetical protein(4530)	6.00675259392404e-05	0.00476045885958943	1.88982698557816e-05	0.00190924370401163	5.71172761150479e-05	0.00440398712387993
1471	2	7.30012473207276	2	Up	7.11743921017398e-06	0.000917738105505052	NA	NA	NA	NA	0.0569447702318	NA	NA	8.01195273089e-06	E2F transcription factor 4, p107/p130-binding(9606)|E2F transcription factor 4(10090)|E2F transcription factor 4(7955)	7.36404257827431e-05	0.00547799723762337	2.14674057185975e-05	0.00200141188446214	6.99274467747106e-05	0.00504296105976806
74757	2	7.71516662229595	2	Down	3.26841947768631e-06	0.000931597849470755	0.00683594676207	2.90999837282e-05	NA	NA	NA	NA	NA	NA	nucleoporin Nup61(4896)|Nucleoporin involved in nucleocytoplasmic transport, binds to either the nucleoplasmic or cytoplasmic faces of the nuclear pore complex depending on Ran-GTP levels; also has a role in chromatin organization(4932)	0.0411867466716063	0.199200473407281	0.0406611507627568	0.178734491148445	0.0411985596877567	0.19217405837235
111834	2	5.92237509836352	3.01204819277108	Down	3.26343076145532e-06	0.000931597849470755	NA	NA	0.237406209046	NA	NA	1.43104784801e-05	NA	NA	PHT5; inorganic phosphate transmembrane transporter/ phosphate transmembrane transporter(3702)|ATPT2 (ARABIDOPSIS THALIANA PHOSPHATE TRANSPORTER 2); carbohydrate transmembrane transporter/ inorganic phosphate transmembrane transporter/ phosphate transmembrane transporter/ sugar:hydrogen symporter(3702)|carbohydrate transmembrane transporter/ phosphate transmembrane transporter/ sugar:hydrogen sym…	6.27908771508603e-06	0.00139951001776508	3.93677703493009e-06	0.000735713372750494	6.16090117905237e-06	0.00134317124012848
71650	1	11.8312981686756	1	Up	7.27331658687999e-06	0.000934658164379775	NA	7.27331658688e-06	NA	NA	NA	NA	NA	NA	glycosyl hydrolase family 3(4896)	0.000171176086184343	0.00913648330440046	9.16961037438929e-05	0.00496912231799123	3.27480701360961e-05	0.00327445837761733
91822	2	6.53650147271479	2.57142857142857	Down	3.31277569495499e-06	0.000937194132985438	NA	NA	0.308026722161	NA	NA	4.60689198057e-06	NA	NA	IAA9 (INDOLE-3-ACETIC ACID INDUCIBLE 9); transcription factor(3702)|IAA8; transcription factor(3702)|hypothetical protein(4530)|hypothetical protein(4530)|hypothetical protein(4530)|hypothetical protein(4530)	0.0116171204533193	0.101872657143557	0.00791646313801509	0.0722122924988545	0.0114595564115951	0.0990965403991276
6417	2	7.28185618649341	2	Up	7.36500890972985e-06	0.000940004943357281	0.320368644711	1.47710060626e-06	NA	NA	NA	NA	NA	NA	NAD dependent epimerase/dehydratase family protein(4896)|Putative protein of unknown function, transcription is activated by paralogous transcription factors Yrm1p and Yrr1p and genes involved in pleiotropic drug resistance (PDR); expression is induced in cells treated with the mycotoxin patulin(4932)	0.00481518155780122	0.062688045802114	0.00259896147603078	0.0381160950178379	0.00466039859384297	0.0607846373431649
14666	2	7.28009579974095	2	Up	7.38931317419267e-06	0.000940004943357281	NA	NA	NA	0.00239092225462	NA	NA	NA	0.00019862032055	unc-45 homolog B (C. elegans)(9606)|unc-45 homolog B (C. elegans)(10090)|unc-45 homolog B (C. elegans)(7955)|Translocase of outer membrane 34(7227)	1.63324400077313e-05	0.00233278621930146	8.41668351649913e-06	0.0011415822620226	1.59332185253842e-05	0.00222452847017951
99709	4	4.75607950326363	4	Up	7.37411973622285e-06	0.000940004943357281	0.100472047348	7.07456003349e-05	NA	NA	0.0414371602054	NA	0.0185656001234	NA	hydroxysteroid (17-beta) dehydrogenase 2(9606)|hydroxysteroid (17-beta) dehydrogenase 2(10090)|hydroxysteroid (17-beta) dehydrogenase 2(7955)|1-acyldihydroxyacetone phosphate reductase (predicted)(4896)|1-acyl dihydroxyacetone phosphate reductase(4932)	6.66442845423624e-08	5.2467564236101e-05	4.3896514248482e-05	0.0029978674863385	1.08245551330007e-05	0.00177334995132663
23672	2	7.27784206490989	2	Up	7.42054525419152e-06	0.000940820903147647	NA	NA	NA	0.933299289349	NA	NA	NA	5.11123403397e-07	ELOVL family member 7, elongation of long chain fatty acids (yeast)(9606)|ELOVL family member 7, elongation of long chain fatty acids (yeast)(10090)|ELOVL family member 7, elongation of long chain fatty acids (yeast) b(7955)|CG2781(7227)	6.89683661590012e-05	0.00522647442160003	6.2022510638501e-05	0.00389765409427139	6.89677875403321e-05	0.00501201290889255
110830	4	3.97570973232029	5.54870530209618	Up	7.45957439832363e-06	0.000942616686220168	0.999681958815	0.000243088171153	0.266839887479	8.67455366975e-07	NA	NA	NA	NA	retinol dehydrogenase 12 (all-trans/9-cis/11-cis)(9606)|retinol dehydrogenase 12(10090)|retinol dehydrogenase 12 (all-trans and 9-cis)(7955)|CG2064(7227)|CG2070(7227)|CG30495(7227)|CG2065(7227)|short chain dehydrogenase (predicted)(4896)|Protein with similarity to oxidoreductases, found in lipid particles; required for replication of Brome mosaic virus in S. cerevisiae, a model system for studyin…	0.0196107080229199	0.134925348505468	0.0193186759562751	0.11964290400068	0.0195861443652163	0.132042630542647
68110	8	3.10663508674277	9.19472295514512	Up	7.52362356356334e-06	0.000947551646747916	0.879264652846	0.0308529372108	0.434595077338	0.889845654133	0.0622388361382	3.6502798583e-07	0.0760159113272	0.582375029768	ribosomal protein L37(9606)|ribosomal protein L37(10090)|ribosomal protein L37-like(7955)|ribosomal protein L37(7955)|Ribosomal protein L37a(7227)|60S ribosomal protein L37(4896)|60S ribosomal protein L37(4896)|Rpl37ap(4932)|Rpl37bp(4932)|60S ribosomal protein L37 (RPL37C)(3702)|60S ribosomal protein L37 (RPL37A)(3702)|60S ribosomal protein L37 (RPL37B)(3702)|hypothetical protein(4530)|hypothetic…	0.00234724032112154	0.0424001392567311	0.0022656572536483	0.0352239483724083	0.00235491153360968	0.0417143141784784
38112	6	3.82493754772415	6.48	Down	3.42903607327807e-06	0.000962898729643691	0.0381227935721	0.00133074573583	0.00073887595963	0.445901051548	0.046757724515	NA	0.0464753583802	NA	methionine adenosyltransferase II, alpha(9606)|methionine adenosyltransferase II, alpha(10090)|Minute (2) 21AB(7227)|S-adenosylmethionine synthetase(4896)|S-adenosylmethionine synthetase, catalyzes transfer of the adenosyl group of ATP to the sulfur atom of methionine; one of two differentially regulated isozymes (Sam1p and Sam2p)(4932)|S-adenosylmethionine synthetase, catalyzes transfer of the a…	2.31585241975201e-05	0.00278004299224178	2.08290673384149e-05	0.00198519719876981	2.30542188336763e-05	0.00272782842314249
36363	2	7.6828333624795	2	Down	3.47303718656366e-06	0.000968083578716483	NA	9.39169253679e-05	NA	NA	NA	NA	NA	0.00225960155164	solute carrier family 35, member F2(9606)|solute carrier family 35, member F2(10090)|solute carrier family 35, member F2(7955)|solute carrier family 35, member F2-like(7955)|membrane transporter (predicted)(4896)	2.8491381111413e-05	0.00310577970561411	7.525055157088e-06	0.00107173423749843	2.72623333129558e-05	0.00300649436091748
101655	2	7.24973174144665	2	Up	7.82131332156379e-06	0.000981782008964111	0.000163760945639	0.00308143265996	NA	NA	NA	NA	NA	NA	19S proteasome regulatory subunit Rpn7(4896)|Essential, non-ATPase regulatory subunit of the 26S proteasome, similar to another S. cerevisiae regulatory subunit, Rpn5p, as well as to mammalian proteasome subunits(4932)	1.24846026980935e-05	0.00200030485345961	1.14065052485364e-05	0.0013756730712937	1.24750501078289e-05	0.00191120429475387
34427	1	8.23709969926536	1.8	Down	3.55683921976297e-06	0.000984205970671491	NA	4.3053610806e-06	NA	NA	NA	NA	NA	NA	membrane transporter(4896)|vitamin H transporter Vth1(4896)	0.0440137305039102	0.206377859245567	0.0468629355733283	0.19202184233989	0.0443973333969331	0.199132871818098
39879	1	5.31388971111384	3.56215600683242	Down	3.62537859527737e-06	0.000995902008466447	NA	5.37699168229e-06	NA	NA	NA	NA	NA	NA	phospholipase (predicted)(4896)|phospholipase (predicted)(4896)|phospholipase (predicted)(4896)|phospholipase (predicted)(4896)|phospholipase (predicted)(4896)|phospholipase B homolog Plb1(4896)	0.147696584523579	0.367710523415959	0.00204601793155356	0.0329665947789033	0.0560663121714845	0.222211078109944
95679	1	11.7410119028242	1	Up	7.96055447537e-06	0.00099596257295974	NA	NA	7.96055447537e-06	NA	NA	NA	NA	NA	hypothetical protein(3702)|hypothetical protein(4530)	1.90646862655943e-05	0.00246726638419851	7.81464021610561e-06	0.00110190314927794	1.81858106379111e-05	0.00238621409768369
3704	7	3.66416947286493	7	Down	3.69461129228661e-06	0.00100042156770924	0.0202035077256	0.00911315176598	0.197640275246	0.184467244528	NA	0.0348957733526	0.128875922886	0.000240361670082	glutaminyl-tRNA synthetase(9606)|glutaminyl-tRNA synthetase(10090)|glutaminyl-tRNA synthetase(7955)|Glutaminyl-tRNA synthetase(7227)|cytoplasmic glutaminyl-tRNA ligase Qrs1 (predicted)(4896)|Gln4p(4932)|OVA9 (ovule abortion 9); glutamine-tRNA ligase(3702)|hypothetical protein(4530)|hypothetical protein(4530)	0.00357358666580637	0.0534472787769309	0.00324315301455079	0.0432552671710111	0.00356960381538328	0.0527765245907044
20343	3	5.34587717350246	3.52173913043478	Down	3.6735728683052e-06	0.00100042156770924	NA	NA	0.246664955362	NA	0.00302800971495	NA	NA	9.10017119183e-05	chloride intracellular channel 1(9606)|chloride intracellular channel 1(10090)|chloride intracellular channel 1(7955)|DHAR2 (DEHYDROASCORBATE REDUCTASE 2); glutathione binding / glutathione dehydrogenase (ascorbate)(3702)|DHAR1 (dehydroascorbate reductase); copper ion binding / glutathione dehydrogenase (ascorbate)(3702)|hypothetical protein(4530)	1.3100341886778e-05	0.00200630686486148	8.2585291818264e-06	0.00113622929160837	1.28747554151404e-05	0.00191120429475387
56032	2	7.64068415906932	2	Down	3.75904015126541e-06	0.00100353135981916	NA	NA	NA	NA	0.000900729286582	NA	NA	0.000256325480255	DEAD (Asp-Glu-Ala-As) box polypeptide 19B(9606)|DEAD (Asp-Glu-Ala-Asp) box polypeptide 19b(10090)|DEAD/H (Asp-Glu-Ala-Asp/His) box polypeptide 19 (DBP5 homolog, yeast)(7955)	6.81077160807501e-05	0.00518900239021672	2.08732187295675e-05	0.00198519719876981	6.47859464564029e-05	0.00478167524600878
122124	1	12.496256993346	1	Down	3.74062819769e-06	0.00100353135981916	NA	NA	NA	NA	3.74062819769e-06	NA	NA	NA	HERV-H LTR-associating 1(9606)	1.83739873051601e-05	0.00243361233167993	6.3815955618844e-06	0.000956969213835596	1.78093466583231e-05	0.00235865655602894
92811	2	6.15633732959761	2.57142857142857	Up	8.05905392347733e-06	0.00100496932626678	NA	NA	0.0450752202747	NA	NA	3.54852688175e-05	NA	NA	binding(3702)|binding(3702)|binding(3702)|hypothetical protein(4530)|hypothetical protein(4530)|hypothetical protein(4530)	3.61606601680841e-06	0.000973897048799138	1.91206608814298e-06	0.00051124317990706	3.5466398701409e-06	0.000971086730242462
6908	3	5.59332378348655	3	Up	8.18002783663154e-06	0.0010167104106848	NA	1.6296636925e-06	NA	0.789092767241	NA	NA	0.040116679919	NA	chromosome 11 open reading frame 73(9606)|lethal, Chr 7, Rinchik 6(10090)|zgc:110091(7955)|CG13926(7227)|inositol metabolism protein Opi10 (predicted)(4896)	0.0525746963269653	0.223936285437158	0.0319224393068404	0.157250198426571	0.0513752712387019	0.213313498014546
9307	4	4.72372830029753	4	Up	8.2320332022893e-06	0.00101983054465877	NA	NA	0.0485733351101	NA	0.982086124017	1.4210038277e-07	NA	0.918122676948	chromosome 3 open reading frame 32(9606)|RIKEN cDNA D630042P16 gene(10090)|zgc:136895(7955)|zgc:153440(7955)|similar to LOC493204 protein(7955)|zgc:162724(7955)|zgc:175175(7955)|chaperone protein dnaJ-related(3702)|hypothetical protein(4530)	2.9673133626507e-05	0.00314421665712634	2.43367245010245e-05	0.00216031616528028	2.9528252598374e-05	0.00306553016535939
31411	5	3.97559267926922	5.48780487804878	Up	8.26326550250418e-06	0.00102036525060075	NA	NA	5.05739490217e-05	0.704417751701	0.0372935005264	NA	0.19438157838	0.000333457427192	serine/arginine-rich splicing factor 1(9606)|serine/arginine-rich splicing factor 1(10090)|serine/arginine-rich splicing factor 1b(7955)|SF2(7227)|SR1; RNA binding / nucleic acid binding / nucleotide binding(3702)|pre-mRNA splicing factor, putative / SR1 protein, putative(3702)|hypothetical protein(4530)|hypothetical protein(4530)|hypothetical protein(4530)	8.59718686912999e-06	0.00165756102207403	4.43208044232203e-06	0.000795025467698043	8.39472205338103e-06	0.00159633230248649
92643	2	6.06221885314604	2.84705882352941	Down	3.92255581767817e-06	0.0010398613181284	NA	NA	0.000471023282561	NA	NA	0.000354101500614	NA	NA	WRKY18; transcription factor(3702)|WRKY40; transcription factor(3702)|WRKY60; transcription factor(3702)|hypothetical protein(4530)|hypothetical protein(4530)	4.18761022015388e-05	0.00381624594403863	1.36564004562586e-05	0.00154819880692512	3.94625895528661e-05	0.00359629811288531
94557	2	7.20360395887855	2	Up	8.52615149465348e-06	0.00104940869159357	NA	NA	0.212919555642	NA	NA	2.59904351334e-06	NA	NA	hypothetical protein(3702)|hypothetical protein(3702)|hypothetical protein(4530)	0.0198340603793324	0.135324251148541	0.00902838081872025	0.0776813506873617	0.0843881264792243	0.270894583834429
116592	1	11.6670134219158	1	Up	8.57196621299e-06	0.00105163322708168	NA	NA	NA	NA	NA	8.57196621299e-06	NA	NA	hypothetical protein(4530)|hypothetical protein(4530)|hypothetical protein(4530)	0.000149093845640701	0.00845123554629747	1.72834063517938e-05	0.0018277847120244	7.9612652063236e-07	0.000358932801427855
74795	2	6.45256830047594	2.57142857142857	Down	4.03290610507223e-06	0.00106022597852739	0.00487069132352	8.64921410262e-05	NA	NA	NA	NA	NA	NA	heat shock protein Sks2(4896)|Cytoplasmic ATPase that is a ribosome-associated molecular chaperone, functions with J-protein partner Zuo1p; may be involved in folding of newly-made polypeptide chains; member of the HSP70 family; interacts with phosphatase subunit Reg1p(4932)|Cytoplasmic ATPase that is a ribosome-associated molecular chaperone, functions with J-protein partner Zuo1p; may be involv…	0.0919502083833958	0.295906983763166	0.0984928962200064	0.282167761514952	0.0925305523427607	0.282756583318648
113658	3	5.0297187861502	3.8659793814433	Down	4.05531053012402e-06	0.00106022597852739	NA	NA	0.301365656178	NA	NA	0.00280076362036	NA	0.00017767290216	peptidyl-prolyl cis-trans isomerase A-like(9606)|predicted pseudogene 9234(10090)|peptidylprolyl isomerase F (cyclophilin F)(7955)|ROC5 (ROTAMASE CYCLOPHILIN 5); peptidyl-prolyl cis-trans isomerase(3702)|ROC3; peptidyl-prolyl cis-trans isomerase(3702)|ROC1 (ROTAMASE CYP 1); peptidyl-prolyl cis-trans isomerase(3702)|peptidyl-prolyl cis-trans isomerase / cyclophilin (CYP2) / rotamase(3702)|hypothet…	0.0776609647878817	0.272512002844402	0.078851693017181	0.252036290565488	0.0777739669252244	0.26027509394199
101310	2	7.18458795905388	2	Up	8.83480098449717e-06	0.00108038216297195	NA	NA	0.961686143328	NA	NA	5.97740704095e-07	NA	NA	transducin family protein / WD-40 repeat family protein(3702)|hypothetical protein(4530)	0.000152346234352891	0.00851636484029516	0.000130598004564717	0.00615874982591217	0.000151220123275008	0.00819480063835619
1843	7	3.52291641221186	7.47457627118644	Down	4.23338240620157e-06	0.00108298587357921	0.00544750001459	0.000126734717138	0.211245319048	0.841428592368	0.961819218771	0.000119217674928	0.825497242778	NA	mevalonate (diphospho) decarboxylase(9606)|mevalonate (diphospho) decarboxylase(10090)|zgc:100824(7955)|CG8239(7227)|diphosphomevalonate decarboxylase (predicted)(4896)|Mevalonate pyrophosphate decarboxylase, essential enzyme involved in the biosynthesis of isoprenoids and sterols, including ergosterol; acts as a homodimer(4932)|mevalonate diphosphate decarboxylase, putative(3702)|MVD1 (MEVALONAT…	6.00853857398673e-05	0.00476045885958943	1.77681490260421e-05	0.00184463325896002	5.73521413535612e-05	0.00440398712387993
5431	6	3.93682846992951	6	Down	4.23272115295015e-06	0.00108298587357921	0.0298571693476	0.0015305414283	NA	0.899375331058	0.126293722607	NA	0.0208615573575	0.000509306868335	HD domain containing 2(9606)|HD domain containing 2(10090)|HD domain containing 2(7955)|CG11050, isoform A(7227)|metal dependent phosphohydrolase (predicted)(4896)|Putative protein of unknown function; green fluorescent protein (GFP)-fusion protein localizes to the cytoplasm and nucleus; YBR242W is not an essential gene(4932)|metal-dependent phosphohydrolase HD domain-containing protein(3702)|hyp…	1.25392951252103e-05	0.00200030485345961	7.06066843056142e-06	0.00102622289568703	1.24037072041087e-05	0.00191120429475387
5998	5	4.33612856044398	5	Down	4.28520617892537e-06	0.00108298587357921	0.0080698969163	0.0108630406404	0.42102945939	0.924843427408	NA	NA	NA	1.12464738166e-05	nucleolar protein 10(9606)|nucleolar protein 10(10090)|nucleolar protein 10(7955)|CG7516(7227)|rRNA processing protein Enp2 (predicted)(4896)|Enp2p(4932)|EDA7 (embryo sac development arrest 7)(3702)|hypothetical protein(4530)	0.112186180195578	0.324777236420927	0.00107475971205691	0.0221856079818769	0.273378746113642	0.448203877037823
6400	2	7.57303979610672	2	Down	4.26784167210154e-06	0.00108298587357921	0.0123176026803	2.145927372e-05	NA	NA	NA	NA	NA	NA	uroporphyrin methyltransferase (predicted)(4896)|Met1p(4932)	0.0375233045217075	0.189502048601966	0.0112184505823058	0.0879545903495575	0.0375226897127959	0.183009477170893
44153	6	3.93741237165465	6	Down	4.22089777419244e-06	0.00108298587357921	0.0567406338334	0.00285172484404	0.162419631374	0.495079713849	NA	NA	0.438332652052	9.63611395359e-06	surfeit 6(9606)|surfeit gene 6(10090)|surfeit 6(7955)|Surfeit 6(7227)|ribosome biogenesis protein Rrp14-C(4896)|Essential protein, constituent of 66S pre-ribosomal particles; interacts with proteins involved in ribosomal biogenesis and cell polarity; member of the SURF-6 family(4932)|nucleolar matrix protein-related(3702)|hypothetical protein(4530)	8.70870844712421e-05	0.00600204251478517	8.01665770844355e-05	0.00456241190306641	8.70939913533223e-05	0.00583550331663324
37838	4	4.69841394874602	4	Up	8.97159644759492e-06	0.00109358279656552	NA	NA	NA	0.174754061841	0.871158524571	NA	0.643490357546	7.02995395185e-08	MAP kinase interacting serine/threonine kinase 1(9606)|MAP kinase-interacting serine/threonine kinase 1(10090)|MAP kinase interacting serine/threonine kinase 1(7955)|Lk6, isoform A(7227)	0.0107410116529848	0.0974149607260468	0.00846406746254848	0.0751530701828161	0.0106467857567039	0.09518965360142
17644	1	12.3391810661571	1	Down	4.3768508939e-06	0.00109854368668991	NA	NA	NA	NA	NA	NA	NA	4.3768508939e-06	F-box protein 15(9606)|hypothetical LOC560664(7955)|zgc:161973(7955)	0.00850251292391158	0.0858373447742358	0.00535836567031733	0.0575471011095618	0.00836322299121251	0.0834614316961074
112902	2	4.3407382058132	4.97502014504432	Down	4.41516074386e-06	0.00109854368668991	NA	NA	0.373833135101	NA	NA	4.03784729478e-06	NA	NA	CYP76C6; electron carrier/ heme binding / iron ion binding / monooxygenase/ oxygen binding(3702)|CYP76C4; electron carrier/ heme binding / iron ion binding / monooxygenase/ oxygen binding(3702)|CYP76C5; electron carrier/ heme binding / iron ion binding / monooxygenase/ oxygen binding(3702)|CYP76C2; electron carrier/ heme binding / iron ion binding / monooxygenase/ oxygen binding(3702)|CYP76C1; el…	8.16343261833518e-06	0.00160953729580621	5.60537858339646e-06	0.000892514830396755	8.03249740095161e-06	0.00156820972051777
123869	4	4.58750847482075	4.5	Down	4.43370133908984e-06	0.00109854368668991	0.07120363078	0.000316075943009	0.0530574497645	NA	NA	NA	NA	0.000612217014978	zgc:110154(7955)|translation initiation factor eIF4E, 4F complex subunit(4896)|translation initiation factor eIF4E 4F complex subunit(4896)|Cdc33p(4932)|LSP1 (LOSS OF SUSCEPTIBILITY TO POTYVIRUS 1); RNA 7-methylguanosine cap binding / RNA binding / translation initiation factor(3702)|hypothetical protein(4530)	0.11501760422037	0.329327539051148	6.84367244259678e-05	0.00413567941083322	0.173928511276908	0.375093735094364
95827	1	11.6024681317466	1	Up	9.14349251957e-06	0.0011077403512664	NA	NA	9.14349251957e-06	NA	NA	NA	NA	NA	TAF7 (TBP-ASSOCIATED FACTOR 7); general RNA polymerase II transcription factor(3702)|hypothetical protein(4530)	0.000502394647729658	0.0174069304473765	0.000263462701344789	0.00962249984731187	0.000491690819953977	0.0170167885625123
116744	1	11.6021736974892	1	Up	9.14618507337e-06	0.0011077403512664	NA	NA	NA	NA	NA	9.14618507337e-06	NA	NA	hypothetical protein(4530)|hypothetical protein(4530)|hypothetical protein(4530)|hypothetical protein(4530)|hypothetical protein(4530)|hypothetical protein(4530)|hypothetical protein(4530)|hypothetical protein(4530)	0.0260800172413825	0.157068601194269	0.0262586753502024	0.141304142050757	0.0261373685292989	0.152770735998637
116279	1	12.2972218378145	1	Down	4.56440752931e-06	0.00112358522745852	NA	NA	NA	NA	NA	4.56440752931e-06	NA	NA	hypothetical protein(4530)|hypothetical protein(4530)	0.000965648728809089	0.0254353311077205	0.000457884563603437	0.0135888631430875	0.000943950243856871	0.0248176603074132
55938	7	3.38436980137114	7.47457627118644	Up	9.30665474581797e-06	0.00112358590687648	0.00680092366884	4.06309269522e-06	0.240471416791	0.368361515245	0.159720231549	NA	0.0843867527119	0.969615087149	malate dehydrogenase 2, NAD (mitochondrial)(9606)|malate dehydrogenase 2, NAD (mitochondrial)(10090)|zgc:64133(7955)|CG7998(7227)|malate dehydrogenase(4896)|Mdh1p(4932)|malate dehydrogenase (NAD), mitochondrial(3702)|malate dehydrogenase (NAD), mitochondrial, putative(3702)|hypothetical protein(4530)|hypothetical protein(4530)	0.000155577460350603	0.00859078901011904	7.04336895916095e-05	0.00421174560890374	0.000149399334724867	0.00817849136242186
39473	2	7.15304343554808	2	Up	9.3715103278346e-06	0.00112782407942185	0.0557265111115	1.0987112221e-05	NA	NA	NA	NA	NA	NA	phospholipid scramblase(4896)|Aim25p(4932)	0.000119485073282537	0.00728104456478435	3.12988056832957e-05	0.00245660119586954	0.000112923005930564	0.00688271792276137
81684	6	3.91653234380186	6	Down	4.66465525531511e-06	0.00113354112867782	0.0725368200219	6.08790308836e-05	0.256116239221	NA	0.00345354771997	NA	0.495123230016	0.0322097657422	branched chain amino-acid transaminase 2, mitochondrial(9606)|branched chain aminotransferase 2, mitochondrial(10090)|branched chain aminotransferase 2, mitochondrial(7955)|branched chain amino acid aminotransferase Eca39(4896)|Bat1p(4932)|ATBCAT-2 (ARABIDOPSIS THALIANA BRANCHED-CHAIN AMINO ACID TRANSAMINASE 2); branched-chain-amino-acid transaminase/ catalytic(3702)|hypothetical protein(4530)	0.419377029366085	0.528667977463446	0.493656916133054	0.527838486333942	0.557832190495543	0.580721997844445
95949	2	7.52871739655766	2	Down	4.63783533221984e-06	0.00113354112867782	NA	NA	0.831588643694	NA	NA	3.47320652164e-07	NA	NA	KH domain-containing quaking protein, putative(3702)|hypothetical protein(4530)|hypothetical protein(4530)	0.000581382705217757	0.0188624156449119	3.86238886780268e-06	0.000735713372750494	0.000726532528991342	0.0214239203210698
93601	1	5.47753723531192	3.04878048780488	Up	9.65797866084165e-06	0.00115862124384129	NA	NA	1.10670768471e-05	NA	NA	NA	NA	NA	RWP-RK domain-containing protein(3702)|RWP-RK domain-containing protein(3702)|RWP-RK domain-containing protein(3702)|RWP-RK domain-containing protein(3702)|hypothetical protein(4530)	0.000323210657201184	0.0135056090663626	0.000210336201084006	0.00840810805518038	0.00031878388609391	0.0130941636227154
26183	1	11.5228884117756	1	Up	9.90086518938001e-06	0.00118401229799434	NA	9.90086518938e-06	NA	NA	NA	NA	NA	NA	C2 domain protein(4896)	4.37466373408551e-06	0.00106885103061596	4.35069781968494e-06	0.000785397946531915	4.39856165555547e-06	0.00105647486815045
74783	2	6.06642601927053	2.57142857142857	Up	9.93738410046106e-06	0.00118464243353578	0.0186394999026	7.65267269965e-05	NA	NA	NA	NA	NA	NA	aldehyde dehydrogenase (predicted)(4896)|Ald3p(4932)|Ald2p(4932)	0.000921447838926307	0.0247881476429651	0.00070968023695942	0.0177480354718462	0.000912419913284307	0.0243271920811889
100316	2	7.09888974375559	2	Up	1.03696202476428e-05	0.00123229446384919	NA	NA	NA	NA	0.863280421681	NA	NA	7.90370681023e-07	adenylate kinase 4(9606)|adenylate kinase 4(10090)|adenylate kinase 3-like 2, pseudogene(10090)|adenylate kinase 4(7955)	0.478804675240986	0.530515781083927	0.284032286391651	0.451362100415597	0.0327586344611366	0.170576009167285
21949	2	6.34851914873529	2.57142857142857	Down	5.14488710417812e-06	0.00123816140026327	0.575047383409	4.42531214668e-06	NA	NA	NA	NA	NA	NA	sphingosine-1-phosphate phosphatase (predicted)(4896)|Lcb3p(4932)|Dihydrosphingosine 1-phosphate phosphatase, membrane protein involved in sphingolipid metabolism; has similarity to Lcb3p(4932)|phosphatidic acid phosphatase family protein / PAP2 family protein(3702)|hypothetical protein(4530)	9.79164540826313e-06	0.00177231753572708	6.22254829518806e-06	0.000948169160119462	9.73593845828078e-06	0.00168590777692043
32332	3	5.7659607727667	3	Down	5.16050281573232e-06	0.00123816140026327	NA	NA	NA	NA	0.00114113068925	NA	0.172273665686	0.000156340278182	high mobility group AT-hook 1(9606)|high mobility group AT-hook 1(10090)|high mobility group AT-hook 1(7955)|zgc:153948(7955)	0.43707846516037	0.530515781083927	0.461145016356639	0.522906290740037	0.438907335073058	0.519526003346378
1265	3	5.49417151336702	3	Up	1.06495513249917e-05	0.00125998703448204	NA	NA	NA	NA	0.000108685100136	NA	0.547167168883	0.00116800538897	activating transcription factor 3(9606)|activating transcription factor 3(10090)|activating transcription factor 3(7955)	0.000722709045492259	0.0216293767342572	0.000727387740091742	0.0180049112049608	0.000725160489564984	0.0214212357119174
123937	2	7.08364911654899	2	Up	1.06691244313682e-05	0.00125998703448204	NA	NA	0.571807175463	NA	NA	1.23018648921e-06	NA	NA	zgc:152741(7955)|GS2 (GLUTAMINE SYNTHETASE 2); glutamate-ammonia ligase(3702)|hypothetical protein(4530)	0.00726176247703431	0.079329775677354	0.00682189882025239	0.0665021210635616	0.00725041252498152	0.0779556873228476
3475	7	3.59463516286053	7	Down	5.3866728901105e-06	0.00127954989248255	0.0244786030102	0.0408817038462	0.0135704865805	0.43011504575	0.803980646035	NA	0.224086252455	1.12184281487e-05	eukaryotic translation termination factor 1(9606)|eukaryotic translation termination factor 1(10090)|eukaryotic translation termination factor 1(7955)|eukaryotic release factor 1(7227)|translation release factor eRF1(4896)|Sup45p(4932)|ERF1-1 (EUKARYOTIC RELEASE FACTOR 1-1); translation release factor(3702)|hypothetical protein(4530)	0.00196644801924957	0.0385506886870704	0.00194307177828725	0.031962008322819	0.00196915438578007	0.0379577146487909
116565	1	7.99254127434015	1.8	Down	5.40051129803498e-06	0.00127954989248255	NA	NA	NA	NA	NA	6.21334032871e-06	NA	NA	hypothetical protein(4530)|hypothetical protein(4530)|hypothetical protein(4530)|hypothetical protein(4530)|hypothetical protein(4530)|hypothetical protein(4530)|hypothetical protein(4530)	0.000434274650704191	0.0159857600943452	0.000413235642239076	0.0127442051929705	0.000434953007169613	0.0157841717403344
4847	2	7.43221681652137	2	Down	5.55754603472419e-06	0.00129318338170147	NA	NA	NA	NA	0.349969766986	NA	NA	1.00098591889e-06	sialidase 3 (membrane sialidase)(9606)|neuraminidase 3(10090)|sialidase 3.2(7955)|sialidase 3.3(7955)|sialidase 3.3-like(7955)|Neu3.5(7955)|neuraminidase 3-like(7955)|Neu3.4(7955)|sialidase-3-like(7955)|sialidase 3.1(7955)|Neu3.1-like(7955)	2.3247131083244e-05	0.00278004299224178	9.27252780797137e-06	0.00119200346710521	2.23103756635476e-05	0.00269072624279262
41789	5	4.27566481589391	5	Down	5.49673552748335e-06	0.00129318338170147	0.271339026517	4.14278742823e-05	0.122344451826	0.163632858781	NA	NA	NA	0.00230808665753	UTP23, small subunit (SSU) processome component, homolog (yeast)(9606)|UTP23, small subunit (SSU) processome component, homolog (yeast)(10090)|zgc:110214(7955)|UTP23, small subunit (SSU) processome component, homolog(7955)|CG17652(7227)|rRNA processing protein (predicted)(4896)|Essential nucleolar protein that is a component of the SSU (small subunit) processome involved in 40S ribosomal subunit …	0.0096490176898153	0.0914623609915537	0.00561305092782804	0.0593822655455403	0.00939180276686459	0.0886683790867676
92951	2	7.43194363872356	2	Down	5.56039175967025e-06	0.00129318338170147	NA	NA	0.108403141654	NA	NA	3.23335885098e-06	NA	NA	XND1; transcription factor(3702)|hypothetical protein(4530)|hypothetical protein(4530)	4.28076393479451e-05	0.0038629331550005	1.9256757985989e-05	0.00192494772601689	4.18070515231095e-05	0.003691263097408
17	5	4.26975704119656	5	Down	5.63188462405827e-06	0.0012986119996676	0.0511879331693	2.68865654653e-07	NA	NA	0.704775986271	NA	0.0796831894749	0.692180977615	aminolevulinate, delta-, synthase 2(9606)|aminolevulinic acid synthase 2, erythroid(10090)|aminolevulinate, delta-, synthetase 2(7955)|5-aminolevulinate synthase(4896)|5-aminolevulinate synthase, catalyzes the first step in the heme biosynthetic pathway; an N-terminal signal sequence is required for localization to the mitochondrial matrix; expression is regulated by Hap2p-Hap3p(4932)	1.47407810935003e-05	0.00218387768746061	6.85377688211493e-06	0.00100647535954871	1.41924073682458e-05	0.00205225106954501
22964	2	7.42244811328418	2	Down	5.66021442193533e-06	0.0012986119996676	NA	NA	NA	9.92889931157e-05	NA	NA	NA	0.00359784440677	dicarbonyl/L-xylulose reductase(9606)|dicarbonyl L-xylulose reductase(10090)|dicarbonyl/L-xylulose reductase(7955)|CG7322(7227)	0.0100315295241945	0.0933711271213004	0.00968780944305454	0.0812179088891449	0.0100521991591312	0.0919766934381512
91159	2	6.30570613220641	2.57142857142857	Down	5.68650167360841e-06	0.0012986119996676	NA	NA	0.123343547978	NA	NA	1.34541300104e-05	NA	NA	cation efflux family protein(3702)|cation efflux family protein(3702)|hypothetical protein(4530)	0.0135356765513548	0.110277840619386	7.14129302743643e-05	0.00424315570196233	0.0109806183727718	0.0968303316493775
68748	2	7.06298638855817	2	Up	1.10889719733418e-05	0.00130550260415346	0.000617002537416	0.00118817667169	NA	NA	NA	NA	NA	NA	6-phosphofructo-2-kinase (predicted)(4896)|PFK-2; PFK2(4932)	0.023464432834877	0.1491106797043	0.0361474455726944	0.167921800101837	0.078394473242164	0.261333352226466
95400	1	7.566696629383	1.8	Up	1.11573566347989e-05	0.00130948678844765	NA	NA	1.1768960668e-05	NA	NA	NA	NA	NA	GTE2 (Global transcription factor group E 2); DNA binding(3702)|GTE7 (Global transcription factor group E 7); DNA binding(3702)|hypothetical protein(4530)|hypothetical protein(4530)|hypothetical protein(4530)	0.00648994459126352	0.0747383445928282	0.00431525390293126	0.0509323274726021	0.00636976647480695	0.0728832948845291
81751	3	5.47421757179165	3	Up	1.12294758078856e-05	0.00131388332839857	NA	NA	NA	NA	0.81197220054	NA	0.00650029430476	1.39719932416e-05	prostaglandin E synthase 3 (cytosolic)(9606)|prostaglandin E synthase 3 (cytosolic)(10090)|predicted pseudogene 9769(10090)|prostaglandin E synthase 3a (cytosolic)(7955)	7.95796584972894e-05	0.00576840583409253	2.54093115519081e-05	0.00220905125154656	7.5948313110008e-05	0.00539480473725275
37408	5	4.25879694593222	5	Down	5.89136844642473e-06	0.00132938027640188	0.00877898290232	5.78701479437e-06	0.119014711241	NA	0.106147194174	NA	0.880505295655	NA	lanosterol synthase (2,3-oxidosqualene-lanosterol cyclase)(9606)|lanosterol synthase(10090)|lanosterol synthase (2,3-oxidosqualene-lanosterol cyclase)(7955)|lanosterol synthase Erg7 (predicted)(4896)|Erg7p(4932)|CAS1 (cycloartenol synthase 1); cycloartenol synthase(3702)|hypothetical protein(4530)	1.00135514490011e-05	0.00178493129036219	9.19393717184118e-06	0.00119200346710521	1.00462790810533e-05	0.00169217298670325
71077	3	5.71647771663568	3	Down	5.88990631256788e-06	0.00132938027640188	NA	0.00756923200827	NA	NA	0.965503605531	NA	NA	4.87854255991e-06	progestin and adipoQ receptor family member III(9606)|progestin and adipoQ receptor family member III(10090)|progestin and adipoQ receptor family member IIIa(7955)|Haemolysin-III family protein(4896)	5.0870516874423e-05	0.00431668320136197	4.72719766528958e-05	0.00317483972108145	5.08552108370592e-05	0.0041657178772946
97765	2	7.3920386682447	2	Down	5.99205778499636e-06	0.00134350343242787	NA	NA	0.0968620014382	NA	NA	3.9192534941e-06	NA	NA	aspartate carabmoyltransferase, chloroplast / aspartate transcarbamylase / ATCase (PYRB)(3702)|hypothetical protein(4530)	1.71959108255529e-05	0.00239293794990636	8.11893096929052e-06	0.0011288481577821	1.67772876011002e-05	0.00229711055647527
100608	6	3.71226366297638	6.48	Down	6.08750082376772e-06	0.00134350343242787	NA	2.35087032165e-05	0.0201994435473	0.0074648809155	0.711910635833	0.0870493209505	0.18876959797	NA	protein phosphatase 1, catalytic subunit, gamma isozyme(9606)|protein phosphatase 1, catalytic subunit, gamma isoform(10090)|Protein phosphatase 1 at 13C(7227)|Protein phosphatase 1 at 87B(7227)|serine/threonine protein phosphatase Sds21(4896)|TOPP4; protein serine/threonine phosphatase(3702)|hypothetical protein(4530)	1.3258700247029e-05	0.00200950846203902	1.09928301067345e-05	0.00134292582278047	1.32193929671015e-05	0.00195137518475828
117545	1	6.44355070385519	2.46938775510204	Down	6.03218520039504e-06	0.00134350343242787	NA	NA	7.40632427934e-06	NA	NA	NA	NA	NA	nodulin MtN21 family protein(3702)|nodulin MtN21 family protein(3702)|nodulin MtN21 family protein(3702)	0.331956002899388	0.50209718402041	0.137027599704255	0.330048236832151	0.596239682007244	0.616018703246183
124610	1	12.0079239281564	1	Down	6.09571844094e-06	0.00134350343242787	NA	6.09571844094e-06	NA	NA	NA	NA	NA	NA	alcohol dehydrogenase Adh1(4896)	0.0001005206263739	0.00653232373635806	9.53745921714298e-05	0.00510020130438238	0.000100524481804132	0.00637374689774657
4061	3	5.45809217505886	3	Up	1.17209239283888e-05	0.00135717697674938	NA	NA	NA	NA	0.862142628106	NA	0.947265451826	9.47744434307e-08	lysosomal-associated membrane protein 1(9606)|lysosomal-associated membrane protein 1(10090)|zgc:64072(7955)	0.00966119617953916	0.0915165849333218	0.0096665604431114	0.0811462621742988	0.00968693546428416	0.090163259418306
11613	4	4.61940365376897	4	Up	1.17291720462046e-05	0.00135717697674938	NA	NA	6.34055617377e-07	0.102855058802	NA	NA	0.150112497203	0.964948361204	RNA polymerase II associated protein 3(9606)|RNA polymerase II associated protein 3(10090)|zgc:56178(7955)|spaghetti(7227)|serine/threonine protein phosphatase-related(3702)|hypothetical protein(4530)	1.63689926989483e-06	0.000579912488841989	3.77932219651907e-07	0.000153019356705348	1.55335583348946e-06	0.00057175598743842
31267	4	4.62030860710275	4	Up	1.16932725529368e-05	0.00135717697674938	0.186335576615	NA	NA	NA	0.747479674608	NA	0.891121359425	7.58350270496e-08	geranylgeranyl diphosphate synthase 1(9606)|geranylgeranyl diphosphate synthase 1(10090)|geranylgeranyl diphosphate synthase 1(7955)|Ggps1 protein-like(7955)|quemao(7227)|Bts1p(4932)	0.0137130898048361	0.111108173598818	0.00166352192983604	0.029151494238783	0.0165490272303371	0.120445350955485
37666	3	5.45739323466893	3	Up	1.17427008988313e-05	0.00135717697674938	0.270853445763	3.2359849677e-06	NA	NA	0.0884935947787	NA	NA	NA	protein kinase, cAMP-dependent, regulatory, type II, beta(9606)|protein kinase, cAMP dependent regulatory, type II beta(10090)|cAMP-dependent protein kinase, regulatory subunit beta 2-like(7955)|cAMP-dependent protein kinase regulatory subunit Cgs1(4896)|Bcy1p(4932)	1.38006753519559e-05	0.00206541299721845	1.26591054639372e-05	0.00147647887678563	1.38133544752085e-05	0.00201168918769775
5712	4	4.80571422876472	4	Down	6.22693059707439e-06	0.00136448966476586	0.0695587850375	0.448029467848	0.122873711378	NA	NA	1.17085137961e-06	NA	NA	phosphoribosylanthranilate transferase Trp4(4896)|Anthranilate phosphoribosyl transferase of the tryptophan biosynthetic pathway, catalyzes the phosphoribosylation of anthranilate, subject to the general control system of amino acid biosynthesis(4932)|TRP1 (tryptophan biosynthesis 1); anthranilate phosphoribosyltransferase(3702)|hypothetical protein(4530)	0.000250639168756881	0.0116945922958325	0.000200103156701369	0.00815107341390669	0.00024959374242651	0.0112464003940416
98266	2	7.35853496856729	2	Down	6.38012697815211e-06	0.00139002433111936	NA	NA	0.686202802764	NA	NA	5.91568783908e-07	NA	NA	hexose transporter, putative(3702)|hypothetical protein(4530)	5.11747394680888e-05	0.00432953571941663	1.97528889170239e-05	0.00194528848417482	4.92911183593055e-05	0.0041088496368807
22221	2	5.98225672897209	2.57142857142857	Up	1.20873224811896e-05	0.00139276081440552	0.0156255292928	8.2236502911e-06	NA	NA	NA	NA	NA	NA	glutathione S-transferase Gst1(4896)|glutathione S-transferase Gst2(4896)|Nitrogen catabolite repression transcriptional regulator that acts by inhibition of GLN3 transcription in good nitrogen source; has glutathione peroxidase activity and can mutate to acquire GST activity; altered form creates [URE3] prion(4932)	7.79693160678689e-05	0.00574133947128994	2.75852346744018e-05	0.00230625581457786	7.45854635936085e-05	0.00531130957077903
69268	3	5.682486616318	3	Down	6.44934726064532e-06	0.00139707603030745	NA	NA	1.3344185777e-05	0.364077656183	0.00812636174269	NA	NA	NA	spermine oxidase(9606)|spermine oxidase(10090)|CG8032(7227)|ATPAO5 (Polyamine oxidase 5); amine oxidase/ electron carrier/ oxidoreductase(3702)|hypothetical protein(4530)	1.31667869897762e-05	0.00200630686486148	6.35437590883387e-06	0.000956969213835596	1.26986570559192e-05	0.00191120429475387
7256	3	5.68006024451214	3	Down	6.49124071192802e-06	0.00139816161448	NA	NA	NA	NA	0.236414232268	NA	0.29660419894	5.67143062638e-07	chromobox homolog 2(9606)|chromobox homolog 2 (Drosophila Pc class)(10090)|chromobox homolog 2 (Drosophila Pc class)(7955)	2.83554496878359e-05	0.00310344327812068	1.36311036882637e-05	0.00154819880692512	2.78603875044125e-05	0.00306043345032213
44696	4	4.79069804965811	4	Down	6.55396466888453e-06	0.00140369630865957	NA	NA	0.295937751692	0.324698377402	NA	5.06002678856e-08	NA	0.979200859049	LMBR1 domain containing 2(9606)|LMBR1 domain containing 2(10090)|LMBR1 domain containing 2b(7955)|CG8135(7227)|LMBR1 integral membrane family protein(3702)|hypothetical protein(4530)|hypothetical protein(4530)	0.0109426219729415	0.0985809891789913	0.0103548995945359	0.0844351221398772	0.0109545256869763	0.0967162745782927
116655	1	11.3024530377303	1	Up	1.23426102077e-05	0.00141786669807182	NA	NA	NA	NA	NA	1.23426102077e-05	NA	NA	hypothetical protein(4530)|hypothetical protein(4530)|hypothetical protein(4530)|hypothetical protein(4530)	1.78555343607067e-05	0.00242456266249154	6.28568069496436e-06	0.000952667177843208	1.69091216166297e-05	0.00230403040797364
121736	3	4.33297073955651	4.77819726285984	Down	6.6942688915919e-06	0.00142569123264808	0.239260738488	0.000166139089294	0.000945230163504	NA	NA	NA	NA	NA	histone cluster 1, H2bh(9606)|histone cluster 1, H2bo(9606)|histone cluster 1, H2bh(10090)|zgc:114046(7955)|histone cluster 1, H2bd-like(7955)|histone cluster 1, H2bd-like(7955)|histone cluster 1, H2bc-like(7955)|histone cluster 1, H2bc-like(7955)|histone cluster 1, H2bc-like(7955)|wu:fe11b02(7955)|histone cluster 1, H2bc-like(7955)|histone cluster 1, H2bc-like(7955)|histone cluster 1, H2bc-like(…	0.396177255983564	0.523224013666254	0.270951825877129	0.44356120909761	0.00402038764395671	0.0559406923331802
94438	1	7.50179959651037	1.8	Up	1.24595872158375e-05	0.00142698033765917	NA	NA	1.29722331706e-05	NA	NA	NA	NA	NA	leucine-rich repeat transmembrane protein kinase, putative(3702)|leucine-rich repeat transmembrane protein kinase, putative(3702)|hypothetical protein(4530)|hypothetical protein(4530)|hypothetical protein(4530)	1.31081487644721e-05	0.00200630686486148	8.40990923323744e-06	0.0011415822620226	1.2879825710888e-05	0.00191120429475387
8575	3	5.65984313891933	3	Down	6.85097069695769e-06	0.00143488092901088	NA	0.00659532601312	NA	NA	NA	NA	0.174444439541	3.67274410409e-05	thymocyte nuclear protein 1(9606)|thymocyte nuclear protein 1(10090)|thymocyte nuclear protein 1(7955)|DUF55 family protein(4896)	7.14933984882198e-05	0.00536049179881779	2.63474020648585e-05	0.00226371866291149	6.85562216228731e-05	0.0049949111394228
111389	2	5.84746002846808	2.84705882352941	Down	6.78985055390424e-06	0.00143488092901088	NA	NA	0.00910849990527	NA	NA	0.000108140840184	NA	NA	zgc:153034(7955)|methyltransferase/ phosphoethanolamine N-methyltransferase(3702)|XPL1 (XIPOTL 1); methyltransferase/ phosphoethanolamine N-methyltransferase(3702)|phosphoethanolamine N-methyltransferase 2, putative (NMT2)(3702)|hypothetical protein(4530)	4.15928868341109e-05	0.00380266322145926	3.88988658766112e-05	0.00278834794232685	4.17141138127617e-05	0.003691263097408
114186	1	11.8918127670083	1	Down	6.84622763909001e-06	0.00143488092901088	NA	6.84622763909e-06	NA	NA	NA	NA	NA	NA	sorbose reductase (predicted)(4896)	0.000100012388498383	0.00651620945935901	3.40766753239186e-05	0.002582355967996	9.54390583303085e-05	0.00617564792510868
31140	3	5.43118205978835	3	Up	1.25889835843217e-05	0.00143745716475317	NA	NA	NA	NA	0.887614033834	NA	0.934779086996	1.01127589588e-07	thyrotrophic embryonic factor(9606)|thyrotroph embryonic factor(10090)|thyrotroph embryonic factor(7955)	0.0334061213279801	0.178371569456973	0.0327324269498866	0.159289568099878	0.0114342445977965	0.099062849946421
116646	1	7.84311912148834	1.8	Down	6.96804267631323e-06	0.00145138203195801	NA	NA	NA	NA	NA	7.77436572323e-06	NA	NA	hypothetical protein(4530)|hypothetical protein(4530)	0.102034094806943	0.31095164677617	0.0994664147674118	0.283666444690882	0.10226752979386	0.296030263559516
26295	1	11.2602250383445	1	Up	1.28749751908e-05	0.00146421729550161	NA	1.28749751908e-05	NA	NA	NA	NA	NA	NA	chitin deacetylase Cda1(4896)	0.00331232039872233	0.0511675601850848	0.00319249969149448	0.0428214984649014	0.00329998927027431	0.0504467615415936
98616	2	6.98193816898624	2	Up	1.29005929119085e-05	0.00146421729550161	NA	NA	0.022768157188	NA	NA	3.78649754326e-05	NA	NA	oxidoreductase/ zinc ion binding(3702)|hypothetical protein(4530)	7.02231015233728e-05	0.0052932530408921	6.55417540551819e-05	0.00405586112103049	7.028380500125e-05	0.00505579594250108
61145	2	7.3034527963105	2	Down	7.07323857483377e-06	0.00146524262914412	NA	NA	0.0101481408498	NA	NA	4.46596193515e-05	NA	NA	hypothetical protein LOC100334446(7955)|hypothetical protein(3702)|hypothetical protein(4530)	0.000416592532195456	0.0157427540633115	0.000393830002098864	0.0123883794888857	0.000417181852176355	0.0154964194683909
4956	3	5.41431327191204	3	Up	1.31653299665888e-05	0.00148980445881616	NA	NA	NA	NA	0.0345890801285	NA	0.913090263137	2.79465462786e-06	translocase of outer mitochondrial membrane 34(9606)|translocase of outer mitochondrial membrane 34(10090)|translocase of outer mitochondrial membrane 34(7955)	0.204339481429281	0.423949780266942	0.0345067306016711	0.164006510937411	0.0176927101657605	0.124706986201936
5632	6	3.8196699254319	6	Down	7.40433188995927e-06	0.00150503777062375	0.207477297302	0.00267056350845	NA	0.0560520431656	0.31228121062	NA	0.346850592984	3.31113841863e-05	TRM1 tRNA methyltransferase 1 homolog (S. cerevisiae)(9606)|TRM1 tRNA methyltransferase 1 homolog (S. cerevisiae)(10090)|im:7150454(7955)|CG6388(7227)|N2,N2-dimethylguanosine tRNA methyltransferase(4896)|Trm1p(4932)|hypothetical protein(4530)	0.383044278771179	0.520369143090888	0.00508498974219563	0.055816723188733	0.479687767727255	0.52737928984545
6092	6	3.82135279699573	6	Down	7.34530854708639e-06	0.00150503777062375	0.0309802288381	0.00024838631333	0.192375404251	0.76334872577	NA	NA	0.120884696758	0.000807215072279	DEAD (Asp-Glu-Ala-Asp) box polypeptide 47(9606)|DEAD (Asp-Glu-Ala-Asp) box polypeptide 47(10090)|zgc:112350(7955)|CG9253(7227)|ATP-dependent RNA helicase Rrp3 (predicted)(4896)|Protein involved in rRNA processing; required for maturation of the 35S primary transcript of pre-rRNA and for cleavage leading to mature 18S rRNA; homologous to eIF-4a, which is a DEAD box RNA-dependent ATPase with helica…	0.0822592822312729	0.281023887724266	0.0440441318270735	0.18630457621007	0.10126938697069	0.294494039138874
40545	6	3.81910786774008	6	Down	7.424148964801e-06	0.00150503777062375	0.0348817794025	1.73035415067e-05	0.169078802736	0.688010010506	NA	NA	0.587297753581	0.00271031190309	nucleolar complex associated 4 homolog (S. cerevisiae)(9606)|nucleolar complex associated 4 homolog (S. cerevisiae)(10090)|nucleolar complex associated 4 homolog (S. cerevisiae)(7955)|CG2875, isoform A(7227)|CBF/Mak21 family(4896)|Noc4p(4932)|EMB2762 (EMBRYO DEFECTIVE 2762)(3702)|hypothetical protein(4530)	0.000963560274737424	0.0254157907785219	0.000968364987862661	0.0213023535813158	0.000966614307571119	0.0251799473393205
95493	2	7.27827843783385	2	Down	7.41448779310061e-06	0.00150503777062375	NA	NA	0.618666718377	NA	NA	7.70390502194e-07	NA	NA	IM (IMMUTANS); alternative oxidase(3702)|hypothetical protein(4530)	1.48999710201094e-05	0.00218805688420695	1.28681870684999e-05	0.00149471376186649	2.94995418749164e-05	0.00306553016535939
3124	7	3.42369843999246	7	Up	1.34918602857312e-05	0.00151589281763064	NA	0.00902159650174	0.316315809412	0.282991542559	0.631066669559	1.28977999792e-07	0.677111804685	0.877642404971	COP9 constitutive photomorphogenic homolog subunit 2 (Arabidopsis)(9606)|COP9 (constitutive photomorphogenic) homolog, subunit 2 (Arabidopsis thaliana)(10090)|COP9 constitutive photomorphogenic homolog subunit 2 (Arabidopsis)(7955)|alien, isoform B(7227)|COP9/signalosome complex subunit Csn2(4896)|FUS12 (FUSCA 12)(3702)|hypothetical protein(4530)	0.00301811316938574	0.0484266123632426	0.00277227126451987	0.0395260461564876	0.00173125545637721	0.0350230136649842
10068	3	4.91987436007531	3.52173913043478	Up	1.35158345606362e-05	0.00151589281763064	NA	1.42024123849e-05	0.00930842384522	0.61900989186	NA	NA	NA	NA	TBC1 domain family, member 13(9606)|TBC1 domain family, member 13(10090)|zgc:171891(7955)|CG5978(7227)|GTPase activating protein (predicted)(4896)|RabGAP/TBC domain-containing protein(3702)|RabGAP/TBC domain-containing protein(3702)|hypothetical protein(4530)	9.81772115973297e-06	0.00177231753572708	7.86008265812392e-06	0.00110282407275519	9.76435566905433e-06	0.00168590777692043
39131	2	5.93492738228005	2.57142857142857	Up	1.34929653383829e-05	0.00151589281763064	0.0114987866063	0.000137368207679	NA	NA	NA	NA	NA	NA	Wiskott-Aldrich syndrome homolog binding protein Lsb1 (predicted)(4896)|Lsb1p(4932)|Pin3p(4932)	5.20559403059832e-05	0.00437795092033286	1.99797218738387e-05	0.00194901176206476	4.94940858733199e-05	0.00411366974141241
38392	2	6.95360930207764	2	Up	1.36009211153752e-05	0.00152093604295799	0.0372384421618	2.45007961673e-05	NA	NA	NA	NA	NA	NA	glucan 1,3-beta-glucosidase Exg3(4896)|Putative cytoplasmic protein of unknown function(4932)	0.00380515835311299	0.0551620807394471	0.00370167637639244	0.0467958275968491	0.00379629882275051	0.0544760984148282
8290	4	4.28210607254748	4.5	Up	1.39479055918671e-05	0.00153901243729059	NA	0.000266029228913	NA	NA	0.945266673261	NA	0.982113081532	9.48166123004e-06	eukaryotic translation initiation factor 2-alpha kinase 1(9606)|eukaryotic translation initiation factor 2 alpha kinase 1(10090)|eukaryotic translation initiation factor 2-alpha kinase 1(7955)|eIF2 alpha kinase Hri2(4896)|eIF2 alpha kinase Hri1(4896)	0.000235605719537344	0.0111851546116037	7.31981487313408e-05	0.00430411189075448	0.00022404951800187	0.0105481917594834
21193	5	3.85635277992859	5.48780487804878	Up	1.39655564226955e-05	0.00153901243729059	0.778332949769	2.03675820401e-05	2.67998786694e-05	NA	0.353886646047	NA	0.841353914831	NA	DnaJ (Hsp40) homolog, subfamily A, member 2(9606)|DnaJ (Hsp40) homolog, subfamily A, member 2(10090)|DNAJ domain protein Mas5 (predicted)(4896)|Protein chaperone involved in regulation of the HSP90 and HSP70 functions; involved in protein translocation across membranes; member of the DnaJ family(4932)|ATJ2; protein binding(3702)|ATJ3; protein binding(3702)|hypothetical protein(4530)|hypothetical …	0.000969906389736272	0.0255000806103019	0.000855041279648513	0.0198931974666458	0.000968382792043674	0.0251841266839383
47038	1	11.1896116661042	1	Up	1.38169885842e-05	0.00153901243729059	NA	1.38169885842e-05	NA	NA	NA	NA	NA	NA	ER associated protein disulfide isomerase (predicted)(4896)	0.000856116323443394	0.0240000483076485	0.000464422222448284	0.0137397229943938	0.000834138980224311	0.0232468096591186
116391	1	7.43822268805376	1.8	Up	1.38818979484607e-05	0.00153901243729059	NA	NA	NA	NA	NA	1.42702439391e-05	NA	NA	hypothetical protein(4530)|hypothetical protein(4530)	1.99845355596135e-05	0.00252857904835074	1.77638171751163e-05	0.00184463325896002	1.99634837216814e-05	0.00252591542696382
117279	2	6.93952029868052	2	Up	1.39631750689912e-05	0.00153901243729059	NA	NA	0.0270186609162	NA	NA	3.47332508979e-05	NA	NA	SE (SERRATE); DNA binding / transcription factor(3702)|hypothetical protein(4530)	0.239140321963025	0.450975780496111	0.0709178212744552	0.239194679347924	0.291126290971261	0.458223445421526
36230	2	7.25174688834965	2	Down	7.79188014748211e-06	0.00155464412900473	0.00494848408062	0.000101564166084	NA	NA	NA	NA	NA	NA	RNA-binding protein, involved in ribosome biogenesis (predicted)(4896)|Nop6p(4932)	0.00198237304640567	0.0387470630812248	0.00150050841300546	0.0271914382617652	0.000792479657803405	0.0224985733921274
41510	5	4.19302596936699	5	Down	7.7159879803175e-06	0.00155464412900473	0.017070373075	0.0217775552243	0.0226202282744	0.589139715048	NA	NA	NA	0.000158486536623	KRI1 homolog (S. cerevisiae)(9606)|KRI1 homolog (S. cerevisiae)(10090)|KRI1 homolog like(7955)|protein KRI1 homolog(7955)|protein KRI1 homolog(7955)|CG5645(7227)|krr family protein(4896)|Essential nucleolar protein required for 40S ribosome biogenesis; physically and functionally interacts with Krr1p(4932)|KRR1 family protein(3702)|hypothetical protein(4530)	1.24447945373464e-05	0.00200030485345961	5.39792167254094e-06	0.00088674679625719	1.18777627706163e-05	0.00187021973580449
97436	2	7.2533290706898	2	Down	7.76884811610933e-06	0.00155464412900473	NA	NA	0.983241164743	NA	NA	5.09540097385e-07	NA	NA	DPE1 (DISPROPORTIONATING ENZYME); 4-alpha-glucanotransferase/ catalytic/ cation binding(3702)|hypothetical protein(4530)	2.59436385356714e-05	0.00296489759426612	1.23995757774633e-05	0.00145821069163845	2.49626057714283e-05	0.0028759763120887
112276	1	7.42633889679991	1.8	Up	1.41651574339422e-05	0.0015564839222125	NA	NA	1.45269015926e-05	NA	NA	NA	NA	NA	protein binding / zinc ion binding(3702)|zinc finger (C3HC4-type RING finger) family protein(3702)|hypothetical protein(4530)|hypothetical protein(4530)	2.73945910575727e-05	0.00304477450883814	2.29006895895637e-05	0.00208698181462191	2.71801554334869e-05	0.00300649436091748
2108	8	3.20452859508901	8	Up	1.43458967485068e-05	0.00157178786080678	0.0526684436993	0.0655511173893	0.00381384625794	0.00916897927371	0.847349662339	0.11615210505	0.0127666376574	0.04845585673	proteasome (prosome, macropain) 26S subunit, non-ATPase, 11(9606)|proteasome (prosome, macropain) 26S subunit, non-ATPase, 11(10090)|proteasome (prosome, macropain) 216S subunit, non-ATPase, 11b(7955)|Proteasome p44.5 subunit(7227)|19S proteasome regulatory subunit Rpn6 (predicted)(4896)|Essential, non-ATPase regulatory subunit of the 26S proteasome lid required for the assembly and activity of t…	0.000213679047001387	0.0106061147987974	6.72990766241613e-05	0.00410048360929844	0.000203382126865347	0.0099455898756483
99752	2	7.24005776545895	2	Down	7.96415906031452e-06	0.00158069793621708	0.668709364092	7.69357732097e-07	NA	NA	NA	NA	NA	NA	si:ch211-244b2.1(7955)|serine/threonine protein kinase Ppk32 (predicted)(4896)|Putative kinase, suppressor of GTPase mutant, similar to bovine rhodopsin kinase(4932)	0.125549376421062	0.342834170098992	0.141134426406082	0.334842412299622	0.126779707891534	0.326950908194891
39148	2	6.91968306763347	2	Up	1.44895535690325e-05	0.00158282810754012	0.119825179351	8.14876074498e-06	NA	NA	NA	NA	NA	NA	ataxin-2 homolog(4896)|Component of glucose deprivation induced stress granules, involved in P-body-dependent granule assembly; similar to human ataxin-2; interacts with Pab1p to regulate mRNA polyadenylation; interacts with Mkt1p to regulate HO translation(4932)	1.04246605244972e-05	0.00182380079373642	3.32041359253338e-06	0.000692148526099891	9.81493131013585e-06	0.00168590777692043
114957	1	5.32583597631551	3.04878048780488	Up	1.45301691266971e-05	0.00158282810754012	NA	NA	NA	NA	NA	NA	NA	1.51806097727e-05	si:ch211-171o19.1(7955)|serine/threonine protein kinase pim-3-like(7955)|non-specific serine/threonine protein kinase-like(7955)|proto-oncogene serine/threonine-protein kinase Pim-1-like(7955)|proto-oncogene serine/threonine-protein kinase Pim-1-like(7955)|proto-oncogene serine/threonine-protein kinase Pim-1-like(7955)|proto-oncogene serine/threonine-protein kinase Pim-1-like(7955)|serine/threoni…	2.29700065394455e-05	0.00278004299224178	1.2008660931745e-05	0.00142405635199798	2.24351509052213e-05	0.00269430952099907
68778	2	7.23349528868664	2	Down	8.06253556631772e-06	0.0015918888582476	0.0040295417057	0.000129363026475	NA	NA	NA	NA	NA	NA	sulfate adenylyltransferase(4896)|ATP sulfurylase, catalyzes the primary step of intracellular sulfate activation, essential for assimilatory reduction of sulfate to sulfide, involved in methionine metabolism(4932)	0.00810087463165005	0.0840158681736518	0.00808221744254625	0.0731607175843647	0.0081136184844407	0.0822832487952214
37788	6	3.67288122746933	6	Up	1.48312511243484e-05	0.00160181737570634	0.000435032953269	3.22274983346e-06	NA	0.269027731689	0.742904650574	NA	0.965678601767	0.993153131185	signal transducing adaptor molecule (SH3 domain and ITAM motif) 1(9606)|signal transducing adaptor molecule (SH3 domain and ITAM motif) 1(10090)|signal transducing adaptor molecule (SH3 domain and ITAM motif) 1(7955)|Signal transducing adaptor molecule(7227)|STAM like protein Hse1(4896)|Hse1p(4932)	8.46398140403744e-05	0.00593868721381446	3.13261101841943e-05	0.00245660119586954	8.12579310233656e-05	0.00559371706356421
44145	1	11.1218562938038	1	Up	1.47856078365e-05	0.00160181737570634	NA	1.47856078365e-05	NA	NA	NA	NA	NA	NA	glutathione-dependent formaldehyde dehydrogenase (predicted)(4896)	0.000250875453950537	0.0116945922958325	0.000229871655253179	0.00880744801032846	0.000251104305677935	0.0112911997091737
111889	2	6.90772822075539	2	Up	1.4816258223165e-05	0.00160181737570634	NA	NA	0.69041555753	NA	NA	1.44848143558e-06	NA	NA	tropinone reductase, putative / tropine dehydrogenase, putative(3702)|hypothetical protein(4530)|hypothetical protein(4530)	0.000446589770067499	0.0162694850096537	0.000284908321434112	0.0101188867745434	0.00521718905852631	0.0647031448097715
91108	2	6.90430487602481	2	Up	1.49111545076013e-05	0.0016058720347405	NA	NA	0.770189799362	NA	NA	1.30737212071e-06	NA	NA	plastid-lipid associated protein PAP / fibrillin family protein(3702)|hypothetical protein(4530)	0.128972649813994	0.347793368499887	0.124948706862475	0.315999144231236	0.128793211273268	0.329594329020945
91140	2	6.89108836078501	2	Up	1.52832279679182e-05	0.00164128013891164	NA	NA	0.66295162926	NA	NA	1.55953404139e-06	NA	NA	methyladenine glycosylase family protein(3702)|hypothetical protein(4530)	0.00010436101119937	0.00672227222593759	3.80920215209243e-05	0.00275711824209606	9.995619778278e-05	0.0063661990057518
101563	2	7.21280575920724	2	Down	8.38067326527661e-06	0.00164612923737498	0.039423105057	1.37811573723e-05	NA	NA	NA	NA	NA	NA	ribosome biogenesis protein Tsr1 (predicted)(4896)|Protein required for processing of 20S pre-rRNA in the cytoplasm, associates with pre-40S ribosomal particles(4932)	1.8124233545525e-05	0.00242456266249154	0.000126458150574409	0.00604003329477893	0.0096859640773604	0.090163259418306
6817	7	3.51070741236367	7	Down	8.46829420404324e-06	0.00165476579887152	0.0819292396739	0.000600574901889	0.96561377042	0.224775608769	0.00743541018963	NA	0.579587020601	0.000461584995034	NOP2 nucleolar protein homolog (yeast)(9606)|NOP2 nucleolar protein homolog (yeast)(10090)|si:dkey-91i17.1(7955)|CG8545(7227)|RNA methyltransferase Nop2 (predicted)(4896)|Nop2p(4932)|nucleolar protein, putative(3702)|nucleolar protein, putative(3702)|hypothetical protein(4530)|hypothetical protein(4530)	4.0382978866885e-06	0.00104048580640478	3.73237278518318e-06	0.000729537306742494	4.05611004273168e-06	0.0010342962411585
30982	3	5.34851763073987	3	Up	1.56743402852194e-05	0.00167852702223836	NA	1.20278420822e-07	NA	NA	0.999493584804	NA	0.894411122759	NA	catechol-O-methyltransferase(9606)|catechol-O-methyltransferase(10090)|catechol-O-methyltransferase b(7955)|human COMT homolog 2(4896)|human COMT homolog 1(4896)	0.000100720678596728	0.00653232373635806	3.72277122748362e-05	0.00273147007379827	9.654193089778e-05	0.00619666788235904
43572	1	11.0579202362914	1	Up	1.57618162436e-05	0.00168168022055383	NA	1.57618162436e-05	NA	NA	NA	NA	NA	NA	adducin(4896)	0.182512332794687	0.404586227139039	0.166467008302621	0.362115891420131	0.354518288472527	0.490828847241872
110441	6	3.65953844365662	6	Up	1.57925072810458e-05	0.00168168022055383	0.997695676573	1.73168458e-07	0.947010134658	0.244973315757	0.08609512081	NA	0.0843678649234	NA	aldehyde dehydrogenase 1 family, member A1(9606)|aldehyde dehydrogenase family 1, subfamily A1(10090)|CG31075(7227)|aldehyde dehydrogenase (predicted)(4896)|Ald5p(4932)|ALDH2C4; 3-chloroallyl aldehyde dehydrogenase/ aldehyde dehydrogenase (NAD)/ coniferyl-aldehyde dehydrogenase(3702)|hypothetical protein(4530)|hypothetical protein(4530)	0.0235403512163446	0.14939109587408	0.0217887822990657	0.127960561110676	0.0234009795349786	0.144844670492197
38633	2	6.87100845874476	2	Up	1.58662680731255e-05	0.00168480211872301	0.895932766055	1.2012750654e-06	NA	NA	NA	NA	NA	NA	protein phosphatase 2C Ptc1(4896)|Ptc1p(4932)|hypothetical protein(4530)	0.000105269010788713	0.00675007761034777	6.6362837834249e-05	0.00407124785724735	0.000103026659499209	0.00646013624674024
116182	1	11.0471048049797	1	Up	1.59332122748e-05	0.0016871847601268	NA	NA	NA	NA	NA	1.59332122748e-05	NA	NA	hypothetical protein(4530)|hypothetical protein(4530)|hypothetical protein(4530)|hypothetical protein(4530)|hypothetical protein(4530)|hypothetical protein(4530)	0.120088115667533	0.335853303162543	0.123575834387956	0.314641276750936	0.120468706068746	0.319125532049763
10496	2	7.19118739114804	2	Down	8.72644556351902e-06	0.00169646576855099	NA	NA	NA	NA	NA	NA	0.0128566476568	4.41251559577e-05	stathmin-like 4(9606)|stathmin-like 4(10090)|stathmin-like 4(7955)	0.000289783278213409	0.0126744408505007	0.000119198682458734	0.00586231055332629	0.000276499340471724	0.0119776750235709
38021	3	5.33892379328248	3	Up	1.60777810147153e-05	0.00169775097628647	NA	NA	NA	NA	0.000190414749617	NA	0.274379799956	0.00211812629004	v-crk sarcoma virus CT10 oncogene homolog (avian)-like(9606)|v-crk sarcoma virus CT10 oncogene homolog (avian)-like(10090)|v-crk sarcoma virus CT10 oncogene homolog (avian)-like(7955)	0.00444819675783856	0.0600337107193621	0.00404419245580196	0.0490250224903076	0.00442196982985997	0.058839187285395
97301	2	6.86053891272789	2	Up	1.6178983172934e-05	0.00170369186972987	NA	NA	0.516349729714	NA	NA	2.1284706238e-06	NA	NA	LHCB3 (LIGHT-HARVESTING CHLOROPHYLL B-BINDING PROTEIN 3); structural molecule(3702)|hypothetical protein(4530)	8.7915165325062e-05	0.00600204251478517	7.76539924850403e-05	0.00445520132593322	8.7795556918923e-05	0.00584260688777842
2308	5	4.00914011519901	5	Up	1.6328114193021e-05	0.00171151773262934	0.653398125227	0.890676906363	NA	NA	0.0655613060911	NA	0.275345377906	1.87430123132e-07	SWI/SNF related, matrix associated, actin dependent regulator of chromatin, subfamily a, member 2(9606)|SWI/SNF related, matrix associated, actin dependent regulator of chromatin, subfamily a, member 2(10090)|SWI/SNF related, matrix associated, actin dependent regulator of chromatin, subfamily a, member 2(7955)|ATP-dependent DNA helicase Snf22(4896)|ATP-dependent DNA helicase Snf21(4896)|ATPase c…	3.10649037972482e-05	0.00322506045209381	2.87335223558038e-05	0.00236047968292229	3.10912605178247e-05	0.00316974282588557
3448	5	4.00890647882296	5	Up	1.63435970142136e-05	0.00171151773262934	NA	NA	0.000644321036632	0.266370402733	0.838087922868	NA	0.890475871722	1.53911181435e-05	family with sequence similarity 50, member A(9606)|family with sequence similarity 50, member A(10090)|family with sequence similarity 50, member A(7955)|CG12259(7227)|XCT (XAP5 CIRCADIAN TIMEKEEPER)(3702)|hypothetical protein(4530)	2.89367844317604e-05	0.003130253222767	1.30625095199767e-05	0.00149901126898163	2.86332812709376e-05	0.00306043345032213
38612	2	6.85096958536208	2	Up	1.64701687279579e-05	0.00172002100911338	0.00332613417895	0.000336808979699	NA	NA	NA	NA	NA	NA	bcap family homolog(4896)|Protein of unknown function; YET3 null mutant decreases the level of secreted invertase; homolog of human BAP31 protein(4932)	0.401623401783651	0.525334878425023	0.00029360245919022	0.0102858849176381	0.405423825607088	0.509569292491009
97790	2	6.84912739126135	2	Up	1.65268203978055e-05	0.00172119569906706	NA	NA	0.335062377102	NA	NA	3.35581391839e-06	NA	NA	complex 1 family protein / LVR family protein(3702)|hypothetical protein(4530)	0.000742145524675698	0.0219103004795403	0.000342710532489454	0.0114271787197837	0.000712715326710327	0.0211515997797111
41862	5	4.15732033548294	5	Down	8.92985671798304e-06	0.00172715274654091	0.910125838625	2.06597898359e-06	0.704941597744	NA	NA	NA	0.0127716788472	0.0554453491391	elongation factor 1 homolog (S. cerevisiae)(9606)|elongation factor 1 homolog (ELF1, S. cerevisiae)(10090)|elongation factor 1 homolog (S. cerevisiae)(7955)|CG40228(7227)|transcription elongation factor, Elf1 family(4896)|Elf1p(4932)|hypothetical protein(3702)|hypothetical protein(4530)|hypothetical protein(4530)	8.20027477360405e-06	0.00160953729580621	7.14209131392359e-06	0.00102711032189665	8.18908470244267e-06	0.00156820972051777
5785	2	5.84372058767645	2.57142857142857	Up	1.66751514347855e-05	0.00173188579655147	0.149816819798	2.97738553432e-05	NA	NA	NA	NA	NA	NA	fumerate reductase(4896)|Soluble fumarate reductase, required with isoenzyme Osm1p for anaerobic growth; may interact with ribosomes, based on co-purification experiments; authentic, non-tagged protein is detected in purified mitochondria in high-throughput studies(4932)|Fumarate reductase, catalyzes the reduction of fumarate to succinate, required for the reoxidation of intracellular NADH under …	0.129946873930697	0.348864008674875	0.127904209136961	0.319698482702156	0.129796949191842	0.330620428156701
119807	1	5.50189170247205	3.04878048780488	Down	9.0438152546381e-06	0.00174031468268059	NA	1.0519557859e-05	NA	NA	NA	NA	NA	NA	membrane transporter(4896)|membrane transporter(4896)|membrane transporter(4896)|membrane transporter(4896)	0.000150506036318311	0.00847528878276246	0.000101856263751348	0.00530775721352004	0.000148002995077545	0.00816089666631863
62681	2	6.83622651443924	2	Up	1.69290202060042e-05	0.00175344870762135	NA	NA	NA	0.0239460848546	NA	NA	NA	4.81830822701e-05	solute carrier family 39 (zinc transporter), member 13(9606)|solute carrier family 39 (metal ion transporter), member 13(10090)|solute carrier family 39 (zinc transporter), member 13(7955)|CG7816, isoform F(7227)	0.000715862531938759	0.0215153508803906	0.000683846656842011	0.0174196314874574	0.000729574226609742	0.0214519757289836
15836	3	5.5492259660485	3	Down	9.19904471150551e-06	0.0017544917016673	0.0637026282025	2.41654794355e-06	0.382518624967	NA	NA	NA	NA	NA	histidinol dehydrogenase His2 (predicted)(4896)|His4p(4932)|ATHDH (HISTIDINOL DEHYDROGENASE); histidinol dehydrogenase(3702)|hypothetical protein(4530)	0.000118271948853095	0.00723987813044151	4.50929181636479e-05	0.00306480452420649	0.000113954809625908	0.00688636932711616
117059	1	11.5952150978681	1	Down	9.21005166667e-06	0.0017544917016673	NA	NA	NA	NA	NA	9.21005166667e-06	NA	NA	hypothetical protein(4530)|hypothetical protein(4530)|hypothetical protein(4530)	0.0563195816171628	0.232175939228164	0.0623934010248796	0.22296731456905	0.0568790100220668	0.223733747801538
665	6	3.62715995365421	6.48	Down	9.36294853085285e-06	0.00177094585361321	0.000389284948652	0.125086099476	0.184161826721	0.297311395536	0.00291931460503	NA	0.0258442830394	NA	guanylate kinase 1(9606)|guanylate kinase 1(10090)|zgc:86776(7955)|CG11811(7227)|guanylate kinase (predicted)(4896)|Guanylate kinase, converts GMP to GDP; required for growth and mannose outer chain elongation of cell wall N-linked glycoproteins(4932)|AGK2 (GUANYLATE KINASE); guanylate kinase(3702)|GK-1 (GUANYLATE KINASE 1); guanylate kinase(3702)|hypothetical protein(4530)	0.00131979891396796	0.0306116542766966	0.000692652734019181	0.0175278248103318	0.00129831877571818	0.0297179767908202
26340	1	11.5758804163935	1	Down	9.38985772709001e-06	0.00177094585361321	NA	9.38985772709e-06	NA	NA	NA	NA	NA	NA	glycerophosphodiester transporter(4896)	0.00163613057524316	0.034940884567805	0.00433774088091084	0.0510549219463351	0.00383989564018139	0.0546886041376989
101651	2	6.82924547218909	2	Up	1.71507064948882e-05	0.00177156984336435	0.000269877980881	0.00433536132928	NA	NA	NA	NA	NA	NA	phosphotyrosyl phosphatase activator homolog(4896)|Activator of the phosphotyrosyl phosphatase activity of PP2A,peptidyl-prolyl cis/trans-isomerase; regulates G1 phase progression, the osmoresponse, microtubule dynamics; subunit of the Tap42p-Pph21p-Rrd2p complex(4932)	0.0222658952072644	0.144539624820039	0.0222491804009174	0.129272651778583	0.0223120369707846	0.141189568885234
44056	1	4.80670976441798	3.56215600683242	Up	1.73260004180103e-05	0.00178481345066943	NA	1.71190166297e-05	NA	NA	NA	NA	NA	NA	cell surface glycoprotein (predicted), DUF2429 family(4896)|cell surface glycoprotein (predicted), DUF1773 family protein 5(4896)|cell surface glycoprotein (predicted), DUF1773 family protein 2(4896)|cell surface glycoprotein (predicted), DUF1773 family protein 3(4896)|cell surface glycoprotein (predicted), DUF1773 family protein 4(4896)	2.04996508092194e-05	0.00258222712548843	2.00113761470907e-05	0.00194901176206476	2.06125522723647e-05	0.00256112761319372
74565	5	3.93860980019793	5.48780487804878	Down	9.72769361253702e-06	0.00180768204489052	NA	0.0579781720222	0.0639856208257	NA	0.00682879790324	NA	0.282956815407	0.000151272854099	aldo-keto reductase family 1, member A1 (aldehyde reductase)(9606)|aldo-keto reductase family 1, member A4 (aldehyde reductase)(10090)|aldo-keto reductase family 1, member A1b (aldehyde reductase)(7955)|glucose 1-dehydrogenase (NADP+) (predicted)(4896)|aldo/keto reductase involved in pentose catabolism (predicted)(4896)|aldo/keto reductase family protein(3702)	0.000153540489906949	0.00855745695290093	4.92292546888567e-05	0.00327524773800839	0.000146409025650808	0.00815230767189624
91495	2	7.13817683196168	2	Down	9.63558498631054e-06	0.00180768204489052	NA	2.09437141469e-06	0.30116512591	NA	NA	NA	NA	NA	G1/S-specific B-type cyclin Cig2(4896)|CYCB1;4 (Cyclin B1;4); cyclin-dependent protein kinase regulator(3702)|hypothetical protein(4530)|hypothetical protein(4530)|hypothetical protein(4530)	1.88362730659076e-05	0.00244978098994086	1.5443195338349e-05	0.00169647690806002	1.87485213799262e-05	0.00242634973949711
116255	1	5.47537302656567	3.04878048780488	Down	9.71451576307063e-06	0.00180768204489052	NA	NA	NA	NA	NA	1.1117088392e-05	NA	NA	hypothetical protein(4530)|hypothetical protein(4530)|hypothetical protein(4530)|hypothetical protein(4530)|hypothetical protein(4530)|hypothetical protein(4530)|hypothetical protein(4530)|hypothetical protein(4530)|hypothetical protein(4530)|hypothetical protein(4530)|hypothetical protein(4530)|hypothetical protein(4530)|hypothetical protein(4530)|hypothetical protein(4530)|hypothetical protein(…	0.363580331325737	0.515501795612368	0.00297805596339269	0.0409599550361905	0.0390349951819371	0.186722334758897
56322	2	6.81309739077579	2	Up	1.76746226229162e-05	0.00181579205694345	0.00199810727924	0.000604783585002	NA	NA	NA	NA	NA	NA	serine protease Psp3 (predicted)(4896)|Putative precursor to the subtilisin-like protease III(4932)	0.000387309556253419	0.0151723472467472	0.000301491550384931	0.0104588415189837	0.0006080648513944	0.0191399094281348
3586	7	3.37261384141899	7.47457627118644	Down	9.9456131881106e-06	0.00183916219681993	0.0136252178148	0.000136255578094	0.442565841958	0.719345537479	0.217727351792	NA	0.214576480914	0.00154145647293	polymerase (RNA) I polypeptide C, 30kDa(9606)|polymerase (RNA) I polypeptide C(10090)|polymerase (RNA) I polypeptide C(7955)|CG3756(7227)|DNA-directed RNA polymerase I and III subunit Rpc40 (predicted)(4896)|AC40(4932)|ATRPAC42; DNA binding / DNA-directed RNA polymerase/ protein dimerization(3702)|ATRPAC43; DNA binding / DNA-directed RNA polymerase/ protein dimerization(3702)|hypothetical protein…	0.096254425696791	0.30174128228055	0.0689135524146849	0.235619830940047	0.095561718304344	0.286652683600156
121718	6	3.63218226420499	6	Up	1.79592364743348e-05	0.00184004512298799	0.0107106951758	1.74873209646e-06	NA	0.0405441183479	0.909732735951	NA	0.988056712133	0.502591587708	protein kinase, cAMP-dependent, catalytic, beta(9606)|protein kinase, cAMP dependent, catalytic, beta(10090)|protein kinase, cAMP-dependent, catalytic, beta b(7955)|cAMP-dependent protein kinase 1(7227)|cAMP-dependent protein kinase catalytic subunit Pka1(4896)|Tpk2p(4932)	0.0354779614064703	0.184295524593508	0.0310190455214936	0.154834645376259	0.0355587490723233	0.1782403338291
68963	2	6.80079678185791	2	Up	1.80843634156261e-05	0.00184417940349975	0.00720827804823	0.000171819099925	NA	NA	NA	NA	NA	NA	aldo/keto reductase, unknown biological role(4896)|Putative aryl alcohol dehydrogenase; transcription is activated by paralogous transcription factors Yrm1p and Yrr1p along with genes involved in multidrug resistance(4932)	0.000369093604002051	0.0147752131703759	0.000231128447991697	0.00881500068471168	0.000363933042468266	0.0143258198467161
94366	1	10.919770843804	1	Up	1.8096883012e-05	0.00184417940349975	NA	NA	1.8096883012e-05	NA	NA	NA	NA	NA	glycine-rich protein(3702)|hypothetical protein(4530)	9.5594184333009e-05	0.00633021115038819	0.000943366895382412	0.021036116875632	0.00512588909144974	0.0639990963127174
22077	1	11.5031260076959	1	Down	1.00984762918e-05	0.00185836474633906	NA	1.00984762918e-05	NA	NA	NA	NA	NA	NA	response regulator Mcs4(4896)	0.0695505787707261	0.258145648222433	0.0657551736162681	0.229652881162325	0.0693310563727174	0.246022386342251
23331	3	5.28969400684229	3	Up	1.83156206148254e-05	0.00186146611766063	NA	NA	NA	0.476074730404	NA	NA	0.11081120154	2.43156817985e-06	resistance to inhibitors of cholinesterase 8 homolog A (C. elegans)(9606)|resistance to inhibitors of cholinesterase 8 homolog (C. elegans)(10090)|resistance to inhibitors of cholinesterase 8 homolog A(7955)|ric8a(7227)	3.98567545628766e-05	0.0037523555701715	1.81911252804271e-05	0.00186801765470241	3.82400907215348e-05	0.00353029528087863
21979	1	10.9050698980682	1	Up	1.83648894545e-05	0.00186148287254182	NA	1.83648894545e-05	NA	NA	NA	NA	NA	NA	protein N-terminal amidase Nta1 (predicted)(4896)	0.0167187714935012	0.123268319893031	0.0134291437311278	0.0972429207019988	0.0165875138913082	0.120445350955485
37608	3	5.28143495913638	3	Up	1.87201782696619e-05	0.00188966736062024	NA	NA	NA	NA	0.17518126832	NA	0.173087097603	4.33664088829e-06	lectin, galactoside-binding, soluble, 3(9606)|lectin, galactose binding, soluble 3(10090)|si:ch211-67f24.5(7955)	0.00156300830133718	0.0340236415334089	0.00126440440269364	0.0246124653716643	0.00156424577448836	0.0335003414109762
95312	2	4.75160942826573	3.6	Up	1.87924924148311e-05	0.00188966736062024	NA	NA	0.321651553718	NA	NA	2.0036464066e-06	NA	NA	BETA-OHASE 2 (BETA-CAROTENE HYDROXYLASE 2); carotene beta-ring hydroxylase(3702)|BETA-OHASE 1 (BETA-HYDROXYLASE 1); carotene beta-ring hydroxylase(3702)|hypothetical protein(4530)|hypothetical protein(4530)|hypothetical protein(4530)	0.0199065519240848	0.135622955440483	0.0145208664915764	0.101718637219788	0.0357422722445834	0.178597933701689
118367	2	4.38235888918665	4.16443594646272	Up	1.87614248333437e-05	0.00188966736062024	NA	NA	0.54661728727	NA	NA	3.19830482684e-06	NA	NA	binding(3702)|binding(3702)|binding(3702)|hypothetical protein(4530)|hypothetical protein(4530)	8.83227293006748e-05	0.00600298032095857	8.12385061564067e-05	0.00457745873058624	8.84802809615054e-05	0.00585913112853034
6984	2	6.77227900130068	2	Up	1.90710114798905e-05	0.00190755402161259	0.0410865632294	3.1913422682e-05	NA	NA	NA	NA	NA	NA	mitochondrial GTPase Msp1(4896)|Mgm1p(4932)	2.83604477112856e-05	0.00310344327812068	2.63795976258013e-05	0.00226371866291149	2.83399925848379e-05	0.00306043345032213
34298	4	4.47565886641595	4	Up	1.90615711085489e-05	0.00190755402161259	NA	NA	2.22574353993e-05	0.284537855355	0.00445512333478	NA	NA	0.594989496314	ring finger protein 185(9606)|ring finger protein 185(10090)|zgc:73070(7955)|CG8974, isoform A(7227)|CG32581, isoform A(7227)|zinc finger (C3HC4-type RING finger) family protein(3702)	0.0284189484945812	0.164262870103322	0.00484949562221654	0.0545197956861806	0.102837262360402	0.29651902746734
17112	1	10.8411926376172	1	Up	1.9576266122e-05	0.00195293861162868	NA	NA	NA	NA	NA	NA	NA	1.9576266122e-05	ST8 alpha-N-acetyl-neuraminide alpha-2,8-sialyltransferase 6(9606)|ST8 alpha-N-acetyl-neuraminide alpha-2,8-sialyltransferase 6(10090)|ST8 alpha-N-acetyl-neuraminide alpha-2,8-sialyltransferase 6(7955)	0.397871542996163	0.523732073363859	0.137075548951107	0.330048236832151	0.224670703892474	0.416947164072846
409	5	4.1104711746771	5	Down	1.08125276054936e-05	0.00198015511592588	0.800523232881	3.14527357456e-06	0.446874782346	0.00545719798819	0.193213438454	NA	NA	NA	aminomethyltransferase(9606)|aminomethyltransferase(10090)|aminomethyltransferase(7955)|CG6415(7227)|glycine decarboxylase T subunit(4896)|Gcv1p(4932)|aminomethyltransferase, putative(3702)|hypothetical protein(4530)	7.60527148377404e-06	0.00156063945939309	6.92418650398331e-06	0.00101157367987575	7.61146462691307e-06	0.00153894949691517
99595	2	6.74496050864547	2	Up	2.0066321171844e-05	0.00199657262284366	NA	NA	0.479277725686	NA	NA	2.88944541898e-06	NA	NA	CCB1 (COFACTOR ASSEMBLY OF COMPLEX C)(3702)|hypothetical protein(4530)	0.000178827879046584	0.00938581434803385	6.22294193616976e-05	0.00390200487510893	0.00017121831938677	0.00893677644209913
112974	3	2.63810826969579	12.0761631655211	Up	2.03158092246278e-05	0.00201610474318433	0.00879777072231	1.65223754209e-06	0.0997278542019	NA	NA	NA	NA	NA	hexose transporter Ght7(4896)|hexose transporter Ght3(4896)|hexose transporter Ght4(4896)|hexose transporter Ght5(4896)|hexose transporter Ght2(4896)|hexose transporter Ght1(4896)|hexose transporter Ght8 (predicted)(4896)|hexose transporter Ght6(4896)|hexose transporter Ght7(4896)|High-affinity glucose transporter of the major facilitator superfamily, expression is induced by low levels of glucos…	8.66939908120058e-06	0.00166018992404991	7.15954896339219e-06	0.00102711032189665	8.58918965838657e-06	0.00161076382169131
5621	6	3.73485640845348	6	Down	1.10704554424106e-05	0.00201764372772281	0.0405083725751	0.00154466500676	0.0154927143137	0.374940704061	0.987126121525	NA	NA	0.000516408016332	ribosomal RNA processing 8, methyltransferase, homolog (yeast)(9606)|ribosomal RNA processing 8, methyltransferase, homolog (yeast)(10090)|wu:fk33d07(7955)|CG7137(7227)|rRNA methyltransferase Rrp8 (predicted)(4896)|Nucleolar protein involved in rRNA processing, pre-rRNA cleavage at site A2; also involved in telomere maintenance; mutation is synthetically lethal with a gar1 mutation(4932)|hypothet…	0.170011646019817	0.391978610338083	0.011887432814504	0.090934850426092	0.449940716013943	0.521725335929126
37459	7	3.29575839660375	7.74336283185841	Down	1.12232608808683e-05	0.00203570620446334	0.830983637156	6.28300102223e-06	0.234565565172	0.381674735773	0.0120545166548	NA	0.0706272467631	0.113081162689	cell division cycle 20 homolog (S. cerevisiae)(9606)|cell division cycle 20 homolog (S. cerevisiae)(10090)|cell division cycle 20 homolog(7955)|fizzy(7227)|sleepy homolog Slp1(4896)|Cdc20p(4932)|CDC20.1; signal transducer(3702)|CDC20.2; signal transducer(3702)|WD-40 repeat family protein(3702)|WD-40 repeat family protein(3702)|WD-40 repeat family protein(3702)|transducin family protein / WD-40 re…	8.03406062481932e-05	0.00579392738495239	3.4691135275841e-05	0.00260800041376097	7.80918382579631e-05	0.0054966315286293
14763	1	11.3814943846532	1	Down	1.14045930492e-05	0.00204995915103117	NA	NA	NA	NA	NA	NA	NA	1.14045930492e-05	chondroitin polymerizing factor 2(9606)|wu:fj34h01(7955)	8.16489594874653e-05	0.00583632703896693	3.73053228731251e-05	0.00273147007379827	7.96489029371404e-05	0.00554645996816814
26360	2	7.04770598145709	2	Down	1.14099918454081e-05	0.00204995915103117	0.0112403374933	6.72451571953e-05	NA	NA	NA	NA	NA	NA	alpha-1,2-galactosyltransferase (predicted)(4896)|Mnn11p(4932)	5.92128933884552e-05	0.00473152007006053	2.51557868143841e-05	0.0022075146748744	5.6579061831079e-05	0.00440398712387993
97295	2	7.04276463559689	2	Down	1.1515768207618e-05	0.00205920404237071	NA	NA	0.641645975355	NA	NA	1.1896984295e-06	NA	NA	inositol monophosphatase family protein(3702)|hypothetical protein(4530)|hypothetical protein(4530)	0.00163322429494414	0.0349086296887683	0.00162200050325128	0.0286958416124518	0.00163649522212229	0.0339542808092167
116019	1	7.19920176503991	1.8	Up	2.08325195921307e-05	0.00206198429560857	NA	NA	2.04239434351e-05	NA	NA	NA	NA	NA	hypothetical protein(3702)|hypothetical protein(3702)	0.0105621509636393	0.0964098172661725	0.000699556234060484	0.0175987038146473	0.00129499725741752	0.0296708264104506
33389	1	10.7748313002245	1	Up	2.09194481072e-05	0.00206519624556209	NA	2.09194481072e-05	NA	NA	NA	NA	NA	NA	MS ion channel protein 2(4896)	4.44847904574154e-05	0.00395153870103021	2.03592094532765e-05	0.00196164108568558	4.26852307425277e-05	0.00374650437314806
92869	2	6.7143544066521	2	Up	2.12428768924366e-05	0.00209167849380618	NA	NA	0.00421244431981	NA	NA	0.000349503629306	NA	NA	aspartyl protease family protein(3702)|hypothetical protein(4530)	0.00027226442659791	0.0121976333973607	0.000275617490041915	0.00988803911742778	0.000273404823231362	0.011939660246569
92964	2	7.0290750971772	2	Down	1.18139347927165e-05	0.00210260307069056	NA	NA	0.217468487859	NA	NA	3.60766838147e-06	NA	NA	ATP-dependent Clp protease ATP-binding subunit ClpX, putative(3702)|hypothetical protein(4530)	0.0013198589205463	0.0306116542766966	0.00126654616645927	0.0246372350376037	0.0013223266395395	0.0301023145524727
9462	6	3.71847167624956	6	Down	1.19618145455913e-05	0.00211897396078889	0.000494023624315	4.83535289175e-05	0.457247490359	0.908622235935	NA	NA	0.487902239961	0.0422168887089	ribosomal L24 domain containing 1(9606)|ribosomal L24 domain containing 1(10090)|predicted pseudogene 6457(10090)|ribosomal L24 domain containing 1(7955)|CG6764(7227)|60S ribosomal protein L24-3 (L30)(4896)|Essential protein with similarity to Rpl24Ap and Rpl24Bp, associated with pre-60S ribosomal subunits and required for ribosomal large subunit biogenesis(4932)|60S ribosomal protein L24, putati…	0.0148556452616127	0.116020583633129	0.0148832686591081	0.102983789144639	0.0148893501913057	0.114052422465402
111719	2	5.73011826223381	2.57142857142857	Up	2.16974978945302e-05	0.00213090789555375	NA	NA	0.636466638676	NA	NA	1.42461906885e-05	NA	NA	CPK6 (CALCIUM-DEPENDENT PROTEIN KINASE 6); ATP binding / calcium ion binding / calmodulin-dependent protein kinase/ kinase/ protein kinase/ protein serine/threonine kinase(3702)|CPK5 (calmodulin-domain protein kinase 5); ATP binding / calcium ion binding / calmodulin-dependent protein kinase/ kinase/ protein kinase/ protein serine/threonine kinase(3702)|hypothetical protein(4530)|hypothetical pro…	0.000120177020253629	0.00729348417136694	4.58329852997069e-05	0.00310765184058444	0.000115357348943277	0.00692681776218295
21721	4	4.31863220937557	4.5	Down	1.21708965196477e-05	0.00213286185281198	0.00175834480025	0.70494966045	0.458721622303	NA	NA	4.26716228826e-05	NA	NA	nucleotide sugar transporter (predicted)(4896)|Golgi GDP-mannose transporter; regulates Golgi function and glycosylation in Golgi(4932)|GONST1 (Golgi Nucleotide Sugar Transporter 1); GDP-mannose transmembrane transporter/ nucleotide-sugar transmembrane transporter(3702)|nucleotide-sugar transmembrane transporter(3702)|hypothetical protein(4530)	0.0164259738697512	0.12232615118936	0.0117092929943481	0.0901868990520067	0.083388346247048	0.269148446570303
38035	6	3.71316728852211	6	Down	1.22652637609278e-05	0.00213286185281198	0.000121252269915	0.00135289529872	NA	0.0630290372844	0.0340177909286	NA	0.625685528528	0.958947122655	high density lipoprotein binding protein(9606)|high density lipoprotein (HDL) binding protein(10090)|high density lipoprotein-binding protein (vigilin)(7955)|Dodeca-satellite-binding protein 1(7227)|vigilin (predicted)(4896)|Essential RNA-binding G protein effector of mating response pathway, mainly associated with nuclear envelope and ER, interacts in mRNA-dependent manner with translating ribos…	0.00126668306510558	0.0299919226660169	0.00113101247487847	0.0228781569420791	0.00126238569441936	0.0294810362992218
77098	1	7.51135005929624	1.8	Down	1.22588494078134e-05	0.00213286185281198	NA	1.27877217083e-05	NA	NA	NA	NA	NA	NA	TDT malic acid transporter(4896)|malic acid transport protein Mae1(4896)	0.0317691232216877	0.174158702195178	0.0238375033692311	0.134048119144989	0.0312920582709122	0.166789598841782
116717	1	11.3160692003437	1	Down	1.21756902039e-05	0.00213286185281198	NA	NA	NA	NA	NA	1.21756902039e-05	NA	NA	hypothetical protein(4530)|hypothetical protein(4530)	0.0312739042068608	0.172511676339208	0.0361975986828597	0.168000744299198	0.0318263734559967	0.168299906125089
98621	1	10.720576175189	1	Up	2.20857892818e-05	0.00216343717282624	NA	NA	2.20857892818e-05	NA	NA	NA	NA	NA	MATE efflux family protein(3702)|hypothetical protein(4530)	0.00116654350841969	0.028526467744289	0.000803411067140297	0.0191668993812208	0.00114438371298903	0.0278165722071483
658	3	5.42960426329603	3	Down	1.26418132980382e-05	0.00216720272020452	NA	NA	NA	NA	0.516030140188	NA	0.0678587056987	2.40756404106e-06	glutathione S-transferase mu 3 (brain)(9606)|glutathione S-transferase, mu 5(10090)|glutathione S-transferase M(7955)|zgc:173994(7955)|glutathione S-transferase M3 (brain)(7955)	9.75044092052956e-06	0.00177231753572708	3.42345566709261e-06	0.000692148526099891	9.37737422618444e-06	0.00168211101467417
3084	7	3.43516032300574	7	Down	1.26914190267589e-05	0.00216720272020452	0.00011459176214	0.000125555284715	0.630643372482	0.459669729483	0.599803865298	NA	0.793387924128	0.0181630512535	tryptophanyl-tRNA synthetase(9606)|tryptophanyl-tRNA synthetase(10090)|tryptophanyl-tRNA synthetase(7955)|Tryptophanyl-tRNA synthetase(7227)|tryptophan-tRNA ligase Wrs1 (predicted)(4896)|Wrs1p(4932)|tRNA synthetase class I (W and Y) family protein(3702)|hypothetical protein(4530)	0.00120377591116256	0.0291602547368907	0.00117383617875628	0.0234949611428745	0.00120659213063671	0.0288191247586928
6488	7	3.43725766762198	7	Down	1.2550094701358e-05	0.00216720272020452	0.00371466510111	0.00117044846279	0.316053020134	0.383427600969	0.110510750783	NA	0.256118417275	0.00238212812925	methionyl aminopeptidase 1(9606)|methionyl aminopeptidase 1(10090)|methionyl aminopeptidase 1(7955)|CG13630(7227)|methionine aminopeptidase Fma1 (predicted)(4896)|Map1p(4932)|MAP1A (METHIONINE AMINOPEPTIDASE 1A); aminopeptidase/ metalloexopeptidase(3702)|hypothetical protein(4530)	0.000198735685978482	0.0101125036340118	6.56951688072432e-05	0.00405649776543549	0.000189385718433015	0.0095338721702105
37749	4	4.59827495607762	4	Down	1.25990367184318e-05	0.00216720272020452	NA	NA	0.428154927747	NA	0.000281413153173	NA	0.0258566395125	0.00329959640227	thymidine kinase 1, soluble(9606)|thymidine kinase 1 pseudogene(10090)|thymidine kinase 1(10090)|thymidine kinase 1, soluble(7955)|thymidine kinase, putative(3702)	0.00287689527843727	0.0472060181614604	0.00278903776982803	0.0396225105125144	0.00288139567133434	0.0465855767923319
119675	1	3.28218441576575	7.21390698587089	Up	2.23217399559165e-05	0.00217530807195074	NA	NA	1.51702237455e-05	NA	NA	NA	NA	NA	ASK18 (ARABIDOPSIS SKP1-LIKE 18); protein binding / ubiquitin-protein ligase(3702)|ASK19 (ARABIDOPSIS SKP1-LIKE 19); protein binding / ubiquitin-protein ligase(3702)|ASK15 (ARABIDOPSIS SKP1-LIKE 15); protein binding / ubiquitin-protein ligase(3702)|ASK14 (ARABIDOPSIS SKP1-LIKE 14); protein binding / ubiquitin-protein ligase(3702)|ASK11 (ARABIDOPSIS SKP1-LIKE 11); protein binding / ubiquitin-prote…	0.000524937214560017	0.0177751141398566	0.000497123770186519	0.0142606092050874	0.000523593491726609	0.0176873501102688
119769	1	10.7111191566667	1	Up	2.22956457443e-05	0.00217530807195074	NA	NA	NA	NA	NA	NA	NA	2.22956457443e-05	heat shock protein 90-alpha 1(7955)	4.26494133535947e-05	0.0038629331550005	3.90396070663477e-05	0.00278834794232685	4.26970895676672e-05	0.00374650437314806
42428	3	5.42334952074191	3	Down	1.28534139814539e-05	0.00218502273821944	0.00144096747603	0.000366073194401	0.162849182092	NA	NA	NA	NA	NA	biotin synthase(4896)|Bio2p(4932)|BIO2 (BIOTIN AUXOTROPH 2); biotin synthase(3702)|hypothetical protein(4530)	0.00722740079514621	0.079210747616409	0.00683808521552271	0.0665406114397504	0.00724184772232336	0.0779227213918332
123794	1	7.48009457201319	1.8	Down	1.29280523310829e-05	0.00218789971347778	NA	NA	NA	NA	NA	NA	NA	1.34015275931e-05	zgc:91888(7955)|zgc:112397(7955)|si:ch211-284p22.1(7955)|similar to Tripartite motif-containing protein 35 (Hemopoietic lineage switch protein 5)(7955)|tripartite motif protein 21-like(7955)|zgc:171672(7955)|novel zinc finger protein(7955)|zgc:136767(7955)|ret finger protein-like(7955)|zgc:172266(7955)|si:dkeyp-1h4.3(7955)|zgc:136778(7955)|tripartite motif protein 21-like(7955)|zgc:171260(7955)|t…	0.00765805810232242	0.0816053838029863	0.0070402332449914	0.0677765932844926	0.00764714218114583	0.0800489036436161
113026	1	3.2801014485242	7.21390698587089	Up	2.25749430501297e-05	0.00219434234894196	NA	NA	1.52774286912e-05	NA	NA	NA	NA	NA	subtilase family protein(3702)|subtilase family protein(3702)|subtilase family protein(3702)|subtilase family protein(3702)|subtilase family protein(3702)|subtilase family protein(3702)|subtilase family protein(3702)|subtilase family protein(3702)|subtilase family protein(3702)|subtilase family protein(3702)|subtilase family protein(3702)|SBT3.3; identical protein binding / serine-type endopeptid…	3.42265356840634e-05	0.00340367885739553	2.94596955207697e-05	0.0023855619727133	3.38806165110515e-05	0.0033156092432956
21413	2	6.67748626205931	2	Up	2.27515763564113e-05	0.00219462979159083	NA	NA	NA	NA	0.222054481416	NA	NA	7.13755691678e-06	carbonic anhydrase VB, mitochondrial(9606)|carbonic anhydrase 5b, mitochondrial(10090)|carbonic anhydrase V-like(7955)|carbonic anhydrase V(7955)	8.80397327434484e-05	0.00600204251478517	3.92939723322123e-05	0.00279115229032471	8.52059131758965e-05	0.00574403744967211
38295	5	3.74564145104806	5.48780487804878	Up	2.2655887005087e-05	0.00219462979159083	NA	7.01150660779e-08	NA	0.371045052383	0.95071103163	NA	0.222711503971	0.959156125707	Parkinson disease (autosomal recessive, early onset) 7(9606)|Parkinson disease (autosomal recessive, early onset) 7(10090)|parkinson disease (autosomal recessive, early onset) 7(7955)|dj-1beta(7227)|DJ-1alpha(7227)|THIJ/PFPI family peptidase (predicted)(4896)|hypothetical protein(4530)	7.80139690373161e-06	0.00156813610670611	0.000628465109403961	0.0165078388607294	0.0034669185575383	0.0520717571583204
116424	1	7.14833501310775	1.8	Up	2.27100026791982e-05	0.00219462979159083	NA	NA	NA	NA	NA	2.20432853954e-05	NA	NA	hypothetical protein(4530)|hypothetical protein(4530)|hypothetical protein(4530)	6.88127484914108e-05	0.00522647442160003	2.9173639563217e-05	0.0023785058748709	6.57431233182893e-05	0.0048397184443817
1490	2	6.9605128916294	2	Down	1.34268457818054e-05	0.0022130360727933	NA	NA	NA	0.0923971586994	NA	NA	NA	9.7390524207e-06	eukaryotic translation initiation factor 5A2(9606)|eukaryotic translation initiation factor 5A2(10090)|eukaryotic translation initiation factor 5A2(7955)|eIF-5A, isoform A(7227)	2.80795049486257e-05	0.00309661217608541	2.51579719139239e-05	0.0022075146748744	2.80561252631437e-05	0.00306043345032213
7889	3	5.41204645001181	3	Down	1.32447471153039e-05	0.0022130360727933	NA	NA	NA	NA	0.857632136158	NA	0.0442532975672	2.34146456042e-06	phosphoinositide-3-kinase, regulatory subunit 1 (alpha)(9606)|phosphatidylinositol 3-kinase, regulatory subunit, polypeptide 1 (p85 alpha)(10090)|similar to phosphoinositide-3-kinase, regulatory subunit, polypeptide 1(7955)	0.237117420752787	0.449734453521748	0.232051704537402	0.41885170105713	0.237171863800066	0.426734698058752
16513	2	6.96530530628025	2	Down	1.33073092838237e-05	0.0022130360727933	NA	NA	NA	NA	0.0653804460326	NA	NA	1.36321640058e-05	ataxin 2-like(9606)|ataxin 2-like(10090)|ataxin 2-like(7955)	5.6553900119328e-05	0.00464594387588984	2.53220220857855e-05	0.00220905125154656	5.41953298523724e-05	0.00431485832380628
21865	1	11.2319284352903	1	Down	1.32444966989e-05	0.0022130360727933	NA	1.32444966989e-05	NA	NA	NA	NA	NA	NA	spermine family transporter (predicted)(4896)	0.00176363505296636	0.0361162895022923	0.00170225403043902	0.0294178559333552	0.00176603276900338	0.0355489351840154
95032	2	6.96197455343069	2	Down	1.33902749878826e-05	0.0022130360727933	NA	NA	0.679426696755	NA	NA	1.32057517526e-06	NA	NA	hypothetical protein(3702)|hypothetical protein(4530)|hypothetical protein(4530)|hypothetical protein(4530)|hypothetical protein(4530)	2.88673363323115e-08	2.82123464251853e-05	4.87836157922751e-06	0.000858773440238919	3.33529587731251e-05	0.00329369183814604
95061	2	6.96312890749882	2	Down	1.33614630842422e-05	0.0022130360727933	NA	NA	0.159995586136	NA	NA	5.59493538921e-06	NA	NA	EMB1873 (EMBRYO DEFECTIVE 1873); agmatine deiminase(3702)|hypothetical protein(4530)	5.84028425434921e-05	0.00472782046449248	5.42970650429105e-05	0.00352148150445348	5.83689415387187e-05	0.00443510064635487
9356	5	3.74014114905817	5.48780487804878	Up	2.320500211603e-05	0.00223268635841772	NA	0.705430620216	9.84465855617e-07	0.361534484289	NA	NA	0.690192540532	0.000433855678112	Der1-like domain family, member 2(9606)|Der1-like domain family, member 2(10090)|zgc:110436(7955)|CG14899(7227)|Der1-like (degradation in the ER) family(4896)|DER2.2 (DERLIN-2.2)(3702)|DER2.1 (DERLIN-2.1)(3702)|hypothetical protein(4530)	2.61263405404896e-05	0.00297378611886971	1.68635181605576e-05	0.00179678884100197	2.56865048705998e-05	0.00292372257446802
94183	2	6.94781292028723	2	Down	1.37488106129542e-05	0.00225629290704105	NA	NA	0.124365367474	NA	NA	7.4217601894e-06	NA	NA	calcium-binding EF hand family protein(3702)|hypothetical protein(4530)	8.4652799180758e-05	0.00593868721381446	3.31336984275336e-05	0.00255183500226402	8.05160754929863e-05	0.00557942936826948
68995	2	6.6573193810334	2	Up	2.36214335043613e-05	0.00226699980434641	NA	NA	NA	NA	0.0148400423559	NA	NA	0.000111196397307	PAX interacting (with transcription-activation domain) protein 1(9606)|PAX interacting (with transcription-activation domain) protein 1(10090)|PAX interacting (with transcription-activation domain) protein 1(7955)	1.80993689858316e-05	0.00242456266249154	1.65640604012895e-05	0.00177154188638999	1.81104573638872e-05	0.00238621409768369
6850	7	3.41397189303191	7	Down	1.42099173039551e-05	0.0023032009025824	0.00795664561298	0.0106616303926	0.593543061731	0.11134583504	0.452121532091	NA	0.472821528762	3.48886076526e-05	DEAD (Asp-Glu-Ala-Asp) box polypeptide 51(9606)|DEAD (Asp-Glu-Ala-Asp) box polypeptide 51(10090)|DEAD (Asp-Glu-Ala-Asp) box polypeptide 51(7955)|Dead box protein 73D(7227)|ATP-dependent RNA helicase Dbp6(4896)|Dbp6p(4932)|ATRH1; ATP-dependent helicase/ DEAD/H-box RNA helicase binding(3702)|hypothetical protein(4530)	0.0040255181132113	0.0567994189028697	0.00283510538204015	0.0399565175225171	0.00395370760764813	0.0555007335393578
92412	1	11.1663024114771	1	Down	1.41428351565e-05	0.0023032009025824	NA	NA	NA	NA	NA	1.41428351565e-05	NA	NA	hypothetical protein(4530)|hypothetical protein(4530)	0.033245827724618	0.17795492594418	0.000526356576840863	0.0147561455154047	0.00014578590222585	0.00813359063166345
125567	1	11.1610781413249	1	Down	1.42169144848e-05	0.0023032009025824	NA	NA	NA	NA	NA	NA	NA	1.42169144848e-05	serine/threonine-protein kinase TAO1-like(7955)|zgc:112307(7955)	0.2810800728897	0.476115911178572	0.0325545416959986	0.158813096299075	0.654492436577623	0.668744128541459
37526	4	4.56090806582119	4	Down	1.42963798528419e-05	0.00230621899506972	NA	NA	NA	0.0114731052732	0.000149560839009	NA	0.211898788989	0.0328294670229	CD63 molecule(9606)|CD63 antigen(10090)|Cd63 antigen(7955)|Tetraspanin 29Fa(7227)	0.000160989820439537	0.00874094538486082	6.02748489388565e-05	0.00381319144782382	0.000154305081972019	0.00828279286600563
21477	7	3.3062113613005	7.47457627118644	Down	1.44523453737423e-05	0.00231434853176816	0.56694560297	0.000597257754816	0.121164798433	0.77779021184	0.259286150104	NA	0.663689807156	8.01100082189e-06	protein arginine methyltransferase 1(9606)|protein arginine N-methyltransferase 1(10090)|protein arginine methyltransferase 1(7955)|Arginine methyltransferase 1(7227)|type I protein arginine N-methyltransferase Rmt1(4896)|Hmt1p(4932)|PRMT11 (ARGININE METHYLTRANSFERASE 11); protein-arginine N-methyltransferase(3702)|PRMT1A (PROTEIN ARGININE METHYLTRANSFERASE 1A); protein-arginine N-methyltransfera…	0.0067475921931336	0.0761171933084127	0.00279502882970198	0.039684088707041	0.00658928617343696	0.0739911048841325
68870	3	5.37871430608573	3	Down	1.44688755184535e-05	0.00231434853176816	1.68428331707e-05	0.0526878024074	0.110671791408	NA	NA	NA	NA	NA	GMP synthase [glutamine-hydrolyzing] (predicted)(4896)|GMP synthase, an enzyme that catalyzes the second step in the biosynthesis of GMP from inosine 5'-phosphate (IMP); transcription is not subject to regulation by guanine but is negatively regulated by nutrient starvation(4932)|GMP synthase (glutamine-hydrolyzing), putative / glutamine amidotransferase, putative(3702)|hypothetical protein(4530)	2.08579766695204e-05	0.00260463284649647	1.76153175234015e-05	0.00184402546510442	2.06936074878753e-05	0.00256112761319372
23580	1	10.627004645042	1	Up	2.42521655135e-05	0.00232165490517998	NA	NA	2.42521655135e-05	NA	NA	NA	NA	NA	diacylglycerol O-acyltransferase 2(9606)|diacylglycerol O-acyltransferase 2(10090)|diacylglycerol O-acyltransferase 2(7955)|diacylglycerol acyltransferase family(3702)|hypothetical protein(4530)|hypothetical protein(4530)	3.87437581844973e-05	0.00368481743109068	1.97672388484351e-05	0.00194528848417482	3.74126298522044e-05	0.00347642048278275
90937	5	3.91019007239029	5	Up	2.43662686622199e-05	0.00232670246527983	0.0484949069687	4.81964467999e-07	0.70820403136	NA	0.201698399158	NA	0.967293219759	NA	glutathione peroxidase 7(9606)|glutathione peroxidase 7(10090)|glutathione peroxidase Gpx1(4896)|Hyr1p(4932)|ATGPX6 (GLUTATHIONE PEROXIDASE 6); glutathione peroxidase(3702)|hypothetical protein(4530)|hypothetical protein(4530)	0.000223910397683045	0.0108397670131175	7.50719733899302e-05	0.00436897303863943	0.000213601261978118	0.0102608253677692
111303	2	4.25434699345816	4.5271629778672	Down	1.46905386456637e-05	0.00233993121646415	NA	NA	0.0349678073307	NA	NA	3.2036162028e-05	NA	NA	SRG1 (SENESCENCE-RELATED GENE 1); oxidoreductase, acting on diphenols and related substances as donors, oxygen as acceptor / oxidoreductase, acting on paired donors, with incorporation or reduction of molecular oxygen, 2-oxoglutarate as one donor, and incorporation of one atom each of oxygen into both donors(3702)|oxidoreductase, 2OG-Fe(II) oxygenase family protein(3702)|oxidoreductase, 2OG-Fe(II…	3.40183878802101e-05	0.00339489137077787	2.86665002455842e-05	0.00236047968292229	3.39258584629075e-05	0.0033156092432956
118162	1	6.04232043137836	2.46938775510204	Down	1.48699368780353e-05	0.00235859597116921	NA	NA	1.54548535623e-05	NA	NA	NA	NA	NA	transferase/ transferase, transferring glycosyl groups(3702)|galactosyl transferase GMA12/MNN10 family protein(3702)|XXT5 (XYLOGLUCAN XYLOSYLTRANSFERASE 5); transferase/ transferase, transferring glycosyl groups / xyloglucan 6-xylosyltransferase(3702)	4.95909118258218e-05	0.00425910794838619	2.38170594257607e-05	0.00213614904507883	4.7713169118373e-05	0.00404235695550825
4502	6	3.43218043225764	6.48	Up	2.48469333314987e-05	0.00236070775855585	0.0286265409921	1.74567664516e-06	NA	0.51585906278	0.303193523088	NA	0.91431143942	0.127831260671	N-ethylmaleimide-sensitive factor(9606)|N-ethylmaleimide sensitive fusion protein(10090)|N-ethylmaleimide-sensitive factor a(7955)|NEM-sensitive fusion protein 2(7227)|comatose(7227)|secretory pathway protein Sec18 (predicted)(4896)|ATPase required for the release of Sec17p during the 'priming' step in homotypic vacuole fusion and for ER to Golgi transport; homolog of the mammalian NSF(4932)	0.04309191369627	0.203977412534634	0.154679652215387	0.349623630519857	0.472658757163004	0.526439188945556
17533	1	10.6040006972065	1	Up	2.48165274529e-05	0.00236070775855585	NA	NA	NA	NA	NA	NA	NA	2.48165274529e-05	chromosome 12 open reading frame 23(9606)|expressed sequence AI597468(10090)|zgc:64098(7955)	0.00118545688850493	0.028914130063689	0.00110791379804102	0.0226228334755609	0.00118324791230658	0.0284924488790087
115582	1	7.08822976887227	1.8	Up	2.51466021309008e-05	0.0023832063504508	NA	NA	NA	NA	NA	NA	NA	2.41230039181e-05	zgc:92242(7955)|zgc:100829(7955)	1.54903630408879e-05	0.00225142497079408	1.16923844963203e-05	0.00139237630838114	1.53212596384822e-05	0.00218208613403951
4614	2	6.61589813372146	2	Up	2.55131224499005e-05	0.00240803781576555	NA	NA	NA	NA	NA	NA	0.000817451864067	0.00219301552848	RNA binding motif protein 14(9606)|RNA binding motif protein 14(10090)|zgc:85696(7955)|zgc:110682(7955)	0.0164212182620299	0.12232615118936	0.015400910776469	0.104946248724188	0.0164276832392112	0.120045018598682
40246	1	10.5729503153888	1	Up	2.55991780251e-05	0.00240803781576555	2.55991780251e-05	NA	NA	NA	NA	NA	NA	NA	Nuclear protein of unknown function; expression induced by nitrogen limitation in a GLN3, GAT1-independent manner and by weak acid(4932)	0.000342813270576651	0.0140608013237098	1.94842317903615e-05	0.00193762139439447	0.000137868700745314	0.0078463347721359
116836	1	10.5746596573699	1	Up	2.55554576526e-05	0.00240803781576555	NA	NA	NA	NA	NA	2.55554576526e-05	NA	NA	hypothetical protein(4530)|hypothetical protein(4530)|hypothetical protein(4530)	0.000824178252283655	0.0234211491750135	0.000828711711273921	0.0195402223967766	0.000826877996221931	0.0231346260305251
32488	2	6.61241875480944	2	Up	2.56787192829452e-05	0.00240954101311181	NA	NA	NA	NA	0.0514929358626	NA	NA	3.50572940786e-05	S-phase cyclin A-associated protein in the ER(9606)|S phase cyclin A-associated protein in the ER(10090)|S phase cyclin A-associated protein in the ER(7955)	0.000562906829770715	0.0185510527550716	0.000354232541579722	0.0116888041461735	0.000561446912366991	0.0182933863721
13762	3	4.70207995355446	3.52173913043478	Up	2.6143070464313e-05	0.00243875120140838	NA	0.00709837766776	0.476605122155	NA	NA	0.00017263928511	NA	NA	glutamate-1-semialdehyde 2,1-aminomutaseaminotransferase (predicted)(4896)|GSA2 (glutamate-1-semialdehyde 2,1-aminomutase 2); catalytic/ glutamate-1-semialdehyde 2,1-aminomutase/ pyridoxal phosphate binding / transaminase(3702)|GSA1 (GLUTAMATE-1-SEMIALDEHYDE-2,1-AMINOMUTASE); glutamate-1-semialdehyde 2,1-aminomutase(3702)|hypothetical protein(4530)	0.000155725922098707	0.00859078901011904	6.28347890293382e-05	0.00393126620456844	0.000150449434248111	0.00818433371489436
37690	4	4.11184105533151	4.5	Up	2.62473420605824e-05	0.00243875120140838	NA	NA	NA	0.152258676444	0.934194487538	NA	0.236005802017	1.1444209421e-06	quiescin Q6 sulfhydryl oxidase 1(9606)|quiescin Q6 sulfhydryl oxidase 1(10090)|si:dkey-39n1.2(7955)|CG17843(7227)|CG6690(7227)|CG31413(7227)	9.43525265521647e-05	0.00632184233461336	4.81435953993943e-05	0.00321812684153215	9.26693203299267e-05	0.0060577922771278
37931	4	4.11228415710506	4.5	Up	2.62043669342828e-05	0.00243875120140838	NA	NA	9.99033146696e-10	NA	0.194719156311	NA	0.405212045101	0.910793185722	heat shock transcription factor 2(9606)|heat shock factor 2(10090)|heat shock factor 2(7955)|AT-HSFA7B; DNA binding / transcription factor(3702)|AT-HSFA7A; DNA binding / transcription factor(3702)	0.0475838552780699	0.214066924808104	0.0462094137971753	0.190622346583472	0.0476646247966832	0.205879976873399
94364	2	6.60232908986025	2	Up	2.6164991890384e-05	0.00243875120140838	NA	NA	0.296331153041	NA	NA	6.21602147575e-06	NA	NA	5'-AMP-activated protein kinase-related(3702)|hypothetical protein(4530)	0.00248399692496633	0.0435922234349199	0.00200225399390298	0.0325016510281776	0.00246170093839391	0.042776186714004
10791	1	11.0762207821304	1	Down	1.54759897703e-05	0.00244449706750959	NA	NA	NA	NA	NA	NA	NA	1.54759897703e-05	KIAA1143(9606)|RIKEN cDNA 1110059G10 gene(10090)|zgc:77056(7955)|CG42245(7227)	0.000441405084311308	0.0162050555693667	0.000239797757683488	0.0090497310895678	0.000433128289193126	0.0157785629464159
11923	1	11.0604473927172	1	Down	1.57220339576e-05	0.0024628371293333	NA	NA	NA	NA	NA	NA	NA	1.57220339576e-05	coiled-coil-helix-coiled-coil-helix domain containing 1(9606)|coiled-coil-helix-coiled-coil-helix domain containing 1(10090)|coiled-coil-helix-coiled-coil-helix domain containing 1(7955)	2.91180223363449e-05	0.00313788208766801	2.01968008800215e-05	0.0019578126945558	2.86813009740342e-05	0.00306043345032213
119869	1	7.36542460462928	1.8	Down	1.57099887358743e-05	0.0024628371293333	NA	1.59167760585e-05	NA	NA	NA	NA	NA	NA	ferric-chelate reductase Frp1(4896)|ferric-chelate reductase (predicted)(4896)	6.5042495404986e-05	0.00499575719449353	3.00776408814359e-05	0.00240808050243406	6.24395119046088e-05	0.00462249847680118
5593	6	3.285289073226	7.04347826086957	Up	2.6723375379088e-05	0.00247691060451307	0.0278156944651	3.8183805927e-08	0.183000406343	0.92921965079	0.0285010291575	NA	0.545036317102	NA	glycerol-3-phosphate dehydrogenase 1 (soluble)(9606)|glycerol-3-phosphate dehydrogenase 1 (soluble)(10090)|Glycerol 3 phosphate dehydrogenase(7227)|glycerol-3-phosphate dehydrogenase Gpd1(4896)|glycerol-3-phosphate dehydrogenase Gpd2(4896)|Gpd1p(4932)|Gpd2p(4932)|glycerol-3-phosphate dehydrogenase (NAD+) / GPDH(3702)|hypothetical protein(4530)	0.341388592372929	0.50714708479559	0.0396727273834277	0.176294031361726	0.0944742808009126	0.285214110189547
5578	7	3.39156258932485	7	Down	1.60104408864358e-05	0.00248745821132744	0.0396323459549	7.34877859302e-05	0.230321623421	0.800103198351	NA	0.000100848667469	0.95273952623	0.948531082656	GDP-mannose pyrophosphorylase B(9606)|GDP-mannose pyrophosphorylase B(10090)|GDP-mannose pyrophosphorylase B(7955)|CG1129, isoform B(7227)|mannose-1-phosphate guanyltransferase Mpg1(4896)|GDP-mannose pyrophosphorylase (mannose-1-phosphate guanyltransferase), synthesizes GDP-mannose from GTP and mannose-1-phosphate in cell wall biosynthesis; required for normal cell wall structure(4932)|CYT1 (CYTO…	0.0782459419343533	0.27368215306719	2.67475817466747e-05	0.00227651640199475	0.029478263077782	0.161694006609347
118143	1	7.35606348847091	1.8	Down	1.5961823930103e-05	0.00248745821132744	NA	NA	1.61418507575e-05	NA	NA	NA	NA	NA	OCT6 (ORGANIC CATION/CARNITINE TRANSPORTER 6); carbohydrate transmembrane transporter/ sugar:hydrogen symporter(3702)|AtOCT5 (Arabidopsis thaliana ORGANIC CATION/CARNITINE TRANSPORTER5); carbohydrate transmembrane transporter/ sugar:hydrogen symporter(3702)	0.15378824508765	0.374677237553434	0.00975112628105665	0.0814379253079937	0.358580244268218	0.492674097491265
2096	7	3.28992357773889	7	Up	2.74223384545402e-05	0.00253549616700772	0.211956679563	1.41246613446e-05	0.820961579414	0.0432264387562	0.943978298624	NA	0.00099446103124	0.999040717105	proteasome (prosome, macropain) 26S subunit, ATPase, 2(9606)|proteasome (prosome, macropain) 26S subunit, ATPase 2(10090)|proteasome (prosome, macropain) 26S subunit, ATPase 2(7955)|Rpt1(7227)|19S proteasome regulatory subunit Rpt1 (predicted)(4896)|One of six ATPases of the 19S regulatory particle of the 26S proteasome involved in the degradation of ubiquitinated substrates; required for optimal…	0.00121302581978186	0.0292841378060116	0.00108881146388798	0.0223778785420689	0.00121084030854188	0.0288191247586928
98766	1	7.0328427301412	1.8	Up	2.76215365007079e-05	0.00254313944913116	NA	NA	2.62127638701e-05	NA	NA	NA	NA	NA	hypothetical protein(3702)|hypothetical protein(3702)|hypothetical protein(3702)|hypothetical protein(4530)	0.0985130500639495	0.305543539605215	0.016221169542162	0.108248438091967	0.257071378497695	0.43885778878338
115954	2	3.90360063973698	4.93877551020408	Up	2.76391741550037e-05	0.00254313944913116	NA	NA	0.00958252991201	NA	NA	6.34417302941e-05	NA	NA	PIP2A (PLASMA MEMBRANE INTRINSIC PROTEIN 2A); water channel(3702)|PIP2B (PLASMA MEMBRANE INTRINSIC PROTEIN 2); water channel(3702)|RD28 (RESPONSIVE TO DESICCATION 28); water channel(3702)|PIP2;4 (PLASMA MEMBRANE INTRINSIC PROTEIN 2;4); water channel(3702)|hypothetical protein(4530)|hypothetical protein(4530)|hypothetical protein(4530)|hypothetical protein(4530)	0.000162314607431539	0.00876251543585652	6.90617616372421e-05	0.00416457116664408	0.000155135663103638	0.00831163509202895
5344	5	3.87738711729673	5	Up	2.78104725069723e-05	0.00255270509023441	0.162398561663	0.00384646590959	0.00130331173963	NA	0.978392147501	NA	NA	0.00477700308738	APEX nuclease (apurinic/apyrimidinic endonuclease) 2(9606)|apurinic/apyrimidinic endonuclease 2(10090)|APEX nuclease (apurinic/apyrimidinic endonuclease) 2(7955)|hypothetical protein LOC797209(7955)|AP-endonuclease Apn2(4896)|Apn2p(4932)|endonuclease/exonuclease/phosphatase family protein(3702)|hypothetical protein(4530)	5.36605042534957e-05	0.00444691816243443	2.63666856282599e-05	0.00226371866291149	5.1694369730205e-05	0.00418847527088282
413	6	3.64628156923724	6	Down	1.68082818309553e-05	0.002593583478274	0.0025615373646	0.00735601677201	0.52929663086	0.0427011845773	0.00704235836438	NA	0.105108933693	NA	adenine phosphoribosyltransferase(9606)|adenine phosphoribosyl transferase(10090)|adenine phosphoribosyl transferase(7955)|Adenine phosphoribosyltransferase(7227)|adenine phosphoribosyltransferase (APRT) (predicted)(4896)|Adenine phosphoribosyltransferase, catalyzes the formation of AMP from adenine and 5-phosphoribosylpyrophosphate; involved in the salvage pathway of purine nucleotide biosynthes…	0.000506461404585822	0.0174500675246175	0.00032602510953656	0.0110661121610601	2.71013227813744e-05	0.00300649436091748
31646	2	6.83936316409867	2	Down	1.68303446584031e-05	0.002593583478274	0.936836967002	1.22388501332e-06	NA	NA	NA	NA	NA	NA	phosphoserine phosphatase (predicted)(4896)|Phosphoserine phosphatase of the phosphoglycerate pathway, involved in serine and glycine biosynthesis, expression is regulated by the available nitrogen source(4932)	0.13684962073767	0.355801481602333	0.0242806371416062	0.135625111917107	0.195327197255673	0.39435101319717
92105	2	6.55754206224704	2	Up	2.8436412524797e-05	0.00260385498164862	NA	NA	2.12643150936e-06	NA	NA	0.947414301039	NA	NA	auxin efflux carrier family protein(3702)|hypothetical protein(4530)|hypothetical protein(4530)	0.00166247563482583	0.0351626003300252	0.00104157832077178	0.0217381537314535	0.00162289348619196	0.0339542808092167
101868	1	10.4637963289116	1	Up	2.85516357606e-05	0.00260810592782792	NA	2.85516357606e-05	NA	NA	NA	NA	NA	NA	fatty acid amide hydrolase(7955)|acetamidase (predicted)(4896)	0.0700297489110547	0.258940139088867	0.0512928588124505	0.200991628409095	0.0688911433142727	0.245198139371232
5917	6	3.64300303393564	6	Down	1.70692554033583e-05	0.00261975061978101	0.0919150827981	0.00359413734708	0.978686869116	0.745279154133	NA	NA	0.0748572096994	1.78240128488e-05	large subunit GTPase 1 homolog (S. cerevisiae)(9606)|large subunit GTPase 1 homolog (S. cerevisiae)(10090)|zgc:76988(7955)|nucleostemin 3(7227)|GTP binding protein, HSR1-related (predicted)(4896)|Lsg1p(4932)|GTP-binding family protein(3702)|GTP-binding family protein(3702)|hypothetical protein(4530)	4.62460916608636e-05	0.00407051779457203	2.4381505493586e-05	0.00216031616528028	4.52656920195149e-05	0.00388763710065785
107112	2	6.82827827157987	2	Down	1.71816472836423e-05	0.00262636720514352	NA	NA	NA	NA	NA	1.24017340093e-05	0.0945258168617	NA	cytochrome P450, family 4, subfamily A, polypeptide 22(9606)|cytochrome P450, family 4, subfamily a, polypeptide 12a(10090)|cytochrome P450, family 4, subfamily a, polypeptide 12B(10090)|hypothetical protein(4530)|hypothetical protein(4530)|hypothetical protein(4530)|hypothetical protein(4530)|hypothetical protein(4530)|hypothetical protein(4530)|hypothetical protein(4530)|hypothetical protein(45…	0.000429825644827417	0.0159813752999147	0.000412735368015018	0.0127426424839669	0.00042987960994751	0.0157411471642536
22219	6	3.53026334903997	6	Up	2.8929290200734e-05	0.00263625111110487	0.195842099925	0.00580456417077	0.000130774220733	NA	0.45839427001	NA	0.263794029768	0.0351766671768	eukaryotic translation initiation factor 1B(9606)|eukaryotic translation initiation factor 1B(10090)|zgc:56676(7955)|translation initiation factor eIF1(4896)|Sui1p(4932)|eukaryotic translation initiation factor SUI1, putative(3702)	0.0124414783713929	0.105734063070224	0.0118721273195485	0.0908913648002817	0.0124578728693618	0.103664425385629
102310	1	10.963071407295	1	Down	1.73300008135e-05	0.00263840562585932	NA	NA	NA	NA	NA	NA	NA	1.73300008135e-05	solute carrier family 25 (mitochondrial carrier; phosphate carrier), member 25a(7955)	0.0391730824613272	0.193601019528896	0.0349488834347159	0.165052576345662	0.0389460497826661	0.186580281092009
31840	2	6.54115726135538	2	Up	2.93154815254892e-05	0.00265325590102481	0.0197837468766	0.000105223912378	NA	NA	NA	NA	NA	NA	lipin Ned1(4896)|Mg2+-dependent phosphatidate (PA) phosphatase, catalyzes the dephosphorylation of PA to yield diacylglycerol and Pi, responsible for de novo lipid synthesis; homologous to mammalian lipin 1(4932)	0.000378524330477689	0.0150607057212729	0.000348068448855686	0.0115785868280139	0.00072718267408331	0.0214239203210698
37942	3	5.11138354361814	3	Up	2.93258651647206e-05	0.00265325590102481	NA	NA	NA	0.0387270537812	0.0138941979775	NA	NA	0.000407019348592	TAF1 RNA polymerase II, TATA box binding protein (TBP)-associated factor, 250kDa(9606)|TAF1 RNA polymerase II, TATA box binding protein (TBP)-associated factor(10090)|TAF1 RNA polymerase II, TATA box binding protein (TBP)-associated factor(7955)|TBP-associated factor 1(7227)	0.000179413474685421	0.00939914362205953	7.06543795842567e-05	0.00421174560890374	0.000172410491760941	0.00898245984832463
124001	2	6.54125154910455	2	Up	2.93103463531367e-05	0.00265325590102481	NA	NA	0.611873594847	NA	NA	3.4015697693e-06	NA	NA	peptidyl-prolyl cis-trans isomerase, chloroplast / cyclophilin / rotamase / cyclosporin A-binding protein (ROC4)(3702)|hypothetical protein(4530)	0.115655602678963	0.33021381187575	0.000163676690639861	0.00711682763122237	0.435775264060172	0.518943004710574
101594	2	6.53788044232948	2	Up	2.94945029460624e-05	0.00266215979091019	0.0120194223387	0.000174335409182	NA	NA	NA	NA	NA	NA	xylulose kinase (predicted)(4896)|Xks1p(4932)	0.0449625590105117	0.208189649971561	0.0336541274094344	0.161994782445345	0.00407344436638459	0.0563993943488383
3280	7	3.37291338947928	7	Down	1.76784425052387e-05	0.00268068830772438	0.117443240846	0.00886809257484	0.00217915791899	0.698918670844	0.000659463586946	NA	0.438492637711	0.121509314654	phenylalanyl-tRNA synthetase, alpha subunit(9606)|phenylalanyl-tRNA synthetase, alpha subunit(10090)|phenylalanyl-tRNA synthetase, alpha subunit(7955)|CG2263(7227)|cytoplasmic phenylalanine-tRNA ligase alpha subunit Frs2 (predicted)(4896)|Frs2p(4932)|phenylalanyl-tRNA synthetase, putative / phenylalanine--tRNA ligase, putative(3702)|hypothetical protein(4530)	0.459954451785193	0.530515781083927	0.194721397138383	0.387902765531395	0.194233632623104	0.393568092629378
41238	1	10.9336881844394	1	Down	1.78467670384e-05	0.00269543064405859	NA	NA	NA	NA	NA	NA	NA	1.78467670384e-05	2-oxoglutarate and iron-dependent oxygenase domain containing 1(9606)|2-oxoglutarate and iron-dependent oxygenase domain containing 1(10090)|2-oxoglutarate and iron-dependent oxygenase domain containing 1(7955)	0.000190536420099604	0.00981851494265996	7.43867306552601e-05	0.00434694581491007	0.000182994819343125	0.00931138091530133
107053	6	3.1714604690109	7.97153314355429	Down	1.79810984076919e-05	0.00270494229975076	0.461168520906	0.999462885153	0.45654236482	0.292260284802	0.00113226726177	NA	NA	3.64872871143e-05	glyceraldehyde-3-phosphate dehydrogenase(9606)|glyceraldehyde-3-phosphate dehydrogenase pseudogene(10090)|glyceraldehyde-3-phosphate dehydrogenase(7955)|Glyceraldehyde 3 phosphate dehydrogenase 1(7227)|Glyceraldehyde 3 phosphate dehydrogenase 2(7227)|glyceraldehyde-3-phosphate dehydrogenase Tdh1(4896)|glyceraldehyde 3-phosphate dehydrogenase Gpd3(4896)|GPD(4932)|Glyceraldehyde-3-phosphate dehydro…	0.000858318413680759	0.0240142749067523	0.000756053695907769	0.0184414810799667	0.000857755712334704	0.0235795464587684
38482	3	5.09290293508596	3	Up	3.07883754412997e-05	0.00277234328884616	0.0360227806692	0.000156703009877	0.0410096915856	NA	NA	NA	NA	NA	auxin family transmembrane transporter (predicted)(4896)|Protein of unknown function; green fluorescent protein (GFP)-fusion protein localizes to the ER; YBR287W is not an essential gene(4932)|auxin efflux carrier family protein(3702)|hypothetical protein(4530)	4.06420687067673e-08	3.71573390737806e-05	1.24022794878254e-08	1.35194386632288e-05	3.89555147995167e-08	4.24645077095347e-05
6693	4	4.06686005795741	4.5	Up	3.09918266651771e-05	0.00277808710700553	0.00343826599161	0.00112018399026	NA	0.325541226161	NA	NA	0.0472542610667	NA	phosphoglucomutase 2(9606)|phosphoglucomutase 1(10090)|phosphoglucomutase 2(7955)|Phosphomannomutase 45A(7227)|CG10202(7227)|phosphoglucomutase (predicted)(4896)|Pgm3p(4932)	0.00807194005383788	0.0839076450634463	0.00608677760064012	0.0621759445589467	0.00795389658666694	0.0817661723102338
117417	1	10.3815643299799	1	Up	3.09987297545e-05	0.00277808710700553	NA	NA	NA	NA	NA	3.09987297545e-05	NA	NA	hypothetical protein(4530)|hypothetical protein(4530)|hypothetical protein(4530)|hypothetical protein(4530)|hypothetical protein(4530)	0.00104823582810589	0.0269348139983474	0.000376680106813277	0.0120767732888031	2.90200939864231e-05	0.00306043345032213
100795	1	10.371390517154	1	Up	3.13157147678e-05	0.00279987601682201	NA	NA	NA	NA	NA	NA	NA	3.13157147678e-05	zgc:112083(7955)|MBD2 (methyl-CpG-binding protein)-interacting zinc finger protein-like(7955)	0.000162138264047526	0.00876251543585652	6.59846285268893e-05	0.00406551378632412	0.000156120067910866	0.00834010862635298
5812	5	3.84280002381744	5	Up	3.19618452354265e-05	0.00283756812887537	0.985090012499	0.200014139773	0.00925223092061	NA	NA	5.56072608817e-06	NA	0.446222219289	methionine sulfoxide reductase A(9606)|methionine sulfoxide reductase A(10090)|si:dkey-221h15.1(7955)|peptide methionine sulfoxide reductase (predicted)(4896)|Methionine-S-sulfoxide reductase, involved in the response to oxidative stress; protects iron-sulfur clusters from oxidative inactivation along with MXR2; involved in the regulation of lifespan(4932)|peptide methionine sulfoxide reductase, …	2.35977228096381e-05	0.00278669441612818	2.24434206021386e-05	0.00205854830649131	2.37497299746001e-05	0.00274740753853108
10678	4	4.32228175457727	4	Up	3.19060954589946e-05	0.00283756812887537	NA	8.42371987514e-05	0.00197623301088	0.316127170746	NA	NA	NA	0.58914697048	chromosome 1 open reading frame 128(9606)|RIKEN cDNA 1110049F12 gene(10090)|zgc:77241(7955)|CG6153, isoform B(7227)|DUF1000 family protein(4896)|hypothetical protein(3702)|hypothetical protein(4530)	0.000260602827724249	0.0119321572590641	0.000148400461028332	0.00671879531384184	0.000253150188942603	0.0113345697551521
124438	2	5.56359720743036	2.57142857142857	Up	3.18850429520507e-05	0.00283756812887537	0.0223626090608	0.000185284555015	NA	NA	NA	NA	NA	NA	conserved eukaryotic protein(4896)|Iml2p(4932)|Putative protein of unknown function; green fluorescent protein (GFP)-fusion protein localizes to the cytoplasm and nucleus(4932)	0.0207591113698012	0.138828394158307	0.012223537842599	0.092517603380323	0.0203849521403193	0.134329298665643
116564	1	10.8686926273796	1	Down	1.9045253884e-05	0.00285370169758323	NA	NA	NA	NA	NA	1.9045253884e-05	NA	NA	hypothetical protein(4530)|hypothetical protein(4530)|hypothetical protein(4530)	0.0166991479207322	0.12325188811703	0.0107665504192006	0.0862236710881557	0.00779599542217546	0.080905932718893
22410	3	5.07011791651601	3	Up	3.26912759187102e-05	0.00289135692917801	NA	NA	NA	NA	0.474279262204	NA	0.0319906097252	1.63369374247e-05	heterogeneous nuclear ribonucleoprotein D (AU-rich element RNA binding protein 1, 37kDa)(9606)|heterogeneous nuclear ribonucleoprotein D(10090)|heterogeneous nuclear ribonucleoprotein D(7955)	4.15011195561704e-05	0.00380266322145926	2.64374736230225e-05	0.00226371866291149	4.1384312504998e-05	0.0036824136719203
47101	6	3.50381139285914	6	Up	3.27202543622191e-05	0.00289135692917801	NA	NA	0.0293322039404	0.579873233564	0.0579957817466	0.0210943097058	0.208239361943	0.000171033810281	small nuclear ribonucleoprotein 27kDa (U4/U6.U5)(9606)|small nuclear ribonucleoprotein 27 (U4/U6.U5)(10090)|small nuclear ribonucleoprotein 27 (U4/U6.U5)(7955)|yantar(7227)|hypothetical protein(3702)|hypothetical protein(4530)	0.000391326858985683	0.0151723472467472	4.25421168012218e-06	0.000772902996397583	0.0201252993016648	0.133643681538844
12999	1	10.8155485007959	1	Down	2.00847748355e-05	0.00298585776172145	NA	NA	NA	NA	NA	NA	NA	2.00847748355e-05	zinc finger, CCHC domain containing 9(9606)|zinc finger, CCHC domain containing 9(10090)|zinc finger, CCHC domain containing 9(7955)	1.74853517954848e-05	0.0024114441788149	5.84956517903443e-06	0.000905947411498327	4.16369373588805e-06	0.0010342962411585
124061	2	6.74491368256983	2	Down	2.00680708079596e-05	0.00298585776172145	NA	3.41862373015e-06	0.40512692773	NA	NA	NA	NA	NA	TIM22 inner membrane protein import complex subunit Tim22(4896)|MEE67 (maternal effect embryo arrest 67); P-P-bond-hydrolysis-driven protein transmembrane transporter/ protein transporter(3702)|mitochondrial import inner membrane translocase subunit Tim17/Tim22/Tim23 family protein(3702)|hypothetical protein(4530)	0.00089708712352263	0.024517841429396	0.000465806550483908	0.0137559580082205	0.000286391788341842	0.0122776606829272
39184	2	6.46079049585886	2	Up	3.4034332403037e-05	0.00300048257457379	0.033511883411	7.29507634727e-05	NA	NA	NA	NA	NA	NA	glucan 1,3-beta-glucosidase Bgl2(4896)|Bgl2p(4932)	0.00137370989605385	0.0314354454561363	0.00216253867020674	0.0342566196759445	0.00433595736329866	0.0581997825312519
4962	5	3.95413233749839	5	Down	2.04033791376996e-05	0.00302137382707443	NA	9.74606348084e-05	NA	0.304290156959	0.00213205449649	NA	0.0513459567113	0.798525949508	lectin, mannose-binding 2(9606)|lectin, mannose-binding 2(10090)|lectin, mannose-binding 2(7955)|CG5510(7227)|lectin (predicted)(4896)	0.019338085664331	0.134071339822797	0.00545539233698811	0.0583610998126456	0.123330793859798	0.322509682668257
4711	7	3.34420515170757	7	Down	2.05854721651987e-05	0.00302470800120355	0.0086249058844	0.000779625808617	0.337827240046	0.475962957918	0.15597620754	NA	0.203954320681	0.0019811229773	transducin (beta)-like 3(9606)|transducin (beta)-like 3(10090)|zgc:101778(7955)|CG1671(7227)|U3 snoRNP-associated protein Utp13 (predicted)(4896)|Nucleolar protein, component of the small subunit (SSU) processome containing the U3 snoRNA that is involved in processing of pre-18S rRNA(4932)|TOZ (TORMOZEMBRYO DEFECTIVE); nucleotide binding(3702)|hypothetical protein(4530)	0.114592150622021	0.328888175486513	0.00259001620641566	0.0380672221980553	0.114745158821654	0.312432250103115
25107	2	6.73153221265841	2	Down	2.05743314191997e-05	0.00302470800120355	NA	NA	NA	NA	NA	NA	0.044542362277	3.19368563394e-05	family with sequence similarity 76, member B(9606)|family with sequence similarity 76, member B(10090)|family with sequence similarity 76, member B(7955)	1.6379382458577e-05	0.00233278621930146	1.52846900624739e-05	0.00169218236621342	1.64099107871954e-05	0.00226083286051464
118750	1	10.2738004715355	1	Up	3.45259110278e-05	0.00303675814652638	NA	NA	3.45259110278e-05	NA	NA	NA	NA	NA	hypothetical protein(3702)|four F5 protein-related / 4F5 protein-related(3702)	0.0667888613382032	0.252626439082791	0.000692525935145885	0.0175278248103318	0.0667192388844465	0.241779397578696
265	4	4.29742610875032	4	Up	3.46732825392127e-05	0.00304266080504401	NA	NA	NA	0.124084626052	0.276648758642	NA	0.068086493416	1.465205528e-05	phosphatase and tensin homolog(9606)|phosphatase and tensin homolog(10090)|phosphatase and tensin homolog B (mutated in multiple advanced cancers 1)(7955)|pten, isoform H(7227)	4.3683414598381e-05	0.00390325397108121	3.64880610796974e-05	0.00269308496646038	4.36301536505634e-05	0.00377001772793984
97446	1	10.2645229890192	1	Up	3.4847715021e-05	0.00305090537813185	NA	NA	NA	NA	NA	3.4847715021e-05	NA	NA	calmodulin-binding family protein(3702)|hypothetical protein(4530)|hypothetical protein(4530)|hypothetical protein(4530)|hypothetical protein(4530)	1.76797617219848e-05	0.00242067539480431	1.60491397344452e-05	0.00174227730864372	1.7708095927376e-05	0.00235865655602894
39323	2	6.4372428124161	2	Up	3.55548480616408e-05	0.00309850283946837	0.0188327645332	0.000136071715263	NA	NA	NA	NA	NA	NA	mitochondrial fission protein Fis1 (predicted)(4896)|Fis1p(4932)	0.366964655050455	0.516659495949381	0.37349196678689	0.498071299236533	0.367603670862017	0.496256226159234
100430	1	10.2463929104912	1	Up	3.54852688175e-05	0.00309850283946837	NA	NA	NA	NA	NA	3.54852688175e-05	NA	NA	LEW1 (LEAF WILTING 1); dehydrodolichyl diphosphate synthase(3702)|hypothetical protein(4530)|hypothetical protein(4530)	0.0123719790504441	0.105613817926092	0.0115122686387162	0.0892396161219582	0.0123616468532699	0.103267316819496
62853	2	6.70833704230788	2	Down	2.14821408670038e-05	0.00313217876202788	NA	NA	0.608113847837	NA	NA	2.4503469779e-06	NA	NA	AMI1 (AMIDASE 1); amidase/ hydrolase, acting on carbon-nitrogen (but not peptide) bonds / indoleacetamide hydrolase(3702)|hypothetical protein(4530)|hypothetical protein(4530)	9.67832411343633e-05	0.00637914097727936	7.00668346677157e-05	0.00420727590710254	9.57206025039371e-05	0.00617975698443413
97805	2	6.70861138783774	2	Down	2.14711741920381e-05	0.00313217876202788	NA	NA	0.722684023234	NA	NA	2.06075201143e-06	NA	NA	ATMMH-1 (ARABIDOPSIS THALIANA MUTM HOMOLOG-1); DNA N-glycosylase(3702)|hypothetical protein(4530)	2.95147103840381e-05	0.00314421665712634	1.8944194363201e-05	0.00190924370401163	2.8811579820186e-05	0.00306043345032213
6785	5	3.75694441228043	5.48780487804878	Down	2.15673397157176e-05	0.00313255280185111	0.0392750436735	0.00176048063188	0.0605287379903	0.305879222564	NA	NA	NA	0.00213121147621	N-acetyltransferase 10 (GCN5-related)(9606)|N-acetyltransferase 10(10090)|N-acetyltransferase 10(7955)|lethal (1) G0020(7227)|N-acetyltransferase Nat10 (predicted)(4896)|Essential protein, required for biogenesis of the small ribosomal subunit; heterozygous mutant shows haploinsufficiency in K1 killer toxin resistance(4932)|hypothetical protein(3702)|hypothetical protein(3702)|hypothetical protei…	0.000121631451946885	0.00733202784833871	6.54802488184908e-05	0.00405586112103049	0.00011978510312827	0.00707281123512797
15927	2	6.70339925908768	2	Down	2.1680478649904e-05	0.00313696666083669	NA	NA	NA	NA	0.0623474379777	NA	NA	2.41369711703e-05	WD repeat domain 62(9606)|WD repeat domain 62(10090)|si:ch211-152c12.2(7955)	0.125250485602736	0.342616471668059	0.00461051725637331	0.0530537068940854	0.182858492256048	0.382718558481834
6701	2	6.42564363793502	2	Up	3.63284599415128e-05	0.00315143155131078	0.015327901219	0.000171109514015	NA	NA	NA	NA	NA	NA	mitochondrial RNA-binding protein (predicted)(4896)|Integral inner mitochondrial membrane protein with a role in maintaining mitochondrial nucleoid structure and number; mutants exhibit an increased rate of mitochondrial DNA escape; shows some sequence similarity to exonucleases(4932)	0.1317784320284	0.350132588408072	0.00147135883419651	0.0270175207485382	0.037730920378415	0.183182142967825
42439	1	6.87131206985441	1.8	Up	3.63109871641023e-05	0.00315143155131078	NA	NA	3.33995508799e-05	NA	NA	NA	NA	NA	pseudo-response regulator, putative / timing of CAB expression 1-like protein, putative(3702)|APRR9 (ARABIDOPSIS PSEUDO-RESPONSE REGULATOR 9); protein binding / transcription regulator/ two-component response regulator(3702)|APRR5 (ARABIDOPSIS PSEUDO-RESPONSE REGULATOR 5); transcription regulator/ two-component response regulator(3702)	0.00033508562598923	0.0138464311897614	0.000168405884036996	0.00725373794130174	0.000326961215202612	0.013314274082288
93029	1	6.86412350222932	1.8	Up	3.67553679824743e-05	0.00318118549051968	NA	NA	3.37616419539e-05	NA	NA	NA	NA	NA	hypothetical protein(3702)|glycine-rich protein(3702)|hypothetical protein(4530)|hypothetical protein(4530)	0.000946566295935347	0.0251194587634828	0.000870121618273762	0.0200986038346495	0.000946177837089518	0.0248531716948945
9917	1	10.2048991711835	1	Up	3.69886602811e-05	0.0031940845617226	NA	NA	NA	3.69886602811e-05	NA	NA	NA	NA	syntaxin 17(9606)|syntaxin 17(10090)|syntaxin 17(7955)|Syntaxin 17(7227)	4.10494364925467e-05	0.00379487573874705	2.693581502806e-05	0.0022796441891275	4.03413937056724e-05	0.00362621452177183
116464	1	10.1987390208469	1	Up	3.72172192452e-05	0.00320651719174156	NA	NA	NA	NA	NA	3.72172192452e-05	NA	NA	hypothetical protein(4530)|hypothetical protein(4530)|hypothetical protein(4530)|hypothetical protein(4530)|hypothetical protein(4530)	2.12432057432961e-05	0.0026267285130728	1.99614137419464e-05	0.00194901176206476	2.12818492890151e-05	0.00261112628809206
44173	1	10.1879546252399	1	Up	3.76207565026e-05	0.00323393482597974	NA	3.76207565026e-05	NA	NA	NA	NA	NA	NA	serine/threonine protein kinase Ksp1 (predicted)(4896)	0.00144570617125909	0.0323872539970763	0.00135009509687093	0.0255949132010139	0.00144405422007562	0.0318749102066847
92565	2	4.69260640138379	3.6	Down	2.25411184507826e-05	0.00324909224087726	NA	NA	0.318346955819	NA	NA	2.41646272927e-06	NA	NA	transferase, transferring glycosyl groups(3702)|transferase, transferring glycosyl groups(3702)|hypothetical protein(4530)|hypothetical protein(4530)|hypothetical protein(4530)|hypothetical protein(4530)|hypothetical protein(4530)|hypothetical protein(4530)|hypothetical protein(4530)|hypothetical protein(4530)|hypothetical protein(4530)|hypothetical protein(4530)|hypothetical protein(4530)|hypoth…	7.822717820949e-05	0.00574133947128994	7.41852502875335e-05	0.00434694581491007	7.83515326217711e-05	0.0054966315286293
92465	2	6.4010686906639	2	Up	3.80232053142996e-05	0.00326113504583661	NA	NA	0.509483940257	NA	NA	5.40719310714e-06	NA	NA	FG-GAP repeat-containing protein(3702)|hypothetical protein(4530)	0.0171542131627961	0.125111865532673	0.00849479992504162	0.0753079823195275	0.0167625922891093	0.121039591765061
11237	1	10.677417254951	1	Down	2.30598567557e-05	0.00331127314299936	NA	NA	NA	NA	NA	NA	NA	2.30598567557e-05	family with sequence similarity 59, member A(9606)|family with sequence similarity 59, member A(10090)|zgc:55634(7955)	0.0134130063931676	0.109775173894067	0.0127410248696324	0.0944809332430982	0.01339480635336	0.107552381688587
3672	7	3.08516390863214	8.22076721614543	Down	2.3159698743222e-05	0.0033130604515351	0.0117206461981	0.000118797271512	0.0451869222465	0.11479936182	0.403776904997	0.997577255032	NA	0.00658619213492	NHP2 non-histone chromosome protein 2-like 1 (S. cerevisiae)(9606)|nuclear protein-NHP2-like protein pseudogene(10090)|NHP2 non-histone chromosome protein 2-like 1 (S. cerevisiae)(7955)|zgc:56066(7955)|hoi-polloi(7227)|U3 snoRNP-associated protein Snu13(4896)|RNA binding protein, part of U3 snoRNP involved in rRNA processing, part of U4/U6-U5 tri-snRNP involved in mRNA splicing, similar to human …	0.000496943009377252	0.0172814218058529	0.000170055561864888	0.00731367941483254	0.000474475458148892	0.0167557681293309
117478	2	6.38374939290619	2	Up	3.92645637402873e-05	0.00336000078291321	0.858377747445	3.32251751574e-06	NA	NA	NA	NA	NA	NA	calcium/calmodulin-dependent protein kinase 1D(7955)|replication checkpoint kinase Cds1(4896)|Protein kinase, required for cell-cycle arrest in response to DNA damage; activated by trans autophosphorylation when interacting with hyperphosphorylated Rad9p; also interacts with ARS1 and plays a role in initiation of DNA replication(4932)	2.13163346978599e-05	0.0026267285130728	1.84329181297105e-05	0.00188601359434027	2.11858694972958e-05	0.00261065179692329
68952	3	4.99596870986588	3	Up	3.97268354862661e-05	0.00339190226677671	0.0360876169066	2.36895614521e-05	0.362176150027	NA	NA	NA	NA	NA	WD repeat protein, human WDR68 family(4896)|Putative protein of unknown function; green fluorescent protein (GFP)-fusion protein localizes to the cytoplasm and nucleus; similar to the petunia WD repeat protein an11; overexpression causes a cell cycle delay or arrest(4932)|TTG1 (TRANSPARENT TESTA GLABRA 1); DNA binding / nucleotide binding / protein binding(3702)|hypothetical protein(4530)	0.00267884540703346	0.0453818508823325	0.00168084487670438	0.0293210177163139	0.00261597438110283	0.0440674552690143
97508	1	6.81661559744015	1.8	Up	3.98313501174009e-05	0.00339318348674281	NA	NA	3.62553574391e-05	NA	NA	NA	NA	NA	NHX1 (NA+/H+ EXCHANGER); protein binding / sodium ion transmembrane transporter/ sodium:hydrogen antiporter(3702)|NHX2 (SODIUM HYDROGEN EXCHANGER 2); sodium ion transmembrane transporter/ sodium:hydrogen antiporter(3702)|hypothetical protein(4530)	0.000443911145531092	0.0162549479155584	0.000339771493496135	0.0113425249336484	0.000438360868318714	0.0158672078287216
5093	7	3.31634546200539	7	Down	2.38539190142507e-05	0.00339954216507981	0.0203424132104	0.00638750628701	0.414139360443	0.290478726354	0.106375272842	NA	0.123288722328	0.000403968562484	DEAD (Asp-Glu-Ala-Asp) box polypeptide 52(9606)|DEAD (Asp-Glu-Ala-Asp) box polypeptide 52(10090)|DEAD (Asp-Glu-Ala-Asp) box polypeptide 52(7955)|CG5589(7227)|ATP-dependent RNA helicase Rok1 (predicted)(4896)|ATP-dependent RNA helicase of the DEAD box family; required for 18S rRNA synthesis(4932)|DEAD/DEAH box helicase, putative(3702)|hypothetical protein(4530)	3.17510341847905e-05	0.0032604630828454	2.80139477627092e-05	0.00232175715813829	3.17992617512531e-05	0.00323030350019361
101448	1	10.1184769234616	1	Up	4.03275006506e-05	0.00342774713489595	NA	NA	4.03275006506e-05	NA	NA	NA	NA	NA	early-responsive to dehydration protein-related / ERD protein-related(3702)|hypothetical protein(4530)	2.58961383211595e-05	0.00296489759426612	2.34675110994919e-05	0.00211820445726688	2.59362749557331e-05	0.00292862910277047
100765	1	10.1065728562401	1	Up	4.08104306419e-05	0.00346103493334181	NA	NA	NA	NA	NA	NA	NA	4.08104306419e-05	zgc:110540(7955)	0.000235348347526352	0.0111851546116037	0.000210892819869653	0.00841648186317513	0.00023521578722125	0.0108574687971086
2486	4	4.24785553961384	4	Up	4.09184001364725e-05	0.00346244560440522	NA	NA	NA	0.321636462011	0.794563909795	NA	0.0325406971453	5.02109169833e-06	DnaJ (Hsp40) homolog, subfamily C, member 3(9606)|DnaJ (Hsp40) homolog, subfamily C, member 3(10090)|DnaJ (Hsp40) homolog, subfamily C, member 3(7955)|P58IPK(7227)	0.0653573513475966	0.249444287360452	0.0883461819485281	0.26646514038807	0.112989748213793	0.309885372931615
111813	1	6.79399003780823	1.8	Up	4.13850079089634e-05	0.00349412976574809	NA	NA	3.75069219491e-05	NA	NA	NA	NA	NA	ATTIM23-2; P-P-bond-hydrolysis-driven protein transmembrane transporter/ protein transporter(3702)|ATTIM23-1 (TRANSLOCASE OF INNER MITOCHONDRIAL MEMBRANE 23); P-P-bond-hydrolysis-driven protein transmembrane transporter(3702)|hypothetical protein(4530)|hypothetical protein(4530)	0.00236312961978708	0.0426061864169884	0.00231340581512783	0.0356339932675831	0.0023699242217574	0.0418494656031454
3702	6	3.56450575817993	6	Down	2.46574668098243e-05	0.00349779075860364	0.0403233179105	0.00185390005413	0.384653222781	0.664071915623	0.188946205241	NA	NA	0.000142713044407	PWP2 periodic tryptophan protein homolog (yeast)(9606)|PWP2 periodic tryptophan protein homolog (yeast)(10090)|PWP2 periodic tryptophan protein homolog (yeast)(7955)|CG12325(7227)|U3 snoRNP-associated protein Utp1(4896)|Conserved 90S pre-ribosomal component essential for proper endonucleolytic cleavage of the 35 S rRNA precursor at A0, A1, and A2 sites; contains eight WD-repeats; PWP2 deletion le…	0.00175806394768875	0.0360282345664459	0.00147981430162842	0.0270860734039398	0.000664156966064449	0.0202186216242735
117197	1	10.6016521315987	1	Down	2.48748791904e-05	0.00349779075860364	NA	NA	NA	NA	NA	2.48748791904e-05	NA	NA	hypothetical protein(4530)|hypothetical protein(4530)|hypothetical protein(4530)	0.000639177989483343	0.0199462160063426	0.000394479982777858	0.0123950683723837	0.000628836992354321	0.019520808365067
118478	1	5.81216778203434	2.46938775510204	Down	2.48874646585796e-05	0.00349779075860364	NA	NA	2.35675230949e-05	NA	NA	NA	NA	NA	APK (APS KINASE); ATP binding / adenylylsulfate kinase/ kinase/ transferase, transferring phosphorus-containing groups(3702)|AKN2 (APS-kinase 2); ATP binding / adenylylsulfate kinase/ kinase/ transferase, transferring phosphorus-containing groups(3702)|adenylylsulfate kinase, putative(3702)	0.00352486877865579	0.0531675523814063	0.00760125619168511	0.0708201193243719	0.0786270133969941	0.261616202594225
119810	1	4.68784062757485	3.56215600683242	Down	2.49123824111156e-05	0.00349779075860364	NA	2.24571217638e-05	NA	NA	NA	NA	NA	NA	alpha-1,2-galactosyltransferase Gma12(4896)|alpha-1,2-galactosyltransferase Gmh1 (predicted)(4896)|alpha-1,2-galactosyltransferase Gmh3(4896)|alpha-1,2-galactosyltransferase Gmh2 (predicted)(4896)|alpha-1,2-galactosyltransferase (predicted)(4896)	3.80493518705232e-05	0.00364322544160259	2.30656127636477e-05	0.00208858018194026	3.71283448148271e-05	0.00347184881951987
38048	7	3.30394981384855	7	Down	2.54672687789479e-05	0.00353130454604424	0.0347818236033	4.68224229194e-05	0.437933055347	NA	0.0714008250241	0.99999979918	0.221715281641	0.00799976192139	serine hydroxymethyltransferase 2 (mitochondrial)(9606)|serine hydroxymethyltransferase 2 (mitochondrial)(10090)|serine hydroxymethyltransferase 2 (mitochondrial)(7955)|serine hydroxymethyltransferase Shm2 (predicted)(4896)|Mitochondrial serine hydroxymethyltransferase, converts serine to glycine plus 5,10 methylenetetrahydrofolate; involved in generating precursors for purine, pyrimidine, amino …	0.00049594505091216	0.0172814218058529	0.00125850948224552	0.0246124653716643	0.000982828145776249	0.0254371028366223
100940	3	5.1649163763512	3	Down	2.54665833339688e-05	0.00353130454604424	0.0291492209558	0.000359604741764	0.0177935905513	NA	NA	NA	NA	NA	malic enzyme, malate dehydrogenase (oxaloacetate decarboxylating), Mae2(4896)|Mae1p(4932)|malate oxidoreductase, putative(3702)|hypothetical protein(4530)	0.0767108197926895	0.271133182551196	0.076624262451586	0.248549719553655	0.0768362733256491	0.258970784443234
111688	2	5.32545198596209	2.84705882352941	Down	2.55236868716168e-05	0.00353130454604424	NA	NA	0.228875740875	NA	NA	5.29273802014e-05	NA	NA	NST-K1 (NUCLEOTIDE SUGAR TRANSPORTER-KT 1); nucleotide-sugar transmembrane transporter(3702)|transporter-related(3702)|transporter-related(3702)|hypothetical protein(4530)|hypothetical protein(4530)	1.96523138664774e-05	0.00250894540362028	8.16505089073917e-06	0.0011288481577821	1.89457840749887e-05	0.00242968964820512
117084	1	10.5820394812047	1	Down	2.53675570665e-05	0.00353130454604424	NA	NA	NA	NA	NA	2.53675570665e-05	NA	NA	hypothetical protein(4530)|hypothetical protein(4530)|hypothetical protein(4530)|hypothetical protein(4530)|hypothetical protein(4530)	0.0115979859364079	0.101767838207329	0.0111515750024383	0.0877297989511226	0.011585121515894	0.0995288008497928
97631	2	5.44332145481729	2.57142857142857	Up	4.2073489257459e-05	0.00354436423169114	NA	NA	0.000678461231948	NA	NA	0.00242274496759	NA	NA	GRP2 (GLYCINE RICH PROTEIN 2); double-stranded DNA binding / mRNA binding / nucleic acid binding / single-stranded DNA binding(3702)|ATGRP2B (GLYCINE-RICH PROTEIN 2B); DNA binding / nucleic acid binding / zinc ion binding(3702)|hypothetical protein(4530)|hypothetical protein(4530)	0.00483264154999366	0.0627424309711042	0.00350032440140466	0.0452212567029046	0.00475274610409867	0.0614016764186705
41678	5	3.89548594132189	5	Down	2.58547931734028e-05	0.00356410674331101	0.123494836848	0.000390354189939	0.00402591115927	0.386435791456	NA	0.0463458210129	NA	NA	chromosome 14 open reading frame 21(9606)|RIKEN cDNA 2610027L16 gene(10090)|hypothetical protein LOC100332577(7955)|CG11123(7227)|RNA-binding protein Nop9(4896)|Essential subunit of U3-containing 90S preribosome involved in production of 18S rRNA and assembly of small ribosomal subunit; also part of pre-40S ribosome and required for its export into cytoplasm; binds RNA and contains pumilio domain…	0.000121005238259595	0.00731243169030584	5.59325185790389e-05	0.00360724459338288	0.000117768985824496	0.00697407597990982
92817	2	6.33990490268385	2	Up	4.2590097004918e-05	0.00357200882159167	NA	NA	0.947522073438	NA	NA	3.28578569004e-06	NA	NA	SNI1; transcription repressor(3702)|hypothetical protein(4530)	0.000261921729328086	0.0119732026655107	0.000101877775885784	0.00530775721352004	0.000251384765241995	0.0112911997091737
93146	2	6.34025484829478	2	Up	4.25624764837117e-05	0.00357200882159167	NA	NA	0.00220192528373	NA	NA	0.00141293451044	NA	NA	MSL4 (MECHANOSENSITIVE CHANNEL OF SMALL CONDUCTANCE-LIKE 4)(3702)|MSL5 (MECHANOSENSITIVE CHANNEL OF SMALL CONDUCTANCE-LIKE 5)(3702)|MSL6 (MECHANOSENSITIVE CHANNEL OF SMALL CONDUCTANCE-LIKE 6)(3702)|hypothetical protein(4530)|hypothetical protein(4530)	1.88431393623283e-05	0.00244978098994086	1.74783986237586e-05	0.00184153447507274	1.88841840497623e-05	0.00242968964820512
91147	2	6.33763059752312	2	Up	4.2770038022164e-05	0.00357918183528083	NA	NA	0.357069430058	NA	NA	8.75893565569e-06	NA	NA	RAB18 (RESPONSIVE TO ABA 18)(3702)|hypothetical protein(4530)|hypothetical protein(4530)|hypothetical protein(4530)|hypothetical protein(4530)|hypothetical protein(4530)	0.000263914409376574	0.0120255019140689	0.000118819417630293	0.00585666075561351	0.000252572293978717	0.0113265885378873
74755	2	6.33220677544424	2	Up	4.32022211479707e-05	0.00360738546585556	0.352226639349	8.97620741157e-06	NA	NA	NA	NA	NA	NA	MAPK-activated protein kinase Srk1(4896)|Protein kinase involved in the response to oxidative and osmotic stress; identified as suppressor of S. pombe cell cycle checkpoint mutations(4932)	0.00293938701512473	0.0477136923153866	0.00149883130224025	0.0271914382617652	0.00285464054504145	0.0463847190821879
10372	5	3.59831490378845	5.84012695251727	Down	2.6280999864434e-05	0.00360973341978561	NA	NA	0.0944533060383	0.549028140011	NA	5.38953223487e-05	0.0615032152767	0.0237205616681	zinc finger, AN1-type domain 6(9606)|zinc finger, AN1-type domain 6(10090)|zgc:101121(7955)|CG33936, isoform B(7227)|zinc finger (AN1-like) family protein(3702)|zinc finger (AN1-like) family protein(3702)|zinc finger (AN1-like) family protein(3702)|zinc finger (AN1-like) family protein(3702)|zinc finger (AN1-like) family protein(3702)|zinc finger (AN1-like) family protein(3702)|hypothetical prote…	0.000266155860878821	0.012041083817492	9.72040479231307e-05	0.00517849083879205	0.000255278515376388	0.0113759491867887
117168	1	10.0456768271452	1	Up	4.33728526676e-05	0.00361367356434296	NA	NA	NA	NA	NA	4.33728526676e-05	NA	NA	hypothetical protein(4530)|hypothetical protein(4530)	0.000339960992003525	0.0139640209208173	0.00032349644510652	0.0110066461551128	0.000339880576418789	0.0137025537650943
637	7	3.29253966686141	7	Down	2.70468348361858e-05	0.00363371828742578	0.0247089463571	4.76091361386e-06	0.320906054992	0.950954316204	0.0601658430184	NA	0.75137939761	0.0602817645228	phosphoribosylglycinamide formyltransferase, phosphoribosylglycinamide synthetase, phosphoribosylaminoimidazole synthetase(9606)|phosphoribosylglycinamide formyltransferase(10090)|phosphoribosylglycinamide formyltransferase(7955)|adenosine 3(7227)|phosphoribosylamine-glycine ligase(4896)|Ade5,7p(4932)|phosphoribosylamine--glycine ligase (PUR2)(3702)|hypothetical protein(4530)|hypothetical protein…	0.00183314834331527	0.0368209647765291	0.00191680901389583	0.0316401869958273	0.00184563456865792	0.0363761995444387
3150	3	5.14387272627413	3	Down	2.69196612121876e-05	0.00363371828742578	NA	NA	NA	NA	0.0261768504527	NA	0.0652143232622	0.000116378564049	carbohydrate (N-acetylglucosamine-6-O) sulfotransferase 2(9606)|carbohydrate sulfotransferase 2(10090)|zgc:154070(7955)|Carbohydrate sulfotransferase 2-like(7955)|Carbohydrate sulfotransferase 2-like(7955)	5.05519529208427e-05	0.00430936399185645	2.89632460698229e-05	0.00237247491361538	4.91450512684599e-05	0.0041088496368807
3452	7	3.19182687026904	7.47457627118644	Down	2.73604495540347e-05	0.00363371828742578	0.0568749499771	0.00630010739447	0.25753638147	0.937995253761	0.0769386559519	NA	0.200149490876	9.45052616544e-05	ribosomal RNA processing 9, small subunit (SSU) processome component, homolog (yeast)(9606)|RRP9, small subunit (SSU) processome component, homolog (yeast)(10090)|ribosomal RNA processing 9, small subunit (SSU) processome component, homolog (yeast)(7955)|CG33505(7227)|U3 snoRNP-associated protein Rrp9 (predicted)(4896)|Protein involved in pre-rRNA processing, associated with U3 snRNP; component o…	5.29430990357288e-05	0.00441427815572721	3.30112996425665e-05	0.00254933584324147	5.20317303966937e-05	0.00418944120142924
7061	2	6.5864029301564	2	Down	2.69512518170435e-05	0.00363371828742578	0.0152213923964	0.000124930570093	NA	NA	NA	NA	NA	NA	AAA family ATPase ELf1(4896)|ATP binding cassette protein that cosediments with polysomes and is required for biogenesis of the small ribosomal subunit; Asn/Gln-rich rich region supports [NU+] prion formation and susceptibility to [PSI+] prion induction(4932)	0.0165725053053967	0.123021986737966	0.00456218487976934	0.0526561347659953	0.0265024287937168	0.153637111243919
8001	2	6.57565878390522	2	Down	2.74949052601283e-05	0.00363371828742578	NA	NA	NA	NA	NA	NA	0.00641128083366	0.000303047391273	sialic acid acetylesterase(9606)|sialic acid acetylesterase(10090)|sialic acid acetylesterase(7955)	0.00245288157706033	0.0433684152570455	0.00120736638330706	0.0240303216542758	0.00236621373125928	0.0418163073144588
48373	4	4.10821043044581	4.5	Down	2.66020947604815e-05	0.00363371828742578	0.21146586757	8.23395459178e-05	NA	NA	0.168680769693	NA	NA	0.0148072118821	CTD (carboxy-terminal domain, RNA polymerase II, polypeptide A) small phosphatase 2(9606)|zgc:77714(7955)|NLI interacting factor family phosphatase (predicted)(4896)|Plasma membrane associated protein phosphatase involved in the general stress response; required along with binding partner Whi2p for full activation of STRE-mediated gene expression, possibly through dephosphorylation of Msn2p(4932)…	0.00019873913358777	0.0101125036340118	8.42708084082258e-05	0.00465575682632736	0.000191735259791675	0.00961798359825777
68040	3	4.69165067860724	3.52173913043478	Down	2.69790273243493e-05	0.00363371828742578	NA	NA	NA	0.000172412503193	0.00307761320368	NA	0.0809219096676	NA	glucosidase, beta, acid(9606)|glucosidase, beta, acid(10090)|glucocerebrosidase-like(7955)|CG31414(7227)|CG31148(7227)	0.0135924753135515	0.11051002161121	0.0119812096758772	0.0914371403153036	0.0135479743076483	0.108379021321914
101140	2	6.57536320320611	2	Down	2.7510014732417e-05	0.00363371828742578	NA	NA	0.527738986975	NA	NA	3.68377341707e-06	NA	NA	aspartyl aminopeptidase, putative(3702)|hypothetical protein(4530)	0.000324382401990238	0.0135056090663626	0.000123444569031019	0.00597064976852494	0.000310880094759954	0.0128627206506374
101632	2	6.57902214231417	2	Down	2.73235573466081e-05	0.00363371828742578	0.000112262765165	0.0171908851689	NA	NA	NA	NA	NA	NA	WD repeat protein Crb3(4896)|Essential component of the Rix1 complex (Rix1p, Ipi1p, Ipi3p) that is required for processing of ITS2 sequences from 35S pre-rRNA; highly conserved and contains WD40 motifs; Rix1 complex associates with Mdn1p in pre-60S ribosomal particles(4932)	0.000273286896031474	0.0121976333973607	0.000107934993288918	0.00553181479167184	0.000262492666016832	0.0115814984003448
116480	1	10.5069785003989	1	Down	2.73449551752e-05	0.00363371828742578	NA	NA	NA	NA	NA	2.73449551752e-05	NA	NA	hypothetical protein(4530)|hypothetical protein(4530)	2.34168176874436e-05	0.00278006100003308	2.11965129788388e-05	0.00199585239483804	2.34002261794947e-05	0.00272925600979111
84816	1	10.0316203913591	1	Up	4.3986825411e-05	0.00365679071163508	NA	NA	NA	NA	4.3986825411e-05	NA	NA	NA	NFKB repressing factor(9606)|NF-kappaB repressing factor(10090)	5.05635639108995e-05	0.00430936399185645	2.92886370167929e-05	0.0023785058748709	4.91890049690163e-05	0.0041088496368807
9046	5	3.76190444530039	5	Up	4.42046606689111e-05	0.00366685882122046	NA	NA	0.237917235479	0.0129171970912	1.10346919939e-05	NA	0.979885324929	0.203985186469	jumonji domain containing 6(9606)|jumonji domain containing 6(10090)|jumonji domain containing 6(7955)|phosphatidylserine receptor(7227)|transferase, transferring glycosyl groups(3702)|hypothetical protein(4530)	0.1438210394622	0.363489914431752	0.0213076577811053	0.126365690904391	0.213228546841157	0.407603539613276
32574	2	6.559196888668	2	Down	2.83490990769103e-05	0.00373154860037012	NA	1.8934992874e-05	NA	NA	NA	NA	0.106044665139	NA	TBC1 domain family, member 20(9606)|TBC1 domain family, member 20(10090)|TBC1 domain family, member 20(7955)|CG17883, isoform B(7227)|GTPase activating protein Gyp10(4896)	8.41709680017719e-05	0.00593426262464233	8.03979280558241e-05	0.00456640897186005	8.40874615346597e-05	0.00571512430411349
13169	3	5.12110281658358	3	Down	2.85845329590733e-05	0.00374951923856578	0.24662249003	0.000126881957838	0.00679778409549	NA	NA	NA	NA	NA	sulfite reductase Sir1(4896)|Met5p(4932)|SIR; sulfite reductase (ferredoxin)/ sulfite reductase(3702)|hypothetical protein(4530)	0.00418337219887745	0.0580064260570376	0.00346359388053544	0.045013191611486	0.00414578577918296	0.0569006588637305
84	7	3.09940098159861	7.47457627118644	Up	4.55780567148001e-05	0.00376613789826172	0.785812571241	0.00039369844036	0.686119665397	0.95049804126	0.00875474475931	NA	0.000216994219398	0.870105681009	dihydrolipoamide dehydrogenase(9606)|dihydrolipoamide dehydrogenase(10090)|dihydrolipoamide dehydrogenase(7955)|CG7430(7227)|dihydrolipoamide dehydrogenase Dld1(4896)|Dihydrolipoamide dehydrogenase, the lipoamide dehydrogenase component (E3) of the pyruvate dehydrogenase and 2-oxoglutarate dehydrogenase multi-enzyme complexes(4932)|mtLPD2 (LIPOAMIDE DEHYDROGENASE 2); ATP binding / dihydrolipoyl d…	0.229544401972671	0.443679151318278	0.000202395316303744	0.00821817772876893	0.00475720815352601	0.0614205703075558
41546	1	9.99559885261636	1	Up	4.56001818909e-05	0.00376613789826172	4.56001818909e-05	NA	NA	NA	NA	NA	NA	NA	Putative protein of unknown function; identified by homology with other fungi; GFP-fusion protein localized to the mitochondrion(4932)	6.79872203362262e-05	0.00518900239021672	5.87078482531398e-05	0.00373071263495625	6.76822984478795e-05	0.00494394768713866
2986	6	3.40094675901536	6.48	Down	2.90104499323084e-05	0.00377923418035698	0.687551897106	0.00266901694084	0.141490395617	0.267797484435	0.00124007947015	NA	0.00830222952945	NA	ATPase, H+ transporting, lysosomal 21kDa, V0 subunit b(9606)|ATPase, H+ transporting, lysosomal V0 subunit B(10090)|ATPase, H+ transporting, V0 subunit B(7955)|VhaPPA1-1(7227)|V-type ATPase subunit c''(4896)|Ppa1p(4932)|vacuolar ATP synthase, putative / V-ATPase, putative(3702)|H+-transporting two-sector ATPase, C subunit family protein(3702)|hypothetical protein(4530)	5.46681735769855e-05	0.00451721683824759	3.08824070027571e-05	0.0024460232824918	5.37862991855349e-05	0.0043062465862046
64454	1	10.4510288733005	1	Down	2.89185045095e-05	0.00377923418035698	NA	2.89185045095e-05	NA	NA	NA	NA	NA	NA	conserved fungal protein(4896)	0.000241739836414688	0.0113810472486131	9.95437305525888e-05	0.00526356046888334	0.000232764073860203	0.0107970529972928
14601	2	6.54011799656883	2	Down	2.93721420639825e-05	0.00381324840240929	NA	NA	NA	NA	NA	NA	0.147532607429	1.41396177257e-05	AT rich interactive domain 2 (ARID, RFX-like)(9606)|AT rich interactive domain 2 (ARID, RFX-like)(10090)|AT rich interactive domain 2 (ARID, RFX-like)(7955)	0.000303561996727352	0.0130159668853958	0.000294234232042562	0.0102918567400458	0.000302795794472841	0.0126762753426134
31948	2	6.53242556836895	2	Down	2.97949310235482e-05	0.00385493529068835	0.00984931975582	0.000215080485176	NA	NA	NA	NA	NA	NA	DNA-directed RNA polymerase I complex subunit Rpa43(4896)|A43(4932)	0.000245278857222293	0.0114904022667673	0.000243391718459363	0.00908916419962269	0.00024607388350835	0.0111881646398225
5829	3	5.10304126140916	3	Down	2.99773322293271e-05	0.00386534247442708	0.164797436982	2.14047320132e-05	0.0636607527897	NA	NA	NA	NA	NA	threonine ammonia-lyase(4896)|Ilv1p(4932)|OMR1 (L-O-METHYLTHREONINE RESISTANT 1); L-threonine ammonia-lyase(3702)|hypothetical protein(4530)	0.288888658251162	0.481241437744324	0.00321600067720725	0.0429942882987774	0.157464693016208	0.358213403409431
99577	1	6.98181904190916	1.8	Down	3.01153711738362e-05	0.00386997832484392	NA	NA	2.82977414799e-05	NA	NA	NA	NA	NA	hypothetical protein(3702)|hypothetical protein(3702)|hypothetical protein(4530)	0.000285827562299261	0.0125790757308783	0.000129903983161685	0.00614647527674205	0.000277705106561839	0.0119797840641943
118604	1	5.52684587095115	2.46938775510204	Up	4.69950978641136e-05	0.0038729068802841	NA	NA	3.97639130841e-05	NA	NA	NA	NA	NA	DREB2A; DNA binding / transcription activator/ transcription factor(3702)|DREB2B (DRE/CRT-BINDING PROTEIN 2B); DNA binding / transcription activator/ transcription factor(3702)|AP2 domain-containing transcription factor, putative (DRE2B)(3702)|DNA binding / transcription factor(3702)	0.00640790536127074	0.0742987616608735	0.0036114742094123	0.0460857280698619	0.00622130365021083	0.0717932361784508
6687	1	9.95851416018927	1	Up	4.7322998227e-05	0.00389146971754304	NA	4.7322998227e-05	NA	NA	NA	NA	NA	NA	TatD DNase family Scn1(4896)	0.12053120916815	0.336527980518542	0.120335055652533	0.310613492468496	0.0973787763297427	0.289450370082598
44083	1	4.09002616963995	4.446964725646	Down	3.12558098868372e-05	0.00400296113851389	NA	2.4795371174e-05	NA	NA	NA	NA	NA	NA	cell agglutination protein Mam3(4896)|cell surface glycoprotein (predicted)(4896)|Sim4 and Mal2 associated (4 and 2 associated) protein 5, predicted cell surface glycoprotein(4896)|cell surface glycoprotein (predicted)(4896)|cell surface glycoprotein (predicted)(4896)|cell surface glycoprotein (predicted)(4896)|cell surface glycoprotein (predicted)(4896)|cell surface glycoprotein (predicted), DIP…	0.0296768340900321	0.167549966489978	0.0325863973775134	0.158879008166779	0.0299874696669389	0.163254872320473
119709	1	6.69215456862132	1.8	Up	4.91584232261413e-05	0.0040336507923805	NA	NA	4.36969674533e-05	NA	NA	NA	NA	NA	hypothetical protein(3702)|hypothetical protein(3702)	0.000106475552230938	0.00678416411717903	5.30057827050076e-05	0.00346949167072823	0.000102783904479451	0.00645920492407227
4323	7	3.26072326605758	7	Down	3.19773091834381e-05	0.00407553237881543	0.0845546436539	0.00864453299033	0.180437635991	0.840334374954	0.00196665285915	NA	0.012737684343	0.0440275685758	minichromosome maintenance complex component 7(9606)|minichromosome maintenance deficient 7 (S. cerevisiae)(10090)|MCM7 minichromosome maintenance deficient 7 (S. cerevisiae)(7955)|Minichromosome maintenance 7(7227)|MCM complex subunit Mcm7(4896)|Component of the hexameric MCM complex, which is important for priming origins of DNA replication in G1 and becomes an active ATP-dependent helicase tha…	0.00363989475839032	0.0539549671769344	0.00360496414030955	0.0460441161174643	0.00364896419001426	0.0534464822084672
5590	5	3.84221186758401	5	Down	3.2037475240365e-05	0.00407553237881543	0.0194618761504	0.17779583652	NA	0.0110689954109	NA	NA	0.0518598845179	0.00228400417791	DEAD (Asp-Glu-Ala-Asp) box polypeptide 54(9606)|DEAD (Asp-Glu-Ala-Asp) box polypeptide 54(10090)|DEAD (Asp-Glu-Ala-Asp) box polypeptide 54(7955)|CG32344(7227)|ATP-dependent RNA helicase Dbp10 (predicted)(4896)|Dbp10p(4932)|ATP binding / ATP-dependent helicase/ RNA binding / helicase/ hydrolase, acting on acid anhydrides, in phosphorus-containing anhydrides / nucleic acid binding(3702)|hypothetica…	0.167793443490515	0.390203086763973	0.0130381147205187	0.0956312371539125	0.16252039125865	0.364093979057202
99552	2	6.49032517684319	2	Down	3.22182950447111e-05	0.00408482724698981	NA	NA	0.4955206641	NA	NA	4.65064735867e-06	NA	NA	hypothetical protein(3702)|hypothetical protein(4530)	0.000488761112021692	0.0171846961825273	0.000191137657672688	0.00795480689245129	0.000470116579664084	0.0166550551260493
5708	2	6.48504910417023	2	Down	3.25354919285805e-05	0.00409763443030086	0.0511963558329	4.54903071791e-05	NA	NA	NA	NA	NA	NA	Svf1 family protein Svf1(4896)|Protein with a potential role in cell survival pathways, required for the diauxic growth shift; expression in mammalian cells increases survival under conditions inducing apoptosis(4932)	0.0105151616738335	0.09622883828214	0.0103292765313746	0.0843180747270214	0.0105229977285442	0.0945002539994931
116921	1	10.3353086007382	1	Down	3.24662782133e-05	0.00409763443030086	NA	NA	NA	NA	NA	3.24662782133e-05	NA	NA	hypothetical protein(4530)|hypothetical protein(4530)|hypothetical protein(4530)	0.0162371324273443	0.121911306976194	0.000940317066219465	0.0210011554694973	2.91236501972548e-05	0.00306043345032213
98561	2	6.47105812203303	2	Down	3.33917384843047e-05	0.0041777142382888	NA	NA	0.177774292562	NA	NA	1.34722884254e-05	NA	NA	CTR1 (CONSTITUTIVE TRIPLE RESPONSE 1); kinase/ protein binding / protein serine/threonine kinase/ protein serine/threonine/tyrosine kinase(3702)|hypothetical protein(4530)|hypothetical protein(4530)	0.471911532686425	0.530515781083927	0.301871881305024	0.46186069195446	0.0756630839709907	0.257096646194199
111263	2	5.35539849295707	2.57142857142857	Up	5.15058316097289e-05	0.00421713730128124	NA	NA	0.670046519202	NA	NA	2.91266141058e-05	NA	NA	60S acidic ribosomal protein P3 (RPP3B)(3702)|60S acidic ribosomal protein P3 (RPP3A)(3702)|hypothetical protein(4530)|hypothetical protein(4530)	6.24970962252739e-05	0.00482641063001829	3.86270495175563e-05	0.00277859857214868	6.14149268760804e-05	0.00458058383558387
116269	1	9.86705818735303	1	Up	5.18550522994e-05	0.00423658012417662	NA	NA	NA	NA	NA	5.18550522994e-05	NA	NA	hypothetical protein(4530)|hypothetical protein(4530)|hypothetical protein(4530)|hypothetical protein(4530)|hypothetical protein(4530)|hypothetical protein(4530)	5.68216565400735e-05	0.00464639809875275	3.78547029385046e-05	0.00275711824209606	5.59368776485876e-05	0.00440378607310075
8709	3	4.47134280666244	3.52173913043478	Up	5.23173637110842e-05	0.00425600631099462	NA	2.13470481931e-06	NA	0.949416978687	NA	NA	NA	0.632921689555	dihydrodiol dehydrogenase (dimeric)(9606)|dihydrodiol dehydrogenase (dimeric)(10090)|dihydrodiol dehydrogenase (dimeric), like(7955)|zgc:101723(7955)|CG3609(7227)|dihydrodiol dehydrogenase (predicted)(4896)	0.388354949291971	0.521740535481954	0.0128553806299843	0.0948147031831753	0.0643169563932092	0.237056060283875
102040	1	9.85840785930163	1	Up	5.23055612287e-05	0.00425600631099462	NA	5.23055612287e-05	NA	NA	NA	NA	NA	NA	RNA-binding splicing factor(4896)	8.13260821108057e-05	0.00583530080806191	4.32334443344921e-05	0.00295971565055115	7.91894772194126e-05	0.00552804966343003
1382	2	6.22642430791742	2	Up	5.25546099632469e-05	0.00426615141134203	NA	NA	NA	NA	0.989321254074	NA	NA	3.94874621681e-06	clusterin(9606)|clusterin(10090)|clusterin (complement lysis inhibitor, SP-40,40, sulfated glycoprotein 2, testosterone-repressed prostate message 2, apolipoprotein J)(7955)	0.0881402922446593	0.290994749754767	0.0922011624746454	0.272773000715699	0.0884783212742988	0.277529397667674
14280	1	10.2783037246349	1	Down	3.43707816675e-05	0.00428518328882833	NA	NA	NA	NA	NA	NA	NA	3.43707816675e-05	REST corepressor 2(9606)|REST corepressor 2(10090)|REST corepressor 2(7955)	0.000259753058905648	0.0119124938438574	0.00011591702252931	0.00579246348373971	0.000249140760340745	0.0112464003940416
54461	1	10.2748628892835	1	Down	3.44892495655e-05	0.00428518328882833	NA	NA	NA	NA	NA	NA	NA	3.44892495655e-05	putative solute carrier family 22 member ENSG00000182157(9606)|solute carrier family 22, member 17-like(7955)	0.00392448527464626	0.0561426588274269	0.00380845665072062	0.0476342799623671	0.00393016419155639	0.0553346813299012
91721	2	5.52830766682765	2.57142857142857	Down	3.45898358274149e-05	0.00428518328882833	NA	NA	0.0475984491516	NA	NA	0.000120164938963	NA	NA	pentatricopeptide (PPR) repeat-containing protein(3702)|pentatricopeptide (PPR) repeat-containing protein(3702)|hypothetical protein(4530)	0.0964733956639617	0.302026839711477	0.000265392939961899	0.00966808059691534	0.102561119135309	0.296177991117757
70791	5	3.7150103259145	5	Up	5.33074160758567e-05	0.0043180146068796	0.0458925905649	7.77440696603e-06	0.537955706992	0.0964884130074	NA	0.462728287033	NA	NA	yippee-like 2 (Drosophila)(9606)|yippee-like 2 (Drosophila)(10090)|yippee-like 1-like(7955)|CG15309, isoform B(7227)|yippee-like protein(4896)|Moh1p(4932)|yippee family protein(3702)|hypothetical protein(4530)	0.000147254298647549	0.00838048460294945	0.000117183420388424	0.00582668859762933	0.000872411956902834	0.0237890340361907
40775	7	3.14534362981755	7.47457627118644	Down	3.53881103031481e-05	0.00436374470695259	0.137567121784	0.000161152440171	0.147599401665	0.292914027104	NA	0.91126414143	0.718866920968	0.000230739230405	cirrhosis, autosomal recessive 1A (cirhin)(9606)|cirrhosis, autosomal recessive 1A (human)(10090)|cirrhosis, autosomal recessive 1A (cirhin)(7955)|CG5018(7227)|U3 snoRNP protein Utp4 (predicted)(4896)|Subunit of U3-containing 90S preribosome and Small Subunit (SSU) processome complexes involved in production of 18S rRNA and assembly of small ribosomal subunit; member of t-Utp subcomplex involved …	0.460682990924993	0.530515781083927	0.0146796661613441	0.102399974980264	2.07878950379689e-09	3.46570894803596e-06
94856	1	10.2454420915685	1	Down	3.5519024928e-05	0.00436374470695259	NA	NA	NA	NA	NA	3.5519024928e-05	NA	NA	amine oxidase/ copper ion binding / quinone binding(3702)|hypothetical protein(4530)	5.92650351023741e-05	0.00473152007006053	3.08967728153294e-05	0.0024460232824918	5.7339526220646e-05	0.00440398712387993
124287	1	10.2440272655046	1	Down	3.55693137368e-05	0.00436374470695259	NA	NA	NA	NA	NA	NA	NA	3.55693137368e-05	protein phosphatase 4 (formerly X), catalytic subunit a(7955)|protein phosphatase 4, catalytic subunit-like(7955)	0.000130213564502135	0.00770461971841232	0.000119554565656009	0.00586231055332629	0.000130180348473208	0.00751440211085063
44215	4	3.91357571984417	4.5	Up	5.44387741138047e-05	0.0043960943057004	NA	0.000160890212002	0.000592582587706	0.704344493175	NA	NA	NA	0.198888025666	spermidine/spermine N1-acetyltransferase family member 2(9606)|spermidine/spermine N1-acetyl transferase 2(10090)|zgc:92773(7955)|diamine N-acetyltransferase 2-like(7955)|spermidine/spermine N1-acetyltransferase family member 2(7955)|CG4210, isoform B(7227)|N-acetyltransferase Ats1 (predicted)(4896)|GCN5-related N-acetyltransferase (GNAT) family protein(3702)|GCN5-related N-acetyltransferase (GNA…	6.32465909261738e-05	0.00487101869573265	3.81242022493537e-05	0.00275711824209606	6.24661956324484e-05	0.00462249847680118
44834	2	6.20675626061045	2	Up	5.45032663398979e-05	0.0043960943057004	NA	NA	NA	NA	0.0155384225287	NA	NA	0.000261500837537	microtubule-associated protein tau(9606)|microtubule-associated protein tau b(7955)	0.000317523005570582	0.0133845646853466	0.000120078303944912	0.00587782260864712	0.000305095458241793	0.0127199025063371
55565	4	4.28265321350117	4	Down	3.64288536562602e-05	0.00445477875243603	NA	NA	NA	0.887249509307	0.380396983174	NA	0.0317031339341	3.39534835565e-06	cyclin-dependent kinase 8(9606)|cyclin-dependent kinase 8(10090)|cyclin-dependent kinase 8(7955)|Cyclin-dependent kinase 8(7227)	0.048478394566129	0.215257153380333	0.0347150541574768	0.164465513322612	0.0476463248670386	0.205879976873399
22191	2	6.41926640822501	2	Down	3.67608961544627e-05	0.00448092865697597	0.226065773895	1.17506320265e-05	NA	NA	NA	NA	NA	NA	beta-glucosidase Adg3 (predicted)(4896)|Putative protein of unknown function(4932)	0.00522949326524773	0.0658145195930955	0.00304068073696885	0.0415320353962271	0.00511155780505644	0.0639046190167223
95558	1	9.79283306403139	1	Up	5.58504450379e-05	0.00449519006569374	NA	NA	5.58504450379e-05	NA	NA	NA	NA	NA	tetratricopeptide repeat (TPR)-containing protein(3702)|hypothetical protein(4530)	0.000175442904050756	0.00929421081608697	7.67906179601528e-05	0.00442357661428181	0.000167832324514072	0.00882505332352102
8076	4	4.15045907200174	4	Up	5.65951881874759e-05	0.00454548090889623	NA	8.30117936559e-07	0.550839369448	0.2636715211	NA	NA	0.511312153507	NA	peroxiredoxin 5(9606)|peroxiredoxin 5(10090)|peroxiredoxin 5(7955)|Peroxiredoxin 5(7227)|thioredoxin peroxidase(4896)|peroxiredoxin type 2, putative(3702)|hypothetical protein(4530)|hypothetical protein(4530)	0.0386727379803001	0.192254295674218	0.0292379497014773	0.150110135609473	0.0258491992267816	0.151712156654679
1193	2	6.40759705822375	2	Down	3.75654765191263e-05	0.0045585406786462	NA	NA	NA	NA	3.07345650058e-05	NA	0.0884717952339	NA	insulin-like growth factor binding protein 7(9606)|insulin-like growth factor binding protein 7(10090)|insulin-like growth factor binding protein 7(7955)|insulin-like growth factor binding protein 7-like(7955)	0.0274398229511752	0.16101438138348	0.0275319579310478	0.145072418766011	0.0274867359280605	0.156186149161342
118650	1	6.85009666614084	1.8	Down	3.76381131767196e-05	0.0045585406786462	NA	NA	3.44795211781e-05	NA	NA	NA	NA	NA	CKI1 (CYTOKININ-INDEPENDENT 1); protein histidine kinase/ two-component response regulator(3702)|ATHK1 (histidine kinase 1); histidine phosphotransfer kinase/ osmosensor/ protein histidine kinase(3702)	8.59608531173283e-05	0.00597905699939285	5.09979336735525e-05	0.00336135682831587	8.48024910517043e-05	0.00573621050450454
91007	2	6.1802207031358	2	Up	5.72465488571979e-05	0.0045880748850476	NA	NA	0.99364072835	NA	NA	4.31220222046e-06	NA	NA	heavy-metal-associated domain-containing protein(3702)|hypothetical protein(4530)|hypothetical protein(4530)|hypothetical protein(4530)	0.000253776451737999	0.0117781021729557	0.000115937211383172	0.00579246348373971	0.000246722281415886	0.0111881646398225
2994	7	3.22634587417263	7	Down	3.8297768041747e-05	0.00462366270284901	0.819715642651	0.000289450309819	0.203873699819	0.507130344667	0.782489679644	NA	0.373455051996	2.16907980081e-05	cysteine conjugate-beta lyase 2(9606)|cysteine conjugate-beta lyase 2(10090)|Kynurenine--oxoglutarate transaminase 3-like(7955)|cysteine conjugate-beta lyase 2(7955)|Kynurenine--oxoglutarate transaminase 3-like(7955)|Kynurenine--oxoglutarate transaminase 3-like(7955)|CG6950, isoform C(7227)|aminotransferase class I and II(4896)|Bna3p(4932)|aminotransferase class I and II family protein(3702)|hypo…	0.0770459229706368	0.271657557000978	0.0707315675747947	0.238879181149289	0.0768066782932445	0.258970784443234
20987	3	4.57308900242109	3.52173913043478	Down	3.85556146949507e-05	0.00463786114461919	NA	NA	NA	NA	0.0145272338684	NA	0.0591265825994	4.5893217321e-05	synaptogyrin 2(9606)|synaptogyrin 2(10090)|synaptogyrin 2a(7955)|synaptogyrin 2b(7955)	0.000139461939512029	0.00806695086251206	0.000133428623557181	0.0062609835245987	0.000138909599776454	0.0078604883340852
31130	3	5.00633214028508	3	Down	3.86600575509685e-05	0.00463786114461919	NA	NA	NA	NA	0.0293419202601	NA	0.0189446055667	0.000539956322282	small nuclear RNA activating complex, polypeptide 3, 50kDa(9606)|small nuclear RNA activating complex, polypeptide 3(10090)|small nuclear RNA activating complex, polypeptide 3(7955)	0.156112191455423	0.376969009412243	0.148349356697874	0.342694389724601	0.156054512287696	0.357100992789366
3060	7	3.14554495707331	7	Up	5.83770805744306e-05	0.00466881170357825	0.970056231816	0.000616159010034	5.18241889424e-06	0.17848272962	0.96738695304	NA	0.513473294062	0.996813163957	developmentally regulated GTP binding protein 1(9606)|developmentally regulated GTP binding protein 1(10090)|developmentally regulated GTP binding protein 1(7955)|upstream of RpIII128(7227)|GTPase Rbg1 (predicted)(4896)|Member of the DRG family of GTP-binding proteins; associates with translating ribosomes; interacts with Tma46p, Ygr250cp, Gir2p and Yap1p via two-hybrid(4932)|GTP-binding protein,…	0.306186251531907	0.490029779743776	0.0387768592769672	0.174443376674819	0.291342155236089	0.458297387655158
16780	2	6.38442609340591	2	Down	3.92153136301386e-05	0.00468231510285628	NA	NA	NA	0.0527123854325	NA	NA	NA	5.4031283587e-05	family with sequence similarity 173, member B(9606)|family with sequence similarity 173, member B(10090)|family with sequence similarity 173, member B(7955)|CG3337(7227)	0.00162879691494776	0.0348929419224862	0.000524351423700089	0.0147450857467325	0.00155363803340243	0.0333584917747664
105262	7	3.0297387145626	8.01818181818182	Down	3.92776439027222e-05	0.00468231510285628	0.984436316548	0.00195730296301	0.0077407406791	0.507970748915	0.000371045437031	0.336712927663	NA	0.046160777917	protein phosphatase 1, catalytic subunit, alpha isozyme(9606)|protein phosphatase 1, catalytic subunit, alpha isoform(10090)|protein phosphatase 1, catalytic subunit, alpha isoform b(7955)|protein phosphatase 1, catalytic subunit, alpha isoform a(7955)|Protein phosphatase 1alpha at 96A(7227)|serine/threonine protein phosphatase PP1(4896)|Glc7p(4932)|TOPP5; protein serine/threonine phosphatase(370…	0.00977371562312158	0.0921512469030313	0.00720913588639126	0.0685642044604366	0.0096247239643042	0.0897906275827221
94715	2	6.37924946407904	2	Down	3.95936347552684e-05	0.0047051884010579	NA	NA	0.522870099621	NA	NA	5.50377296704e-06	NA	NA	MATE efflux family protein(3702)|hypothetical protein(4530)	0.00517778002994146	0.0653377745363317	0.000888696166069662	0.0202960731174427	0.000443948576744887	0.0160285230090492
55839	4	3.99660179183589	4.5	Down	4.01450692281131e-05	0.00474099592852169	0.0213529588226	NA	NA	NA	0.681086555334	NA	0.196772022212	2.51681790223e-07	DEAD (Asp-Glu-Ala-Asp) box polypeptide 3, Y-linked(9606)|DNA segment, Chr 1, Pasteur Institute 1(10090)|pl10(7955)|DEAD (Asp-Glu-Ala-Asp) box polypeptide 3(7955)|ATP-dependent RNA helicase Sum3(4896)|ATP-dependent DEAD (Asp-Glu-Ala-Asp)-box RNA helicase, required for translation initiation of all yeast mRNAs; mutations in human DEAD-box DBY are a frequent cause of male infertility(4932)|hypotheti…	4.11454610033408e-05	0.00379487573874705	3.94733913109242e-05	0.00279688714133554	4.14469677984114e-05	0.0036824136719203
94945	1	10.1230107606112	1	Down	4.01450761839e-05	0.00474099592852169	NA	NA	4.01450761839e-05	NA	NA	NA	NA	NA	protein phosphatase 2C-related / PP2C-related(3702)|hypothetical protein(4530)	0.0189227818182902	0.132553010947598	0.0178585097224872	0.114125339922149	0.0189201946852955	0.129866051753038
56272	2	6.15741802075166	2	Up	5.97132191289067e-05	0.00476561773464784	0.141968981977	3.15893866441e-05	NA	NA	NA	NA	NA	NA	serine/threonine protein phosphatase Pzh1(4896)|Ppz1p(4932)	4.87760911825194e-05	0.00422755956053506	3.15779197033633e-05	0.00245660119586954	4.77803112022886e-05	0.00404235695550825
27027	3	4.98574110113548	3	Down	4.08081901617202e-05	0.00478946650415062	NA	NA	0.0081409848365	NA	NA	NA	0.00105769341095	0.0370786326309	coenzyme Q10 homolog A (S. cerevisiae)(9606)|coenzyme Q10 homolog A (yeast)(10090)|wu:fa99e11(7955)|aromatic-rich family protein(3702)|hypothetical protein(4530)	5.8229344823152e-05	0.00472782046449248	4.2674484576556e-05	0.00293782688185876	5.74612674300388e-05	0.00440398712387993
43205	1	6.80362602313226	1.8	Down	4.07160847037718e-05	0.00478946650415062	NA	NA	NA	3.69686968422e-05	NA	NA	NA	NA	Cytochrome b5-related(7227)|CG17928(7227)	0.000228681602675053	0.0110038947080074	9.90760546535473e-05	0.00524862344110437	0.000221133507035682	0.0104805449103767
6380	2	6.36029437564262	2	Down	4.10101394569311e-05	0.00479831289096543	0.0184062410711	0.000162387798077	NA	NA	NA	NA	NA	NA	inositol phosphorylceramide synthase (predicted)(4896)|Aur1p(4932)	8.19581596749996e-05	0.00583632703896693	7.28896626511337e-05	0.00429488319928988	8.1578563272002e-05	0.00559830421369268
113123	2	5.2823662059684	2.57142857142857	Up	6.09124226357362e-05	0.00485111140692883	NA	NA	0.493319079474	NA	NA	4.13405644858e-05	NA	NA	kinesin-related protein (MKRP2)(3702)|kinesin motor protein-related(3702)|hypothetical protein(4530)	0.00993271183558395	0.0931236913146279	0.00970853963606517	0.081311888405839	0.00991387060267807	0.091494275682547
31185	2	5.27988217169126	2.57142857142857	Up	6.12606683058763e-05	0.00485843237407419	NA	NA	NA	NA	0.000376232050469	NA	NA	0.0181027785594	protein phosphatase, Mg2+/Mn2+ dependent, 1D(9606)|protein phosphatase 1D magnesium-dependent, delta isoform(10090)|zgc:103518(7955)|protein phosphatase 1D-like(7955)|protein phosphatase 1D magnesium-dependent, delta isoform(7955)	0.00439372463954827	0.0596190996448597	2.30911079072892e-06	0.000554617101956264	0.00630920167562025	0.0723655984987572
116854	2	5.28027440711968	2.57142857142857	Up	6.12055485548967e-05	0.00485843237407419	NA	NA	0.706976816858	NA	NA	3.26594205898e-05	NA	NA	protein kinase, putative(3702)|protein kinase, putative(3702)|hypothetical protein(4530)	0.00150330798034297	0.0331605414221895	0.00075904717651003	0.0184660215250191	0.00145052131352449	0.0319927432435106
93654	1	4.78594604102295	3.04878048780488	Up	6.14002660570217e-05	0.00485933754896792	NA	NA	4.67488491896e-05	NA	NA	NA	NA	NA	heavy-metal-associated domain-containing protein(3702)|heavy-metal-associated domain-containing protein(3702)|heavy-metal-associated domain-containing protein(3702)|heavy-metal-associated domain-containing protein(3702)	0.000453958057669668	0.0164532727441852	0.000448937573004765	0.0134075750201276	0.000455207584731702	0.0163724535107435
116566	1	9.69146986915982	1	Up	6.1808487227e-05	0.00488145404643405	NA	NA	NA	NA	NA	6.1808487227e-05	NA	NA	hypothetical protein(4530)|hypothetical protein(4530)|hypothetical protein(4530)	2.94284625409382e-05	0.00314421665712634	2.67373525713221e-05	0.00227651640199475	2.94406102696602e-05	0.00306553016535939
62463	3	4.41317965111446	3.52173913043478	Up	6.22590539193006e-05	0.0049068159563966	NA	NA	9.54605776153e-06	NA	0.945215683386	NA	0.00418209921829	NA	heterogeneous nuclear ribonucleoprotein A3(9606)|heterogeneous nuclear ribonucleoprotein A3(10090)|heterogeneous nuclear ribonucleoprotein, putative / hnRNP, putative(3702)|heterogeneous nuclear ribonucleoprotein, putative / hnRNP, putative(3702)|hypothetical protein(4530)	0.0633298261686739	0.245640335742789	0.043932297308064	0.186028468945669	0.0622717996465014	0.233274519694389
5116	2	6.34383307750608	2	Down	4.22810734449915e-05	0.00491666629823983	NA	NA	NA	NA	0.564377257174	NA	NA	5.47327281498e-06	FGFR1 oncogene partner(9606)|Fgfr1 oncogene partner(10090)|FGFR1 oncogene partner(7955)	0.000734450893446703	0.0218424000231547	0.000349452228966051	0.0115862655764834	0.000474732969016043	0.0167557681293309
117504	1	6.78207017762481	1.8	Down	4.22276206250078e-05	0.00491666629823983	NA	NA	NA	NA	NA	NA	NA	3.81835689747e-05	SUMO1/sentrin/SMT3 specific peptidase 3b(7955)|SUMO1/sentrin/SMT3 specific peptidase 3a(7955)	0.0147071502904902	0.115369513848069	0.00819339646496123	0.0737394134995789	0.0216793728357856	0.138709289029356
1045	5	3.77079001558526	5	Down	4.26611552123706e-05	0.00493061503946877	0.0536416503857	0.00447238617038	0.234904510638	NA	0.474670836043	NA	NA	0.000242386365389	dyskeratosis congenita 1, dyskerin(9606)|dyskeratosis congenita 1, dyskerin homolog (human)(10090)|dyskeratosis congenita 1, dyskerin(7955)|Nucleolar protein at 60B(7227)|pseudouridylate synthase (predicted)(4896)|Cbf5p(4932)|NAP57 (Arabidopsis thaliana homologue of NAP57); pseudouridine synthase(3702)|hypothetical protein(4530)|hypothetical protein(4530)	7.29002369903985e-05	0.00543720662311019	6.35201969702522e-05	0.00395668004951843	7.27307406344228e-05	0.00520539053298185
21629	1	10.0652510842751	1	Down	4.25321165336e-05	0.00493061503946877	NA	4.25321165336e-05	NA	NA	NA	NA	NA	NA	TPR repeat-containing protein YDR161W-like(7955)|conserved fungal protein(4896)	0.000153821116835457	0.00855745695290093	8.25768079687831e-05	0.00460707065246309	0.000149112816054651	0.00817849136242186
3499	8	2.91727816483563	8.64285714285714	Down	4.29676970530632e-05	0.00493594675025628	0.056829724652	0.19675965076	0.356239081653	0.257317173053	0.266085066599	0.00372759210522	0.226714248517	0.000198579339729	coatomer protein complex, subunit beta 2 (beta prime)(9606)|coatomer protein complex, subunit beta 2 (beta prime)(10090)|coatomer protein complex, subunit beta 2(7955)|beta'-coatomer protein(7227)|coatomer beta' subunit (predicted)(4896)|Essential beta'-coat protein of the COPI coatomer, involved in ER-to-Golgi and Golgi-to-ER transport; contains WD40 domains that mediate cargo selective interact…	0.00754607318049318	0.0809774368576182	0.00720605836852501	0.0685592125563982	0.00761866258823107	0.0800030141073157
56670	2	6.33559919169559	2	Down	4.29313997313396e-05	0.00493594675025628	NA	NA	NA	NA	NA	NA	0.212640029866	1.47680596684e-05	guanine nucleotide binding protein-like 3 (nucleolar)(9606)|guanine nucleotide binding protein-like 3 (nucleolar)(10090)|guanine nucleotide binding protein-like 3 (nucleolar)(7955)	0.000764368772233865	0.0223568005600126	0.000418305188179848	0.0128307420383044	0.000742625159778352	0.0215871613112185
97718	2	5.26349066057799	2.57142857142857	Up	6.36086267760273e-05	0.00500277890550294	NA	NA	0.966038131941	NA	NA	1.46148293108e-07	NA	NA	RNA-binding protein 45 (RBP45), putative(3702)|hypothetical protein(4530)|hypothetical protein(4530)|hypothetical protein(4530)	0.000169873597123035	0.00911848009405506	0.000163216393540459	0.00711673696265183	0.000187393481855521	0.0094528122101544
15452	2	6.32425440903495	2	Down	4.38437427288473e-05	0.00500624229851768	NA	NA	0.0711764625402	NA	NA	NA	NA	4.51321493031e-05	fucokinase(9606)|fucokinase(10090)|hypothetical LOC100005144(7955)|GHMP kinase-related(3702)|hypothetical protein(4530)	0.0053676596912273	0.0667046814565918	0.00285983581344844	0.0402250454713427	0.00519418513742157	0.0645107778986863
94469	2	6.3251256110531	2	Down	4.37730031919091e-05	0.00500624229851768	NA	NA	0.656637878589	NA	NA	4.8835964332e-06	NA	NA	CBS domain-containing protein(3702)|hypothetical protein(4530)	0.0127122766106925	0.106879662919089	0.0112853378780207	0.0881649293895692	0.012679085988487	0.10458400904706
37954	5	3.66817509465143	5	Up	6.423368425857e-05	0.00502226027183697	0.00135572240711	0.00108766712417	NA	0.0451227519599	0.944812168652	NA	0.172286463395	NA	hepatocyte growth factor-regulated tyrosine kinase substrate(9606)|HGF-regulated tyrosine kinase substrate(10090)|hepatocyte growth factor-regulated tyrosine kinase substrate-like(7955)|Hepatocyte growth factor regulated tyrosine kinase substrate(7227)|sorting receptor for ubiquitinated membrane proteins, ESCRT 0 complex subunit Sst4(4896)|Endosomal protein that forms a complex with Hse1p; requir…	0.000122658880142189	0.00733202784833871	0.000105039143486191	0.00541276255397386	0.000122331701228834	0.00716088599143851
55480	6	3.35845282433329	6	Up	6.40762279457566e-05	0.00502226027183697	3.26359129668e-07	NA	0.936588038942	0.915361157043	0.237041935441	NA	0.0427162242386	0.625748661014	aldehyde dehydrogenase 2 family (mitochondrial)(9606)|aldehyde dehydrogenase 2, mitochondrial(10090)|aldehyde dehydrogenase 2b(7955)|aldehyde dehydrogenase 2 family (mitochondrial)a(7955)|aldehyde dehydrogenase 2, like(7955)|Aldehyde dehydrogenase(7227)|Ald4p(4932)|ALDH2B4 (ALDEHYDE DEHYDROGENASE 2B4); 3-chloroallyl aldehyde dehydrogenase/ ATP binding / aldehyde dehydrogenase (NAD)(3702)	0.00244382970878667	0.0432683564342816	0.00101832506934475	0.0216222475503164	0.00235236792355539	0.0416953168789286
101265	5	3.50429120462257	5.48780487804878	Up	6.42537717122828e-05	0.00502226027183697	NA	NA	0.533118131674	NA	0.78496933767	0.0604531455914	0.337574684772	2.33348258897e-06	glyceraldehyde-3-phosphate dehydrogenase, spermatogenic(9606)|glyceraldehyde-3-phosphate dehydrogenase, spermatogenic(10090)|glyceraldehyde-3-phosphate dehydrogenase, spermatogenic(7955)|GAPC2 (GLYCERALDEHYDE-3-PHOSPHATE DEHYDROGENASE C2); NAD or NADH binding / binding / catalytic/ glyceraldehyde-3-phosphate dehydrogenase (phosphorylating)/ glyceraldehyde-3-phosphate dehydrogenase(3702)|GAPC1 (GL…	7.27386398087288e-05	0.00543720662311019	4.01539098558313e-05	0.00281107004059906	7.0555378195628e-05	0.00506248235144428
56106	4	4.11095843296	4	Up	6.4525460131787e-05	0.00503311865871587	NA	NA	0.213316545259	0.276907351708	NA	NA	0.336153278093	3.63611299282e-06	slowmo homolog 2 (Drosophila)(9606)|slowmo homolog 2 (Drosophila)(10090)|slowmo homolog 2 (Drosophila)(7955)|slowmo(7227)|MSF1-like family protein(3702)|hypothetical protein(4530)	0.00026638062075956	0.012041083817492	0.000118094360623842	0.00584123973612727	0.000257503872190546	0.0114212437333716
20739	3	4.39520620659632	3.52173913043478	Up	6.56927840618703e-05	0.00511365041273397	NA	NA	NA	NA	0.000363655967338	NA	0.97680552595	0.000384228566084	chemokine (C-X-C motif) receptor 4(9606)|chemokine (C-X-C motif) receptor 4(10090)|Cxcr4A-like(7955)|chemokine (C-X-C motif), receptor 4b(7955)|Cxcr4A-like(7955)|chemokine (C-X-C motif) receptor 4a(7955)	0.00878026838246323	0.0871935411688061	0.00880175496123385	0.0766623660452643	0.00879712676781525	0.0858863819681088
11042	3	4.94504921338705	3	Down	4.54067067135052e-05	0.00513827714866349	NA	NA	NA	NA	0.00195330292519	NA	0.372078450321	0.000496332968162	family with sequence similarity 3, member A(9606)|family with sequence similarity 3, member A(10090)|family with sequence similarity 3, member A(7955)	0.000902080429850668	0.0245362414038653	0.000880203061200514	0.0202161387038452	0.000903641571042875	0.0241950682168727
38099	5	3.75592951642392	5	Down	4.52733408781922e-05	0.00513827714866349	NA	NA	0.707803288543	0.652046854803	NA	6.81686466009e-08	0.508773406003	0.436317094382	THO complex 4(9606)|THO complex 4(10090)|zgc:171753(7955)|Aly(7227)|RNA and export factor-binding protein, putative(3702)|hypothetical protein(4530)	5.02631285992113e-06	0.00119710721912508	1.91196488041298e-06	0.00051124317990706	1.8231922620968e-06	0.000637937223362316
91482	1	2.7474720744674	9.89977422199564	Down	4.5175681884454e-05	0.00513827714866349	NA	NA	NA	NA	NA	1.71054132528e-05	NA	NA	hypothetical protein(4530)|hypothetical protein(4530)|hypothetical protein(4530)|hypothetical protein(4530)|hypothetical protein(4530)|hypothetical protein(4530)|hypothetical protein(4530)|hypothetical protein(4530)|hypothetical protein(4530)|hypothetical protein(4530)|hypothetical protein(4530)|hypothetical protein(4530)|hypothetical protein(4530)|hypothetical protein(4530)|hypothetical protein(…	7.37348891292397e-06	0.00153600363643871	2.9327593372666e-06	0.000644343140595426	7.02580147337061e-06	0.00145346909020635
8351	3	4.79948779481413	3	Up	6.64629053208853e-05	0.00515715604004114	NA	NA	NA	0.355730107288	NA	NA	0.0631764998374	2.48399444255e-05	sorting nexin 12(9606)|sorting nexin 12(10090)|sorting nexin 12(7955)|CG6359(7227)	0.000815062047517909	0.0232867828132586	0.00392673488341055	0.0484053702882308	0.0198751427016916	0.132916775472238
55953	4	4.10176107916905	4	Up	6.65237622617351e-05	0.00515715604004114	NA	NA	NA	NA	0.860125701802	8.69445424047e-07	0.788067153125	0.127099461716	N-myc downstream regulated 1(9606)|N-myc downstream regulated gene 1(10090)|N-myc downstream regulated gene 1(7955)|hypothetical protein(4530)|hypothetical protein(4530)|hypothetical protein(4530)|hypothetical protein(4530)	0.214193533429307	0.43109452666194	0.0884648681607225	0.266674249458753	0.0136818287978245	0.108903757222137
7893	3	4.93344828173397	3	Down	4.68091948840884e-05	0.00520378231337509	NA	NA	NA	0.120320683899	0.000222790882953	NA	0.0139333067037	NA	phospholipase D family, member 3(9606)|phospholipase D family, member 3(10090)|phospholipase D family, member 3-like(7955)|CG9248, isoform B(7227)|hypothetical protein(4530)	0.00715605807651984	0.0787944825193183	0.00698853874216868	0.0674852351041038	0.00715722389434361	0.0775420640724337
32577	1	9.97575585349814	1	Down	4.65140633483e-05	0.00520378231337509	NA	NA	NA	NA	NA	NA	NA	4.65140633483e-05	nucleolar protein 12(9606)|nucleolar protein 12(10090)|zgc:56457(7955)|nucleolar protein 12-like(7955)	3.84953590844139e-05	0.00367352009148303	3.61696345092825e-05	0.00268239216750393	3.85532695421357e-05	0.00354765183559484
48572	3	4.93622376074577	3	Down	4.64698026223581e-05	0.00520378231337509	0.0444941809693	0.00785987241204	NA	NA	NA	NA	NA	0.00105914901015	RAD18 homolog (S. cerevisiae)(9606)|RAD18 homolog (S. cerevisiae)(10090)|RAD18 homolog (S. cerevisiae)(7955)|Rad18 homolog Rhp18(4896)|E3 ubiqutin ligase, forms heterodimer with Rad6p to monoubiquitinate PCNA-K164; heterodimer binds single-stranded DNA and has single-stranded DNA dependent ATPase activity; required for postreplication repair(4932)	0.0229995678850575	0.147278299366991	0.017369123683206	0.112310579347077	0.0226538301002444	0.142369291711198
91130	2	6.28958927627114	2	Down	4.67525891093552e-05	0.00520378231337509	NA	NA	0.207867195276	NA	NA	1.6563274963e-05	NA	NA	OBE2 (OBERON2); protein binding / zinc ion binding(3702)|OBE1 (OBERON1); protein binding / zinc ion binding(3702)|hypothetical protein(4530)	2.37386540609247e-05	0.00279170511782044	2.13461044201225e-05	0.00200141188446214	2.35978075195744e-05	0.00274102074065482
96090	1	9.97142538846173	1	Down	4.6715927641e-05	0.00520378231337509	NA	NA	4.6715927641e-05	NA	NA	NA	NA	NA	male sterility MS5 family protein(3702)|hypothetical protein(4530)	0.0490589990589746	0.216511417933415	0.048346924120238	0.195025408968942	0.000740439279394007	0.021545718743927
117832	2	6.28922493672511	2	Down	4.67841585158865e-05	0.00520378231337509	0.00028507083588	0.0120863687401	NA	NA	NA	NA	NA	NA	S-adenosylmethionine-dependent methyltransferase (predicted)(4896)|Mni1p(4932)	0.00526625199460572	0.0660284156131967	0.00311895364189491	0.0423359119341884	0.00512221682525686	0.0639990963127174
117237	1	9.60477175960526	1	Up	6.74063210981e-05	0.0052149106663426	NA	NA	NA	NA	NA	6.74063210981e-05	NA	NA	hypothetical protein(4530)|hypothetical protein(4530)|hypothetical protein(4530)	0.000223882626156648	0.0108397670131175	0.000203130752597633	0.00823429015899945	0.000223829613600276	0.0105481917594834
11061	3	4.92968937247165	3	Down	4.72727571979144e-05	0.00523995015384718	NA	0.0746092017898	NA	0.6596512269	NA	NA	NA	7.67507372483e-06	queuine tRNA-ribosyltransferase 1(9606)|queuine tRNA-ribosyltransferase 1(10090)|queuine tRNA-ribosyltransferase 1(7955)|tRNA-guanine transglycosylase(7227)|queuine tRNA-ribosyltransferase (predicted)(4896)|hypothetical protein(4530)	0.00010698769104144	0.00679875591815356	7.26202592033626e-05	0.00428792372154521	0.000105413685913717	0.00658069314133602
64391	1	9.5964721683642	1	Up	6.79680940284001e-05	0.00524766288497478	NA	6.79680940284e-05	NA	NA	NA	NA	NA	NA	uracil DNA N-glycosylase Thp1(4896)	9.85151598778657e-05	0.00645991912878145	5.57957191447548e-05	0.00360724459338288	9.6638458965588e-05	0.00619666788235904
6748	2	6.28103671483003	2	Down	4.7499268309874e-05	0.00524970776197963	0.161897547763	2.16331896515e-05	NA	NA	NA	NA	NA	NA	RNA-binding protein Seb1(4896)|Nrd1p(4932)	0.000565270034819833	0.0186072977083202	0.000512299141401941	0.0145341163819958	0.000565257207895196	0.0183629002441756
95904	1	9.58621115104039	1	Up	6.86691062171e-05	0.0052910104625692	NA	NA	6.86691062171e-05	NA	NA	NA	NA	NA	hypothetical protein(3702)|hypothetical protein(4530)	0.0154417126224746	0.118443577576773	0.0155989377438542	0.105766725464348	0.015480095174933	0.116518624368017
1902	7	3.18292376075596	7	Down	4.80549916501496e-05	0.00529568801879512	0.0178303644157	0.00629279126036	0.114309294103	0.408198493266	0.513681129175	NA	0.125289256539	0.000625392244915	nuclear VCP-like(9606)|nuclear VCP-like(10090)|nuclear VCP-like(7955)|smallminded(7227)|AAA family ATPase Rix7 (predicted)(4896)|Putative ATPase of the AAA family, required for export of pre-ribosomal large subunits from the nucleus; distributed between the nucleolus, nucleoplasm, and nuclear periphery depending on growth conditions(4932)|CDC48C; ATP binding / ATPase/ nucleoside-triphosphatase/ n…	0.00863213458225091	0.0865105934689375	0.000248640723493992	0.0092117325297604	0.0277210163864384	0.157008202722709
5403	4	4.08923566536291	4	Up	6.93435829821931e-05	0.00532134794994323	0.0351909397895	1.51829558161e-05	NA	0.24416749221	NA	NA	NA	0.603663650168	nuclear protein localization 4 homolog (S. cerevisiae)(9606)|nuclear protein localization 4 homolog (S. cerevisiae)(10090)|nuclear protein localization 4 homolog (S. cerevisiae)(7955)|CG4673, isoform B(7227)|Cdc48-Ufd1-Npl4 complex component Npl4 (predicted)(4896)|Endoplasmic reticulum and nuclear membrane protein, forms a complex with Cdc48p and Ufd1p that recognizes ubiquitinated proteins in th…	0.00864907003557486	0.0866190611124603	0.00487689786584736	0.0545922970825523	0.012636320167294	0.104413581977098
94440	1	9.57736819658532	1	Up	6.92790368155e-05	0.00532134794994323	NA	NA	NA	NA	NA	6.92790368155e-05	NA	NA	hypothetical protein(3702)|hypothetical protein(4530)	0.000668757357086678	0.0205821546823496	0.000228019021985586	0.00876867723353524	0.000638118004293822	0.0196581961714082
40962	4	4.08709254540779	4	Up	6.98377259061024e-05	0.00534779161750881	NA	NA	0.145814199149	0.000373137112705	0.484145757097	NA	0.00301542581297	NA	UBX domain protein 4(9606)|UBX domain protein 4(10090)|CG8042, isoform A(7227)|UBX domain-containing protein(3702)|hypothetical protein(4530)	0.0402885154360339	0.19629656257316	0.0266214379786275	0.142434275514836	0.0394185868654975	0.187588478627203
90905	4	3.8448727055107	4.5	Up	6.99703142336746e-05	0.00534779161750881	NA	NA	0.000519179671064	0.761757674892	NA	NA	0.00148338683183	0.0286740446775	SAR1 homolog B (S. cerevisiae)(9606)|SAR1 gene homolog B (S. cerevisiae)(10090)|SAR1a gene homolog 2 (S. cerevisiae)(7955)|sar1, isoform B(7227)|GTP-binding protein, putative(3702)|ATSAR2 (ARABIDOPSIS THALIANA SECRETION-ASSOCIATED RAS SUPER FAMILY 2); GTP binding(3702)|hypothetical protein(4530)	0.0336001984451037	0.1790368160051	0.0328073147753312	0.159517055303214	0.0336235608193283	0.173013609430175
84840	1	9.92192897605355	1	Down	4.90863789528e-05	0.00539366823107737	NA	NA	NA	NA	NA	NA	NA	4.90863789528e-05	GC-rich promoter binding protein 1-like 1(9606)|GC-rich promoter binding protein 1-like 1(10090)|wu:fc48e01(7955)	0.0139831248938191	0.11232387027322	0.0136347392753247	0.0981258103746568	0.0139964932957288	0.110283184038795
97512	2	5.37424288833238	2.57142857142857	Down	4.9322070472907e-05	0.00540390280218911	NA	NA	0.338502989299	NA	NA	4.42198161766e-05	NA	NA	hypothetical protein(3702)|hypothetical protein(3702)|hypothetical protein(4530)	0.052104530190495	0.222825276764247	0.0508721178581822	0.200082409346398	0.0520091209734382	0.214340387732539
6832	2	6.25736971638312	2	Down	4.96278428931597e-05	0.00542173457128758	0.0572364630879	6.41571307494e-05	NA	NA	NA	NA	NA	NA	phosphoric monoester hydrolase (predicted)(4896)|Putative protein of unknown function with similarity to phosphoserine phosphatases; green fluorescent protein (GFP)-fusion protein localizes to the cytoplasm and nucleus; homozygous diploid mutant shows an increase in glycogen accumulation(4932)	0.000364564036865774	0.0146352321995039	0.000133782195609746	0.00626719832722549	0.000355064825023953	0.0141536529828817
10024	3	4.90740988951913	3	Down	5.01150955010699e-05	0.00542803758671446	NA	NA	0.935262415562	0.0087926610481	NA	NA	NA	4.91092249189e-05	protein arginine methyltransferase 6(9606)|protein arginine N-methyltransferase 6(10090)|protein arginine methyltransferase 6(7955)|Arginine methyltransferase 8(7227)|PRMT6 (PROTEIN ARGININE METHYLTRANSFERASE 6); methyltransferase(3702)|hypothetical protein(4530)	0.000626848049113258	0.0197222141807213	0.00024277706191861	0.00908916419962269	0.000603897172863744	0.0191236353891667
56253	3	4.48700799552295	3.52173913043478	Down	4.99192826868248e-05	0.00542803758671446	0.0676581458825	3.41136750152e-05	0.485349339436	NA	NA	NA	NA	NA	ZIP zinc transporter Zrt1(4896)|Low-affinity zinc transporter of the plasma membrane; transcription is induced under low-zinc conditions by the Zap1p transcription factor(4932)|ZIP5; cation transmembrane transporter/ metal ion transmembrane transporter(3702)|ZIP3; zinc ion transmembrane transporter(3702)	0.00016034526218571	0.00873746169559522	6.68142411996793e-05	0.00408723036336924	0.000156283303337198	0.00834010862635298
76883	2	6.25257891995677	2	Down	5.00701184858832e-05	0.00542803758671446	NA	NA	0.78024446975	NA	NA	4.75169170803e-06	NA	NA	BAT1 (BIDIRECTIONAL AMINO ACID TRANSPORTER 1); amino acid transmembrane transporter(3702)|hypothetical protein(4530)	0.00148048446893294	0.032883926973744	0.000754899165478533	0.0184414810799667	0.00142861880669412	0.0316822489979068
6931	6	3.40781477131188	6	Down	5.10464103736865e-05	0.00551190329919301	0.0106487993542	0.998456033332	0.977617952883	0.416173043914	0.0107786150875	NA	NA	2.82744020138e-05	asparagine-linked glycosylation 8, alpha-1,3-glucosyltransferase homolog (S. cerevisiae)(9606)|asparagine-linked glycosylation 8 homolog (yeast, alpha-1,3-glucosyltransferase)(10090)|asparagine-linked glycosylation 8 homolog (yeast, alpha-1,3-glucosyltransferase)(7955)|CG4542, isoform B(7227)|glucosyltransferase Alg8(4896)|Alg8p(4932)|transferase, transferring glycosyl groups / transferase, trans…	0.000209698985448947	0.0104635363478769	0.000100768257596936	0.0052857329382222	0.00020415302384308	0.00995887263642097
55700	5	3.72522085470712	5	Down	5.11801936562806e-05	0.00551190329919301	0.739958558152	0.00361266381445	NA	0.82232978673	NA	NA	0.377780162828	9.8054059157e-06	chondroadherin-like(9606)|RAN GTPase activating protein 1(10090)|Ran GTPase activating protein 1(7955)|zgc:154097(7955)|Ran GTPase activating protein(7227)|Ran GAP Rna1(4896)|GTPase activating protein (GAP) for Gsp1p, involved in nuclear transport(4932)	0.102612302404775	0.311775072336635	0.0509247821020996	0.200209484580068	0.311353718106113	0.469132752714698
2782	6	3.28423795073907	6.48	Down	5.15655966132145e-05	0.00552203446895579	NA	7.77896765503e-05	0.00755535273875	0.930390684085	0.501507424671	NA	0.756933167158	0.00261586965298	eukaryotic translation initiation factor 3, subunit D(9606)|eukaryotic translation initiation factor 3, subunit D(10090)|eukaryotic translation initiation factor 3, subunit D(7955)|Eukaryotic initiation factor 3 p66 subunit(7227)|translation initiation factor eIF3d Moe1(4896)|eukaryotic translation initiation factor 3 subunit 7, putative / eIF-3 zeta, putative / eIF3d, putative(3702)|eukaryotic t…	0.00226070168998062	0.0415263578206713	0.00222569241731535	0.03475513746091	0.00226318475131424	0.0408764076250806
12184	2	6.23736017549321	2	Down	5.15012237943277e-05	0.00552203446895579	NA	NA	NA	NA	NA	NA	0.0499291142143	7.65497764783e-05	solute carrier family 48 (heme transporter), member 1(9606)|solute carrier family 48 (heme transporter), member 1(10090)|solute carrier family 48 (heme transporter), member 1a(7955)|solute carrier family 48 (heme transporter), member 1b(7955)	0.000430681910685699	0.0159813752999147	0.000128900524378457	0.00611942824444592	0.000414608697327602	0.0154683859230948
101581	2	6.23288448968539	2	Down	5.19297795506941e-05	0.00554536905066834	0.630873220856	6.11284278785e-06	NA	NA	NA	NA	NA	NA	delta-1-pyrroline-5-carboxylate reductase (predicted)(4896)|Delta 1-pyrroline-5-carboxylate reductase, catalyzes the last step in proline biosynthesis(4932)	0.0016901282664531	0.0353548124664915	0.000843305045059106	0.0197177974664694	0.00162961031153658	0.0339542808092167
71634	1	9.52309889626099	1	Up	7.31426512986e-05	0.00554839270048521	NA	7.31426512986e-05	NA	NA	NA	NA	NA	NA	cytoskeletal signaling protein(4896)	5.85514424894807e-05	0.00472782046449248	5.04552577815708e-05	0.00333334013064168	5.82943560304656e-05	0.00443510064635487
92264	2	6.04739888104854	2	Up	7.31804149474426e-05	0.00554839270048521	NA	NA	0.285155812447	NA	NA	1.95980943336e-05	NA	NA	peptide chain release factor, putative(3702)|hypothetical protein(4530)	0.00107505656657331	0.0272046903659114	0.000617161524601682	0.0162712483072194	0.00105584842401289	0.0266041152394581
99891	1	9.52281888620843	1	Up	7.31631348439e-05	0.00554839270048521	NA	NA	7.31631348439e-05	NA	NA	NA	NA	NA	ribosomal protein L5(3702)|60S ribosomal protein L5 (RPL5)(3702)|ribosomal protein L7(4530)	0.000403623279581708	0.0153963539568032	0.000309846712540584	0.0106658309925672	0.000198853533753564	0.00980157713677133
107532	7	3.1022859941734	7	Up	7.30522527475492e-05	0.00554839270048521	NA	0.57176003057	0.315514263195	0.30267509421	0.0107839352801	0.000204627466482	0.074522259527	0.0412689567548	small nuclear ribonucleoprotein D1 polypeptide 16kDa(9606)|small nuclear ribonucleoprotein D1(10090)|small nuclear ribonucleoprotein D1 polypeptide(7955)|small nuclear ribonucleoprotein at 69D(7227)|Sm snRNP core protein Smd1(4896)|small nuclear ribonucleoprotein D1, putative / snRNP core protein D1, putative / Sm protein D1, putative(3702)|hypothetical protein(4530)	0.00479249214763287	0.0625693725407612	0.00466521603945469	0.0534876832484729	0.000234820746503431	0.0108569161458405
97860	1	6.44886333655698	1.8	Up	7.41156118511171e-05	0.00560808129673453	NA	NA	6.294211869e-05	NA	NA	NA	NA	NA	hypothetical protein(3702)|hypothetical protein(3702)|hypothetical protein(4530)|hypothetical protein(4530)	0.00243916577186881	0.0432683564342816	0.00129555678308222	0.0248771479309731	0.00236085132759493	0.0417673210528686
12448	2	6.22218932461765	2	Down	5.29682661911642e-05	0.00562457703933009	NA	NA	NA	NA	NA	NA	0.0102850064622	0.000383063218261	STE20-related kinase adaptor alpha(9606)|STE20-related kinase adaptor alpha(10090)|ste20-related kinase adaptor alpha(7955)|Ste20-like kinase(7227)	0.283730130955566	0.477739327964641	0.00490333416824746	0.0546911833909758	0.156359876589374	0.357456269685295
94640	1	6.64952261524993	1.8	Down	5.28290358703092e-05	0.00562457703933009	NA	NA	4.65825792355e-05	NA	NA	NA	NA	NA	hypothetical protein(3702)|hypothetical protein(3702)|hypothetical protein(4530)	9.86925757801979e-05	0.00645991912878145	9.47104158146988e-05	0.00509259151689534	9.8872357889404e-05	0.00632559902325393
119814	1	6.440671469305	1.8	Up	7.51461058760269e-05	0.00567472854114403	NA	6.37203102512e-05	NA	NA	NA	NA	NA	NA	arrestin/PY protein 2(4896)|arrestin/PY protein 1(4896)	0.0425054109789864	0.202570768112735	0.0547969731332743	0.208407919020835	0.043560094676737	0.197532832532493
31978	6	3.39717805237614	6	Down	5.36135586756716e-05	0.0056771966364135	0.777866949224	0.0324206974445	0.0035859471082	0.851602272091	0.690808633477	NA	NA	2.64131250091e-05	BTAF1 RNA polymerase II, B-TFIID transcription factor-associated, 170kDa (Mot1 homolog, S. cerevisiae)(9606)|BTAF1 RNA polymerase II, B-TFIID transcription factor-associated, (Mot1 homolog, S. cerevisiae)(10090)|BTAF1 RNA polymerase II, B-TFIID transcription factor-associated(7955)|Helicase 89B(7227)|TATA-binding protein associated factor Mot1(4896)|Essential abundant protein involved in regulati…	0.37929537988358	0.519907724891474	0.197554410801154	0.390506842720484	0.173085884915971	0.374073520686934
26411	1	9.49123373025879	1	Up	7.55108857292e-05	0.00569093870200446	NA	7.55108857292e-05	NA	NA	NA	NA	NA	NA	sulfatase modifying factor 1 related(4896)	1.21355225142255e-05	0.00198812126646347	4.04303488407102e-06	0.000748939180943405	5.56201472460039e-06	0.00125110016924305
2185	7	3.15959718603201	7	Down	5.42639789685701e-05	0.00571414771866534	0.00160972950356	0.000576783349709	0.295120721153	0.222788785774	0.901532330991	0.245344301297	NA	0.0183744652856	UPF1 regulator of nonsense transcripts homolog (yeast)(9606)|UPF1 regulator of nonsense transcripts homolog (yeast)(10090)|upf1 regulator of nonsense transcripts homolog (yeast)(7955)|Upf1(7227)|ATP-dependent RNA helicase Upf1(4896)|ATP-dependent RNA helicase of the SFI superfamily involved in nonsense mediated mRNA decay; required for efficient translation termination at nonsense codons and targ…	7.83959627192578e-05	0.00574133947128994	4.85880181429707e-05	0.003240192024019	7.65523540650516e-05	0.0054105905708521
4803	1	9.82308939234671	1	Down	5.41859237669e-05	0.00571414771866534	NA	NA	NA	NA	5.41859237669e-05	NA	NA	NA	canopy 3 homolog (zebrafish)(9606)|canopy 3 homolog (zebrafish)(10090)|trinucleotide repeat containing 5(7955)	0.0016099656568546	0.0346203692310872	0.00093688935027544	0.0210011554694973	0.00156497255056568	0.0335003414109762
56282	4	4.06095107630373	4	Up	7.61519131863364e-05	0.00572786285115243	NA	NA	0.140853542275	NA	0.0172169258503	NA	3.65126854185e-05	0.995951677144	acyl-CoA synthetase long-chain family member 4(9606)|acyl-CoA synthetase long-chain family member 4(10090)|acyl-CoA synthetase long-chain family member 4a(7955)|LACS9 (LONG CHAIN ACYL-COA SYNTHETASE 9); long-chain-fatty-acid-CoA ligase(3702)|hypothetical protein(4530)	0.257653996278705	0.462735540366965	0.0810904699831741	0.255817687028397	0.11878031345259	0.316893753970436
3984	3	4.74644971454779	3	Up	7.63305007548229e-05	0.00572992663983085	NA	NA	NA	0.686248851505	NA	NA	0.00021725960064	0.00439004157841	zinc finger, RAN-binding domain containing 2(9606)|zinc finger, RAN-binding domain containing 2(10090)|zinc finger, RAN-binding domain containing 2(7955)|CG3732(7227)	0.00203971295008487	0.0392461265657199	0.00107858302722364	0.0222321455691436	0.00216904308941257	0.0399454890208571
10104	2	6.20431777174934	2	Down	5.47498132319701e-05	0.00574091020314195	NA	NA	NA	0.138588952493	NA	NA	NA	2.94624896719e-05	chromosome 20 open reading frame 20(9606)|RIKEN cDNA 1600027N09 gene(10090)|c20orf20 homolog (H. sapiens)(7955)|MrgBP(7227)	1.06219760108969e-05	0.00184692051595606	8.52236524184958e-06	0.0011447434866564	1.06911415200527e-05	0.00177067537488277
68255	2	6.20361567051549	2	Down	5.48210053954836e-05	0.00574091020314195	0.717989446535	5.69494890751e-06	NA	NA	NA	NA	NA	NA	mucin 17, cell surface associated(9606)|cell surface glycoprotein (predicted)(4896)|GPI-anchored cell surface glycoprotein (flocculin) required for pseudohyphal formation, invasive growth, flocculation, and biofilms; transcriptionally regulated by the MAPK pathway (via Ste12p and Tec1p) and the cAMP pathway (via Flo8p)(4932)	0.00182617022393325	0.0367899173142031	0.00169582132144184	0.0293891427623789	0.00182504507143612	0.0361211085297783
96533	1	9.47504925968875	1	Up	7.67429325566999e-05	0.0057489253250629	NA	NA	7.67429325567e-05	NA	NA	NA	NA	NA	lipase class 3 family protein / calmodulin-binding heat-shock protein, putative(3702)|hypothetical protein(4530)	0.127136627637136	0.345177344620337	0.133349664822361	0.325725777850157	0.127975996325114	0.328749722455033
[truncated: 37,046 more rows]
