# Supplementary material for: A novel method for cross-species gene expression analysis
Source: BMC Bioinformatics. 2013 Feb 27;14:70. doi: 10.1186/1471-2105-14-70 (PMC3679856; doi:10.1186/1471-2105-14-70)
Supplement: Additional file 3 — Results of the functional enrichment of Gene Ontology terms. Results from the Gene Ontology (GO) term enrichment analysis of the significant homology groups from the heat stress analysis. The file contains results from the biological process (BP), cellular component (CC) and molecular function (MF) ontologies. [file 1471-2105-14-70-S3.xlsx]

## Sheet: Information
GO.ID	Accession ID
Term	Ontology term name
Annotated	Number of annotated homology groups
Significant	Number of significant and annotated homology groups
Expected	Expected number of significant and annotated homology groups
p-value	p-value from the test of functional enrichment

## Sheet: GO - BP
ID	Term	Annotated	Significant	Expected	p-value
GO:0042254	ribosome biogenesis	304	99	26.76	< 1e-30
GO:0034660	ncRNA metabolic process	417	113	36.7	1.1e-28
GO:0033554	cellular response to stress	1525	261	134.22	2.8e-28
GO:0006950	response to stress	3146	438	276.88	1.5e-27
GO:0022613	ribonucleoprotein complex biogenesis	426	112	37.49	3.5e-27
GO:0034470	ncRNA processing	355	99	31.24	2.9e-26
GO:0071843	cellular component biogenesis at cellula...	586	131	51.57	2.1e-24
GO:0006364	rRNA processing	212	69	18.66	8.7e-23
GO:0016072	rRNA metabolic process	226	71	19.89	2.1e-22
GO:0010035	response to inorganic substance	612	126	53.86	3.3e-20
GO:0044281	small molecule metabolic process	2108	303	185.53	4.3e-20
GO:0046686	response to cadmium ion	316	81	27.81	3.5e-19
GO:0006396	RNA processing	769	141	67.68	8.7e-18
GO:0006520	cellular amino acid metabolic process	382	86	33.62	1.6e-16
GO:0044237	cellular metabolic process	7867	832	692.38	2.9e-16
GO:0044283	small molecule biosynthetic process	773	137	68.03	5.0e-16
GO:0009408	response to heat	182	52	16.02	7.9e-15
GO:0009266	response to temperature stimulus	407	86	35.82	8.7e-15
GO:0044106	cellular amine metabolic process	468	94	41.19	1.3e-14
GO:0010038	response to metal ion	467	92	41.1	8.4e-14
GO:0016053	organic acid biosynthetic process	371	78	32.65	2.1e-13
GO:0046394	carboxylic acid biosynthetic process	371	78	32.65	2.1e-13
GO:0044238	primary metabolic process	7344	772	646.35	2.3e-13
GO:0042273	ribosomal large subunit biogenesis	82	31	7.22	6.1e-13
GO:0042180	cellular ketone metabolic process	878	141	77.27	6.1e-13
GO:0008152	metabolic process	8535	872	751.18	6.8e-13
GO:0000460	maturation of 5.8S rRNA	74	29	6.51	1.2e-12
GO:0019752	carboxylic acid metabolic process	821	133	72.26	1.6e-12
GO:0043436	oxoacid metabolic process	821	133	72.26	1.6e-12
GO:0042274	ribosomal small subunit biogenesis	108	35	9.51	3.7e-12
GO:0044085	cellular component biogenesis	1919	253	168.89	3.8e-12
GO:0006082	organic acid metabolic process	837	133	73.67	6.4e-12
GO:0008652	cellular amino acid biosynthetic process	163	44	14.35	7.9e-12
GO:0006457	protein folding	130	38	11.44	1.6e-11
GO:0006399	tRNA metabolic process	160	43	14.08	1.6e-11
GO:0000466	maturation of 5.8S rRNA from tricistroni...	71	27	6.25	1.6e-11
GO:0000462	maturation of SSU-rRNA from tricistronic...	76	28	6.69	1.7e-11
GO:0009308	amine metabolic process	558	97	49.11	3.9e-11
GO:0009309	amine biosynthetic process	196	48	17.25	4.0e-11
GO:0034641	cellular nitrogen compound metabolic pro...	4527	504	398.43	4.7e-11
GO:0006807	nitrogen compound metabolic process	4640	513	408.37	8.7e-11
GO:0042026	protein refolding	21	14	1.85	1.0e-10
GO:0000469	cleavage involved in rRNA processing	62	24	5.46	1.4e-10
GO:0000478	endonucleolytic cleavage involved in rRN...	40	19	3.52	1.7e-10
GO:0030490	maturation of SSU-rRNA	85	28	7.48	3.5e-10
GO:0009628	response to abiotic stimulus	1480	198	130.26	4.1e-10
GO:0042542	response to hydrogen peroxide	86	28	7.57	4.7e-10
GO:0000479	endonucleolytic cleavage of tricistronic...	38	18	3.34	5.5e-10
GO:0044271	cellular nitrogen compound biosynthetic ...	558	93	49.11	9.8e-10
GO:0000447	endonucleolytic cleavage in ITS1 to sepa...	36	17	3.17	1.8e-09
GO:0009056	catabolic process	1578	204	138.88	4.0e-09
GO:0006970	response to osmotic stress	411	73	36.17	4.2e-09
GO:0000302	response to reactive oxygen species	132	34	11.62	7.0e-09
GO:0009644	response to high light intensity	35	16	3.08	9.6e-09
GO:0009642	response to light intensity	59	21	5.19	1.2e-08
GO:0000027	ribosomal large subunit assembly	32	15	2.82	1.8e-08
GO:0009069	serine family amino acid metabolic proce...	38	16	3.34	4.1e-08
GO:0044248	cellular catabolic process	1391	179	122.42	6.0e-08
GO:0000480	endonucleolytic cleavage in 5'-ETS of tr...	26	13	2.29	6.3e-08
GO:0000472	endonucleolytic cleavage to generate mat...	28	13	2.46	1.9e-07
GO:0043632	modification-dependent macromolecule cat...	386	65	33.97	2.3e-07
GO:0009058	biosynthetic process	4262	455	375.1	3.0e-07
GO:0000967	rRNA 5'-end processing	29	13	2.55	3.2e-07
GO:0034471	ncRNA 5'-end processing	29	13	2.55	3.2e-07
GO:0044249	cellular biosynthetic process	4187	446	368.5	5.6e-07
GO:0009066	aspartate family amino acid metabolic pr...	56	18	4.93	7.4e-07
GO:0034599	cellular response to oxidative stress	151	33	13.29	7.6e-07
GO:0008033	tRNA processing	111	27	9.77	8.4e-07
GO:0044265	cellular macromolecule catabolic process	641	93	56.42	8.6e-07
GO:0019941	modification-dependent protein catabolic...	368	61	32.39	9.5e-07
GO:0006458	'de novo' protein folding	19	10	1.67	1.2e-06
GO:0006544	glycine metabolic process	9	7	0.79	1.2e-06
GO:0000966	RNA 5'-end processing	32	13	2.82	1.3e-06
GO:0051603	proteolysis involved in cellular protein...	396	64	34.85	1.3e-06
GO:0000054	ribosomal subunit export from nucleus	42	15	3.7	1.4e-06
GO:0033750	ribosome localization	42	15	3.7	1.4e-06
GO:0033753	establishment of ribosome localization	42	15	3.7	1.4e-06
GO:0071166	ribonucleoprotein complex localization	42	15	3.7	1.4e-06
GO:0071426	ribonucleoprotein complex export from nu...	42	15	3.7	1.4e-06
GO:0071428	rRNA-containing ribonucleoprotein comple...	42	15	3.7	1.4e-06
GO:0034614	cellular response to reactive oxygen spe...	59	18	5.19	1.8e-06
GO:0042255	ribosome assembly	48	16	4.22	1.8e-06
GO:0061077	chaperone-mediated protein folding	16	9	1.41	2.0e-06
GO:0009651	response to salt stress	327	55	28.78	2.1e-06
GO:0044257	cellular protein catabolic process	411	65	36.17	2.3e-06
GO:0050896	response to stimulus	6663	666	586.42	2.3e-06
GO:0034605	cellular response to heat	49	16	4.31	2.4e-06
GO:0006511	ubiquitin-dependent protein catabolic pr...	362	59	31.86	2.5e-06
GO:0009310	amine catabolic process	98	24	8.63	3.0e-06
GO:0042221	response to chemical stimulus	3033	332	266.94	3.0e-06
GO:0043161	proteasomal ubiquitin-dependent protein ...	270	47	23.76	4.3e-06
GO:0006979	response to oxidative stress	377	60	33.18	4.5e-06
GO:0006626	protein targeting to mitochondrion	57	17	5.02	4.8e-06
GO:0010498	proteasomal protein catabolic process	279	48	24.56	4.8e-06
GO:0006418	tRNA aminoacylation for protein translat...	31	12	2.73	5.9e-06
GO:0009063	cellular amino acid catabolic process	84	21	7.39	8.6e-06
GO:0006066	alcohol metabolic process	473	70	41.63	1.0e-05
GO:0090305	nucleic acid phosphodiester bond hydroly...	133	28	11.71	1.1e-05
GO:0046165	alcohol biosynthetic process	141	29	12.41	1.2e-05
GO:0006400	tRNA modification	74	19	6.51	1.5e-05
GO:0009057	macromolecule catabolic process	760	101	66.89	1.5e-05
GO:0009451	RNA modification	115	25	10.12	1.8e-05
GO:0043039	tRNA aminoacylation	34	12	2.99	1.8e-05
GO:0009987	cellular process	12780	1174	1124.78	1.9e-05
GO:0006986	response to unfolded protein	51	15	4.49	2.1e-05
GO:0009067	aspartate family amino acid biosynthetic...	40	13	3.52	2.2e-05
GO:0010467	gene expression	3433	363	302.14	2.4e-05
GO:0043038	amino acid activation	35	12	3.08	2.5e-05
GO:0051789	response to protein stimulus	111	24	9.77	2.8e-05
GO:0071156	regulation of cell cycle arrest	273	45	24.03	2.9e-05
GO:0031120	snRNA pseudouridine synthesis	6	5	0.53	2.9e-05
GO:0040031	snRNA modification	6	5	0.53	2.9e-05
GO:0051351	positive regulation of ligase activity	84	20	7.39	3.0e-05
GO:0051437	positive regulation of ubiquitin-protein...	71	18	6.25	3.0e-05
GO:0051131	chaperone-mediated protein complex assem...	9	6	0.79	3.1e-05
GO:0043933	macromolecular complex subunit organizat...	1023	127	90.04	3.4e-05
GO:0070301	cellular response to hydrogen peroxide	36	12	3.17	3.5e-05
GO:0044282	small molecule catabolic process	537	75	47.26	3.8e-05
GO:0006839	mitochondrial transport	99	22	8.71	3.9e-05
GO:0019432	triglyceride biosynthetic process	42	13	3.7	4.0e-05
GO:0044275	cellular carbohydrate catabolic process	114	24	10.03	4.5e-05
GO:0016052	carbohydrate catabolic process	129	26	11.35	4.9e-05
GO:0006412	translation	373	56	32.83	5.1e-05
GO:0000075	cell cycle checkpoint	263	43	23.15	5.2e-05
GO:0065003	macromolecular complex assembly	850	108	74.81	5.3e-05
GO:0046460	neutral lipid biosynthetic process	43	13	3.78	5.3e-05
GO:0046463	acylglycerol biosynthetic process	43	13	3.78	5.3e-05
GO:0055114	oxidation-reduction process	365	55	32.12	5.4e-05
GO:0008204	ergosterol metabolic process	27	10	2.38	5.6e-05
GO:0044107	cellular alcohol metabolic process	27	10	2.38	5.6e-05
GO:0005996	monosaccharide metabolic process	207	36	18.22	5.7e-05
GO:0006546	glycine catabolic process	4	4	0.35	6.0e-05
GO:0072655	establishment of protein localization in...	68	17	5.98	6.1e-05
GO:0016070	RNA metabolic process	2938	313	258.58	6.2e-05
GO:0030163	protein catabolic process	483	68	42.51	6.7e-05
GO:0070585	protein localization in mitochondrion	69	17	6.07	7.4e-05
GO:0007093	mitotic cell cycle checkpoint	178	32	15.67	7.5e-05
GO:0046483	heterocycle metabolic process	867	109	76.31	7.6e-05
GO:0005991	trehalose metabolic process	14	7	1.23	7.9e-05
GO:0009086	methionine biosynthetic process	23	9	2.02	8.1e-05
GO:0046164	alcohol catabolic process	83	19	7.3	8.4e-05
GO:0046504	glycerol ether biosynthetic process	45	13	3.96	9.0e-05
GO:0006575	cellular modified amino acid metabolic p...	105	22	9.24	9.9e-05
GO:0007005	mitochondrion organization	348	52	30.63	0.00011
GO:0051439	regulation of ubiquitin-protein ligase a...	78	18	6.86	0.00011
GO:0072594	establishment of protein localization to...	265	42	23.32	0.00013
GO:0006360	transcription from RNA polymerase I prom...	59	15	5.19	0.00013
GO:0006139	nucleobase, nucleoside, nucleotide and n...	3998	409	351.87	0.00013
GO:0000097	sulfur amino acid biosynthetic process	35	11	3.08	0.00013
GO:0031398	positive regulation of protein ubiquitin...	115	23	10.12	0.00015
GO:0070727	cellular macromolecule localization	940	115	82.73	0.00015
GO:0006555	methionine metabolic process	30	10	2.64	0.00016
GO:0070887	cellular response to chemical stimulus	1108	132	97.52	0.00016
GO:0009156	ribonucleoside monophosphate biosyntheti...	20	8	1.76	0.00017
GO:0006696	ergosterol biosynthetic process	25	9	2.2	0.00017
GO:0044108	cellular alcohol biosynthetic process	25	9	2.2	0.00017
GO:0000278	mitotic cell cycle	992	120	87.31	0.00017
GO:0046907	intracellular transport	1142	135	100.51	0.00019
GO:0051443	positive regulation of ubiquitin-protein...	81	18	7.13	0.00019
GO:0005975	carbohydrate metabolic process	641	83	56.42	0.00021
GO:0071826	ribonucleoprotein complex subunit organi...	180	31	15.84	0.00022
GO:0019319	hexose biosynthetic process	49	13	4.31	0.00023
GO:0005992	trehalose biosynthetic process	8	5	0.7	0.00023
GO:0009071	serine family amino acid catabolic proce...	8	5	0.7	0.00023
GO:0022618	ribonucleoprotein complex assembly	173	30	15.23	0.00024
GO:0044260	cellular macromolecule metabolic process	5665	558	498.58	0.00025
GO:0051340	regulation of ligase activity	97	20	8.54	0.00025
GO:0034613	cellular protein localization	856	105	75.34	0.00026
GO:0006563	L-serine metabolic process	12	6	1.06	0.00027
GO:0042451	purine nucleoside biosynthetic process	12	6	1.06	0.00027
GO:0046129	purine ribonucleoside biosynthetic proce...	12	6	1.06	0.00027
GO:0051084	'de novo' posttranslational protein fold...	12	6	1.06	0.00027
GO:0006189	'de novo' IMP biosynthetic process	5	4	0.44	0.00028
GO:0031118	rRNA pseudouridine synthesis	5	4	0.44	0.00028
GO:0034619	cellular chaperone-mediated protein comp...	5	4	0.44	0.00028
GO:0070389	chaperone cofactor-dependent protein ref...	5	4	0.44	0.00028
GO:0010389	regulation of G2/M transition of mitotic...	105	21	9.24	0.00028
GO:0065002	intracellular protein transmembrane tran...	50	13	4.4	0.00029
GO:0071806	protein transmembrane transport	50	13	4.4	0.00029
GO:0034976	response to endoplasmic reticulum stress	63	15	5.54	0.00029
GO:0046365	monosaccharide catabolic process	63	15	5.54	0.00029
GO:0051716	cellular response to stimulus	3979	404	350.2	0.00029
GO:0034621	cellular macromolecular complex subunit ...	784	97	69	0.00033
GO:0009127	purine nucleoside monophosphate biosynth...	17	7	1.5	0.00035
GO:0009168	purine ribonucleoside monophosphate bios...	17	7	1.5	0.00035
GO:0071822	protein complex subunit organization	661	84	58.18	0.00036
GO:0030433	ER-associated protein catabolic process	71	16	6.25	0.00036
GO:0044262	cellular carbohydrate metabolic process	567	74	49.9	0.00036
GO:0043248	proteasome assembly	33	10	2.9	0.00038
GO:0006886	intracellular protein transport	598	77	52.63	0.00042
GO:0042398	cellular modified amino acid biosyntheti...	28	9	2.46	0.00046
GO:0000154	rRNA modification	13	6	1.14	0.00046
GO:0043648	dicarboxylic acid metabolic process	46	12	4.05	0.00047
GO:0071470	cellular response to osmotic stress	46	12	4.05	0.00047
GO:0051168	nuclear export	180	30	15.84	0.00048
GO:0006566	threonine metabolic process	9	5	0.79	0.00049
GO:0051085	chaperone mediated protein folding requi...	9	5	0.79	0.00049
GO:0009303	rRNA transcription	34	10	2.99	0.00049
GO:0007080	mitotic metaphase plate congression	23	8	2.02	0.00052
GO:0071841	cellular component organization or bioge...	4290	430	377.57	0.00052
GO:0031570	DNA integrity checkpoint	165	28	14.52	0.00055
GO:0007346	regulation of mitotic cell cycle	465	62	40.93	0.00061
GO:0034622	cellular macromolecular complex assembly	625	79	55.01	0.00062
GO:0030968	endoplasmic reticulum unfolded protein r...	41	11	3.61	0.00063
GO:0034620	cellular response to unfolded protein	41	11	3.61	0.00063
GO:0043094	cellular metabolic compound salvage	35	10	3.08	0.00064
GO:0000096	sulfur amino acid metabolic process	54	13	4.75	0.00065
GO:0006972	hyperosmotic response	54	13	4.75	0.00065
GO:0043335	protein unfolding	3	3	0.26	0.00068
GO:0046364	monosaccharide biosynthetic process	61	14	5.37	0.00068
GO:0015980	energy derivation by oxidation of organi...	184	30	16.19	0.00070
GO:0000055	ribosomal large subunit export from nucl...	24	8	2.11	0.00072
GO:0045454	cell redox homeostasis	24	8	2.11	0.00072
GO:0000731	DNA synthesis involved in DNA repair	14	6	1.23	0.00074
GO:0042455	ribonucleoside biosynthetic process	14	6	1.23	0.00074
GO:0046351	disaccharide biosynthetic process	14	6	1.23	0.00074
GO:0001315	age-dependent response to reactive oxyge...	6	4	0.53	0.00078
GO:0006188	IMP biosynthetic process	6	4	0.53	0.00078
GO:0051039	positive regulation of transcription dur...	6	4	0.53	0.00078
GO:0030150	protein import into mitochondrial matrix	19	7	1.67	0.00079
GO:0030488	tRNA methylation	19	7	1.67	0.00079
GO:0010564	regulation of cell cycle process	526	68	46.29	0.00080
GO:0001510	RNA methylation	30	9	2.64	0.00080
GO:0032509	endosome transport via multivesicular bo...	30	9	2.64	0.00080
GO:0006730	one-carbon metabolic process	254	38	22.35	0.00084
GO:0019318	hexose metabolic process	162	27	14.26	0.00090
GO:0001522	pseudouridine synthesis	10	5	0.88	0.00091
GO:0007050	cell cycle arrest	326	46	28.69	0.00092
GO:0071445	cellular response to protein stimulus	70	15	6.16	0.00096
GO:0009161	ribonucleoside monophosphate metabolic p...	25	8	2.2	0.00098
GO:0031396	regulation of protein ubiquitination	155	26	13.64	0.00101
GO:0016054	organic acid catabolic process	147	25	12.94	0.00102
GO:0046395	carboxylic acid catabolic process	147	25	12.94	0.00102
GO:0019400	alditol metabolic process	20	7	1.76	0.00112
GO:0000077	DNA damage checkpoint	148	25	13.03	0.00113
GO:0009163	nucleoside biosynthetic process	15	6	1.32	0.00115
GO:0007569	cell aging	101	19	8.89	0.00117
GO:0070482	response to oxygen levels	157	26	13.82	0.00122
GO:0010608	posttranscriptional regulation of gene e...	376	51	33.09	0.00123
GO:0051438	regulation of ubiquitin-protein ligase a...	94	18	8.27	0.00126
GO:0051262	protein tetramerization	51	12	4.49	0.00128
GO:0032511	late endosome to vacuole transport via m...	26	8	2.29	0.00130
GO:0090304	nucleic acid metabolic process	3465	350	304.96	0.00131
GO:0009064	glutamine family amino acid metabolic pr...	58	13	5.1	0.00132
GO:0070271	protein complex biogenesis	604	75	53.16	0.00139
GO:0070647	protein modification by small protein co...	538	68	47.35	0.00145
GO:0070925	organelle assembly	159	26	13.99	0.00148
GO:0071312	cellular response to alkaloid	11	5	0.97	0.00154
GO:0016128	phytosteroid metabolic process	39	10	3.43	0.00160
GO:0006616	SRP-dependent cotranslational protein ta...	7	4	0.62	0.00168
GO:0031135	negative regulation of conjugation	7	4	0.62	0.00168
GO:0031138	negative regulation of conjugation with ...	7	4	0.62	0.00168
GO:0046040	IMP metabolic process	7	4	0.62	0.00168
GO:0046185	aldehyde catabolic process	7	4	0.62	0.00168
GO:0006071	glycerol metabolic process	16	6	1.41	0.00170
GO:0009269	response to desiccation	16	6	1.41	0.00170
GO:0010286	heat acclimation	16	6	1.41	0.00170
GO:0006641	triglyceride metabolic process	89	17	7.83	0.00175
GO:0046128	purine ribonucleoside metabolic process	46	11	4.05	0.00176
GO:0006461	protein complex assembly	600	74	52.81	0.00179
GO:0051329	interphase of mitotic cell cycle	321	44	28.25	0.00210
GO:0000463	maturation of LSU-rRNA from tricistronic...	22	7	1.94	0.00210
GO:0009126	purine nucleoside monophosphate metaboli...	22	7	1.94	0.00210
GO:0009167	purine ribonucleoside monophosphate meta...	22	7	1.94	0.00210
GO:0016129	phytosteroid biosynthetic process	34	9	2.99	0.00214
GO:0006984	ER-nucleus signaling pathway	61	13	5.37	0.00215
GO:0009119	ribonucleoside metabolic process	61	13	5.37	0.00215
GO:0018130	heterocycle biosynthetic process	368	49	32.39	0.00224
GO:0051656	establishment of organelle localization	215	32	18.92	0.00225
GO:0001666	response to hypoxia	147	24	12.94	0.00225
GO:0019438	aromatic compound biosynthetic process	131	22	11.53	0.00234
GO:0045324	late endosome to vacuole transport	41	10	3.61	0.00240
GO:0051436	negative regulation of ubiquitin-protein...	69	14	6.07	0.00241
GO:0071044	histone mRNA catabolic process	17	6	1.5	0.00243
GO:0033365	protein localization to organelle	578	71	50.87	0.00243
GO:0000103	sulfate assimilation	12	5	1.06	0.00245
GO:0006113	fermentation	12	5	1.06	0.00245
GO:0006614	SRP-dependent cotranslational protein ta...	12	5	1.06	0.00245
GO:0008610	lipid biosynthetic process	492	62	43.3	0.00247
GO:0050821	protein stabilization	62	13	5.46	0.00251
GO:0016036	cellular response to phosphate starvatio...	48	11	4.22	0.00253
GO:0042278	purine nucleoside metabolic process	48	11	4.22	0.00253
GO:0051186	cofactor metabolic process	315	43	27.72	0.00253
GO:0008612	peptidyl-lysine modification to hypusine	4	3	0.35	0.00254
GO:0009992	cellular water homeostasis	4	3	0.35	0.00254
GO:0046516	hypusine metabolic process	4	3	0.35	0.00254
GO:0071993	phytochelatin transport	4	3	0.35	0.00254
GO:0071994	phytochelatin transmembrane transport	4	3	0.35	0.00254
GO:0016126	sterol biosynthetic process	55	12	4.84	0.00255
GO:0016073	snRNA metabolic process	35	9	3.08	0.00265
GO:0000086	G2/M transition of mitotic cell cycle	149	24	13.11	0.00270
GO:0009116	nucleoside metabolic process	70	14	6.16	0.00278
GO:0000747	conjugation with cellular fusion	141	23	12.41	0.00278
GO:0000470	maturation of LSU-rRNA	23	7	2.02	0.00280
GO:0044267	cellular protein metabolic process	2801	285	246.52	0.00281
GO:0051310	metaphase plate congression	29	8	2.55	0.00282
GO:0009416	response to light stimulus	543	67	47.79	0.00285
GO:0001302	replicative cell aging	42	10	3.7	0.00290
GO:0051260	protein homooligomerization	101	18	8.89	0.00291
GO:0031145	anaphase-promoting complex-dependent pro...	78	15	6.86	0.00298
GO:0071780	mitotic cell cycle G2/M transition check...	78	15	6.86	0.00298
GO:0055086	nucleobase, nucleoside and nucleotide me...	612	74	53.86	0.00300
GO:0071313	cellular response to caffeine	8	4	0.7	0.00313
GO:0071415	cellular response to purine-containing c...	8	4	0.7	0.00313
GO:0007095	mitotic cell cycle G2/M transition DNA d...	71	14	6.25	0.00318
GO:0006639	acylglycerol metabolic process	94	17	8.27	0.00321
GO:0009737	response to abscisic acid stimulus	265	37	23.32	0.00333
GO:0000746	conjugation	143	23	12.59	0.00333
GO:0006388	tRNA splicing, via endonucleolytic cleav...	18	6	1.58	0.00338
GO:0042790	transcription of nuclear rRNA large RNA ...	18	6	1.58	0.00338
GO:0046417	chorismate metabolic process	18	6	1.58	0.00338
GO:0009314	response to radiation	615	74	54.13	0.00340
GO:0051188	cofactor biosynthetic process	186	28	16.37	0.00347
GO:0009260	ribonucleotide biosynthetic process	43	10	3.78	0.00349
GO:0001300	chronological cell aging	30	8	2.64	0.00355
GO:0032436	positive regulation of proteasomal ubiqu...	30	8	2.64	0.00355
GO:0051352	negative regulation of ligase activity	72	14	6.34	0.00364
GO:0051444	negative regulation of ubiquitin-protein...	72	14	6.34	0.00364
GO:0048229	gametophyte development	178	27	15.67	0.00365
GO:0045786	negative regulation of cell cycle	415	53	36.52	0.00372
GO:0006638	neutral lipid metabolic process	96	17	8.45	0.00402
GO:0019320	hexose catabolic process	58	12	5.1	0.00406
GO:0006417	regulation of translation	180	27	15.84	0.00426
GO:0007034	vacuolar transport	180	27	15.84	0.00426
GO:0005984	disaccharide metabolic process	31	8	2.73	0.00443
GO:0031397	negative regulation of protein ubiquitin...	89	16	7.83	0.00444
GO:0051325	interphase	334	44	29.4	0.00445
GO:0007049	cell cycle	1653	175	145.48	0.00445
GO:0006662	glycerol ether metabolic process	97	17	8.54	0.00448
GO:0031576	G2/M transition checkpoint	97	17	8.54	0.00448
GO:0019321	pentose metabolic process	25	7	2.2	0.00469
GO:0051259	protein oligomerization	164	25	14.43	0.00471
GO:0009553	embryo sac development	74	14	6.51	0.00471
GO:0009409	response to cold	218	31	19.19	0.00521
GO:0006067	ethanol metabolic process	14	5	1.23	0.00534
GO:0006613	cotranslational protein targeting to mem...	14	5	1.23	0.00534
GO:0009113	purine base biosynthetic process	14	5	1.23	0.00534
GO:0045943	positive regulation of transcription fro...	14	5	1.23	0.00534
GO:0031668	cellular response to extracellular stimu...	291	39	25.61	0.00535
GO:0009414	response to water deprivation	140	22	12.32	0.00536
GO:0071216	cellular response to biotic stimulus	115	19	10.12	0.00538
GO:0000917	barrier septum formation	32	8	2.82	0.00546
GO:0016138	glycoside biosynthetic process	32	8	2.82	0.00546
GO:0042538	hyperosmotic salinity response	32	8	2.82	0.00546
GO:0051303	establishment of chromosome localization	32	8	2.82	0.00546
GO:0006091	generation of precursor metabolites and ...	273	37	24.03	0.00546
GO:0031647	regulation of protein stability	99	17	8.71	0.00554
GO:0051726	regulation of cell cycle	837	95	73.67	0.00559
GO:0006094	gluconeogenesis	39	9	3.43	0.00579
GO:0006078	1,6-beta-glucan biosynthetic process	5	3	0.44	0.00594
GO:0009645	response to low light intensity stimulus	5	3	0.44	0.00594
GO:0019323	pentose catabolic process	5	3	0.44	0.00594
GO:0019655	glucose catabolic process to ethanol	5	3	0.44	0.00594
GO:0019660	glycolytic fermentation	5	3	0.44	0.00594
GO:0042125	protein galactosylation	5	3	0.44	0.00594
GO:0046655	folic acid metabolic process	5	3	0.44	0.00594
GO:0070900	mitochondrial tRNA modification	5	3	0.44	0.00594
GO:0071210	protein insertion into membrane raft	5	3	0.44	0.00594
GO:0043170	macromolecule metabolic process	6029	574	530.62	0.00595
GO:0006508	proteolysis	600	71	52.81	0.00605
GO:0000394	RNA splicing, via endonucleolytic cleava...	20	6	1.76	0.00605
GO:0006944	cellular membrane fusion	108	18	9.51	0.00605
GO:0006997	nucleus organization	133	21	11.71	0.00608
GO:0018904	organic ether metabolic process	100	17	8.8	0.00615
GO:0070646	protein modification by small protein re...	92	16	8.1	0.00618
GO:0042144	vacuole fusion, non-autophagic	33	8	2.9	0.00666
GO:0046685	response to arsenic-containing substance	33	8	2.9	0.00666
GO:0061025	membrane fusion	109	18	9.59	0.00667
GO:0071214	cellular response to abiotic stimulus	160	24	14.08	0.00678
GO:0006767	water-soluble vitamin metabolic process	85	15	7.48	0.00687
GO:0031572	G2/M transition DNA damage checkpoint	85	15	7.48	0.00687
GO:0006605	protein targeting	515	62	45.33	0.00688
GO:0009743	response to carbohydrate stimulus	196	28	17.25	0.00720
GO:0051289	protein homotetramerization	27	7	2.38	0.00743
GO:0043328	protein targeting to vacuole involved in...	15	5	1.32	0.00743
GO:0071277	cellular response to calcium ion	15	5	1.32	0.00743
GO:0031669	cellular response to nutrient levels	260	35	22.88	0.00749
GO:0006270	DNA-dependent DNA replication initiation	86	15	7.57	0.00767
GO:0006550	isoleucine catabolic process	2	2	0.18	0.00774
GO:0008616	queuosine biosynthetic process	2	2	0.18	0.00774
GO:0009438	methylglyoxal metabolic process	2	2	0.18	0.00774
GO:0019243	methylglyoxal catabolic process to D-lac...	2	2	0.18	0.00774
GO:0019464	glycine decarboxylation via glycine clea...	2	2	0.18	0.00774
GO:0032056	positive regulation of translation in re...	2	2	0.18	0.00774
GO:0046114	guanosine biosynthetic process	2	2	0.18	0.00774
GO:0046116	queuosine metabolic process	2	2	0.18	0.00774
GO:0046118	7-methylguanosine biosynthetic process	2	2	0.18	0.00774
GO:0048227	plasma membrane to endosome transport	2	2	0.18	0.00774
GO:0051596	methylglyoxal catabolic process	2	2	0.18	0.00774
GO:0061166	establishment of endoplasmic reticulum l...	2	2	0.18	0.00774
GO:0070196	eukaryotic translation initiation factor...	2	2	0.18	0.00774
GO:0070903	mitochondrial tRNA thio-modification	2	2	0.18	0.00774
GO:0090007	regulation of mitotic anaphase	2	2	0.18	0.00774
GO:0009070	serine family amino acid biosynthetic pr...	21	6	1.85	0.00785
GO:0045017	glycerolipid biosynthetic process	145	22	12.76	0.00812
GO:0006541	glutamine metabolic process	10	4	0.88	0.00814
GO:0042761	very long-chain fatty acid biosynthetic ...	10	4	0.88	0.00814
GO:0070682	proteasome regulatory particle assembly	10	4	0.88	0.00814
GO:0061136	regulation of proteasomal protein catabo...	56	11	4.93	0.00871
GO:0006271	DNA strand elongation involved in DNA re...	28	7	2.46	0.00916
GO:0022413	reproductive process in single-celled or...	164	24	14.43	0.00917
GO:0006725	cellular aromatic compound metabolic pro...	301	39	26.49	0.00929
GO:0006913	nucleocytoplasmic transport	377	47	33.18	0.00936
GO:0043154	negative regulation of caspase activity	35	8	3.08	0.00965
GO:0045047	protein targeting to ER	35	8	3.08	0.00965
GO:0072599	establishment of protein localization in...	35	8	3.08	0.00965
GO:0006401	RNA catabolic process	165	24	14.52	0.00986
GO:0034404	nucleobase, nucleoside and nucleotide bi...	228	31	20.07	0.00990
GO:0034654	nucleobase, nucleoside, nucleotide and n...	228	31	20.07	0.00990
GO:0043462	regulation of ATPase activity	22	6	1.94	0.01001
GO:0002807	positive regulation of antimicrobial pep...	16	5	1.41	0.01004
GO:0007000	nucleolus organization	16	5	1.41	0.01004
GO:0009073	aromatic amino acid family biosynthetic ...	16	5	1.41	0.01004
GO:0009304	tRNA transcription	16	5	1.41	0.01004
GO:0034308	primary alcohol metabolic process	16	5	1.41	0.01004
GO:0042797	tRNA transcription from RNA polymerase I...	16	5	1.41	0.01004
GO:0043555	regulation of translation in response to...	16	5	1.41	0.01004
GO:0051788	response to misfolded protein	16	5	1.41	0.01004
GO:0051169	nuclear transport	379	47	33.36	0.01027
GO:0071840	cellular component organization or bioge...	5194	496	457.13	0.01030
GO:0006790	sulfur compound metabolic process	238	32	20.95	0.01040
GO:0046148	pigment biosynthetic process	131	20	11.53	0.01053
GO:0008104	protein localization	1208	129	106.32	0.01074
GO:0009415	response to water	149	22	13.11	0.01108
GO:0006077	1,6-beta-glucan metabolic process	6	3	0.53	0.01110
GO:0006108	malate metabolic process	6	3	0.53	0.01110
GO:0006167	AMP biosynthetic process	6	3	0.53	0.01110
GO:0006549	isoleucine metabolic process	6	3	0.53	0.01110
GO:0008631	induction of apoptosis by oxidative stre...	6	3	0.53	0.01110
GO:0009061	anaerobic respiration	6	3	0.53	0.01110
GO:0010687	site selection involved in cell cycle cy...	6	3	0.53	0.01110
GO:0019388	galactose catabolic process	6	3	0.53	0.01110
GO:0030970	retrograde protein transport, ER to cyto...	6	3	0.53	0.01110
GO:0034397	telomere localization	6	3	0.53	0.01110
GO:0045141	meiotic telomere clustering	6	3	0.53	0.01110
GO:0046083	adenine metabolic process	6	3	0.53	0.01110
GO:0010017	red or far-red light signaling pathway	29	7	2.55	0.01118
GO:0071489	cellular response to red or far red ligh...	29	7	2.55	0.01118
GO:0006879	cellular iron ion homeostasis	58	11	5.1	0.01134
GO:0009152	purine ribonucleotide biosynthetic proce...	36	8	3.17	0.01147
GO:0071897	DNA biosynthetic process	36	8	3.17	0.01147
GO:0007568	aging	249	33	21.91	0.01152
GO:0001306	age-dependent response to oxidative stre...	11	4	0.97	0.01190
GO:0007571	age-dependent general metabolic decline	11	4	0.97	0.01190
GO:0033212	iron assimilation	11	4	0.97	0.01190
GO:0045014	negative regulation of transcription by ...	11	4	0.97	0.01190
GO:0051037	regulation of transcription during meios...	11	4	0.97	0.01190
GO:0006623	protein targeting to vacuole	107	17	9.42	0.01200
GO:0016125	sterol metabolic process	107	17	9.42	0.01200
GO:0072665	protein localization to vacuole	107	17	9.42	0.01200
GO:0072666	establishment of protein localization to...	107	17	9.42	0.01200
GO:0010033	response to organic substance	1591	165	140.03	0.01218
GO:0000288	nuclear-transcribed mRNA catabolic proce...	51	10	4.49	0.01226
GO:0006006	glucose metabolic process	133	20	11.71	0.01236
GO:0006402	mRNA catabolic process	133	20	11.71	0.01236
GO:0051273	beta-glucan metabolic process	23	6	2.02	0.01255
GO:0044272	sulfur compound biosynthetic process	116	18	10.21	0.01256
GO:0034637	cellular carbohydrate biosynthetic proce...	223	30	19.63	0.01271
GO:0016137	glycoside metabolic process	59	11	5.19	0.01286
GO:0022402	cell cycle process	1425	149	125.42	0.01295
GO:0009267	cellular response to starvation	205	28	18.04	0.01296
GO:0006261	DNA-dependent DNA replication	187	26	16.46	0.01309
GO:0006413	translational initiation	75	13	6.6	0.01319
GO:0071775	regulation of cell cycle cytokinesis	30	7	2.64	0.01351
GO:0042743	hydrogen peroxide metabolic process	37	8	3.26	0.01353
GO:0050000	chromosome localization	37	8	3.26	0.01353
GO:0043414	macromolecule methylation	206	28	18.13	0.01378
GO:0045184	establishment of protein localization	806	89	70.94	0.01432
GO:0032506	cytokinetic process	135	20	11.88	0.01443
GO:0010200	response to chitin	84	14	7.39	0.01444
GO:0015031	protein transport	756	84	66.54	0.01474
GO:0048284	organelle fusion	101	16	8.89	0.01491
GO:0032446	protein modification by small protein co...	456	54	40.13	0.01506
GO:0008334	histone mRNA metabolic process	24	6	2.11	0.01552
GO:0072530	purine-containing compound transmembrane...	24	6	2.11	0.01552
GO:0019751	polyol metabolic process	53	10	4.66	0.01595
GO:0045333	cellular respiration	119	18	10.47	0.01610
GO:0000080	G1 phase of mitotic cell cycle	31	7	2.73	0.01615
GO:0006536	glutamate metabolic process	31	7	2.73	0.01615
GO:0009813	flavonoid biosynthetic process	31	7	2.73	0.01615
GO:0042594	response to starvation	218	29	19.19	0.01627
GO:0071241	cellular response to inorganic substance	77	13	6.78	0.01628
GO:0055072	iron ion homeostasis	69	12	6.07	0.01645
GO:0006221	pyrimidine nucleotide biosynthetic proce...	12	4	1.06	0.01663
GO:0006884	cell volume homeostasis	12	4	1.06	0.01663
GO:0007089	traversing start control point of mitoti...	12	4	1.06	0.01663
GO:0045013	carbon catabolite repression of transcri...	12	4	1.06	0.01663
GO:0006760	folic acid-containing compound metabolic...	18	5	1.58	0.01699
GO:0071276	cellular response to cadmium ion	18	5	1.58	0.01699
GO:0045862	positive regulation of proteolysis	54	10	4.75	0.01808
GO:0010152	pollen maturation	7	3	0.62	0.01817
GO:0018065	protein-cofactor linkage	7	3	0.62	0.01817
GO:0019509	L-methionine salvage from methylthioaden...	7	3	0.62	0.01817
GO:0042816	vitamin B6 metabolic process	7	3	0.62	0.01817
GO:0043102	amino acid salvage	7	3	0.62	0.01817
GO:0046033	AMP metabolic process	7	3	0.62	0.01817
GO:0046174	polyol catabolic process	7	3	0.62	0.01817
GO:0048280	vesicle fusion with Golgi apparatus	7	3	0.62	0.01817
GO:0060136	embryonic process involved in female pre...	7	3	0.62	0.01817
GO:0060333	interferon-gamma-mediated signaling path...	7	3	0.62	0.01817
GO:0001825	blastocyst formation	25	6	2.2	0.01894
GO:0006783	heme biosynthetic process	25	6	2.2	0.01894
GO:0022607	cellular component assembly	1580	162	139.06	0.01900
GO:0016567	protein ubiquitination	414	49	36.44	0.02002
GO:0071482	cellular response to light stimulus	63	11	5.54	0.02054
GO:0031400	negative regulation of protein modificat...	167	23	14.7	0.02080
GO:0006081	cellular aldehyde metabolic process	40	8	3.52	0.02134
GO:0009561	megagametogenesis	40	8	3.52	0.02134
GO:0043281	regulation of caspase activity	114	17	10.03	0.02157
GO:0000379	tRNA-type intron splice site recognition...	3	2	0.26	0.02186
GO:0000711	meiotic DNA repair synthesis	3	2	0.26	0.02186
GO:0000903	regulation of cell shape during vegetati...	3	2	0.26	0.02186
GO:0001826	inner cell mass cell differentiation	3	2	0.26	0.02186
GO:0006556	S-adenosylmethionine biosynthetic proces...	3	2	0.26	0.02186
GO:0006564	L-serine biosynthetic process	3	2	0.26	0.02186
GO:0008618	7-methylguanosine metabolic process	3	2	0.26	0.02186
GO:0009088	threonine biosynthetic process	3	2	0.26	0.02186
GO:0009097	isoleucine biosynthetic process	3	2	0.26	0.02186
GO:0009130	pyrimidine nucleoside monophosphate bios...	3	2	0.26	0.02186
GO:0010797	regulation of multivesicular body size i...	3	2	0.26	0.02186
GO:0010847	regulation of chromatin assembly	3	2	0.26	0.02186
GO:0010848	regulation of chromatin disassembly	3	2	0.26	0.02186
GO:0019413	acetate biosynthetic process	3	2	0.26	0.02186
GO:0032226	positive regulation of synaptic transmis...	3	2	0.26	0.02186
GO:0033215	iron assimilation by reduction and trans...	3	2	0.26	0.02186
GO:0034626	fatty acid elongation, polyunsaturated f...	3	2	0.26	0.02186
GO:0046654	tetrahydrofolate biosynthetic process	3	2	0.26	0.02186
GO:0046656	folic acid biosynthetic process	3	2	0.26	0.02186
GO:0048211	Golgi vesicle docking	3	2	0.26	0.02186
GO:0051305	chromosome movement towards spindle pole	3	2	0.26	0.02186
GO:0051686	establishment of ER localization	3	2	0.26	0.02186
GO:0060988	lipid tube assembly	3	2	0.26	0.02186
GO:0061163	endoplasmic reticulum polarization	3	2	0.26	0.02186
GO:0061164	transitional endoplasmic reticulum polar...	3	2	0.26	0.02186
GO:0061165	endoplasmic reticulum localization invol...	3	2	0.26	0.02186
GO:0070178	D-serine metabolic process	3	2	0.26	0.02186
GO:0072671	mitochondria-associated protein cataboli...	3	2	0.26	0.02186
GO:0006260	DNA replication	290	36	25.52	0.02220
GO:0006273	lagging strand elongation	13	4	1.14	0.02238
GO:0007008	outer mitochondrial membrane organizatio...	13	4	1.14	0.02238
GO:0032434	regulation of proteasomal ubiquitin-depe...	48	9	4.22	0.02250
GO:0071174	mitotic cell cycle spindle checkpoint	48	9	4.22	0.02250
GO:0022616	DNA strand elongation	33	7	2.9	0.02251
GO:0046112	nucleobase biosynthetic process	26	6	2.29	0.02283
GO:0032259	methylation	215	28	18.92	0.02320
GO:0006732	coenzyme metabolic process	197	26	17.34	0.02406
GO:0043900	regulation of multi-organism process	179	24	15.75	0.02480
GO:0042364	water-soluble vitamin biosynthetic proce...	73	12	6.42	0.02485
GO:0071248	cellular response to metal ion	73	12	6.42	0.02485
GO:0051640	organelle localization	283	35	24.91	0.02509
GO:0006916	anti-apoptosis	170	23	14.96	0.02510
GO:0051318	G1 phase	34	7	2.99	0.02626
GO:0009225	nucleotide-sugar metabolic process	20	5	1.76	0.02656
GO:0051274	beta-glucan biosynthetic process	20	5	1.76	0.02656
GO:0051781	positive regulation of cell division	20	5	1.76	0.02656
GO:0072528	pyrimidine-containing compound biosynthe...	20	5	1.76	0.02656
GO:0000910	cytokinesis	275	34	24.2	0.02705
GO:0006116	NADH oxidation	8	3	0.7	0.02719
GO:0006561	proline biosynthetic process	8	3	0.7	0.02719
GO:0006654	phosphatidic acid biosynthetic process	8	3	0.7	0.02719
GO:0006797	polyphosphate metabolic process	8	3	0.7	0.02719
GO:0009263	deoxyribonucleotide biosynthetic process	8	3	0.7	0.02719
GO:0031144	proteasome localization	8	3	0.7	0.02719
GO:0032467	positive regulation of cytokinesis	8	3	0.7	0.02719
GO:0034227	tRNA thio-modification	8	3	0.7	0.02719
GO:0043173	nucleotide salvage	8	3	0.7	0.02719
GO:0046653	tetrahydrofolate metabolic process	8	3	0.7	0.02719
GO:0070525	threonylcarbamoyladenosine metabolic pro...	8	3	0.7	0.02719
GO:0071265	L-methionine biosynthetic process	8	3	0.7	0.02719
GO:0071267	L-methionine salvage	8	3	0.7	0.02719
GO:0000956	nuclear-transcribed mRNA catabolic proce...	126	18	11.09	0.02733
GO:0034293	sexual sporulation	126	18	11.09	0.02733
GO:0043935	sexual sporulation resulting in formatio...	126	18	11.09	0.02733
GO:0033205	cell cycle cytokinesis	144	20	12.67	0.02736
GO:0006778	porphyrin metabolic process	74	12	6.51	0.02737
GO:0019538	protein metabolic process	3008	292	264.74	0.02796
GO:0044255	cellular lipid metabolic process	768	83	67.59	0.02814
GO:0031137	regulation of conjugation with cellular ...	66	11	5.81	0.02819
GO:0046999	regulation of conjugation	66	11	5.81	0.02819
GO:0009738	abscisic acid mediated signaling pathway	50	9	4.4	0.02874
GO:0000011	vacuole inheritance	14	4	1.23	0.02920
GO:0000338	protein deneddylation	14	4	1.23	0.02920
GO:0006560	proline metabolic process	14	4	1.23	0.02920
GO:0009695	jasmonic acid biosynthetic process	14	4	1.23	0.02920
GO:0031000	response to caffeine	14	4	1.23	0.02920
GO:0031028	septation initiation signaling cascade	14	4	1.23	0.02920
GO:0031126	snoRNA 3'-end processing	14	4	1.23	0.02920
GO:0031991	regulation of contractile ring contracti...	14	4	1.23	0.02920
GO:0046529	imaginal disc fusion, thorax closure	14	4	1.23	0.02920
GO:0060260	regulation of transcription initiation f...	14	4	1.23	0.02920
GO:2000142	regulation of transcription initiation, ...	14	4	1.23	0.02920
GO:0009411	response to UV	136	19	11.97	0.02933
GO:0030435	sporulation resulting in formation of a ...	136	19	11.97	0.02933
GO:0006518	peptide metabolic process	92	14	8.1	0.02989
GO:0071496	cellular response to external stimulus	326	39	28.69	0.03021
GO:0000038	very long-chain fatty acid metabolic pro...	35	7	3.08	0.03042
GO:0006200	ATP catabolic process	84	13	7.39	0.03146
GO:0008380	RNA splicing	337	40	29.66	0.03175
GO:0009699	phenylpropanoid biosynthetic process	59	10	5.19	0.03194
GO:0000916	contractile ring contraction involved in...	28	6	2.46	0.03216
GO:0002775	antimicrobial peptide production	28	6	2.46	0.03216
GO:0006779	porphyrin biosynthetic process	51	9	4.49	0.03227
GO:0006144	purine base metabolic process	21	5	1.85	0.03240
GO:0006515	misfolded or incompletely synthesized pr...	21	5	1.85	0.03240
GO:0034501	protein localization to kinetochore	21	5	1.85	0.03240
GO:0033013	tetrapyrrole metabolic process	76	12	6.69	0.03296
GO:0071478	cellular response to radiation	76	12	6.69	0.03296
GO:0032269	negative regulation of cellular protein ...	260	32	22.88	0.03299
GO:0043934	sporulation	138	19	12.15	0.03347
GO:0051649	establishment of localization in cell	1567	158	137.91	0.03416
GO:0009108	coenzyme biosynthetic process	103	15	9.07	0.03571
GO:0007029	endoplasmic reticulum organization	44	8	3.87	0.03608
GO:0009812	flavonoid metabolic process	44	8	3.87	0.03608
GO:0071453	cellular response to oxygen levels	44	8	3.87	0.03608
GO:0006007	glucose catabolic process	52	9	4.58	0.03609
GO:0000291	nuclear-transcribed mRNA catabolic proce...	15	4	1.32	0.03711
GO:0006012	galactose metabolic process	15	4	1.32	0.03711
GO:0009132	nucleoside diphosphate metabolic process	15	4	1.32	0.03711
GO:0009851	auxin biosynthetic process	15	4	1.32	0.03711
GO:0014074	response to purine-containing compound	15	4	1.32	0.03711
GO:0046015	regulation of transcription by glucose	15	4	1.32	0.03711
GO:0046085	adenosine metabolic process	15	4	1.32	0.03711
GO:0051881	regulation of mitochondrial membrane pot...	15	4	1.32	0.03711
GO:0006278	RNA-dependent DNA replication	29	6	2.55	0.03764
GO:0006083	acetate metabolic process	9	3	0.79	0.03816
GO:0006734	NADH metabolic process	9	3	0.79	0.03816
GO:0008617	guanosine metabolic process	9	3	0.79	0.03816
GO:0009396	folic acid-containing compound biosynthe...	9	3	0.79	0.03816
GO:0009641	shade avoidance	9	3	0.79	0.03816
GO:0009962	regulation of flavonoid biosynthetic pro...	9	3	0.79	0.03816
GO:0033567	DNA replication, Okazaki fragment proces...	9	3	0.79	0.03816
GO:0043928	exonucleolytic nuclear-transcribed mRNA ...	9	3	0.79	0.03816
GO:0006352	transcription initiation, DNA-dependent	104	15	9.15	0.03847
GO:0022411	cellular component disassembly	168	22	14.79	0.03853
GO:0030437	ascospore formation	122	17	10.74	0.03860
GO:0007033	vacuole organization	113	16	9.95	0.03864
GO:0007231	osmosensory signaling pathway	22	5	1.94	0.03899
GO:0043162	ubiquitin-dependent protein catabolic pr...	22	5	1.94	0.03899
GO:0051123	RNA polymerase II transcriptional preini...	22	5	1.94	0.03899
GO:0043623	cellular protein complex assembly	372	43	32.74	0.03910
GO:0045732	positive regulation of protein catabolic...	61	10	5.37	0.03915
GO:0072524	pyridine-containing compound metabolic p...	61	10	5.37	0.03915
GO:0033036	macromolecule localization	1554	156	136.77	0.03996
GO:0051248	negative regulation of protein metabolic...	274	33	24.12	0.04003
GO:0031577	spindle checkpoint	53	9	4.66	0.04021
GO:0033014	tetrapyrrole biosynthetic process	53	9	4.66	0.04021
GO:0009991	response to extracellular stimulus	373	43	32.83	0.04058
GO:0070972	protein localization in endoplasmic reti...	45	8	3.96	0.04063
GO:0006633	fatty acid biosynthetic process	132	18	11.62	0.04094
GO:0000734	gene conversion at mating-type locus, DN...	4	2	0.35	0.04118
GO:0005997	xylulose metabolic process	4	2	0.35	0.04118
GO:0006005	L-fucose biosynthetic process	4	2	0.35	0.04118
GO:0006011	UDP-glucose metabolic process	4	2	0.35	0.04118
GO:0009129	pyrimidine nucleoside monophosphate meta...	4	2	0.35	0.04118
GO:0009249	protein lipoylation	4	2	0.35	0.04118
GO:0010796	regulation of multivesicular body size	4	2	0.35	0.04118
GO:0032055	negative regulation of translation in re...	4	2	0.35	0.04118
GO:0032212	positive regulation of telomere maintena...	4	2	0.35	0.04118
GO:0033045	regulation of sister chromatid segregati...	4	2	0.35	0.04118
GO:0033047	regulation of mitotic sister chromatid s...	4	2	0.35	0.04118
GO:0042350	GDP-L-fucose biosynthetic process	4	2	0.35	0.04118
GO:0042354	L-fucose metabolic process	4	2	0.35	0.04118
GO:0042843	D-xylose catabolic process	4	2	0.35	0.04118
GO:0043096	purine base salvage	4	2	0.35	0.04118
GO:0043985	histone H4-R3 methylation	4	2	0.35	0.04118
GO:0045006	DNA deamination	4	2	0.35	0.04118
GO:0045477	regulation of nurse cell apoptosis	4	2	0.35	0.04118
GO:0046368	GDP-L-fucose metabolic process	4	2	0.35	0.04118
GO:0048240	sperm capacitation	4	2	0.35	0.04118
GO:0051984	positive regulation of chromosome segreg...	4	2	0.35	0.04118
GO:0071629	cytoplasm-associated proteasomal ubiquit...	4	2	0.35	0.04118
GO:0071786	endoplasmic reticulum tubular network or...	4	2	0.35	0.04118
GO:0072353	cellular age-dependent response to react...	4	2	0.35	0.04118
GO:2000378	negative regulation of reactive oxygen s...	4	2	0.35	0.04118
GO:0006911	phagocytosis, engulfment	179	23	15.75	0.04212
GO:0006403	RNA localization	227	28	19.98	0.04278
GO:0000741	karyogamy	30	6	2.64	0.04367
GO:0002759	regulation of antimicrobial humoral resp...	30	6	2.64	0.04367
GO:0007533	mating type switching	30	6	2.64	0.04367
GO:0031060	regulation of histone methylation	30	6	2.64	0.04367
GO:0031503	protein complex localization	30	6	2.64	0.04367
GO:0006629	lipid metabolic process	974	101	85.72	0.04428
GO:0042752	regulation of circadian rhythm	54	9	4.75	0.04464
GO:0071456	cellular response to hypoxia	38	7	3.34	0.04545
GO:0042440	pigment metabolic process	171	22	15.05	0.04552
GO:0045841	negative regulation of mitotic metaphase...	46	8	4.05	0.04554
GO:0002778	antibacterial peptide production	16	4	1.41	0.04614
GO:0006595	polyamine metabolic process	16	4	1.41	0.04614
GO:0046528	imaginal disc fusion	16	4	1.41	0.04614
GO:0071028	nuclear mRNA surveillance	16	4	1.41	0.04614
GO:0006220	pyrimidine nucleotide metabolic process	23	5	2.02	0.04633
GO:0071025	RNA surveillance	23	5	2.02	0.04633
GO:0071027	nuclear RNA surveillance	23	5	2.02	0.04633
GO:0090002	establishment of protein localization in...	23	5	2.02	0.04633
GO:0009698	phenylpropanoid metabolic process	80	12	7.04	0.04650
GO:0032505	reproduction of a single-celled organism	200	25	17.6	0.04670
GO:0030447	filamentous growth	89	13	7.83	0.04728
GO:0046034	ATP metabolic process	98	14	8.63	0.04763
GO:0052548	regulation of endopeptidase activity	144	19	12.67	0.04850
GO:0008298	intracellular mRNA localization	72	11	6.34	0.04926
GO:0009060	aerobic respiration	72	11	6.34	0.04926
GO:0016579	protein deubiquitination	72	11	6.34	0.04926
GO:0042558	pteridine-containing compound metabolic ...	31	6	2.73	0.05027
GO:0008057	eye pigment granule organization	10	3	0.88	0.05103
GO:0009226	nucleotide-sugar biosynthetic process	10	3	0.88	0.05103
GO:0031029	regulation of septation initiation signa...	10	3	0.88	0.05103
GO:0045053	protein retention in Golgi apparatus	10	3	0.88	0.05103
GO:0045947	negative regulation of translational ini...	10	3	0.88	0.05103
GO:0046473	phosphatidic acid metabolic process	10	3	0.88	0.05103
GO:0046939	nucleotide phosphorylation	10	3	0.88	0.05103
GO:0048011	nerve growth factor receptor signaling p...	10	3	0.88	0.05103
GO:0016044	cellular membrane organization	823	86	72.43	0.05161
GO:0061024	membrane organization	824	86	72.52	0.05284
GO:0006612	protein targeting to membrane	73	11	6.42	0.05359
GO:0006733	oxidoreduction coenzyme metabolic proces...	73	11	6.42	0.05359
GO:0031667	response to nutrient levels	341	39	30.01	0.05433
GO:0009065	glutamine family amino acid catabolic pr...	24	5	2.11	0.05444
GO:0016075	rRNA catabolic process	24	5	2.11	0.05444
GO:0090150	establishment of protein localization in...	24	5	2.11	0.05444
GO:0051641	cellular localization	1930	189	169.86	0.05574
GO:0006974	response to DNA damage stimulus	680	72	59.85	0.05599
GO:0052547	regulation of peptidase activity	156	20	13.73	0.05622
GO:0000467	exonucleolytic trimming to generate matu...	17	4	1.5	0.05627
GO:0006415	translational termination	17	4	1.5	0.05627
GO:0007566	embryo implantation	17	4	1.5	0.05627
GO:0009694	jasmonic acid metabolic process	17	4	1.5	0.05627
GO:0033314	mitotic cell cycle DNA replication check...	17	4	1.5	0.05627
GO:0071029	nuclear ncRNA surveillance	17	4	1.5	0.05627
GO:0071046	nuclear polyadenylation-dependent ncRNA ...	17	4	1.5	0.05627
GO:0032787	monocarboxylic acid metabolic process	433	48	38.11	0.05647
GO:0010224	response to UV-B	48	8	4.22	0.05649
GO:0031670	cellular response to nutrient	48	8	4.22	0.05649
GO:0006073	cellular glucan metabolic process	128	17	11.27	0.05663
GO:0006753	nucleoside phosphate metabolic process	546	59	48.05	0.05706
GO:0009117	nucleotide metabolic process	546	59	48.05	0.05706
GO:0042168	heme metabolic process	32	6	2.82	0.05746
GO:0042773	ATP synthesis coupled electron transport	32	6	2.82	0.05746
GO:0042775	mitochondrial ATP synthesis coupled elec...	32	6	2.82	0.05746
GO:0006470	protein dephosphorylation	119	16	10.47	0.05755
GO:0043066	negative regulation of apoptosis	454	50	39.96	0.05759
GO:0034285	response to disaccharide stimulus	40	7	3.52	0.05772
GO:0044042	glucan metabolic process	129	17	11.35	0.06012
GO:0007031	peroxisome organization	177	22	15.58	0.06217
GO:0000002	mitochondrial genome maintenance	49	8	4.31	0.06254
GO:0006906	vesicle fusion	49	8	4.31	0.06254
GO:0009607	response to biotic stimulus	863	89	75.95	0.06257
GO:0001676	long-chain fatty acid metabolic process	25	5	2.2	0.06332
GO:0002098	tRNA wobble uridine modification	25	5	2.2	0.06332
GO:0006356	regulation of transcription from RNA pol...	25	5	2.2	0.06332
GO:0034629	cellular protein complex localization	25	5	2.2	0.06332
GO:0070897	DNA-dependent transcriptional preinitiat...	25	5	2.2	0.06332
GO:0043628	ncRNA 3'-end processing	41	7	3.61	0.06455
GO:0072527	pyrimidine-containing compound metabolic...	41	7	3.61	0.06455
GO:0000089	mitotic metaphase	5	2	0.44	0.06468
GO:0001514	selenocysteine incorporation	5	2	0.44	0.06468
GO:0006114	glycerol biosynthetic process	5	2	0.44	0.06468
GO:0006567	threonine catabolic process	5	2	0.44	0.06468
GO:0006598	polyamine catabolic process	5	2	0.44	0.06468
GO:0006627	protein processing involved in protein t...	5	2	0.44	0.06468
GO:0008215	spermine metabolic process	5	2	0.44	0.06468
GO:0009202	deoxyribonucleoside triphosphate biosynt...	5	2	0.44	0.06468
GO:0010078	maintenance of root meristem identity	5	2	0.44	0.06468
GO:0010188	response to microbial phytotoxin	5	2	0.44	0.06468
GO:0010696	positive regulation of spindle pole body...	5	2	0.44	0.06468
GO:0010973	positive regulation of barrier septum fo...	5	2	0.44	0.06468
GO:0010998	regulation of translational initiation b...	5	2	0.44	0.06468
GO:0019405	alditol catabolic process	5	2	0.44	0.06468
GO:0019919	peptidyl-arginine methylation, to asymme...	5	2	0.44	0.06468
GO:0030969	UFP-specific transcription factor mRNA p...	5	2	0.44	0.06468
GO:0031031	positive regulation of septation initiat...	5	2	0.44	0.06468
GO:0031119	tRNA pseudouridine synthesis	5	2	0.44	0.06468
GO:0031167	rRNA methylation	5	2	0.44	0.06468
GO:0034224	cellular response to zinc ion starvation	5	2	0.44	0.06468
GO:0034982	mitochondrial protein processing	5	2	0.44	0.06468
GO:0035209	pupal development	5	2	0.44	0.06468
GO:0042353	fucose biosynthetic process	5	2	0.44	0.06468
GO:0042819	vitamin B6 biosynthetic process	5	2	0.44	0.06468
GO:0046084	adenine biosynthetic process	5	2	0.44	0.06468
GO:0046121	deoxyribonucleoside catabolic process	5	2	0.44	0.06468
GO:0046683	response to organophosphorus	5	2	0.44	0.06468
GO:0060294	cilium movement involved in cell motilit...	5	2	0.44	0.06468
GO:0071042	nuclear polyadenylation-dependent mRNA c...	5	2	0.44	0.06468
GO:0071047	polyadenylation-dependent mRNA catabolic...	5	2	0.44	0.06468
GO:0000387	spliceosomal snRNP assembly	33	6	2.9	0.06522
GO:0007531	mating type determination	33	6	2.9	0.06522
GO:0016226	iron-sulfur cluster assembly	33	6	2.9	0.06522
GO:0031163	metallo-sulfur cluster assembly	33	6	2.9	0.06522
GO:0019362	pyridine nucleotide metabolic process	58	9	5.1	0.06554
GO:0045727	positive regulation of translation	58	9	5.1	0.06554
GO:0002862	negative regulation of inflammatory resp...	11	3	0.97	0.06570
GO:0006553	lysine metabolic process	11	3	0.97	0.06570
GO:0009068	aspartate family amino acid catabolic pr...	11	3	0.97	0.06570
GO:0009585	red, far-red light phototransduction	11	3	0.97	0.06570
GO:0015780	nucleotide-sugar transport	11	3	0.97	0.06570
GO:0016559	peroxisome fission	11	3	0.97	0.06570
GO:0031134	sister chromatid biorientation	11	3	0.97	0.06570
GO:0045898	regulation of RNA polymerase II transcri...	11	3	0.97	0.06570
GO:0051031	tRNA transport	11	3	0.97	0.06570
GO:0071218	cellular response to misfolded protein	11	3	0.97	0.06570
GO:0009639	response to red or far red light	112	15	9.86	0.06622
GO:0072593	reactive oxygen species metabolic proces...	103	14	9.07	0.06719
GO:0000266	mitochondrial fission	18	4	1.58	0.06749
GO:0000459	exonucleolytic trimming involved in rRNA...	18	4	1.58	0.06749
GO:0001829	trophectodermal cell differentiation	18	4	1.58	0.06749
GO:0006835	dicarboxylic acid transport	18	4	1.58	0.06749
GO:0009164	nucleoside catabolic process	18	4	1.58	0.06749
GO:0031408	oxylipin biosynthetic process	18	4	1.58	0.06749
GO:0042559	pteridine-containing compound biosynthet...	18	4	1.58	0.06749
GO:0042744	hydrogen peroxide catabolic process	18	4	1.58	0.06749
GO:0042992	negative regulation of transcription fac...	18	4	1.58	0.06749
GO:0043633	polyadenylation-dependent RNA catabolic ...	18	4	1.58	0.06749
GO:0043634	polyadenylation-dependent ncRNA cataboli...	18	4	1.58	0.06749
GO:0009110	vitamin biosynthetic process	94	13	8.27	0.06789
GO:0006367	transcription initiation from RNA polyme...	85	12	7.48	0.06823
GO:0006995	cellular response to nitrogen starvation	50	8	4.4	0.06898
GO:0042176	regulation of protein catabolic process	122	16	10.74	0.06906
GO:0009826	unidimensional cell growth	141	18	12.41	0.06966
GO:0017038	protein import	298	34	26.23	0.07039
GO:0016050	vesicle organization	132	17	11.62	0.07147
GO:0071215	cellular response to abscisic acid stimu...	59	9	5.19	0.07159
GO:0010114	response to red light	42	7	3.7	0.07185
GO:0022904	respiratory electron transport chain	42	7	3.7	0.07185
GO:0002097	tRNA wobble base modification	26	5	2.29	0.07295
GO:0002777	antimicrobial peptide biosynthetic proce...	26	5	2.29	0.07295
GO:0002784	regulation of antimicrobial peptide prod...	26	5	2.29	0.07295
GO:0002805	regulation of antimicrobial peptide bios...	26	5	2.29	0.07295
GO:0007105	cytokinesis, site selection	26	5	2.29	0.07295
GO:0072659	protein localization in plasma membrane	26	5	2.29	0.07295
GO:0007088	regulation of mitosis	123	16	10.83	0.07321
GO:0010948	negative regulation of cell cycle proces...	142	18	12.5	0.07352
GO:0035065	regulation of histone acetylation	34	6	2.99	0.07357
GO:0046486	glycerolipid metabolic process	260	30	22.88	0.07589
GO:0071845	cellular component disassembly at cellul...	162	20	14.26	0.07673
GO:0051783	regulation of nuclear division	124	16	10.91	0.07753
GO:0006914	autophagy	143	18	12.59	0.07753
GO:0032270	positive regulation of cellular protein ...	413	45	36.35	0.07859
GO:0016051	carbohydrate biosynthetic process	291	33	25.61	0.07863
GO:0016197	endosome transport	153	19	13.47	0.07919
GO:0007094	mitotic cell cycle spindle assembly chec...	43	7	3.78	0.07962
GO:0006297	nucleotide-excision repair, DNA gap fill...	19	4	1.67	0.07978
GO:0031498	chromatin disassembly	19	4	1.67	0.07978
GO:0000742	karyogamy involved in conjugation with c...	12	3	1.06	0.08205
GO:0001953	negative regulation of cell-matrix adhes...	12	3	1.06	0.08205
GO:0006122	mitochondrial electron transport, ubiqui...	12	3	1.06	0.08205
GO:0006290	pyrimidine dimer repair	12	3	1.06	0.08205
GO:0006983	ER overload response	12	3	1.06	0.08205
GO:0009082	branched chain family amino acid biosynt...	12	3	1.06	0.08205
GO:0010388	cullin deneddylation	12	3	1.06	0.08205
GO:0043001	Golgi to plasma membrane protein transpo...	12	3	1.06	0.08205
GO:0045040	protein import into mitochondrial outer ...	12	3	1.06	0.08205
GO:0051597	response to methylmercury	12	3	1.06	0.08205
GO:0070373	negative regulation of ERK1 and ERK2 cas...	12	3	1.06	0.08205
GO:0009112	nucleobase metabolic process	35	6	3.08	0.08250
GO:0009744	response to sucrose stimulus	35	6	3.08	0.08250
GO:0034502	protein localization to chromosome	52	8	4.58	0.08303
GO:0006739	NADP metabolic process	27	5	2.38	0.08334
GO:0009084	glutamine family amino acid biosynthetic...	27	5	2.38	0.08334
GO:0072657	protein localization in membrane	27	5	2.38	0.08334
GO:0031123	RNA 3'-end processing	116	15	10.21	0.08416
GO:0032984	macromolecular complex disassembly	116	15	10.21	0.08416
GO:0006996	organelle organization	2807	266	247.05	0.08712
GO:0007565	female pregnancy	44	7	3.87	0.08786
GO:0000416	positive regulation of histone H3-K36 me...	1	1	0.09	0.08801
GO:0000455	enzyme-directed rRNA pseudouridine synth...	1	1	0.09	0.08801
GO:0000495	box H/ACA snoRNA 3'-end processing	1	1	0.09	0.08801
GO:0000740	nuclear membrane fusion	1	1	0.09	0.08801
GO:0001316	age-dependent response to reactive oxyge...	1	1	0.09	0.08801
GO:0001317	accumulation of oxidatively modified pro...	1	1	0.09	0.08801
GO:0001319	inheritance of oxidatively modified prot...	1	1	0.09	0.08801
GO:0001321	age-dependent general metabolic decline ...	1	1	0.09	0.08801
GO:0001322	age-dependent response to oxidative stre...	1	1	0.09	0.08801
GO:0001408	guanine nucleotide transport	1	1	0.09	0.08801
GO:0001830	trophectodermal cell fate commitment	1	1	0.09	0.08801
GO:0002314	germinal center B cell differentiation	1	1	0.09	0.08801
GO:0002368	B cell cytokine production	1	1	0.09	0.08801
GO:0002479	antigen processing and presentation of e...	1	1	0.09	0.08801
GO:0002776	antimicrobial peptide secretion	1	1	0.09	0.08801
GO:0002779	antibacterial peptide secretion	1	1	0.09	0.08801
GO:0003068	regulation of systemic arterial blood pr...	1	1	0.09	0.08801
GO:0003069	vasodilation by acetylcholine involved i...	1	1	0.09	0.08801
GO:0003070	regulation of systemic arterial blood pr...	1	1	0.09	0.08801
GO:0005998	xylulose catabolic process	1	1	0.09	0.08801
GO:0006060	sorbitol metabolic process	1	1	0.09	0.08801
GO:0006062	sorbitol catabolic process	1	1	0.09	0.08801
GO:0006064	glucuronate catabolic process	1	1	0.09	0.08801
GO:0006097	glyoxylate cycle	1	1	0.09	0.08801
GO:0006142	regulation of pyrimidine base metabolic ...	1	1	0.09	0.08801
GO:0006146	adenine catabolic process	1	1	0.09	0.08801
GO:0006157	deoxyadenosine catabolic process	1	1	0.09	0.08801
GO:0006172	ADP biosynthetic process	1	1	0.09	0.08801
GO:0006217	deoxycytidine catabolic process	1	1	0.09	0.08801
GO:0006231	dTMP biosynthetic process	1	1	0.09	0.08801
GO:0006420	arginyl-tRNA aminoacylation	1	1	0.09	0.08801
GO:0006423	cysteinyl-tRNA aminoacylation	1	1	0.09	0.08801
GO:0006424	glutamyl-tRNA aminoacylation	1	1	0.09	0.08801
GO:0006425	glutaminyl-tRNA aminoacylation	1	1	0.09	0.08801
GO:0006427	histidyl-tRNA aminoacylation	1	1	0.09	0.08801
GO:0006428	isoleucyl-tRNA aminoacylation	1	1	0.09	0.08801
GO:0006463	steroid hormone receptor complex assembl...	1	1	0.09	0.08801
GO:0006523	alanine biosynthetic process	1	1	0.09	0.08801
GO:0006524	alanine catabolic process	1	1	0.09	0.08801
GO:0006543	glutamine catabolic process	1	1	0.09	0.08801
GO:0006593	ornithine catabolic process	1	1	0.09	0.08801
GO:0006831	low-affinity zinc ion transport	1	1	0.09	0.08801
GO:0006973	intracellular accumulation of glycerol	1	1	0.09	0.08801
GO:0006990	positive regulation of gene-specific tra...	1	1	0.09	0.08801
GO:0007079	mitotic chromosome movement towards spin...	1	1	0.09	0.08801
GO:0009079	pyruvate family amino acid biosynthetic ...	1	1	0.09	0.08801
GO:0009080	pyruvate family amino acid catabolic pro...	1	1	0.09	0.08801
GO:0009099	valine biosynthetic process	1	1	0.09	0.08801
GO:0009136	purine nucleoside diphosphate biosynthet...	1	1	0.09	0.08801
GO:0009157	deoxyribonucleoside monophosphate biosyn...	1	1	0.09	0.08801
GO:0009177	pyrimidine deoxyribonucleoside monophosp...	1	1	0.09	0.08801
GO:0009180	purine ribonucleoside diphosphate biosyn...	1	1	0.09	0.08801
GO:0009188	ribonucleoside diphosphate biosynthetic ...	1	1	0.09	0.08801
GO:0009256	10-formyltetrahydrofolate metabolic proc...	1	1	0.09	0.08801
GO:0009257	10-formyltetrahydrofolate biosynthetic p...	1	1	0.09	0.08801
GO:0009443	pyridoxal 5'-phosphate salvage	1	1	0.09	0.08801
GO:0009714	chalcone metabolic process	1	1	0.09	0.08801
GO:0009715	chalcone biosynthetic process	1	1	0.09	0.08801
GO:0010184	cytokinin transport	1	1	0.09	0.08801
GO:0010202	response to low fluence red light stimul...	1	1	0.09	0.08801
GO:0010241	ent-kaurene oxidation to kaurenoic acid	1	1	0.09	0.08801
GO:0010246	rhamnogalacturonan I biosynthetic proces...	1	1	0.09	0.08801
GO:0010617	circadian regulation of calcium ion osci...	1	1	0.09	0.08801
GO:0010846	activation of reciprocal meiotic recombi...	1	1	0.09	0.08801
GO:0010892	positive regulation of mitochondrial tra...	1	1	0.09	0.08801
GO:0010964	regulation of chromatin silencing by sma...	1	1	0.09	0.08801
GO:0015806	S-methylmethionine transport	1	1	0.09	0.08801
GO:0015958	bis(5'-nucleosidyl) oligophosphate catab...	1	1	0.09	0.08801
GO:0015961	diadenosine polyphosphate catabolic proc...	1	1	0.09	0.08801
GO:0016346	male meiotic chromosome movement towards...	1	1	0.09	0.08801
GO:0017185	peptidyl-lysine hydroxylation	1	1	0.09	0.08801
GO:0018021	peptidyl-histidine methylation	1	1	0.09	0.08801
GO:0018158	protein oxidation	1	1	0.09	0.08801
GO:0018272	protein-pyridoxal-5-phosphate linkage vi...	1	1	0.09	0.08801
GO:0018352	protein-pyridoxal-5-phosphate linkage	1	1	0.09	0.08801
GO:0018395	peptidyl-lysine hydroxylation to 5-hydro...	1	1	0.09	0.08801
GO:0018920	glyphosate metabolic process	1	1	0.09	0.08801
GO:0019407	hexitol catabolic process	1	1	0.09	0.08801
GO:0019419	sulfate reduction	1	1	0.09	0.08801
GO:0019481	L-alanine catabolic process, by transami...	1	1	0.09	0.08801
GO:0019483	beta-alanine biosynthetic process	1	1	0.09	0.08801
GO:0019519	pentitol metabolic process	1	1	0.09	0.08801
GO:0019527	pentitol catabolic process	1	1	0.09	0.08801
GO:0030328	prenylcysteine catabolic process	1	1	0.09	0.08801
GO:0030329	prenylcysteine metabolic process	1	1	0.09	0.08801
GO:0030980	alpha-glucan catabolic process	1	1	0.09	0.08801
GO:0030995	cell septum edging catabolic process	1	1	0.09	0.08801
GO:0031174	lifelong otolith mineralization	1	1	0.09	0.08801
GO:0031247	actin rod assembly	1	1	0.09	0.08801
GO:0031426	polycistronic mRNA processing	1	1	0.09	0.08801
GO:0031554	regulation of transcription termination,...	1	1	0.09	0.08801
GO:0031671	primary cell septum biogenesis	1	1	0.09	0.08801
GO:0031919	vitamin B6 transport	1	1	0.09	0.08801
GO:0031920	pyridoxal transport	1	1	0.09	0.08801
GO:0031922	pyridoxamine transport	1	1	0.09	0.08801
GO:0031923	pyridoxine transport	1	1	0.09	0.08801
GO:0032057	negative regulation of translational ini...	1	1	0.09	0.08801
GO:0032061	negative regulation of translation in re...	1	1	0.09	0.08801
GO:0032063	negative regulation of translational ini...	1	1	0.09	0.08801
GO:0032460	negative regulation of protein oligomeri...	1	1	0.09	0.08801
GO:0032463	negative regulation of protein homooligo...	1	1	0.09	0.08801
GO:0033217	regulation of transcription from RNA pol...	1	1	0.09	0.08801
GO:0033331	ent-kaurene metabolic process	1	1	0.09	0.08801
GO:0033341	regulation of collagen binding	1	1	0.09	0.08801
GO:0033342	negative regulation of collagen binding	1	1	0.09	0.08801
GO:0033955	mitochondrial DNA inheritance	1	1	0.09	0.08801
GO:0033979	box H/ACA snoRNA metabolic process	1	1	0.09	0.08801
GO:0034077	butanediol metabolic process	1	1	0.09	0.08801
GO:0034079	butanediol biosynthetic process	1	1	0.09	0.08801
GO:0034232	ascospore wall chitin catabolic process	1	1	0.09	0.08801
GO:0034337	RNA folding	1	1	0.09	0.08801
GO:0034428	nuclear-transcribed mRNA catabolic proce...	1	1	0.09	0.08801
GO:0034478	phosphatidylglycerol catabolic process	1	1	0.09	0.08801
GO:0034631	microtubule anchoring at spindle pole bo...	1	1	0.09	0.08801
GO:0034964	box H/ACA snoRNA processing	1	1	0.09	0.08801
GO:0035204	negative regulation of lamellocyte diffe...	1	1	0.09	0.08801
GO:0035207	negative regulation of hemocyte prolifer...	1	1	0.09	0.08801
GO:0035227	regulation of glutamate-cysteine ligase ...	1	1	0.09	0.08801
GO:0035229	positive regulation of glutamate-cystein...	1	1	0.09	0.08801
GO:0035490	regulation of leukotriene production inv...	1	1	0.09	0.08801
GO:0035491	positive regulation of leukotriene produ...	1	1	0.09	0.08801
GO:0042038	peptidyl-histidine methylation, to form ...	1	1	0.09	0.08801
GO:0042182	ketone catabolic process	1	1	0.09	0.08801
GO:0042351	'de novo' GDP-L-fucose biosynthetic proc...	1	1	0.09	0.08801
GO:0042352	GDP-L-fucose salvage	1	1	0.09	0.08801
GO:0042425	choline biosynthetic process	1	1	0.09	0.08801
GO:0042821	pyridoxal biosynthetic process	1	1	0.09	0.08801
GO:0042822	pyridoxal phosphate metabolic process	1	1	0.09	0.08801
GO:0042823	pyridoxal phosphate biosynthetic process	1	1	0.09	0.08801
GO:0042839	D-glucuronate metabolic process	1	1	0.09	0.08801
GO:0042840	D-glucuronate catabolic process	1	1	0.09	0.08801
GO:0042853	L-alanine catabolic process	1	1	0.09	0.08801
GO:0043000	Golgi to plasma membrane CFTR protein tr...	1	1	0.09	0.08801
GO:0043126	regulation of 1-phosphatidylinositol 4-k...	1	1	0.09	0.08801
GO:0043128	positive regulation of 1-phosphatidylino...	1	1	0.09	0.08801
GO:0043482	cellular pigment accumulation	1	1	0.09	0.08801
GO:0043485	endosome to pigment granule transport	1	1	0.09	0.08801
GO:0044277	cell wall disassembly	1	1	0.09	0.08801
GO:0045004	DNA replication proofreading	1	1	0.09	0.08801
GO:0045850	positive regulation of nurse cell apopto...	1	1	0.09	0.08801
GO:0045984	negative regulation of pyrimidine base m...	1	1	0.09	0.08801
GO:0046061	dATP catabolic process	1	1	0.09	0.08801
GO:0046073	dTMP metabolic process	1	1	0.09	0.08801
GO:0046090	deoxyadenosine metabolic process	1	1	0.09	0.08801
GO:0046092	deoxycytidine metabolic process	1	1	0.09	0.08801
GO:0046111	xanthine biosynthetic process	1	1	0.09	0.08801
GO:0046208	spermine catabolic process	1	1	0.09	0.08801
GO:0046344	ecdysteroid catabolic process	1	1	0.09	0.08801
GO:0046370	fructose biosynthetic process	1	1	0.09	0.08801
GO:0046986	negative regulation of hemoglobin biosyn...	1	1	0.09	0.08801
GO:0048219	inter-Golgi cisterna vesicle-mediated tr...	1	1	0.09	0.08801
GO:0048250	mitochondrial iron ion transport	1	1	0.09	0.08801
GO:0048254	snoRNA localization	1	1	0.09	0.08801
GO:0048499	synaptic vesicle membrane organization	1	1	0.09	0.08801
GO:0048544	recognition of pollen	1	1	0.09	0.08801
GO:0048757	pigment granule maturation	1	1	0.09	0.08801
GO:0048773	erythrophore differentiation	1	1	0.09	0.08801
GO:0048804	imaginal disc-derived female genitalia m...	1	1	0.09	0.08801
GO:0048890	lateral line ganglion development	1	1	0.09	0.08801
GO:0048917	posterior lateral line ganglion developm...	1	1	0.09	0.08801
GO:0050822	peptide stabilization	1	1	0.09	0.08801
GO:0050823	peptide antigen stabilization	1	1	0.09	0.08801
GO:0051027	DNA transport	1	1	0.09	0.08801
GO:0051078	meiotic nuclear envelope disassembly	1	1	0.09	0.08801
GO:0051105	regulation of DNA ligation	1	1	0.09	0.08801
GO:0051106	positive regulation of DNA ligation	1	1	0.09	0.08801
GO:0051160	L-xylitol catabolic process	1	1	0.09	0.08801
GO:0051164	L-xylitol metabolic process	1	1	0.09	0.08801
GO:0051463	negative regulation of cortisol secretio...	1	1	0.09	0.08801
GO:0051774	negative regulation of nitric-oxide synt...	1	1	0.09	0.08801
GO:0060125	negative regulation of growth hormone se...	1	1	0.09	0.08801
GO:0060169	negative regulation of adenosine recepto...	1	1	0.09	0.08801
GO:0060321	acceptance of pollen	1	1	0.09	0.08801
GO:0060405	regulation of penile erection	1	1	0.09	0.08801
GO:0060407	negative regulation of penile erection	1	1	0.09	0.08801
GO:0060567	negative regulation of transcription ter...	1	1	0.09	0.08801
GO:0060629	regulation of homologous chromosome segr...	1	1	0.09	0.08801
GO:0060630	regulation of M/G1 transition of mitotic...	1	1	0.09	0.08801
GO:0060717	chorion development	1	1	0.09	0.08801
GO:0060871	cellular cell wall disassembly	1	1	0.09	0.08801
GO:0060906	negative regulation of chromatin silenci...	1	1	0.09	0.08801
GO:0060917	regulation of 1,6-beta-glucan biosynthet...	1	1	0.09	0.08801
GO:0061031	endodermal digestive tract morphogenesis	1	1	0.09	0.08801
GO:0061044	negative regulation of vascular wound he...	1	1	0.09	0.08801
GO:0061045	negative regulation of wound healing	1	1	0.09	0.08801
GO:0070077	histone arginine demethylation	1	1	0.09	0.08801
GO:0070078	histone H3-R2 demethylation	1	1	0.09	0.08801
GO:0070079	histone H4-R3 demethylation	1	1	0.09	0.08801
GO:0070407	oxidation-dependent protein catabolic pr...	1	1	0.09	0.08801
GO:0070413	trehalose metabolism in response to stre...	1	1	0.09	0.08801
GO:0070414	trehalose metabolism in response to heat...	1	1	0.09	0.08801
GO:0070475	rRNA base methylation	1	1	0.09	0.08801
GO:0070476	rRNA (guanine-N7)-methylation	1	1	0.09	0.08801
GO:0070910	cell wall macromolecule catabolic proces...	1	1	0.09	0.08801
GO:0071638	negative regulation of monocyte chemotac...	1	1	0.09	0.08801
GO:0071777	positive regulation of cell cycle cytoki...	1	1	0.09	0.08801
GO:0071853	fungal-type cell wall disassembly	1	1	0.09	0.08801
GO:0071854	cell wall macromolecule catabolic proces...	1	1	0.09	0.08801
GO:0072316	alpha-glucan catabolic process involved ...	1	1	0.09	0.08801
GO:0080056	petal vascular tissue pattern formation	1	1	0.09	0.08801
GO:0080057	sepal vascular tissue pattern formation	1	1	0.09	0.08801
GO:0080144	amino acid homeostasis	1	1	0.09	0.08801
GO:0080149	sucrose induced translational repression	1	1	0.09	0.08801
GO:0080158	chloroplast ribulose bisphosphate carbox...	1	1	0.09	0.08801
GO:0080169	cellular response to boron-containing su...	1	1	0.09	0.08801
GO:0090053	positive regulation of chromatin silenci...	1	1	0.09	0.08801
GO:0090055	positive regulation of chromatin silenci...	1	1	0.09	0.08801
GO:0090093	regulation of fungal-type cell wall beta...	1	1	0.09	0.08801
GO:0090360	platelet-derived growth factor productio...	1	1	0.09	0.08801
GO:0090361	regulation of platelet-derived growth fa...	1	1	0.09	0.08801
GO:2000011	regulation of adaxial/abaxial pattern fo...	1	1	0.09	0.08801
GO:2000068	regulation of defense response to insect	1	1	0.09	0.08801
GO:2000098	negative regulation of smooth muscle cel...	1	1	0.09	0.08801
GO:2000275	regulation of oxidative phosphorylation ...	1	1	0.09	0.08801
GO:2000277	positive regulation of oxidative phospho...	1	1	0.09	0.08801
GO:0006766	vitamin metabolic process	136	17	11.97	0.08871
GO:0002831	regulation of response to biotic stimulu...	89	12	7.83	0.08972
GO:0007140	male meiosis	53	8	4.66	0.09064
GO:0031497	chromatin assembly	53	8	4.66	0.09064
GO:0045839	negative regulation of mitosis	53	8	4.66	0.09064
GO:0051784	negative regulation of nuclear division	53	8	4.66	0.09064
GO:0000947	amino acid catabolic process to alcohol ...	6	2	0.53	0.09146
GO:0000955	amino acid catabolic process via Ehrlich...	6	2	0.53	0.09146
GO:0002475	antigen processing and presentation via ...	6	2	0.53	0.09146
GO:0006004	fucose metabolic process	6	2	0.53	0.09146
GO:0006089	lactate metabolic process	6	2	0.53	0.09146
GO:0006165	nucleoside diphosphate phosphorylation	6	2	0.53	0.09146
GO:0006451	translational readthrough	6	2	0.53	0.09146
GO:0006573	valine metabolic process	6	2	0.53	0.09146
GO:0007147	female meiosis II	6	2	0.53	0.09146
GO:0008069	dorsal/ventral axis specification, ovari...	6	2	0.53	0.09146
GO:0009092	homoserine metabolic process	6	2	0.53	0.09146
GO:0009120	deoxyribonucleoside metabolic process	6	2	0.53	0.09146
GO:0009185	ribonucleoside diphosphate metabolic pro...	6	2	0.53	0.09146
GO:0009684	indoleacetic acid biosynthetic process	6	2	0.53	0.09146
GO:0010972	negative regulation of G2/M transition o...	6	2	0.53	0.09146
GO:0015860	purine nucleoside transport	6	2	0.53	0.09146
GO:0015886	heme transport	6	2	0.53	0.09146
GO:0019566	arabinose metabolic process	6	2	0.53	0.09146
GO:0030382	sperm mitochondrion organization	6	2	0.53	0.09146
GO:0031053	primary microRNA processing	6	2	0.53	0.09146
GO:0032206	positive regulation of telomere maintena...	6	2	0.53	0.09146
GO:0033566	gamma-tubulin complex localization	6	2	0.53	0.09146
GO:0033632	regulation of cell-cell adhesion mediate...	6	2	0.53	0.09146
GO:0043518	negative regulation of DNA damage respon...	6	2	0.53	0.09146
GO:0045903	positive regulation of translational fid...	6	2	0.53	0.09146
GO:0051036	regulation of endosome size	6	2	0.53	0.09146
GO:0051643	endoplasmic reticulum localization	6	2	0.53	0.09146
GO:0051882	mitochondrial depolarization	6	2	0.53	0.09146
GO:0060017	parathyroid gland development	6	2	0.53	0.09146
GO:0060055	angiogenesis involved in wound healing	6	2	0.53	0.09146
GO:0060211	regulation of nuclear-transcribed mRNA p...	6	2	0.53	0.09146
GO:0060330	regulation of response to interferon-gam...	6	2	0.53	0.09146
GO:0060334	regulation of interferon-gamma-mediated ...	6	2	0.53	0.09146
GO:0060337	type I interferon-mediated signaling pat...	6	2	0.53	0.09146
GO:0060338	regulation of type I interferon-mediated...	6	2	0.53	0.09146
GO:0061013	regulation of mRNA catabolic process	6	2	0.53	0.09146
GO:0070297	regulation of two-component signal trans...	6	2	0.53	0.09146
GO:0070478	nuclear-transcribed mRNA catabolic proce...	6	2	0.53	0.09146
GO:0070574	cadmium ion transmembrane transport	6	2	0.53	0.09146
GO:0071033	nuclear retention of pre-mRNA at the sit...	6	2	0.53	0.09146
GO:0030071	regulation of mitotic metaphase/anaphase...	62	9	5.46	0.09175
GO:0006749	glutathione metabolic process	36	6	3.17	0.09200
GO:0016578	histone deubiquitination	20	4	1.76	0.09308
GO:0031125	rRNA 3'-end processing	20	4	1.76	0.09308
GO:0042402	cellular biogenic amine catabolic proces...	20	4	1.76	0.09308
GO:0043069	negative regulation of programmed cell d...	471	50	41.45	0.09416
GO:0051301	cell division	471	50	41.45	0.09416
GO:0010324	membrane invagination	503	53	44.27	0.09604
GO:0007096	regulation of exit from mitosis	45	7	3.96	0.09656
GO:0071173	spindle assembly checkpoint	45	7	3.96	0.09656
GO:0060548	negative regulation of cell death	483	51	42.51	0.09822
GO:0006919	activation of caspase activity	63	9	5.54	0.09914
GO:0007091	mitotic metaphase/anaphase transition	63	9	5.54	0.09914
GO:0006268	DNA unwinding involved in replication	13	3	1.14	0.09996
GO:0006963	positive regulation of antibacterial pep...	13	3	1.14	0.09996
GO:0009718	anthocyanin biosynthetic process	13	3	1.14	0.09996
GO:0009750	response to fructose stimulus	13	3	1.14	0.09996
GO:0015074	DNA integration	13	3	1.14	0.09996
GO:0032955	regulation of barrier septum formation	13	3	1.14	0.09996
GO:0032981	mitochondrial respiratory chain complex ...	13	3	1.14	0.09996
GO:0042454	ribonucleoside catabolic process	13	3	1.14	0.09996
GO:0045911	positive regulation of DNA recombination	13	3	1.14	0.09996
GO:0009259	ribonucleotide metabolic process	288	32	25.35	0.10085
GO:0043241	protein complex disassembly	91	12	8.01	0.10187
GO:0016237	microautophagy	37	6	3.26	0.10206
GO:0034623	cellular macromolecular complex disassem...	110	14	9.68	0.10251
GO:0009555	pollen development	120	15	10.56	0.10495
GO:0030162	regulation of proteolysis	120	15	10.56	0.10495
GO:0032465	regulation of cytokinesis	46	7	4.05	0.10572
GO:0072521	purine-containing compound metabolic pro...	486	51	42.77	0.10617
GO:0000076	DNA replication checkpoint	29	5	2.55	0.10631
GO:0006090	pyruvate metabolic process	29	5	2.55	0.10631
GO:0032508	DNA duplex unwinding	29	5	2.55	0.10631
GO:0010466	negative regulation of peptidase activit...	64	9	5.63	0.10686
GO:0046496	nicotinamide nucleotide metabolic proces...	55	8	4.84	0.10702
GO:0031407	oxylipin metabolic process	21	4	1.85	0.10736
GO:0032954	regulation of cytokinetic process	21	4	1.85	0.10736
GO:0007067	mitosis	342	37	30.1	0.11036
GO:0051704	multi-organism process	1236	121	108.78	0.11072
GO:0006119	oxidative phosphorylation	38	6	3.34	0.11268
GO:0009933	meristem structural organization	38	6	3.34	0.11268
GO:0006479	protein methylation	151	18	13.29	0.11475
GO:0008213	protein alkylation	151	18	13.29	0.11475
GO:0035070	salivary gland histolysis	56	8	4.93	0.11579
GO:0046700	heterocycle catabolic process	344	37	30.28	0.11716
GO:0051346	negative regulation of hydrolase activit...	103	13	9.07	0.11811
GO:0030521	androgen receptor signaling pathway	30	5	2.64	0.11884
GO:0032297	negative regulation of DNA-dependent DNA...	30	5	2.64	0.11884
GO:0001963	synaptic transmission, dopaminergic	14	3	1.23	0.11925
GO:0006450	regulation of translational fidelity	14	3	1.23	0.11925
GO:0006620	posttranslational protein targeting to m...	14	3	1.23	0.11925
GO:0008063	Toll signaling pathway	14	3	1.23	0.11925
GO:0009200	deoxyribonucleoside triphosphate metabol...	14	3	1.23	0.11925
GO:0009650	UV protection	14	3	1.23	0.11925
GO:0009685	gibberellin metabolic process	14	3	1.23	0.11925
GO:0010099	regulation of photomorphogenesis	14	3	1.23	0.11925
GO:0010167	response to nitrate	14	3	1.23	0.11925
GO:0010499	proteasomal ubiquitin-independent protei...	14	3	1.23	0.11925
GO:0032889	regulation of vacuole fusion, non-autoph...	14	3	1.23	0.11925
GO:0042554	superoxide anion generation	14	3	1.23	0.11925
GO:0044088	regulation of vacuole organization	14	3	1.23	0.11925
GO:0071554	cell wall organization or biogenesis	273	30	24.03	0.12077
GO:0006467	protein thiol-disulfide exchange	7	2	0.62	0.12078
GO:0006527	arginine catabolic process	7	2	0.62	0.12078
GO:0006558	L-phenylalanine metabolic process	7	2	0.62	0.12078
GO:0006771	riboflavin metabolic process	7	2	0.62	0.12078
GO:0008635	activation of caspase activity by cytoch...	7	2	0.62	0.12078
GO:0009220	pyrimidine ribonucleotide biosynthetic p...	7	2	0.62	0.12078
GO:0009231	riboflavin biosynthetic process	7	2	0.62	0.12078
GO:0009448	gamma-aminobutyric acid metabolic proces...	7	2	0.62	0.12078
GO:0009683	indoleacetic acid metabolic process	7	2	0.62	0.12078
GO:0010695	regulation of spindle pole body separati...	7	2	0.62	0.12078
GO:0015706	nitrate transport	7	2	0.62	0.12078
GO:0016926	protein desumoylation	7	2	0.62	0.12078
GO:0018202	peptidyl-histidine modification	7	2	0.62	0.12078
GO:0019368	fatty acid elongation, unsaturated fatty...	7	2	0.62	0.12078
GO:0019401	alditol biosynthetic process	7	2	0.62	0.12078
GO:0019585	glucuronate metabolic process	7	2	0.62	0.12078
GO:0031440	regulation of mRNA 3'-end processing	7	2	0.62	0.12078
GO:0031629	synaptic vesicle fusion to presynaptic m...	7	2	0.62	0.12078
GO:0032225	regulation of synaptic transmission, dop...	7	2	0.62	0.12078
GO:0032447	protein urmylation	7	2	0.62	0.12078
GO:0032950	regulation of beta-glucan metabolic proc...	7	2	0.62	0.12078
GO:0032951	regulation of beta-glucan biosynthetic p...	7	2	0.62	0.12078
GO:0033194	response to hydroperoxide	7	2	0.62	0.12078
GO:0034969	histone arginine methylation	7	2	0.62	0.12078
GO:0035247	peptidyl-arginine omega-N-methylation	7	2	0.62	0.12078
GO:0042347	negative regulation of NF-kappaB import ...	7	2	0.62	0.12078
GO:0043137	DNA replication, removal of RNA primer	7	2	0.62	0.12078
GO:0043949	regulation of cAMP-mediated signaling	7	2	0.62	0.12078
GO:0046500	S-adenosylmethionine metabolic process	7	2	0.62	0.12078
GO:0051290	protein heterotetramerization	7	2	0.62	0.12078
GO:0051691	cellular oligosaccharide metabolic proce...	7	2	0.62	0.12078
GO:0060123	regulation of growth hormone secretion	7	2	0.62	0.12078
GO:0071051	polyadenylation-dependent snoRNA 3'-end ...	7	2	0.62	0.12078
GO:0071157	negative regulation of cell cycle arrest	7	2	0.62	0.12078
GO:0071357	cellular response to type I interferon	7	2	0.62	0.12078
GO:0006720	isoprenoid metabolic process	123	15	10.83	0.12242
GO:0031101	fin regeneration	22	4	1.94	0.12255
GO:0070828	heterochromatin organization	22	4	1.94	0.12255
GO:0051247	positive regulation of protein metabolic...	429	45	37.76	0.12316
GO:0016071	mRNA metabolic process	450	47	39.61	0.12334
GO:0006611	protein export from nucleus	39	6	3.43	0.12383
GO:0009072	aromatic amino acid family metabolic pro...	39	6	3.43	0.12383
GO:0043562	cellular response to nitrogen levels	57	8	5.02	0.12492
GO:0043624	cellular protein complex disassembly	85	11	7.48	0.12548
GO:0015931	nucleobase, nucleoside, nucleotide and n...	193	22	16.99	0.12590
GO:0022403	cell cycle phase	1071	105	94.26	0.12661
GO:0006354	transcription elongation, DNA-dependent	114	14	10.03	0.12695
GO:0071844	cellular component assembly at cellular ...	1376	133	121.1	0.12818
GO:0009746	response to hexose stimulus	67	9	5.9	0.13197
GO:0009932	cell tip growth	67	9	5.9	0.13197
GO:0034284	response to monosaccharide stimulus	67	9	5.9	0.13197
GO:0060179	male mating behavior	31	5	2.73	0.13202
GO:0000084	S phase of mitotic cell cycle	58	8	5.1	0.13443
GO:0007623	circadian rhythm	125	15	11	0.13495
GO:0044270	cellular nitrogen compound catabolic pro...	349	37	30.72	0.13531
GO:0032387	negative regulation of intracellular tra...	40	6	3.52	0.13550
GO:0048308	organelle inheritance	40	6	3.52	0.13550
GO:0000289	nuclear-transcribed mRNA poly(A) tail sh...	23	4	2.02	0.13860
GO:0009756	carbohydrate mediated signaling	23	4	2.02	0.13860
GO:0010182	sugar mediated signaling pathway	23	4	2.02	0.13860
GO:0019731	antibacterial humoral response	23	4	2.02	0.13860
GO:0019953	sexual reproduction	1012	99	89.07	0.13965
GO:0000090	mitotic anaphase	15	3	1.32	0.13979
GO:0002780	antibacterial peptide biosynthetic proce...	15	3	1.32	0.13979
GO:0002786	regulation of antibacterial peptide prod...	15	3	1.32	0.13979
GO:0002808	regulation of antibacterial peptide bios...	15	3	1.32	0.13979
GO:0007141	male meiosis I	15	3	1.32	0.13979
GO:0010197	polar nucleus fusion	15	3	1.32	0.13979
GO:0030497	fatty acid elongation	15	3	1.32	0.13979
GO:0046471	phosphatidylglycerol metabolic process	15	3	1.32	0.13979
GO:0046825	regulation of protein export from nucleu...	15	3	1.32	0.13979
GO:0050802	circadian sleep/wake cycle, sleep	15	3	1.32	0.13979
GO:0071035	nuclear polyadenylation-dependent rRNA c...	15	3	1.32	0.13979
GO:0071038	nuclear polyadenylation-dependent tRNA c...	15	3	1.32	0.13979
GO:0048285	organelle fission	392	41	34.5	0.13987
GO:0070882	cellular cell wall organization or bioge...	247	27	21.74	0.14115
GO:0071852	fungal-type cell wall organization or bi...	176	20	15.49	0.14224
GO:0009755	hormone-mediated signaling pathway	156	18	13.73	0.14270
GO:0009311	oligosaccharide metabolic process	97	12	8.54	0.14386
GO:0010332	response to gamma radiation	32	5	2.82	0.14583
GO:0032392	DNA geometric change	32	5	2.82	0.14583
GO:0034661	ncRNA catabolic process	32	5	2.82	0.14583
GO:0005977	glycogen metabolic process	50	7	4.4	0.14673
GO:0007009	plasma membrane organization	50	7	4.4	0.14673
GO:0010458	exit from mitosis	50	7	4.4	0.14673
GO:0043279	response to alkaloid	50	7	4.4	0.14673
GO:0043086	negative regulation of catalytic activit...	352	37	30.98	0.14698
GO:0006446	regulation of translational initiation	41	6	3.61	0.14766
GO:0007030	Golgi organization	41	6	3.61	0.14766
GO:0044264	cellular polysaccharide metabolic proces...	167	19	14.7	0.14839
GO:0010952	positive regulation of peptidase activit...	88	11	7.74	0.14919
GO:0044092	negative regulation of molecular functio...	458	47	40.31	0.15004
GO:0008299	isoprenoid biosynthetic process	69	9	6.07	0.15029
GO:0031331	positive regulation of cellular cataboli...	69	9	6.07	0.15029
GO:0051053	negative regulation of DNA metabolic pro...	98	12	8.63	0.15164
GO:0001402	signal transduction involved in filament...	8	2	0.7	0.15198
GO:0002686	negative regulation of leukocyte migrati...	8	2	0.7	0.15198
GO:0006063	uronic acid metabolic process	8	2	0.7	0.15198
GO:0006272	leading strand elongation	8	2	0.7	0.15198
GO:0006311	meiotic gene conversion	8	2	0.7	0.15198
GO:0006409	tRNA export from nucleus	8	2	0.7	0.15198
GO:0006599	phosphagen metabolic process	8	2	0.7	0.15198
GO:0006600	creatine metabolic process	8	2	0.7	0.15198
GO:0009218	pyrimidine ribonucleotide metabolic proc...	8	2	0.7	0.15198
GO:0010161	red light signaling pathway	8	2	0.7	0.15198
GO:0010205	photoinhibition	8	2	0.7	0.15198
GO:0010359	regulation of anion channel activity	8	2	0.7	0.15198
GO:0015865	purine nucleotide transport	8	2	0.7	0.15198
GO:0015891	siderophore transport	8	2	0.7	0.15198
GO:0030491	heteroduplex formation	8	2	0.7	0.15198
GO:0032075	positive regulation of nuclease activity	8	2	0.7	0.15198
GO:0032691	negative regulation of interleukin-1 bet...	8	2	0.7	0.15198
GO:0033214	iron assimilation by chelation and trans...	8	2	0.7	0.15198
GO:0034476	U5 snRNA 3'-end processing	8	2	0.7	0.15198
GO:0035188	hatching	8	2	0.7	0.15198
GO:0035246	peptidyl-arginine N-methylation	8	2	0.7	0.15198
GO:0042732	D-xylose metabolic process	8	2	0.7	0.15198
GO:0043101	purine-containing compound salvage	8	2	0.7	0.15198
GO:0043155	negative regulation of photosynthesis, l...	8	2	0.7	0.15198
GO:0043526	neuroprotection	8	2	0.7	0.15198
GO:0043558	regulation of translational initiation i...	8	2	0.7	0.15198
GO:0045476	nurse cell apoptosis	8	2	0.7	0.15198
GO:0046130	purine ribonucleoside catabolic process	8	2	0.7	0.15198
GO:0046855	inositol phosphate dephosphorylation	8	2	0.7	0.15198
GO:0051323	metaphase	8	2	0.7	0.15198
GO:0061099	negative regulation of protein tyrosine ...	8	2	0.7	0.15198
GO:0071108	protein K48-linked deubiquitination	8	2	0.7	0.15198
GO:0071491	cellular response to red light	8	2	0.7	0.15198
GO:0000087	M phase of mitotic cell cycle	385	40	33.88	0.15309
GO:0009751	response to salicylic acid stimulus	108	13	9.51	0.15333
GO:0009793	embryo development ending in seed dorman...	168	19	14.79	0.15434
GO:0001824	blastocyst development	60	8	5.28	0.15448
GO:0019730	antimicrobial humoral response	60	8	5.28	0.15448
GO:0000070	mitotic sister chromatid segregation	158	18	13.91	0.15487
GO:0000280	nuclear division	354	37	31.16	0.15509
GO:0006896	Golgi to vacuole transport	24	4	2.11	0.15543
GO:0019048	virus-host interaction	24	4	2.11	0.15543
GO:0040001	establishment of mitotic spindle localiz...	24	4	2.11	0.15543
GO:0042435	indole-containing compound biosynthetic ...	24	4	2.11	0.15543
GO:0043144	snoRNA processing	24	4	2.11	0.15543
GO:0045910	negative regulation of DNA recombination	24	4	2.11	0.15543
GO:0051181	cofactor transport	24	4	2.11	0.15543
GO:0051322	anaphase	24	4	2.11	0.15543
GO:0070316	regulation of G0 to G1 transition	24	4	2.11	0.15543
GO:0070317	negative regulation of G0 to G1 transiti...	24	4	2.11	0.15543
GO:0048532	anatomical structure arrangement	51	7	4.49	0.15801
GO:0090329	regulation of DNA-dependent DNA replicat...	70	9	6.16	0.15989
GO:0006096	glycolysis	33	5	2.9	0.16023
GO:0042246	tissue regeneration	42	6	3.7	0.16029
GO:0000722	telomere maintenance via recombination	16	3	1.41	0.16140
GO:0006534	cysteine metabolic process	16	3	1.41	0.16140
GO:0007534	gene conversion at mating-type locus	16	3	1.41	0.16140
GO:0009395	phospholipid catabolic process	16	3	1.41	0.16140
GO:0009559	embryo sac central cell differentiation	16	3	1.41	0.16140
GO:0009649	entrainment of circadian clock	16	3	1.41	0.16140
GO:0010257	NADH dehydrogenase complex assembly	16	3	1.41	0.16140
GO:0016078	tRNA catabolic process	16	3	1.41	0.16140
GO:0031648	protein destabilization	16	3	1.41	0.16140
GO:0034755	iron ion transmembrane transport	16	3	1.41	0.16140
GO:0045429	positive regulation of nitric oxide bios...	16	3	1.41	0.16140
GO:0071472	cellular response to salt stress	16	3	1.41	0.16140
GO:0042546	cell wall biogenesis	139	16	12.23	0.16204
GO:0009250	glucan biosynthetic process	80	10	7.04	0.16365
GO:0009312	oligosaccharide biosynthetic process	61	8	5.37	0.16502
GO:0006888	ER to Golgi vesicle-mediated transport	100	12	8.8	0.16785
GO:0000216	M/G1 transition of mitotic cell cycle	2	1	0.18	0.16828
GO:0000414	regulation of histone H3-K36 methylation	2	1	0.18	0.16828
GO:0000448	cleavage in ITS2 between 5.8S rRNA and L...	2	1	0.18	0.16828
GO:0000493	box H/ACA snoRNP assembly	2	1	0.18	0.16828
GO:0000494	box C/D snoRNA 3'-end processing	2	1	0.18	0.16828
GO:0000949	aromatic amino acid family catabolic pro...	2	1	0.18	0.16828
GO:0001732	formation of translation initiation comp...	2	1	0.18	0.16828
GO:0002072	optic cup morphogenesis involved in came...	2	1	0.18	0.16828
GO:0002424	T cell mediated immune response to tumor...	2	1	0.18	0.16828
GO:0002476	antigen processing and presentation of e...	2	1	0.18	0.16828
GO:0002840	regulation of T cell mediated immune res...	2	1	0.18	0.16828
GO:0002842	positive regulation of T cell mediated i...	2	1	0.18	0.16828
GO:0006039	cell wall chitin catabolic process	2	1	0.18	0.16828
GO:0006072	glycerol-3-phosphate metabolic process	2	1	0.18	0.16828
GO:0006117	acetaldehyde metabolic process	2	1	0.18	0.16828
GO:0006168	adenine salvage	2	1	0.18	0.16828
GO:0006222	UMP biosynthetic process	2	1	0.18	0.16828
GO:0006404	RNA import into nucleus	2	1	0.18	0.16828
GO:0006429	leucyl-tRNA aminoacylation	2	1	0.18	0.16828
GO:0006430	lysyl-tRNA aminoacylation	2	1	0.18	0.16828
GO:0006436	tryptophanyl-tRNA aminoacylation	2	1	0.18	0.16828
GO:0006438	valyl-tRNA aminoacylation	2	1	0.18	0.16828
GO:0006522	alanine metabolic process	2	1	0.18	0.16828
GO:0006545	glycine biosynthetic process	2	1	0.18	0.16828
GO:0006554	lysine catabolic process	2	1	0.18	0.16828
GO:0006574	valine catabolic process	2	1	0.18	0.16828
GO:0006663	platelet activating factor biosynthetic ...	2	1	0.18	0.16828
GO:0006719	juvenile hormone catabolic process	2	1	0.18	0.16828
GO:0006738	nicotinamide riboside catabolic process	2	1	0.18	0.16828
GO:0006843	mitochondrial citrate transport	2	1	0.18	0.16828
GO:0006867	asparagine transport	2	1	0.18	0.16828
GO:0007425	epithelial cell fate determination, open...	2	1	0.18	0.16828
GO:0007451	dorsal/ventral lineage restriction, imag...	2	1	0.18	0.16828
GO:0008359	regulation of bicoid mRNA localization	2	1	0.18	0.16828
GO:0009078	pyruvate family amino acid metabolic pro...	2	1	0.18	0.16828
GO:0009107	lipoate biosynthetic process	2	1	0.18	0.16828
GO:0009162	deoxyribonucleoside monophosphate metabo...	2	1	0.18	0.16828
GO:0009173	pyrimidine ribonucleoside monophosphate ...	2	1	0.18	0.16828
GO:0009174	pyrimidine ribonucleoside monophosphate ...	2	1	0.18	0.16828
GO:0009176	pyrimidine deoxyribonucleoside monophosp...	2	1	0.18	0.16828
GO:0009298	GDP-mannose biosynthetic process	2	1	0.18	0.16828
GO:0009423	chorismate biosynthetic process	2	1	0.18	0.16828
GO:0010071	root meristem specification	2	1	0.18	0.16828
GO:0010081	regulation of inflorescence meristem gro...	2	1	0.18	0.16828
GO:0010113	negative regulation of systemic acquired...	2	1	0.18	0.16828
GO:0010148	transpiration	2	1	0.18	0.16828
GO:0010198	synergid death	2	1	0.18	0.16828
GO:0010244	response to low fluence blue light stimu...	2	1	0.18	0.16828
GO:0010256	endomembrane system organization	2	1	0.18	0.16828
GO:0010306	rhamnogalacturonan II biosynthetic proce...	2	1	0.18	0.16828
GO:0010514	induction of conjugation with cellular f...	2	1	0.18	0.16828
GO:0010515	negative regulation of induction of conj...	2	1	0.18	0.16828
GO:0010610	regulation of mRNA stability involved in...	2	1	0.18	0.16828
GO:0010845	positive regulation of reciprocal meioti...	2	1	0.18	0.16828
GO:0014071	response to cycloalkane	2	1	0.18	0.16828
GO:0015714	phosphoenolpyruvate transport	2	1	0.18	0.16828
GO:0015742	alpha-ketoglutarate transport	2	1	0.18	0.16828
GO:0015757	galactose transport	2	1	0.18	0.16828
GO:0015761	mannose transport	2	1	0.18	0.16828
GO:0015784	GDP-mannose transport	2	1	0.18	0.16828
GO:0015805	S-adenosylmethionine transport	2	1	0.18	0.16828
GO:0015878	biotin transport	2	1	0.18	0.16828
GO:0015956	bis(5'-nucleosidyl) oligophosphate metab...	2	1	0.18	0.16828
GO:0015959	diadenosine polyphosphate metabolic proc...	2	1	0.18	0.16828
GO:0016031	cytoplasmic tRNA import into mitochondri...	2	1	0.18	0.16828
GO:0016104	triterpenoid biosynthetic process	2	1	0.18	0.16828
GO:0016107	sesquiterpenoid catabolic process	2	1	0.18	0.16828
GO:0016344	meiotic chromosome movement towards spin...	2	1	0.18	0.16828
GO:0016998	cell wall macromolecule catabolic proces...	2	1	0.18	0.16828
GO:0017126	nucleologenesis	2	1	0.18	0.16828
GO:0018126	protein hydroxylation	2	1	0.18	0.16828
GO:0019049	evasion of host defenses by virus	2	1	0.18	0.16828
GO:0019255	glucose 1-phosphate metabolic process	2	1	0.18	0.16828
GO:0019307	mannose biosynthetic process	2	1	0.18	0.16828
GO:0019310	inositol catabolic process	2	1	0.18	0.16828
GO:0019343	cysteine biosynthetic process via cystat...	2	1	0.18	0.16828
GO:0019477	L-lysine catabolic process	2	1	0.18	0.16828
GO:0019482	beta-alanine metabolic process	2	1	0.18	0.16828
GO:0019544	arginine catabolic process to glutamate	2	1	0.18	0.16828
GO:0019605	butyrate metabolic process	2	1	0.18	0.16828
GO:0019632	shikimate metabolic process	2	1	0.18	0.16828
GO:0019673	GDP-mannose metabolic process	2	1	0.18	0.16828
GO:0019742	pentacyclic triterpenoid metabolic proce...	2	1	0.18	0.16828
GO:0019745	pentacyclic triterpenoid biosynthetic pr...	2	1	0.18	0.16828
GO:0021506	anterior neuropore closure	2	1	0.18	0.16828
GO:0021564	vagus nerve development	2	1	0.18	0.16828
GO:0021577	hindbrain structural organization	2	1	0.18	0.16828
GO:0021589	cerebellum structural organization	2	1	0.18	0.16828
GO:0021882	regulation of transcription from RNA pol...	2	1	0.18	0.16828
GO:0021893	cerebral cortex GABAergic interneuron fa...	2	1	0.18	0.16828
GO:0021995	neuropore closure	2	1	0.18	0.16828
GO:0030259	lipid glycosylation	2	1	0.18	0.16828
GO:0030327	prenylated protein catabolic process	2	1	0.18	0.16828
GO:0031468	nuclear envelope reassembly	2	1	0.18	0.16828
GO:0032682	negative regulation of chemokine product...	2	1	0.18	0.16828
GO:0032928	regulation of superoxide anion generatio...	2	1	0.18	0.16828
GO:0032929	negative regulation of superoxide anion ...	2	1	0.18	0.16828
GO:0033603	positive regulation of dopamine secretio...	2	1	0.18	0.16828
GO:0034218	ascospore wall chitin metabolic process	2	1	0.18	0.16828
GO:0034275	kynurenic acid metabolic process	2	1	0.18	0.16828
GO:0034276	kynurenic acid biosynthetic process	2	1	0.18	0.16828
GO:0034970	histone H3-R2 methylation	2	1	0.18	0.16828
GO:0035079	polytene chromosome puffing	2	1	0.18	0.16828
GO:0035080	heat shock-mediated polytene chromosome ...	2	1	0.18	0.16828
GO:0035161	imaginal disc lineage restriction	2	1	0.18	0.16828
GO:0035187	hatching behavior	2	1	0.18	0.16828
GO:0035203	regulation of lamellocyte differentiatio...	2	1	0.18	0.16828
GO:0035206	regulation of hemocyte proliferation	2	1	0.18	0.16828
GO:0035551	protein initiator methionine removal inv...	2	1	0.18	0.16828
GO:0035694	mitochondrial protein catabolic process	2	1	0.18	0.16828
GO:0042070	maintenance of oocyte nucleus location i...	2	1	0.18	0.16828
GO:0042136	neurotransmitter biosynthetic process	2	1	0.18	0.16828
GO:0042148	strand invasion	2	1	0.18	0.16828
GO:0042256	mature ribosome assembly	2	1	0.18	0.16828
GO:0042262	DNA protection	2	1	0.18	0.16828
GO:0042381	hemolymph coagulation	2	1	0.18	0.16828
GO:0042549	photosystem II stabilization	2	1	0.18	0.16828
GO:0042817	pyridoxal metabolic process	2	1	0.18	0.16828
GO:0042851	L-alanine metabolic process	2	1	0.18	0.16828
GO:0042985	negative regulation of amyloid precursor...	2	1	0.18	0.16828
GO:0043084	penile erection	2	1	0.18	0.16828
GO:0043103	hypoxanthine salvage	2	1	0.18	0.16828
GO:0043932	ossification involved in bone remodeling	2	1	0.18	0.16828
GO:0044000	movement in host	2	1	0.18	0.16828
GO:0044413	avoidance of host defenses	2	1	0.18	0.16828
GO:0044415	evasion or tolerance of host defenses	2	1	0.18	0.16828
GO:0045751	negative regulation of Toll signaling pa...	2	1	0.18	0.16828
GO:0045906	negative regulation of vasoconstriction	2	1	0.18	0.16828
GO:0046031	ADP metabolic process	2	1	0.18	0.16828
GO:0046049	UMP metabolic process	2	1	0.18	0.16828
GO:0046060	dATP metabolic process	2	1	0.18	0.16828
GO:0046103	inosine biosynthetic process	2	1	0.18	0.16828
GO:0046110	xanthine metabolic process	2	1	0.18	0.16828
GO:0046124	purine deoxyribonucleoside catabolic pro...	2	1	0.18	0.16828
GO:0046125	pyrimidine deoxyribonucleoside metabolic...	2	1	0.18	0.16828
GO:0046127	pyrimidine deoxyribonucleoside catabolic...	2	1	0.18	0.16828
GO:0046294	formaldehyde catabolic process	2	1	0.18	0.16828
GO:0046379	extracellular polysaccharide metabolic p...	2	1	0.18	0.16828
GO:0046440	L-lysine metabolic process	2	1	0.18	0.16828
GO:0046469	platelet activating factor metabolic pro...	2	1	0.18	0.16828
GO:0046604	positive regulation of mitotic centrosom...	2	1	0.18	0.16828
GO:0046739	spread of virus in host	2	1	0.18	0.16828
GO:0046740	spread of virus in host, cell to cell	2	1	0.18	0.16828
GO:0046898	response to cycloheximide	2	1	0.18	0.16828
GO:0046949	fatty-acyl-CoA biosynthetic process	2	1	0.18	0.16828
GO:0048290	isotype switching to IgA isotypes	2	1	0.18	0.16828
GO:0048296	regulation of isotype switching to IgA i...	2	1	0.18	0.16828
GO:0048298	positive regulation of isotype switching...	2	1	0.18	0.16828
GO:0048769	sarcomerogenesis	2	1	0.18	0.16828
GO:0050862	positive regulation of T cell receptor s...	2	1	0.18	0.16828
GO:0051081	nuclear envelope disassembly	2	1	0.18	0.16828
GO:0051083	'de novo' cotranslational protein foldin...	2	1	0.18	0.16828
GO:0051447	negative regulation of meiotic cell cycl...	2	1	0.18	0.16828
GO:0051534	negative regulation of NFAT protein impo...	2	1	0.18	0.16828
GO:0051595	response to methylglyoxal	2	1	0.18	0.16828
GO:0051658	maintenance of nucleus location	2	1	0.18	0.16828
GO:0051763	sesquiterpene catabolic process	2	1	0.18	0.16828
GO:0051768	nitric-oxide synthase 2 biosynthetic pro...	2	1	0.18	0.16828
GO:0051771	negative regulation of nitric-oxide synt...	2	1	0.18	0.16828
GO:0051772	regulation of nitric-oxide synthase 2 bi...	2	1	0.18	0.16828
GO:0051814	movement in other organism involved in s...	2	1	0.18	0.16828
GO:0051832	avoidance of defenses of other organism ...	2	1	0.18	0.16828
GO:0051834	evasion or tolerance of defenses of othe...	2	1	0.18	0.16828
GO:0051987	positive regulation of attachment of spi...	2	1	0.18	0.16828
GO:0055093	response to hyperoxia	2	1	0.18	0.16828
GO:0060167	regulation of adenosine receptor signali...	2	1	0.18	0.16828
GO:0060359	response to ammonium ion	2	1	0.18	0.16828
GO:0070084	protein initiator methionine removal	2	1	0.18	0.16828
GO:0070125	mitochondrial translational elongation	2	1	0.18	0.16828
GO:0070256	negative regulation of mucus secretion	2	1	0.18	0.16828
GO:0070370	cellular heat acclimation	2	1	0.18	0.16828
GO:0070632	establishment of spindle pole body local...	2	1	0.18	0.16828
GO:0070638	pyridine nucleoside catabolic process	2	1	0.18	0.16828
GO:0070813	hydrogen sulfide metabolic process	2	1	0.18	0.16828
GO:0070814	hydrogen sulfide biosynthetic process	2	1	0.18	0.16828
GO:0070899	mitochondrial tRNA wobble uridine modifi...	2	1	0.18	0.16828
GO:0071049	nuclear retention of pre-mRNA with aberr...	2	1	0.18	0.16828
GO:0071366	cellular response to indolebutyric acid ...	2	1	0.18	0.16828
GO:0071422	succinate transmembrane transport	2	1	0.18	0.16828
GO:0071528	tRNA re-export from nucleus	2	1	0.18	0.16828
GO:0071543	diphosphoinositol polyphosphate metaboli...	2	1	0.18	0.16828
GO:0071544	diphosphoinositol polyphosphate cataboli...	2	1	0.18	0.16828
GO:0071545	inositol phosphate catabolic process	2	1	0.18	0.16828
GO:0071789	spindle pole body localization in nuclea...	2	1	0.18	0.16828
GO:0071790	establishment of spindle pole body local...	2	1	0.18	0.16828
GO:0071934	thiamine transmembrane transport	2	1	0.18	0.16828
GO:0071995	phytochelatin import into vacuole	2	1	0.18	0.16828
GO:0071998	ascospore release from ascus	2	1	0.18	0.16828
GO:0071999	extracellular polysaccharide catabolic p...	2	1	0.18	0.16828
GO:0072000	extracellular polysaccharide catabolic p...	2	1	0.18	0.16828
GO:0072489	methylammonium transmembrane transport	2	1	0.18	0.16828
GO:0072500	negative regulation of transcription fro...	2	1	0.18	0.16828
GO:0072526	pyridine-containing compound catabolic p...	2	1	0.18	0.16828
GO:0080164	regulation of nitric oxide metabolic pro...	2	1	0.18	0.16828
GO:0090034	regulation of cellular chaperone-mediate...	2	1	0.18	0.16828
GO:0090035	positive regulation of cellular chaperon...	2	1	0.18	0.16828
GO:0090345	cellular organohalogen metabolic process	2	1	0.18	0.16828
GO:0090346	cellular organofluorine metabolic proces...	2	1	0.18	0.16828
GO:2000012	regulation of auxin polar transport	2	1	0.18	0.16828
GO:2000035	regulation of stem cell division	2	1	0.18	0.16828
GO:2000072	regulation of defense response to fungus...	2	1	0.18	0.16828
GO:2000097	regulation of smooth muscle cell-matrix ...	2	1	0.18	0.16828
GO:0009860	pollen tube growth	52	7	4.58	0.16967
GO:0034655	nucleobase, nucleoside, nucleotide and n...	305	32	26.84	0.16996
GO:0034656	nucleobase, nucleoside and nucleotide ca...	305	32	26.84	0.16996
GO:0051302	regulation of cell division	81	10	7.13	0.17298
GO:0000750	pheromone-dependent signal transduction ...	25	4	2.2	0.17298
GO:0006636	unsaturated fatty acid biosynthetic proc...	25	4	2.2	0.17298
GO:0007004	telomere maintenance via telomerase	25	4	2.2	0.17298
GO:0008049	male courtship behavior	25	4	2.2	0.17298
GO:0009081	branched chain family amino acid metabol...	25	4	2.2	0.17298
GO:0032091	negative regulation of protein binding	25	4	2.2	0.17298
GO:0033628	regulation of cell adhesion mediated by ...	25	4	2.2	0.17298
GO:0043455	regulation of secondary metabolic proces...	25	4	2.2	0.17298
GO:0045023	G0 to G1 transition	25	4	2.2	0.17298
GO:0045990	carbon catabolite regulation of transcri...	25	4	2.2	0.17298
GO:0008637	apoptotic mitochondrial changes	43	6	3.78	0.17338
GO:0042430	indole-containing compound metabolic pro...	43	6	3.78	0.17338
GO:0043043	peptide biosynthetic process	43	6	3.78	0.17338
GO:0016192	vesicle-mediated transport	928	90	81.67	0.17406
GO:0033559	unsaturated fatty acid metabolic process	34	5	2.99	0.17517
GO:0034763	negative regulation of transmembrane tra...	34	5	2.99	0.17517
GO:0035303	regulation of dephosphorylation	34	5	2.99	0.17517
GO:0046823	negative regulation of nucleocytoplasmic...	34	5	2.99	0.17517
GO:0050728	negative regulation of inflammatory resp...	34	5	2.99	0.17517
GO:0061160	regulation of establishment of bipolar c...	34	5	2.99	0.17517
GO:0061161	positive regulation of establishment of ...	34	5	2.99	0.17517
GO:0061171	establishment of bipolar cell polarity	34	5	2.99	0.17517
GO:0061172	regulation of establishment of bipolar c...	34	5	2.99	0.17517
GO:0061173	positive regulation of establishment of ...	34	5	2.99	0.17517
GO:0071365	cellular response to auxin stimulus	34	5	2.99	0.17517
GO:0007559	histolysis	62	8	5.46	0.17587
GO:0016271	tissue death	62	8	5.46	0.17587
GO:0006694	steroid biosynthetic process	101	12	8.89	0.17626
GO:0022900	electron transport chain	72	9	6.34	0.17995
GO:0006112	energy reserve metabolic process	53	7	4.66	0.18170
GO:0035071	salivary gland cell autophagic cell deat...	53	7	4.66	0.18170
GO:0006692	prostanoid metabolic process	17	3	1.5	0.18393
GO:0006693	prostaglandin metabolic process	17	3	1.5	0.18393
GO:0007289	spermatid nucleus differentiation	17	3	1.5	0.18393
GO:0016584	nucleosome positioning	17	3	1.5	0.18393
GO:0020027	hemoglobin metabolic process	17	3	1.5	0.18393
GO:0022410	circadian sleep/wake cycle process	17	3	1.5	0.18393
GO:0031321	ascospore-type prospore formation	17	3	1.5	0.18393
GO:0032481	positive regulation of type I interferon...	17	3	1.5	0.18393
GO:0034067	protein localization in Golgi apparatus	17	3	1.5	0.18393
GO:0006275	regulation of DNA replication	132	15	11.62	0.18414
GO:0000056	ribosomal small subunit export from nucl...	9	2	0.79	0.18450
GO:0000162	tryptophan biosynthetic process	9	2	0.79	0.18450
GO:0001573	ganglioside metabolic process	9	2	0.79	0.18450
GO:0001672	regulation of chromatin assembly or disa...	9	2	0.79	0.18450
GO:0006152	purine nucleoside catabolic process	9	2	0.79	0.18450
GO:0006863	purine base transport	9	2	0.79	0.18450
GO:0008592	regulation of Toll signaling pathway	9	2	0.79	0.18450
GO:0009686	gibberellin biosynthetic process	9	2	0.79	0.18450
GO:0009757	hexose mediated signaling	9	2	0.79	0.18450
GO:0010022	meristem determinacy	9	2	0.79	0.18450
GO:0010225	response to UV-C	9	2	0.79	0.18450
GO:0010255	glucose mediated signaling pathway	9	2	0.79	0.18450
GO:0010310	regulation of hydrogen peroxide metaboli...	9	2	0.79	0.18450
GO:0010582	floral meristem determinacy	9	2	0.79	0.18450
GO:0010761	fibroblast migration	9	2	0.79	0.18450
GO:0010800	positive regulation of peptidyl-threonin...	9	2	0.79	0.18450
GO:0015688	iron chelate transport	9	2	0.79	0.18450
GO:0016102	diterpenoid biosynthetic process	9	2	0.79	0.18450
GO:0018216	peptidyl-arginine methylation	9	2	0.79	0.18450
GO:0030252	growth hormone secretion	9	2	0.79	0.18450
GO:0031204	posttranslational protein targeting to m...	9	2	0.79	0.18450
GO:0031297	replication fork processing	9	2	0.79	0.18450
GO:0032459	regulation of protein oligomerization	9	2	0.79	0.18450
GO:0032527	protein exit from endoplasmic reticulum	9	2	0.79	0.18450
GO:0032692	negative regulation of interleukin-1 pro...	9	2	0.79	0.18450
GO:0034340	response to type I interferon	9	2	0.79	0.18450
GO:0034427	nuclear-transcribed mRNA catabolic proce...	9	2	0.79	0.18450
GO:0042276	error-prone translesion synthesis	9	2	0.79	0.18450
GO:0042727	flavin-containing compound biosynthetic ...	9	2	0.79	0.18450
GO:0042994	cytoplasmic sequestering of transcriptio...	9	2	0.79	0.18450
GO:0045450	bicoid mRNA localization	9	2	0.79	0.18450
GO:0046697	decidualization	9	2	0.79	0.18450
GO:0046838	phosphorylated carbohydrate dephosphoryl...	9	2	0.79	0.18450
GO:0048541	Peyer's patch development	9	2	0.79	0.18450
GO:0048715	negative regulation of oligodendrocyte d...	9	2	0.79	0.18450
GO:0051125	regulation of actin nucleation	9	2	0.79	0.18450
GO:0060285	ciliary cell motility	9	2	0.79	0.18450
GO:0070841	inclusion body assembly	9	2	0.79	0.18450
GO:0048610	cellular process involved in reproductio...	867	84	76.31	0.18623
GO:0030174	regulation of DNA-dependent DNA replicat...	44	6	3.87	0.18688
GO:0043242	negative regulation of protein complex d...	44	6	3.87	0.18688
GO:0000819	sister chromatid segregation	163	18	14.35	0.18766
GO:0007306	eggshell chorion assembly	35	5	3.08	0.19061
GO:0009832	plant-type cell wall biogenesis	35	5	3.08	0.19061
GO:0071407	cellular response to organic cyclic comp...	26	4	2.29	0.19117
GO:0006897	endocytosis	469	47	41.28	0.19199
GO:0009272	fungal-type cell wall biogenesis	83	10	7.3	0.19237
GO:0009856	pollination	93	11	8.19	0.19338
GO:0009896	positive regulation of catabolic process	93	11	8.19	0.19338
GO:0009150	purine ribonucleotide metabolic process	279	29	24.56	0.19760
GO:0000749	response to pheromone involved in conjug...	64	8	5.63	0.19848
GO:0006826	iron ion transport	64	8	5.63	0.19848
GO:0030518	steroid hormone receptor signaling pathw...	64	8	5.63	0.19848
GO:0019748	secondary metabolic process	269	28	23.68	0.20044
GO:0007124	pseudohyphal growth	45	6	3.96	0.20077
GO:0051896	regulation of protein kinase B signaling...	45	6	3.96	0.20077
GO:2000104	negative regulation of DNA-dependent DNA...	45	6	3.96	0.20077
GO:0006333	chromatin assembly or disassembly	84	10	7.39	0.20241
GO:0072523	purine-containing compound catabolic pro...	280	29	24.64	0.20302
GO:0006195	purine nucleotide catabolic process	270	28	23.76	0.20601
GO:0031329	regulation of cellular catabolic process	270	28	23.76	0.20601
GO:0000320	re-entry into mitotic cell cycle	36	5	3.17	0.20652
GO:0051313	attachment of spindle microtubules to ch...	36	5	3.17	0.20652
GO:0090317	negative regulation of intracellular pro...	36	5	3.17	0.20652
GO:0002832	negative regulation of response to bioti...	18	3	1.58	0.20721
GO:0006448	regulation of translational elongation	18	3	1.58	0.20721
GO:0007629	flight behavior	18	3	1.58	0.20721
GO:0009631	cold acclimation	18	3	1.58	0.20721
GO:0043666	regulation of phosphoprotein phosphatase...	18	3	1.58	0.20721
GO:0045428	regulation of nitric oxide biosynthetic ...	18	3	1.58	0.20721
GO:2000030	regulation of response to red or far red...	18	3	1.58	0.20721
GO:0071310	cellular response to organic substance	689	67	60.64	0.20812
GO:0009262	deoxyribonucleotide metabolic process	27	4	2.38	0.20992
GO:0010833	telomere maintenance via telomere length...	27	4	2.38	0.20992
GO:0016180	snRNA processing	27	4	2.38	0.20992
GO:0044247	cellular polysaccharide catabolic proces...	27	4	2.38	0.20992
GO:0051205	protein insertion into membrane	27	4	2.38	0.20992
GO:0051983	regulation of chromosome segregation	27	4	2.38	0.20992
GO:0050657	nucleic acid transport	156	17	13.73	0.21122
GO:0006368	transcription elongation from RNA polyme...	105	12	9.24	0.21183
GO:0031348	negative regulation of defense response	75	9	6.6	0.21201
GO:0043280	positive regulation of caspase activity	75	9	6.6	0.21201
GO:0009165	nucleotide biosynthetic process	198	21	17.43	0.21474
GO:0006312	mitotic recombination	46	6	4.05	0.21503
GO:0006383	transcription from RNA polymerase III pr...	46	6	4.05	0.21503
GO:0042401	cellular biogenic amine biosynthetic pro...	46	6	4.05	0.21503
GO:0071669	plant-type cell wall organization or bio...	46	6	4.05	0.21503
GO:0000073	spindle pole body separation	10	2	0.88	0.21786
GO:0005983	starch catabolic process	10	2	0.88	0.21786
GO:0006580	ethanolamine metabolic process	10	2	0.88	0.21786
GO:0006622	protein targeting to lysosome	10	2	0.88	0.21786
GO:0006646	phosphatidylethanolamine biosynthetic pr...	10	2	0.88	0.21786
GO:0007625	grooming behavior	10	2	0.88	0.21786
GO:0009085	lysine biosynthetic process	10	2	0.88	0.21786
GO:0015851	nucleobase transport	10	2	0.88	0.21786
GO:0017085	response to insecticide	10	2	0.88	0.21786
GO:0018195	peptidyl-arginine modification	10	2	0.88	0.21786
GO:0030847	termination of RNA polymerase II transcr...	10	2	0.88	0.21786
GO:0032048	cardiolipin metabolic process	10	2	0.88	0.21786
GO:0032781	positive regulation of ATPase activity	10	2	0.88	0.21786
GO:0032786	positive regulation of transcription elo...	10	2	0.88	0.21786
GO:0033631	cell-cell adhesion mediated by integrin	10	2	0.88	0.21786
GO:0034063	stress granule assembly	10	2	0.88	0.21786
GO:0034475	U4 snRNA 3'-end processing	10	2	0.88	0.21786
GO:0035510	DNA dealkylation	10	2	0.88	0.21786
GO:0042726	flavin-containing compound metabolic pro...	10	2	0.88	0.21786
GO:0045116	protein neddylation	10	2	0.88	0.21786
GO:0046335	ethanolamine biosynthetic process	10	2	0.88	0.21786
GO:0048537	mucosal-associated lymphoid tissue devel...	10	2	0.88	0.21786
GO:0060631	regulation of meiosis I	10	2	0.88	0.21786
GO:0070868	heterochromatin organization involved in...	10	2	0.88	0.21786
GO:0071034	CUT catabolic process	10	2	0.88	0.21786
GO:0071043	CUT metabolic process	10	2	0.88	0.21786
GO:0071168	protein localization to chromatin	10	2	0.88	0.21786
GO:0071684	organism emergence from protective struc...	10	2	0.88	0.21786
GO:0048316	seed development	230	24	20.24	0.21847
GO:0048102	autophagic cell death	56	7	4.93	0.21976
GO:0071103	DNA conformation change	147	16	12.94	0.22142
GO:0031505	fungal-type cell wall organization	96	11	8.45	0.22241
GO:0000920	cytokinetic cell separation	37	5	3.26	0.22284
GO:0009627	systemic acquired resistance	37	5	3.26	0.22284
GO:2000114	regulation of establishment of cell pola...	37	5	3.26	0.22284
GO:0030336	negative regulation of cell migration	76	9	6.69	0.22317
GO:0050684	regulation of mRNA processing	76	9	6.69	0.22317
GO:2000146	negative regulation of cell motility	76	9	6.69	0.22317
GO:0006909	phagocytosis	231	24	20.33	0.22480
GO:0005978	glycogen biosynthetic process	28	4	2.46	0.22916
GO:0006690	icosanoid metabolic process	28	4	2.46	0.22916
GO:0009850	auxin metabolic process	28	4	2.46	0.22916
GO:0010029	regulation of seed germination	28	4	2.46	0.22916
GO:0046843	dorsal appendage formation	28	4	2.46	0.22916
GO:0051300	spindle pole body organization	28	4	2.46	0.22916
GO:0010383	cell wall polysaccharide metabolic proce...	47	6	4.14	0.22962
GO:0006568	tryptophan metabolic process	19	3	1.67	0.23111
GO:0006740	NADPH regeneration	19	3	1.67	0.23111
GO:0008103	oocyte microtubule cytoskeleton polariza...	19	3	1.67	0.23111
GO:0010812	negative regulation of cell-substrate ad...	19	3	1.67	0.23111
GO:0017004	cytochrome complex assembly	19	3	1.67	0.23111
GO:0019740	nitrogen utilization	19	3	1.67	0.23111
GO:0031573	intra-S DNA damage checkpoint	19	3	1.67	0.23111
GO:0046283	anthocyanin metabolic process	19	3	1.67	0.23111
GO:0046456	icosanoid biosynthetic process	19	3	1.67	0.23111
GO:0071346	cellular response to interferon-gamma	19	3	1.67	0.23111
GO:0009166	nucleotide catabolic process	285	29	25.08	0.23122
GO:0043244	regulation of protein complex disassembl...	57	7	5.02	0.23304
GO:0018105	peptidyl-serine phosphorylation	87	10	7.66	0.23380
GO:0010741	negative regulation of intracellular pro...	77	9	6.78	0.23455
GO:0010605	negative regulation of macromolecule met...	1290	121	113.53	0.23521
GO:0032268	regulation of cellular protein metabolic...	1004	95	88.36	0.23742
GO:0048232	male gamete generation	297	30	26.14	0.23903
GO:0061246	establishment or maintenance of bipolar ...	38	5	3.34	0.23953
GO:2000099	regulation of establishment or maintenan...	38	5	3.34	0.23953
GO:2000100	regulation of establishment or maintenan...	38	5	3.34	0.23953
GO:0006397	mRNA processing	308	31	27.11	0.24085
GO:0000078	cell shape checkpoint	3	1	0.26	0.24149
GO:0000115	regulation of transcription involved in ...	3	1	0.26	0.24149
GO:0000128	flocculation	3	1	0.26	0.24149
GO:0001320	age-dependent response to reactive oxyge...	3	1	0.26	0.24149
GO:0001731	formation of translation preinitiation c...	3	1	0.26	0.24149
GO:0002032	desensitization of G-protein coupled rec...	3	1	0.26	0.24149
GO:0002428	antigen processing and presentation of p...	3	1	0.26	0.24149
GO:0002477	antigen processing and presentation of e...	3	1	0.26	0.24149
GO:0002481	antigen processing and presentation of e...	3	1	0.26	0.24149
GO:0002513	tolerance induction to self antigen	3	1	0.26	0.24149
GO:0002538	arachidonic acid metabolite production i...	3	1	0.26	0.24149
GO:0002540	leukotriene production involved in infla...	3	1	0.26	0.24149
GO:0003164	His-Purkinje system development	3	1	0.26	0.24149
GO:0003166	bundle of His development	3	1	0.26	0.24149
GO:0003406	retinal pigment epithelium development	3	1	0.26	0.24149
GO:0005993	trehalose catabolic process	3	1	0.26	0.24149
GO:0006065	UDP-glucuronate biosynthetic process	3	1	0.26	0.24149
GO:0006104	succinyl-CoA metabolic process	3	1	0.26	0.24149
GO:0006145	purine base catabolic process	3	1	0.26	0.24149
GO:0006295	nucleotide-excision repair, DNA incision...	3	1	0.26	0.24149
GO:0006361	transcription initiation from RNA polyme...	3	1	0.26	0.24149
GO:0006391	transcription initiation from mitochondr...	3	1	0.26	0.24149
GO:0006431	methionyl-tRNA aminoacylation	3	1	0.26	0.24149
GO:0006449	regulation of translational termination	3	1	0.26	0.24149
GO:0006481	C-terminal protein methylation	3	1	0.26	0.24149
GO:0006548	histidine catabolic process	3	1	0.26	0.24149
GO:0006559	L-phenylalanine catabolic process	3	1	0.26	0.24149
GO:0006571	tyrosine biosynthetic process	3	1	0.26	0.24149
GO:0006716	juvenile hormone metabolic process	3	1	0.26	0.24149
GO:0006987	activation of signaling protein activity...	3	1	0.26	0.24149
GO:0007092	activation of mitotic anaphase-promoting...	3	1	0.26	0.24149
GO:0007253	cytoplasmic sequestering of NF-kappaB	3	1	0.26	0.24149
GO:0007344	pronuclear fusion	3	1	0.26	0.24149
GO:0007458	progression of morphogenetic furrow invo...	3	1	0.26	0.24149
GO:0007615	anesthesia-resistant memory	3	1	0.26	0.24149
GO:0008615	pyridoxine biosynthetic process	3	1	0.26	0.24149
GO:0009077	histidine family amino acid catabolic pr...	3	1	0.26	0.24149
GO:0009094	L-phenylalanine biosynthetic process	3	1	0.26	0.24149
GO:0009106	lipoate metabolic process	3	1	0.26	0.24149
GO:0009133	nucleoside diphosphate biosynthetic proc...	3	1	0.26	0.24149
GO:0009217	purine deoxyribonucleoside triphosphate ...	3	1	0.26	0.24149
GO:0009221	pyrimidine deoxyribonucleotide biosynthe...	3	1	0.26	0.24149
GO:0009609	response to symbiotic bacterium	3	1	0.26	0.24149
GO:0009652	thigmotropism	3	1	0.26	0.24149
GO:0009660	amyloplast organization	3	1	0.26	0.24149
GO:0009805	coumarin biosynthetic process	3	1	0.26	0.24149
GO:0009822	alkaloid catabolic process	3	1	0.26	0.24149
GO:0009875	pollen-pistil interaction	3	1	0.26	0.24149
GO:0009963	positive regulation of flavonoid biosynt...	3	1	0.26	0.24149
GO:0010106	cellular response to iron ion starvation	3	1	0.26	0.24149
GO:0010133	proline catabolic process to glutamate	3	1	0.26	0.24149
GO:0010215	cellulose microfibril organization	3	1	0.26	0.24149
GO:0010351	lithium ion transport	3	1	0.26	0.24149
GO:0010378	temperature compensation of the circadia...	3	1	0.26	0.24149
GO:0010450	inflorescence meristem growth	3	1	0.26	0.24149
GO:0010561	negative regulation of glycoprotein bios...	3	1	0.26	0.24149
GO:0010618	aerenchyma formation	3	1	0.26	0.24149
GO:0010715	regulation of extracellular matrix disas...	3	1	0.26	0.24149
GO:0010716	negative regulation of extracellular mat...	3	1	0.26	0.24149
GO:0010757	negative regulation of plasminogen activ...	3	1	0.26	0.24149
GO:0010762	regulation of fibroblast migration	3	1	0.26	0.24149
GO:0010763	positive regulation of fibroblast migrat...	3	1	0.26	0.24149
GO:0010999	regulation of eIF2 alpha phosphorylation...	3	1	0.26	0.24149
GO:0015713	phosphoglycerate transport	3	1	0.26	0.24149
GO:0015744	succinate transport	3	1	0.26	0.24149
GO:0015817	histidine transport	3	1	0.26	0.24149
GO:0015843	methylammonium transport	3	1	0.26	0.24149
GO:0018282	metal incorporation into metallo-sulfur ...	3	1	0.26	0.24149
GO:0018283	iron incorporation into metallo-sulfur c...	3	1	0.26	0.24149
GO:0019054	modulation by virus of host cellular pro...	3	1	0.26	0.24149
GO:0019055	modification by virus of host cell cycle...	3	1	0.26	0.24149
GO:0019357	nicotinate nucleotide biosynthetic proce...	3	1	0.26	0.24149
GO:0019358	nicotinate nucleotide salvage	3	1	0.26	0.24149
GO:0019418	sulfide oxidation	3	1	0.26	0.24149
GO:0019530	taurine metabolic process	3	1	0.26	0.24149
GO:0019568	arabinose catabolic process	3	1	0.26	0.24149
GO:0019695	choline metabolic process	3	1	0.26	0.24149
GO:0021898	commitment of multipotent stem cells to ...	3	1	0.26	0.24149
GO:0031001	response to brefeldin A	3	1	0.26	0.24149
GO:0031117	positive regulation of microtubule depol...	3	1	0.26	0.24149
GO:0031567	cell size control checkpoint	3	1	0.26	0.24149
GO:0031937	positive regulation of chromatin silenci...	3	1	0.26	0.24149
GO:0031990	mRNA export from nucleus in response to ...	3	1	0.26	0.24149
GO:0032079	positive regulation of endodeoxyribonucl...	3	1	0.26	0.24149
GO:0032261	purine nucleotide salvage	3	1	0.26	0.24149
GO:0032788	saturated monocarboxylic acid metabolic ...	3	1	0.26	0.24149
GO:0032789	unsaturated monocarboxylic acid metaboli...	3	1	0.26	0.24149
GO:0032877	positive regulation of DNA endoreduplica...	3	1	0.26	0.24149
GO:0033499	galactose catabolic process via UDP-gala...	3	1	0.26	0.24149
GO:0033539	fatty acid beta-oxidation using acyl-CoA...	3	1	0.26	0.24149
GO:0033605	positive regulation of catecholamine sec...	3	1	0.26	0.24149
GO:0034047	regulation of protein phosphatase type 2...	3	1	0.26	0.24149
GO:0034048	negative regulation of protein phosphata...	3	1	0.26	0.24149
GO:0034473	U1 snRNA 3'-end processing	3	1	0.26	0.24149
GO:0034552	respiratory chain complex II assembly	3	1	0.26	0.24149
GO:0034553	mitochondrial respiratory chain complex ...	3	1	0.26	0.24149
GO:0034625	fatty acid elongation, monounsaturated f...	3	1	0.26	0.24149
GO:0035026	leading edge cell differentiation	3	1	0.26	0.24149
GO:0035046	pronuclear migration	3	1	0.26	0.24149
GO:0035074	pupation	3	1	0.26	0.24149
GO:0035384	thioester biosynthetic process	3	1	0.26	0.24149
GO:0035427	purine nucleoside transmembrane transpor...	3	1	0.26	0.24149
GO:0035435	phosphate transmembrane transport	3	1	0.26	0.24149
GO:0035461	vitamin transmembrane transport	3	1	0.26	0.24149
GO:0042811	pheromone biosynthetic process	3	1	0.26	0.24149
GO:0043400	cortisol secretion	3	1	0.26	0.24149
GO:0043561	regulation of translational initiation i...	3	1	0.26	0.24149
GO:0044068	modulation by symbiont of host cellular ...	3	1	0.26	0.24149
GO:0045299	otolith mineralization	3	1	0.26	0.24149
GO:0045611	negative regulation of hemocyte differen...	3	1	0.26	0.24149
GO:0045897	positive regulation of transcription dur...	3	1	0.26	0.24149
GO:0046101	hypoxanthine biosynthetic process	3	1	0.26	0.24149
GO:0046122	purine deoxyribonucleoside metabolic pro...	3	1	0.26	0.24149
GO:0046322	negative regulation of fatty acid oxidat...	3	1	0.26	0.24149
GO:0046399	glucuronate biosynthetic process	3	1	0.26	0.24149
GO:0046497	nicotinate nucleotide metabolic process	3	1	0.26	0.24149
GO:0046501	protoporphyrinogen IX metabolic process	3	1	0.26	0.24149
GO:0046607	positive regulation of centrosome cycle	3	1	0.26	0.24149
GO:0046984	regulation of hemoglobin biosynthetic pr...	3	1	0.26	0.24149
GO:0048003	antigen processing and presentation of l...	3	1	0.26	0.24149
GO:0048007	antigen processing and presentation, exo...	3	1	0.26	0.24149
GO:0048081	positive regulation of cuticle pigmentat...	3	1	0.26	0.24149
GO:0050779	RNA destabilization	3	1	0.26	0.24149
GO:0050965	detection of temperature stimulus involv...	3	1	0.26	0.24149
GO:0051462	regulation of cortisol secretion	3	1	0.26	0.24149
GO:0051895	negative regulation of focal adhesion as...	3	1	0.26	0.24149
GO:0051988	regulation of attachment of spindle micr...	3	1	0.26	0.24149
GO:0060154	cellular process regulating host cell cy...	3	1	0.26	0.24149
GO:0060155	platelet dense granule organization	3	1	0.26	0.24149
GO:0060213	positive regulation of nuclear-transcrib...	3	1	0.26	0.24149
GO:0061014	positive regulation of mRNA catabolic pr...	3	1	0.26	0.24149
GO:0061030	epithelial cell differentiation involved...	3	1	0.26	0.24149
GO:0061042	vascular wound healing	3	1	0.26	0.24149
GO:0061043	regulation of vascular wound healing	3	1	0.26	0.24149
GO:0061302	smooth muscle cell-matrix adhesion	3	1	0.26	0.24149
GO:0070194	synaptonemal complex disassembly	3	1	0.26	0.24149
GO:0070218	sulfide ion homeostasis	3	1	0.26	0.24149
GO:0070219	cellular sulfide ion homeostasis	3	1	0.26	0.24149
GO:0070631	spindle pole body localization	3	1	0.26	0.24149
GO:0070827	chromatin maintenance	3	1	0.26	0.24149
GO:0070829	heterochromatin maintenance	3	1	0.26	0.24149
GO:0070879	fungal-type cell wall beta-glucan metabo...	3	1	0.26	0.24149
GO:0070880	fungal-type cell wall beta-glucan biosyn...	3	1	0.26	0.24149
GO:0070893	transposon integration	3	1	0.26	0.24149
GO:0071030	nuclear mRNA surveillance of spliceosoma...	3	1	0.26	0.24149
GO:0071048	nuclear retention of unspliced pre-mRNA ...	3	1	0.26	0.24149
GO:0071238	cellular response to brefeldin A	3	1	0.26	0.24149
GO:0071318	cellular response to ATP	3	1	0.26	0.24149
GO:0071361	cellular response to ethanol	3	1	0.26	0.24149
GO:0071423	malate transmembrane transport	3	1	0.26	0.24149
GO:0071605	monocyte chemotactic protein-1 productio...	3	1	0.26	0.24149
GO:0071616	acyl-CoA biosynthetic process	3	1	0.26	0.24149
GO:0071637	regulation of monocyte chemotactic prote...	3	1	0.26	0.24149
GO:0071668	plant-type cell wall assembly	3	1	0.26	0.24149
GO:0071894	histone H2B conserved C-terminal lysine ...	3	1	0.26	0.24149
GO:0071996	glutathione import into vacuole	3	1	0.26	0.24149
GO:0080029	cellular response to boron-containing su...	3	1	0.26	0.24149
GO:0080058	protein deglutathionylation	3	1	0.26	0.24149
GO:0080094	response to trehalose-6-phosphate stimul...	3	1	0.26	0.24149
GO:0080170	hydrogen peroxide transmembrane transpor...	3	1	0.26	0.24149
GO:0090005	negative regulation of establishment of ...	3	1	0.26	0.24149
GO:0090024	negative regulation of neutrophil chemot...	3	1	0.26	0.24149
GO:0090052	regulation of chromatin silencing at cen...	3	1	0.26	0.24149
GO:0090084	negative regulation of inclusion body as...	3	1	0.26	0.24149
GO:2000069	regulation of post-embryonic root develo...	3	1	0.26	0.24149
GO:0009620	response to fungus	160	17	14.08	0.24228
GO:0006721	terpenoid metabolic process	98	11	8.63	0.24267
GO:0010259	multicellular organismal aging	98	11	8.63	0.24267
GO:0034453	microtubule anchoring	48	6	4.22	0.24452
GO:0042147	retrograde transport, endosome to Golgi	48	6	4.22	0.24452
GO:0043901	negative regulation of multi-organism pr...	48	6	4.22	0.24452
GO:0044036	cell wall macromolecule metabolic proces...	58	7	5.1	0.24658
GO:0031056	regulation of histone modification	68	8	5.98	0.24690
GO:0006405	RNA export from nucleus	119	13	10.47	0.24715
GO:0001836	release of cytochrome c from mitochondri...	29	4	2.55	0.24882
GO:0032005	regulation of conjugation with cellular ...	29	4	2.55	0.24882
GO:0002902	regulation of B cell apoptosis	11	2	0.97	0.25168
GO:0006103	2-oxoglutarate metabolic process	11	2	0.97	0.25168
GO:0009083	branched chain family amino acid catabol...	11	2	0.97	0.25168
GO:0009638	phototropism	11	2	0.97	0.25168
GO:0010089	xylem development	11	2	0.97	0.25168
GO:0010799	regulation of peptidyl-threonine phospho...	11	2	0.97	0.25168
GO:0015691	cadmium ion transport	11	2	0.97	0.25168
GO:0015996	chlorophyll catabolic process	11	2	0.97	0.25168
GO:0019985	translesion synthesis	11	2	0.97	0.25168
GO:0030194	positive regulation of blood coagulation	11	2	0.97	0.25168
GO:0031136	positive regulation of conjugation	11	2	0.97	0.25168
GO:0031139	positive regulation of conjugation with ...	11	2	0.97	0.25168
GO:0032995	regulation of fungal-type cell wall biog...	11	2	0.97	0.25168
GO:0034643	establishment of mitochondrion localizat...	11	2	0.97	0.25168
GO:0035067	negative regulation of histone acetylati...	11	2	0.97	0.25168
GO:0035304	regulation of protein dephosphorylation	11	2	0.97	0.25168
GO:0042548	regulation of photosynthesis, light reac...	11	2	0.97	0.25168
GO:0042939	tripeptide transport	11	2	0.97	0.25168
GO:0045830	positive regulation of isotype switching	11	2	0.97	0.25168
GO:0045836	positive regulation of meiosis	11	2	0.97	0.25168
GO:0046219	indolalkylamine biosynthetic process	11	2	0.97	0.25168
GO:0048132	female germ-line stem cell division	11	2	0.97	0.25168
GO:0051570	regulation of histone H3-K9 methylation	11	2	0.97	0.25168
GO:0070536	protein K63-linked deubiquitination	11	2	0.97	0.25168
GO:0080022	primary root development	11	2	0.97	0.25168
GO:0090218	positive regulation of lipid kinase acti...	11	2	0.97	0.25168
GO:0030707	ovarian follicle cell development	130	14	11.44	0.25304
GO:0000132	establishment of mitotic spindle orienta...	20	3	1.76	0.25546
GO:0032720	negative regulation of tumor necrosis fa...	20	3	1.76	0.25546
GO:0042745	circadian sleep/wake cycle	20	3	1.76	0.25546
GO:0045005	maintenance of fidelity involved in DNA-...	20	3	1.76	0.25546
GO:0000184	nuclear-transcribed mRNA catabolic proce...	39	5	3.43	0.25655
GO:0006890	retrograde vesicle-mediated transport, G...	39	5	3.43	0.25655
GO:0007019	microtubule depolymerization	39	5	3.43	0.25655
GO:0032088	negative regulation of NF-kappaB transcr...	39	5	3.43	0.25655
GO:0060560	developmental growth involved in morphog...	300	30	26.4	0.25669
GO:0016311	dephosphorylation	204	21	17.95	0.25676
GO:0051320	S phase	69	8	6.07	0.25957
GO:0002920	regulation of humoral immune response	49	6	4.31	0.25968
GO:0009950	dorsal/ventral axis specification	59	7	5.19	0.26035
GO:0009892	negative regulation of metabolic process	1388	129	122.16	0.26195
GO:0008202	steroid metabolic process	216	22	19.01	0.26671
GO:0008340	determination of adult lifespan	90	10	7.92	0.26685
GO:0000183	chromatin silencing at rDNA	30	4	2.64	0.26881
GO:0007026	negative regulation of microtubule depol...	30	4	2.64	0.26881
GO:0008347	glial cell migration	30	4	2.64	0.26881
GO:0009734	auxin mediated signaling pathway	30	4	2.64	0.26881
GO:0042308	negative regulation of protein import in...	30	4	2.64	0.26881
GO:0009894	regulation of catabolic process	324	32	28.52	0.27142
GO:0008654	phospholipid biosynthetic process	132	14	11.62	0.27144
GO:0002755	MyD88-dependent toll-like receptor signa...	70	8	6.16	0.27243
GO:0031124	mRNA 3'-end processing	70	8	6.16	0.27243
GO:0009637	response to blue light	40	5	3.52	0.27384
GO:0033108	mitochondrial respiratory chain complex ...	40	5	3.52	0.27384
GO:0005976	polysaccharide metabolic process	217	22	19.1	0.27393
GO:0031099	regeneration	60	7	5.28	0.27433
GO:0009753	response to jasmonic acid stimulus	122	13	10.74	0.27592
GO:0000725	recombinational repair	91	10	8.01	0.27818
GO:0006892	post-Golgi vesicle-mediated transport	91	10	8.01	0.27818
GO:0019637	organophosphate metabolic process	239	24	21.03	0.27824
GO:0000718	nucleotide-excision repair, DNA damage r...	21	3	1.85	0.28015
GO:0002861	regulation of inflammatory response to a...	21	3	1.85	0.28015
GO:0006369	termination of RNA polymerase II transcr...	21	3	1.85	0.28015
GO:0008333	endosome to lysosome transport	21	3	1.85	0.28015
GO:0032784	regulation of transcription elongation, ...	21	3	1.85	0.28015
GO:0035196	production of miRNAs involved in gene si...	21	3	1.85	0.28015
GO:0031023	microtubule organizing center organizati...	112	12	9.86	0.28046
GO:0051271	negative regulation of cellular componen...	81	9	7.13	0.28196
GO:0031347	regulation of defense response	326	32	28.69	0.28334
GO:0046474	glycerophospholipid biosynthetic process	102	11	8.98	0.28505
GO:0007297	ovarian follicle cell migration	71	8	6.25	0.28547
GO:0008156	negative regulation of DNA replication	71	8	6.25	0.28547
[truncated: 10,067 more rows]

## Sheet: GO - CC
ID	Term	Annotated	Significant	Expected	p-value
GO:0005829	cytosol	2828	523	258.6	< 1e-30
GO:0044444	cytoplasmic part	9116	1096	833.6	< 1e-30
GO:0043231	intracellular membrane-bounded organelle	11429	1271	1045.11	< 1e-30
GO:0043227	membrane-bounded organelle	11443	1271	1046.39	< 1e-30
GO:0044424	intracellular part	13832	1420	1264.85	< 1e-30
GO:0005622	intracellular	13909	1424	1271.89	< 1e-30
GO:0043229	intracellular organelle	12110	1297	1107.38	< 1e-30
GO:0043226	organelle	12125	1298	1108.75	< 1e-30
GO:0005737	cytoplasm	10982	1204	1004.23	< 1e-30
GO:0005634	nucleus	6112	758	558.9	6.0e-28
GO:0030684	preribosome	132	55	12.07	1.6e-23
GO:0005739	mitochondrion	2397	354	219.19	1.9e-22
GO:0005730	nucleolus	1325	222	121.16	3.3e-20
GO:0070013	intracellular organelle lumen	2854	388	260.98	3.8e-18
GO:0043233	organelle lumen	2855	388	261.07	4.0e-18
GO:0031974	membrane-enclosed lumen	2916	394	266.65	5.4e-18
GO:0030686	90S preribosome	80	36	7.32	3.6e-17
GO:0044452	nucleolar part	80	36	7.32	3.6e-17
GO:0030529	ribonucleoprotein complex	891	156	81.48	5.1e-16
GO:0043228	non-membrane-bounded organelle	3304	418	302.13	3.2e-14
GO:0043232	intracellular non-membrane-bounded organ...	3304	418	302.13	3.2e-14
GO:0044446	intracellular organelle part	6504	732	594.75	4.2e-14
GO:0044422	organelle part	6589	737	602.52	1.4e-13
GO:0032040	small-subunit processome	44	23	4.02	3.3e-13
GO:0031981	nuclear lumen	2538	330	232.08	1.5e-12
GO:0044464	cell part	16151	1514	1476.91	9.3e-12
GO:0005623	cell	16152	1514	1477	1.0e-11
GO:0044428	nuclear part	3085	381	282.1	2.4e-11
GO:0001950	plasma membrane enriched fraction	73	27	6.68	8.4e-11
GO:0030687	preribosome, large subunit precursor	46	20	4.21	8.1e-10
GO:0044429	mitochondrial part	754	119	68.95	1.7e-09
GO:0005811	lipid particle	256	54	23.41	4.0e-09
GO:0005875	microtubule associated complex	285	55	26.06	7.4e-08
GO:0032991	macromolecular complex	3757	426	343.55	1.3e-07
GO:0031967	organelle envelope	1228	163	112.29	4.6e-07
GO:0031975	envelope	1231	163	112.57	5.4e-07
GO:0005759	mitochondrial matrix	256	48	23.41	1.2e-06
GO:0031966	mitochondrial membrane	488	77	44.62	1.4e-06
GO:0048046	apoplast	170	36	15.55	1.4e-06
GO:0005618	cell wall	388	64	35.48	2.4e-06
GO:0005740	mitochondrial envelope	547	83	50.02	2.7e-06
GO:0032153	cell division site	192	38	17.56	4.0e-06
GO:0015630	microtubule cytoskeleton	881	120	80.56	4.9e-06
GO:0030312	external encapsulating structure	402	64	36.76	7.8e-06
GO:0005783	endoplasmic reticulum	1238	157	113.21	1.1e-05
GO:0030689	Noc complex	6	5	0.55	3.5e-05
GO:0034388	Pwp2p-containing subcomplex of 90S preri...	6	5	0.55	3.5e-05
GO:0042645	mitochondrial nucleoid	54	15	4.94	6.8e-05
GO:0031090	organelle membrane	1827	213	167.07	7.5e-05
GO:0044445	cytosolic part	269	44	24.6	0.00010
GO:0005736	DNA-directed RNA polymerase I complex	15	7	1.37	0.00018
GO:0030688	preribosome, small subunit precursor	11	6	1.01	0.00018
GO:0005743	mitochondrial inner membrane	368	55	33.65	0.00019
GO:0019866	organelle inner membrane	422	61	38.59	0.00022
GO:0005741	mitochondrial outer membrane	118	23	10.79	0.00038
GO:0009295	nucleoid	83	18	7.59	0.00042
GO:0005816	spindle pole body	142	26	12.98	0.00046
GO:0000922	spindle pole	189	32	17.28	0.00047
GO:0005838	proteasome regulatory particle	28	9	2.56	0.00060
GO:0022624	proteasome accessory complex	28	9	2.56	0.00060
GO:0009536	plastid	1522	175	139.18	0.00068
GO:0009277	fungal-type cell wall	59	14	5.4	0.00070
GO:0005946	alpha,alpha-trehalose-phosphate synthase...	3	3	0.27	0.00076
GO:0017102	methionyl glutamyl tRNA synthetase compl...	3	3	0.27	0.00076
GO:0033254	vacuolar transporter chaperone complex	3	3	0.27	0.00076
GO:0034457	Mpp10 complex	3	3	0.27	0.00076
GO:0070545	PeBoW complex	3	3	0.27	0.00076
GO:0044430	cytoskeletal part	1050	126	96.02	0.00082
GO:0031968	organelle outer membrane	151	26	13.81	0.00119
GO:0005819	spindle	337	48	30.82	0.00135
GO:0008540	proteasome regulatory particle, base sub...	15	6	1.37	0.00140
GO:0031597	cytosolic proteasome complex	20	7	1.83	0.00140
GO:0034515	proteasome storage granule	20	7	1.83	0.00140
GO:0005856	cytoskeleton	1261	146	115.31	0.00144
GO:0019867	outer membrane	154	26	14.08	0.00160
GO:0005625	soluble fraction	139	24	12.71	0.00174
GO:0010319	stromule	32	9	2.93	0.00176
GO:0005840	ribosome	342	48	31.27	0.00183
GO:0034455	t-UTP complex	7	4	0.64	0.00194
GO:0009507	chloroplast	1478	166	135.15	0.00256
GO:0000502	proteasome complex	60	13	5.49	0.00259
GO:0031429	box H/ACA snoRNP complex	4	3	0.37	0.00284
GO:0043527	tRNA methyltransferase complex	4	3	0.37	0.00284
GO:0072588	box H/ACA RNP complex	4	3	0.37	0.00284
GO:0070688	MLL5-L complex	8	4	0.73	0.00361
GO:0000267	cell fraction	747	90	68.31	0.00391
GO:0005844	polysome	49	11	4.48	0.00405
GO:0005635	nuclear envelope	329	45	30.08	0.00409
GO:0005788	endoplasmic reticulum lumen	44	10	4.02	0.00548
GO:0031428	box C/D snoRNP complex	5	3	0.46	0.00663
GO:0005732	small nucleolar ribonucleoprotein comple...	26	7	2.38	0.00733
GO:0005835	fatty acid synthase complex	2	2	0.18	0.00836
GO:0018444	translation release factor complex	2	2	0.18	0.00836
GO:0030691	Noc2p-Noc3p complex	2	2	0.18	0.00836
GO:0030692	Noc4p-Nop14p complex	2	2	0.18	0.00836
GO:0031515	tRNA (m1A) methyltransferase complex	2	2	0.18	0.00836
GO:0035061	interchromatin granule	2	2	0.18	0.00836
GO:0043188	cell septum edging	2	2	0.18	0.00836
GO:0043234	protein complex	2978	307	272.32	0.00888
GO:0072380	TRC complex	6	3	0.55	0.01235
GO:0005626	insoluble fraction	647	76	59.16	0.01361
GO:0005624	membrane fraction	628	74	57.43	0.01378
GO:0022626	cytosolic ribosome	182	26	16.64	0.01488
GO:0044437	vacuolar part	564	67	51.57	0.01565
GO:0034399	nuclear periphery	74	13	6.77	0.01593
GO:0055029	nuclear DNA-directed RNA polymerase comp...	44	9	4.02	0.01646
GO:0005744	mitochondrial inner membrane presequence...	12	4	1.1	0.01895
GO:0001405	presequence translocase-associated impor...	7	3	0.64	0.02016
GO:0046581	intercellular canaliculus	7	3	0.64	0.02016
GO:0030427	site of polarized growth	305	39	27.89	0.02023
GO:0000428	DNA-directed RNA polymerase complex	46	9	4.21	0.02171
GO:0009898	internal side of plasma membrane	54	10	4.94	0.02302
GO:0009353	mitochondrial oxoglutarate dehydrogenase...	3	2	0.27	0.02354
GO:0030690	Noc1p-Noc2p complex	3	2	0.27	0.02354
GO:0031310	intrinsic to vacuolar membrane	3	2	0.27	0.02354
GO:0034098	Cdc48p-Npl4p-Ufd1p AAA ATPase complex	3	2	0.27	0.02354
GO:0045252	oxoglutarate dehydrogenase complex	3	2	0.27	0.02354
GO:0012505	endomembrane system	952	105	87.05	0.02379
GO:0016604	nuclear body	163	23	14.91	0.02399
GO:0016607	nuclear speck	70	12	6.4	0.02400
GO:0030880	RNA polymerase complex	47	9	4.3	0.02475
GO:0000940	condensed chromosome outer kinetochore	13	4	1.19	0.02543
GO:0005793	ER-Golgi intermediate compartment	33	7	3.02	0.02716
GO:0044455	mitochondrial membrane part	210	28	19.2	0.02742
GO:0000325	plant-type vacuole	64	11	5.85	0.02941
GO:0005697	telomerase holoenzyme complex	8	3	0.73	0.03009
GO:0043614	multi-eIF complex	8	3	0.73	0.03009
GO:0072379	ER membrane insertion complex	8	3	0.73	0.03009
GO:0005774	vacuolar membrane	555	64	50.75	0.03110
GO:0033553	rDNA heterochromatin	14	4	1.28	0.03308
GO:0009705	plant-type vacuole membrane	42	8	3.84	0.03426
GO:0005794	Golgi apparatus	907	99	82.94	0.03499
GO:0000792	heterochromatin	91	14	8.32	0.03648
GO:0031306	intrinsic to mitochondrial outer membran...	21	5	1.92	0.03744
GO:0031307	integral to mitochondrial outer membrane	21	5	1.92	0.03744
GO:0005773	vacuole	961	104	87.88	0.03815
GO:0051286	cell tip	109	16	9.97	0.03911
GO:0044432	endoplasmic reticulum part	427	50	39.05	0.04124
GO:0071540	eukaryotic translation initiation factor...	9	3	0.82	0.04213
GO:0000214	tRNA-intron endonuclease complex	4	2	0.37	0.04424
GO:0000942	condensed nuclear chromosome outer kinet...	4	2	0.37	0.04424
GO:0033565	ESCRT-0 complex	4	2	0.37	0.04424
GO:0000178	exosome (RNase complex)	22	5	2.01	0.04492
GO:0005750	mitochondrial respiratory chain complex ...	16	4	1.46	0.05199
GO:0008180	signalosome	16	4	1.46	0.05199
GO:0045275	respiratory chain complex III	16	4	1.46	0.05199
GO:0034708	methyltransferase complex	70	11	6.4	0.05211
GO:0000322	storage vacuole	214	27	19.57	0.05385
GO:0016363	nuclear matrix	46	8	4.21	0.05497
GO:0008541	proteasome regulatory particle, lid subc...	10	3	0.91	0.05618
GO:0031430	M band	10	3	0.91	0.05618
GO:0000324	fungal-type vacuole	208	26	19.02	0.06306
GO:0001940	male pronucleus	5	2	0.46	0.06932
GO:0005701	polytene chromosome chromocenter	5	2	0.46	0.06932
GO:0030877	beta-catenin destruction complex	5	2	0.46	0.06932
GO:0044426	cell wall part	5	2	0.46	0.06932
GO:0000159	protein phosphatase type 2A complex	11	3	1.01	0.07215
GO:0005796	Golgi lumen	11	3	1.01	0.07215
GO:0035631	CD40 receptor complex	11	3	1.01	0.07215
GO:0008287	protein serine/threonine phosphatase com...	25	5	2.29	0.07234
GO:0005657	replication fork	74	11	6.77	0.07249
GO:0009505	plant-type cell wall	146	19	13.35	0.07384
GO:0005666	DNA-directed RNA polymerase III complex	18	4	1.65	0.07564
GO:0005815	microtubule organizing center	378	43	34.57	0.07916
GO:0005746	mitochondrial respiratory chain	84	12	7.68	0.07969
GO:0022625	cytosolic large ribosomal subunit	59	9	5.4	0.08644
GO:0005654	nucleoplasm	1176	121	107.54	0.08841
GO:0000176	nuclear exosome (RNase complex)	19	4	1.74	0.08917
GO:0030014	CCR4-NOT complex	12	3	1.1	0.08989
GO:0000327	lytic vacuole within protein storage vac...	1	1	0.09	0.09144
GO:0000500	RNA polymerase I upstream activating fac...	1	1	0.09	0.09144
GO:0000936	primary cell septum	1	1	0.09	0.09144
GO:0005722	beta-heterochromatin	1	1	0.09	0.09144
GO:0005960	glycine cleavage complex	1	1	0.09	0.09144
GO:0008303	caspase complex	1	1	0.09	0.09144
GO:0008352	katanin complex	1	1	0.09	0.09144
GO:0009930	longitudinal side of cell surface	1	1	0.09	0.09144
GO:0031595	nuclear proteasome complex	1	1	0.09	0.09144
GO:0032144	4-aminobutyrate transaminase complex	1	1	0.09	0.09144
GO:0032178	medial membrane band	1	1	0.09	0.09144
GO:0032398	MHC class Ib protein complex	1	1	0.09	0.09144
GO:0032476	decaprenyl diphosphate synthase complex	1	1	0.09	0.09144
GO:0033620	Mei2 nuclear dot	1	1	0.09	0.09144
GO:0043625	delta DNA polymerase complex	1	1	0.09	0.09144
GO:0071438	invadopodium membrane	1	1	0.09	0.09144
GO:0030018	Z disc	60	9	5.49	0.09388
GO:0000837	Doa10p ubiquitin ligase complex	6	2	0.55	0.09781
GO:0042382	paraspeckles	6	2	0.55	0.09781
GO:0072357	PTW/PP1 phosphatase complex	6	2	0.55	0.09781
GO:0032592	integral to mitochondrial membrane	44	7	4.02	0.10271
GO:0000299	integral to membrane of membrane fractio...	20	4	1.83	0.10377
GO:0005669	transcription factor TFIID complex	28	5	2.56	0.10707
GO:0031965	nuclear membrane	116	15	10.61	0.10759
GO:0030496	midbody	54	8	4.94	0.11639
GO:0043596	nuclear replication fork	54	8	4.94	0.11639
GO:0071013	catalytic step 2 spliceosome	146	18	13.35	0.11815
GO:0005637	nuclear inner membrane	21	4	1.92	0.11938
GO:0070469	respiratory chain	91	12	8.32	0.12540
GO:0001939	female pronucleus	7	2	0.64	0.12887
GO:0008275	gamma-tubulin small complex	7	2	0.64	0.12887
GO:0019773	proteasome core complex, alpha-subunit c...	7	2	0.64	0.12887
GO:0033276	transcription factor TFTC complex	14	3	1.28	0.12999
GO:0035327	transcriptionally active chromatin	14	3	1.28	0.12999
GO:0000329	fungal-type vacuole membrane	139	17	12.71	0.13279
GO:0000778	condensed nuclear chromosome kinetochore	47	7	4.3	0.13371
GO:0000777	condensed chromosome kinetochore	74	10	6.77	0.13590
GO:0009532	plastid stroma	387	42	35.39	0.13846
GO:0044440	endosomal part	140	17	12.8	0.13902
GO:0015934	large ribosomal subunit	103	13	9.42	0.14570
GO:0042598	vesicular fraction	161	19	14.72	0.14978
GO:0005789	endoplasmic reticulum membrane	370	40	33.83	0.15085
GO:0005839	proteasome core complex	15	3	1.37	0.15201
GO:0042175	nuclear membrane-endoplasmic reticulum n...	392	42	35.85	0.15786
GO:0009570	chloroplast stroma	372	40	34.02	0.15904
GO:0016282	eukaryotic 43S preinitiation complex	8	2	0.73	0.16179
GO:0032126	eisosome	8	2	0.73	0.16179
GO:0044462	external encapsulating structure part	8	2	0.73	0.16179
GO:0070993	translation preinitiation complex	8	2	0.73	0.16179
GO:0000780	condensed nuclear chromosome, centromeri...	68	9	6.22	0.16598
GO:0030894	replisome	24	4	2.19	0.17153
GO:0043601	nuclear replisome	24	4	2.19	0.17153
GO:0005667	transcription factor complex	264	29	24.14	0.17298
GO:0005792	microsome	155	18	14.17	0.17420
GO:0000333	telomerase catalytic core complex	2	1	0.18	0.17453
GO:0000814	ESCRT II complex	2	1	0.18	0.17453
GO:0005621	cellular bud scar	2	1	0.18	0.17453
GO:0005950	anthranilate synthase complex	2	1	0.18	0.17453
GO:0005971	ribonucleoside-diphosphate reductase com...	2	1	0.18	0.17453
GO:0008024	positive transcription elongation factor...	2	1	0.18	0.17453
GO:0008231	repressor ecdysone receptor complex	2	1	0.18	0.17453
GO:0009328	phenylalanine-tRNA ligase complex	2	1	0.18	0.17453
GO:0009337	sulfite reductase complex (NADPH)	2	1	0.18	0.17453
GO:0009513	etioplast	2	1	0.18	0.17453
GO:0010445	nuclear dicing body	2	1	0.18	0.17453
GO:0017087	mitochondrial processing peptidase compl...	2	1	0.18	0.17453
GO:0017109	glutamate-cysteine ligase complex	2	1	0.18	0.17453
GO:0030998	linear element	2	1	0.18	0.17453
GO:0032311	angiogenin-PRI complex	2	1	0.18	0.17453
GO:0032797	SMN complex	2	1	0.18	0.17453
GO:0033503	HULC complex	2	1	0.18	0.17453
GO:0033573	high affinity iron permease complex	2	1	0.18	0.17453
GO:0034064	Tor2-Mei2-Ste11 complex	2	1	0.18	0.17453
GO:0034099	luminal surveillance complex	2	1	0.18	0.17453
GO:0034424	Vps55/Vps68 complex	2	1	0.18	0.17453
GO:0035323	male germline ring canal	2	1	0.18	0.17453
GO:0042585	germinal vesicle	2	1	0.18	0.17453
GO:0043187	cell septum surface	2	1	0.18	0.17453
GO:0043528	tRNA (m2G10) methyltransferase complex	2	1	0.18	0.17453
GO:0044457	cell septum part	2	1	0.18	0.17453
GO:0070916	inositol phosphoceramide synthase comple...	2	1	0.18	0.17453
GO:0071437	invadopodium	2	1	0.18	0.17453
GO:0009504	cell plate	16	3	1.46	0.17509
GO:0031234	extrinsic to internal side of plasma mem...	16	3	1.46	0.17509
GO:0032587	ruffle membrane	16	3	1.46	0.17509
GO:0000775	chromosome, centromeric region	185	21	16.92	0.17735
GO:0005937	mating projection	107	13	9.78	0.17796
GO:0031674	I band	70	9	6.4	0.18724
GO:0005681	spliceosomal complex	227	25	20.76	0.19053
GO:0000835	ER ubiquitin ligase complex	9	2	0.82	0.19598
GO:0005686	U2 snRNP	9	2	0.82	0.19598
GO:0030015	CCR4-NOT core complex	9	2	0.82	0.19598
GO:0030904	retromer complex	9	2	0.82	0.19598
GO:0032541	cortical endoplasmic reticulum	9	2	0.82	0.19598
GO:0042555	MCM complex	9	2	0.82	0.19598
GO:0071541	eukaryotic translation initiation factor...	9	2	0.82	0.19598
GO:0005852	eukaryotic translation initiation factor...	17	3	1.55	0.19906
GO:0031314	extrinsic to mitochondrial inner membran...	17	3	1.55	0.19906
GO:0009526	plastid envelope	371	39	33.93	0.20022
GO:0031300	intrinsic to organelle membrane	190	21	17.37	0.21060
GO:0035097	histone methyltransferase complex	63	8	5.76	0.21539
GO:0005747	mitochondrial respiratory chain complex ...	54	7	4.94	0.22089
GO:0030662	coated vesicle membrane	73	9	6.68	0.22118
GO:0005721	centromeric heterochromatin	18	3	1.65	0.22374
GO:0010369	chromocenter	18	3	1.65	0.22374
GO:0030118	clathrin coat	18	3	1.65	0.22374
GO:0030125	clathrin vesicle coat	18	3	1.65	0.22374
GO:0030176	integral to endoplasmic reticulum membra...	83	10	7.59	0.22538
GO:0000779	condensed chromosome, centromeric region	93	11	8.5	0.22843
GO:0031312	extrinsic to organelle membrane	36	5	3.29	0.22930
GO:0000177	cytoplasmic exosome (RNase complex)	10	2	0.91	0.23093
GO:0000418	DNA-directed RNA polymerase IV complex	10	2	0.91	0.23093
GO:0005775	vacuolar lumen	10	2	0.91	0.23093
GO:0005832	chaperonin-containing T-complex	10	2	0.91	0.23093
GO:0042788	polysomal ribosome	10	2	0.91	0.23093
GO:0044435	plastid part	733	73	67.03	0.23421
GO:0009941	chloroplast envelope	358	37	32.74	0.23885
GO:0030135	coated vesicle	184	20	16.83	0.24009
GO:0000323	lytic vacuole	328	34	29.99	0.24443
GO:0031672	A band	19	3	1.74	0.24897
GO:0045120	pronucleus	19	3	1.74	0.24897
GO:0000113	nucleotide-excision repair factor 4 comp...	3	1	0.27	0.25002
GO:0000126	transcription factor TFIIIB complex	3	1	0.27	0.25002
GO:0000148	1,3-beta-D-glucan synthase complex	3	1	0.27	0.25002
GO:0005642	annulate lamellae	3	1	0.27	0.25002
GO:0005952	cAMP-dependent protein kinase complex	3	1	0.27	0.25002
GO:0008230	ecdysone receptor holocomplex	3	1	0.27	0.25002
GO:0017177	alpha-glucosidase II complex	3	1	0.27	0.25002
GO:0030287	cell wall-bounded periplasmic space	3	1	0.27	0.25002
GO:0030906	retromer complex, inner shell	3	1	0.27	0.25002
GO:0031415	NatA complex	3	1	0.27	0.25002
GO:0033186	CAF-1 complex	3	1	0.27	0.25002
GO:0034663	endoplasmic reticulum chaperone complex	3	1	0.27	0.25002
GO:0035649	Nrd1 complex	3	1	0.27	0.25002
GO:0042597	periplasmic space	3	1	0.27	0.25002
GO:0042611	MHC protein complex	3	1	0.27	0.25002
GO:0042825	TAP complex	3	1	0.27	0.25002
GO:0043159	acrosomal matrix	3	1	0.27	0.25002
GO:0043224	nuclear SCF ubiquitin ligase complex	3	1	0.27	0.25002
GO:0043291	RAVE complex	3	1	0.27	0.25002
GO:0043529	GET complex	3	1	0.27	0.25002
GO:0045298	tubulin complex	3	1	0.27	0.25002
GO:0071341	medial cortical node	3	1	0.27	0.25002
GO:0097002	mitochondrial inner boundary membrane	3	1	0.27	0.25002
GO:0000109	nucleotide-excision repair complex	28	4	2.56	0.25045
GO:0010494	stress granule	28	4	2.56	0.25045
GO:0044434	chloroplast part	717	71	65.57	0.25365
GO:0031227	intrinsic to endoplasmic reticulum membr...	86	10	7.86	0.25939
GO:0005777	peroxisome	207	22	18.93	0.25993
GO:0042579	microbody	207	22	18.93	0.25993
GO:0043332	mating projection tip	96	11	8.78	0.26065
GO:0071011	precatalytic spliceosome	136	15	12.44	0.26067
GO:0000153	cytoplasmic ubiquitin ligase complex	11	2	1.01	0.26622
GO:0005742	mitochondrial outer membrane translocase...	11	2	1.01	0.26622
GO:0030665	clathrin coated vesicle membrane	48	6	4.39	0.27291
GO:0005847	mRNA cleavage and polyadenylation specif...	20	3	1.83	0.27459
GO:0005905	coated pit	20	3	1.83	0.27459
GO:0032994	protein-lipid complex	20	3	1.83	0.27459
GO:0034358	plasma lipoprotein particle	20	3	1.83	0.27459
GO:0010008	endosome membrane	128	14	11.7	0.28055
GO:0031201	SNARE complex	30	4	2.74	0.29243
GO:0012507	ER to Golgi transport vesicle membrane	12	2	1.1	0.30149
GO:0030140	trans-Golgi network transport vesicle	31	4	2.83	0.31376
GO:0000120	RNA polymerase I transcription factor co...	4	1	0.37	0.31862
GO:0000164	protein phosphatase type 1 complex	4	1	0.37	0.31862
GO:0000938	GARP complex	4	1	0.37	0.31862
GO:0001652	granular component	4	1	0.37	0.31862
GO:0001674	female germ cell nucleus	4	1	0.37	0.31862
GO:0005850	eukaryotic translation initiation factor...	4	1	0.37	0.31862
GO:0008290	F-actin capping protein complex	4	1	0.37	0.31862
GO:0016602	CCAAT-binding factor complex	4	1	0.37	0.31862
GO:0030122	AP-2 adaptor complex	4	1	0.37	0.31862
GO:0030128	clathrin coat of endocytic vesicle	4	1	0.37	0.31862
GO:0030132	clathrin coat of coated pit	4	1	0.37	0.31862
GO:0031213	RSF complex	4	1	0.37	0.31862
GO:0031313	extrinsic to endosome membrane	4	1	0.37	0.31862
GO:0031518	CBF3 complex	4	1	0.37	0.31862
GO:0033597	mitotic checkpoint complex	4	1	0.37	0.31862
GO:0034271	phosphatidylinositol 3-kinase complex I	4	1	0.37	0.31862
GO:0034272	phosphatidylinositol 3-kinase complex II	4	1	0.37	0.31862
GO:0034990	nuclear mitotic cohesin complex	4	1	0.37	0.31862
GO:0035189	Rb-E2F complex	4	1	0.37	0.31862
GO:0042824	MHC class I peptide loading complex	4	1	0.37	0.31862
GO:0055125	Nic96 complex	4	1	0.37	0.31862
GO:0070044	synaptobrevin 2-SNAP-25-syntaxin-1a comp...	4	1	0.37	0.31862
GO:0070860	RNA polymerase I core factor complex	4	1	0.37	0.31862
GO:0070876	SOSS complex	4	1	0.37	0.31862
GO:0071204	histone pre-mRNA 3'end processing comple...	4	1	0.37	0.31862
GO:0071254	cytoplasmic U snRNP body	4	1	0.37	0.31862
GO:0030964	NADH dehydrogenase complex	61	7	5.58	0.32271
GO:0045271	respiratory chain complex I	61	7	5.58	0.32271
GO:0030428	cell septum	22	3	2.01	0.32644
GO:0030658	transport vesicle membrane	32	4	2.93	0.33521
GO:0031901	early endosome membrane	13	2	1.19	0.33644
GO:0032806	carboxy-terminal domain protein kinase c...	13	2	1.19	0.33644
GO:0030136	clathrin-coated vesicle	124	13	11.34	0.34485
GO:0000776	kinetochore	125	13	11.43	0.35566
GO:0005795	Golgi stack	43	5	3.93	0.35705
GO:0000794	condensed nuclear chromosome	147	15	13.44	0.36740
GO:0044431	Golgi apparatus part	327	32	29.9	0.36979
GO:0030119	AP-type membrane coat adaptor complex	14	2	1.28	0.37085
GO:0030131	clathrin adaptor complex	14	2	1.28	0.37085
GO:0034361	very-low-density lipoprotein particle	14	2	1.28	0.37085
GO:0034385	triglyceride-rich lipoprotein particle	14	2	1.28	0.37085
GO:0042575	DNA polymerase complex	14	2	1.28	0.37085
GO:0044433	cytoplasmic vesicle part	158	16	14.45	0.37242
GO:0005769	early endosome	106	11	9.69	0.37647
GO:0030426	growth cone	34	4	3.11	0.37823
GO:0030137	COPI-coated vesicle	24	3	2.19	0.37825
GO:0000133	polarisome	5	1	0.46	0.38094
GO:0000798	nuclear cohesin complex	5	1	0.46	0.38094
GO:0000923	equatorial microtubule organizing center	5	1	0.46	0.38094
GO:0001401	mitochondrial sorting and assembly machi...	5	1	0.46	0.38094
GO:0005663	DNA replication factor C complex	5	1	0.46	0.38094
GO:0005724	nuclear telomeric heterochromatin	5	1	0.46	0.38094
GO:0005827	polar microtubule	5	1	0.46	0.38094
GO:0016006	Nebenkern	5	1	0.46	0.38094
GO:0031088	platelet dense granule membrane	5	1	0.46	0.38094
GO:0031499	TRAMP complex	5	1	0.46	0.38094
GO:0032545	CURI complex	5	1	0.46	0.38094
GO:0034456	UTP-C complex	5	1	0.46	0.38094
GO:0035062	omega speckle	5	1	0.46	0.38094
GO:0035101	FACT complex	5	1	0.46	0.38094
GO:0035339	SPOTS complex	5	1	0.46	0.38094
GO:0042405	nuclear inclusion body	5	1	0.46	0.38094
GO:0042807	central vacuole	5	1	0.46	0.38094
GO:0046696	lipopolysaccharide receptor complex	5	1	0.46	0.38094
GO:0055126	Nup82 complex	5	1	0.46	0.38094
GO:0070937	CRD-mediated mRNA stability complex	5	1	0.46	0.38094
GO:0071203	WASH complex	5	1	0.46	0.38094
GO:0072669	tRNA-splicing ligase complex	5	1	0.46	0.38094
GO:0045111	intermediate filament cytoskeleton	65	7	5.94	0.38406
GO:0031301	integral to organelle membrane	181	18	16.55	0.39038
GO:0009524	phragmoplast	35	4	3.2	0.39966
GO:0000124	SAGA complex	25	3	2.29	0.40386
GO:0031519	PcG protein complex	25	3	2.29	0.40386
GO:0005652	nuclear lamina	15	2	1.37	0.40452
GO:0005782	peroxisomal matrix	15	2	1.37	0.40452
GO:0005828	kinetochore microtubule	15	2	1.37	0.40452
GO:0009508	plastid chromosome	15	2	1.37	0.40452
GO:0031097	medial cortex	15	2	1.37	0.40452
GO:0031907	microbody lumen	15	2	1.37	0.40452
GO:0016591	DNA-directed RNA polymerase II, holoenzy...	99	10	9.05	0.41979
GO:0005758	mitochondrial intermembrane space	57	6	5.21	0.42296
GO:0016234	inclusion body	26	3	2.38	0.42915
GO:0035267	NuA4 histone acetyltransferase complex	26	3	2.38	0.42915
GO:0051233	spindle midzone	26	3	2.38	0.42915
GO:0044451	nucleoplasm part	823	77	75.26	0.43295
GO:0000136	alpha-1,6-mannosyltransferase complex	6	1	0.55	0.43757
GO:0000142	cellular bud neck contractile ring	6	1	0.55	0.43757
GO:0000326	protein storage vacuole	6	1	0.55	0.43757
GO:0000328	fungal-type vacuole lumen	6	1	0.55	0.43757
GO:0000788	nuclear nucleosome	6	1	0.55	0.43757
GO:0000815	ESCRT III complex	6	1	0.55	0.43757
GO:0001400	mating projection base	6	1	0.55	0.43757
GO:0005672	transcription factor TFIIA complex	6	1	0.55	0.43757
GO:0008622	epsilon DNA polymerase complex	6	1	0.55	0.43757
GO:0008623	chromatin accessibility complex	6	1	0.55	0.43757
GO:0010005	cortical microtubule, transverse to long...	6	1	0.55	0.43757
GO:0019907	cyclin-dependent protein kinase activati...	6	1	0.55	0.43757
GO:0030061	mitochondrial crista	6	1	0.55	0.43757
GO:0031371	ubiquitin conjugating enzyme complex	6	1	0.55	0.43757
GO:0031391	Elg1 RFC-like complex	6	1	0.55	0.43757
GO:0032133	chromosome passenger complex	6	1	0.55	0.43757
GO:0033263	CORVET complex	6	1	0.55	0.43757
GO:0034362	low-density lipoprotein particle	6	1	0.55	0.43757
GO:0042827	platelet dense granule	6	1	0.55	0.43757
GO:0043204	perikaryon	6	1	0.55	0.43757
GO:0071778	WINAC complex	6	1	0.55	0.43757
GO:0009579	thylakoid	294	28	26.88	0.43957
GO:0019717	synaptosome	37	4	3.38	0.44206
GO:0005934	cellular bud tip	59	6	5.4	0.45636
GO:0031970	organelle envelope lumen	70	7	6.4	0.46095
GO:0005763	mitochondrial small ribosomal subunit	38	4	3.47	0.46293
GO:0030659	cytoplasmic vesicle membrane	146	14	13.35	0.46739
GO:0000930	gamma-tubulin complex	17	2	1.55	0.46906
GO:0030672	synaptic vesicle membrane	17	2	1.55	0.46906
GO:0031304	intrinsic to mitochondrial inner membran...	17	2	1.55	0.46906
GO:0046695	SLIK (SAGA-like) complex	17	2	1.55	0.46906
GO:0005933	cellular bud	147	14	13.44	0.47792
GO:0005685	U1 snRNP	28	3	2.56	0.47848
GO:0005700	polytene chromosome	82	8	7.5	0.47876
GO:0000314	organellar small ribosomal subunit	39	4	3.57	0.48351
GO:0030120	vesicle coat	39	4	3.57	0.48351
GO:0000112	nucleotide-excision repair factor 3 comp...	7	1	0.64	0.48902
GO:0000796	condensin complex	7	1	0.64	0.48902
GO:0000799	nuclear condensin complex	7	1	0.64	0.48902
GO:0000811	GINS complex	7	1	0.64	0.48902
GO:0005662	DNA replication factor A complex	7	1	0.64	0.48902
GO:0005851	eukaryotic translation initiation factor...	7	1	0.64	0.48902
GO:0019774	proteasome core complex, beta-subunit co...	7	1	0.64	0.48902
GO:0030669	clathrin-coated endocytic vesicle membra...	7	1	0.64	0.48902
GO:0030892	mitotic cohesin complex	7	1	0.64	0.48902
GO:0031082	BLOC complex	7	1	0.64	0.48902
GO:0031083	BLOC-1 complex	7	1	0.64	0.48902
GO:0031105	septin complex	7	1	0.64	0.48902
GO:0031414	N-terminal protein acetyltransferase com...	7	1	0.64	0.48902
GO:0033588	Elongator holoenzyme complex	7	1	0.64	0.48902
GO:0034464	BBSome	7	1	0.64	0.48902
GO:0043020	NADPH oxidase complex	7	1	0.64	0.48902
GO:0045095	keratin filament	7	1	0.64	0.48902
GO:0070062	extracellular vesicular exosome	7	1	0.64	0.48902
GO:0005798	Golgi-associated vesicle	72	7	6.58	0.49119
GO:0000229	cytoplasmic chromosome	18	2	1.65	0.49973
GO:0005665	DNA-directed RNA polymerase II, core com...	18	2	1.65	0.49973
GO:0005705	polytene chromosome interband	18	2	1.65	0.49973
GO:0005849	mRNA cleavage factor complex	29	3	2.65	0.50239
GO:0019005	SCF ubiquitin ligase complex	51	5	4.66	0.50474
GO:0030017	sarcomere	95	9	8.69	0.50719
GO:0005761	mitochondrial ribosome	85	8	7.77	0.52047
GO:0005643	nuclear pore	74	7	6.77	0.52090
GO:0031256	leading edge membrane	30	3	2.74	0.52572
GO:0009707	chloroplast outer membrane	19	2	1.74	0.52923
GO:0042470	melanosome	19	2	1.74	0.52923
GO:0048770	pigment granule	19	2	1.74	0.52923
GO:0000935	barrier septum	8	1	0.73	0.53576
GO:0005751	mitochondrial respiratory chain complex ...	8	1	0.73	0.53576
GO:0005942	phosphatidylinositol 3-kinase complex	8	1	0.73	0.53576
GO:0017059	serine C-palmitoyltransferase complex	8	1	0.73	0.53576
GO:0031248	protein acetyltransferase complex	8	1	0.73	0.53576
GO:0032221	Rpd3S complex	8	1	0.73	0.53576
GO:0032588	trans-Golgi network membrane	8	1	0.73	0.53576
GO:0034366	spherical high-density lipoprotein parti...	8	1	0.73	0.53576
GO:0034451	centriolar satellite	8	1	0.73	0.53576
GO:0042406	extrinsic to endoplasmic reticulum membr...	8	1	0.73	0.53576
GO:0045277	respiratory chain complex IV	8	1	0.73	0.53576
GO:0061200	clathrin sculpted gamma-aminobutyric aci...	8	1	0.73	0.53576
GO:0061202	clathrin sculpted gamma-aminobutyric aci...	8	1	0.73	0.53576
GO:0070652	HAUS complex	8	1	0.73	0.53576
GO:0080137	DNA-directed RNA polymerase V complex	8	1	0.73	0.53576
GO:0005876	spindle microtubule	64	6	5.85	0.53733
GO:0031969	chloroplast membrane	53	5	4.85	0.53976
GO:0070461	SAGA-type complex	42	4	3.84	0.54320
GO:0030133	transport vesicle	98	9	8.96	0.54575
GO:0000313	organellar ribosome	87	8	7.96	0.54763
GO:0008023	transcription elongation factor complex	31	3	2.83	0.54843
GO:0030532	small nuclear ribonucleoprotein complex	76	7	6.95	0.54995
GO:0000785	chromatin	343	31	31.37	0.55546
GO:0042646	plastid nucleoid	20	2	1.83	0.55752
GO:0010287	plastoglobule	43	4	3.93	0.56229
GO:0030117	membrane coat	43	4	3.93	0.56229
GO:0048475	coated membrane	43	4	3.93	0.56229
GO:0045169	fusome	32	3	2.93	0.57049
GO:0000793	condensed chromosome	201	18	18.38	0.57337
GO:0005694	chromosome	778	70	71.14	0.57698
GO:0046930	pore complex	78	7	7.13	0.57821
GO:0000786	nucleosome	9	1	0.82	0.57823
GO:0000800	lateral element	9	1	0.82	0.57823
GO:0001741	XY body	9	1	0.82	0.57823
GO:0005619	ascospore wall	9	1	0.82	0.57823
GO:0005658	alpha DNA polymerase:primase complex	9	1	0.82	0.57823
GO:0005790	smooth endoplasmic reticulum	9	1	0.82	0.57823
GO:0016027	inaD signaling complex	9	1	0.82	0.57823
GO:0031160	spore wall	9	1	0.82	0.57823
GO:0031523	Myb complex	9	1	0.82	0.57823
GO:0031933	telomeric heterochromatin	9	1	0.82	0.57823
GO:0060198	clathrin sculpted vesicle	9	1	0.82	0.57823
GO:0070209	ASTRA complex	9	1	0.82	0.57823
GO:0009527	plastid outer membrane	21	2	1.92	0.58458
GO:0016586	RSC complex	21	2	1.92	0.58458
GO:0000139	Golgi membrane	135	12	12.34	0.58502
GO:0000228	nuclear chromosome	470	42	42.98	0.58712
GO:0019861	flagellum	33	3	3.02	0.59186
GO:0043189	H4/H2A histone acetyltransferase complex	33	3	3.02	0.59186
GO:0030479	actin cortical patch	45	4	4.11	0.59912
GO:0012506	vesicle membrane	160	14	14.63	0.60935
GO:0005628	prospore membrane	22	2	2.01	0.61039
GO:0042763	intracellular immature spore	22	2	2.01	0.61039
GO:0042764	ascospore-type prospore	22	2	2.01	0.61039
GO:0051285	cell cortex of cell tip	22	2	2.01	0.61039
GO:0005768	endosome	396	35	36.21	0.61062
GO:0030134	ER to Golgi transport vesicle	34	3	3.11	0.61254
GO:0046658	anchored to plasma membrane	69	6	6.31	0.61266
GO:0000127	transcription factor TFIIIC complex	10	1	0.91	0.61682
GO:0000939	condensed chromosome inner kinetochore	10	1	0.91	0.61682
GO:0002178	palmitoyltransferase complex	10	1	0.91	0.61682
GO:0005655	nucleolar ribonuclease P complex	10	1	0.91	0.61682
GO:0005786	signal recognition particle, endoplasmic...	10	1	0.91	0.61682
GO:0009574	preprophase band	10	1	0.91	0.61682
GO:0030681	multimeric ribonuclease P complex	10	1	0.91	0.61682
GO:0031211	endoplasmic reticulum palmitoyltransfera...	10	1	0.91	0.61682
GO:0055028	cortical microtubule	10	1	0.91	0.61682
GO:0071564	npBAF complex	10	1	0.91	0.61682
GO:0042170	plastid membrane	58	5	5.3	0.62176
GO:0044449	contractile fiber part	105	9	9.6	0.63057
GO:0009434	microtubule-based flagellum	23	2	2.1	0.63496
GO:0014069	postsynaptic density	23	2	2.1	0.63496
GO:0015030	Cajal body	23	2	2.1	0.63496
GO:0016514	SWI/SNF complex	23	2	2.1	0.63496
GO:0031298	replication fork protection complex	23	2	2.1	0.63496
GO:0031225	anchored to membrane	71	6	6.49	0.64080
GO:0005935	cellular bud neck	106	9	9.69	0.64197
GO:0000151	ubiquitin ligase complex	175	15	16	0.64272
GO:0044427	chromosomal part	683	60	62.46	0.65037
GO:0000137	Golgi cis cisterna	11	1	1.01	0.65188
GO:0005677	chromatin silencing complex	11	1	1.01	0.65188
GO:0005940	septin ring	11	1	1.01	0.65188
GO:0008250	oligosaccharyltransferase complex	11	1	1.01	0.65188
GO:0030121	AP-1 adaptor complex	11	1	1.01	0.65188
GO:0030126	COPI vesicle coat	11	1	1.01	0.65188
GO:0030130	clathrin coat of trans-Golgi network ves...	11	1	1.01	0.65188
GO:0030663	COPI coated vesicle membrane	11	1	1.01	0.65188
GO:0030677	ribonuclease P complex	11	1	1.01	0.65188
GO:0031514	motile cilium	11	1	1.01	0.65188
GO:0035098	ESC/E(Z) complex	11	1	1.01	0.65188
GO:0043198	dendritic shaft	11	1	1.01	0.65188
GO:0045334	clathrin-coated endocytic vesicle	11	1	1.01	0.65188
GO:0071565	nBAF complex	11	1	1.01	0.65188
GO:0005689	U12-type spliceosomal complex	24	2	2.19	0.65830
GO:0005826	actomyosin contractile ring	24	2	2.19	0.65830
GO:0043073	germ cell nucleus	24	2	2.19	0.65830
GO:0044454	nuclear chromosome part	428	37	39.14	0.66653
GO:0016028	rhabdomere	25	2	2.29	0.68042
GO:0032993	protein-DNA complex	74	6	6.77	0.68063
GO:0000242	pericentriolar material	12	1	1.1	0.68374
GO:0005640	nuclear outer membrane	12	1	1.1	0.68374
GO:0005675	holo TFIIH complex	12	1	1.1	0.68374
GO:0030008	TRAPP complex	12	1	1.1	0.68374
GO:0030914	STAGA complex	12	1	1.1	0.68374
GO:0032039	integrator complex	12	1	1.1	0.68374
GO:0032045	guanyl-nucleotide exchange factor comple...	12	1	1.1	0.68374
GO:0048500	signal recognition particle	12	1	1.1	0.68374
GO:0032155	cell division site part	63	5	5.76	0.69437
GO:0019898	extrinsic to membrane	123	10	11.25	0.69782
GO:0016528	sarcoplasm	26	2	2.38	0.70136
GO:0070938	contractile ring	26	2	2.38	0.70136
GO:0019897	extrinsic to plasma membrane	64	5	5.85	0.70768
GO:0044448	cell cortex part	218	18	19.93	0.71035
GO:0000243	commitment complex	13	1	1.19	0.71268
GO:0000346	transcription export complex	13	1	1.19	0.71268
GO:0005641	nuclear envelope lumen	13	1	1.19	0.71268
GO:0031305	integral to mitochondrial inner membrane	13	1	1.19	0.71268
GO:0031501	mannosyltransferase complex	13	1	1.19	0.71268
GO:0043230	extracellular organelle	13	1	1.19	0.71268
GO:0045335	phagocytic vesicle	13	1	1.19	0.71268
GO:0055038	recycling endosome membrane	13	1	1.19	0.71268
GO:0065010	extracellular membrane-bounded organelle	13	1	1.19	0.71268
GO:0000300	peripheral to membrane of membrane fract...	27	2	2.47	0.72115
GO:0009535	chloroplast thylakoid membrane	209	17	19.11	0.72940
GO:0055035	plastid thylakoid membrane	209	17	19.11	0.72940
GO:0000145	exocyst	14	1	1.28	0.73897
GO:0001772	immunological synapse	14	1	1.28	0.73897
GO:0012510	trans-Golgi network transport vesicle me...	14	1	1.28	0.73897
GO:0030981	cortical microtubule cytoskeleton	14	1	1.28	0.73897
GO:0043197	dendritic spine	14	1	1.28	0.73897
GO:0045172	germline ring canal	14	1	1.28	0.73897
GO:0071339	MLL1 complex	28	2	2.56	0.73982
GO:0030016	myofibril	116	9	10.61	0.74449
GO:0048471	perinuclear region of cytoplasm	223	18	20.39	0.74515
GO:0000315	organellar large ribosomal subunit	42	3	3.84	0.75186
GO:0005720	nuclear heterochromatin	42	3	3.84	0.75186
GO:0005762	mitochondrial large ribosomal subunit	42	3	3.84	0.75186
GO:0031253	cell projection membrane	55	4	5.03	0.75298
GO:0005901	caveola	29	2	2.65	0.75740
GO:0005903	brush border	29	2	2.65	0.75740
GO:0009706	chloroplast inner membrane	29	2	2.65	0.75740
GO:0009534	chloroplast thylakoid	237	19	21.67	0.75972
GO:0031976	plastid thylakoid	237	19	21.67	0.75972
GO:0005656	pre-replicative complex	15	1	1.37	0.76286
GO:0016235	aggresome	15	1	1.37	0.76286
GO:0031463	Cul3-RING ubiquitin ligase complex	15	1	1.37	0.76286
GO:0032156	septin cytoskeleton	15	1	1.37	0.76286
GO:0000932	cytoplasmic mRNA processing body	43	3	3.93	0.76608
GO:0016605	PML body	43	3	3.93	0.76608
GO:0015935	small ribosomal subunit	94	7	8.6	0.76750
GO:0044450	microtubule organizing center part	69	5	6.31	0.76807
GO:0030660	Golgi-associated vesicle membrane	30	2	2.74	0.77395
GO:0090406	pollen tube	30	2	2.74	0.77395
GO:0042651	thylakoid membrane	216	17	19.75	0.77637
GO:0005874	microtubule	132	10	12.07	0.77738
GO:0016592	mediator complex	57	4	5.21	0.77755
GO:0000131	incipient cellular bud site	44	3	4.02	0.77963
GO:0034357	photosynthetic membrane	217	17	19.84	0.78260
GO:0000808	origin recognition complex	16	1	1.46	0.78457
GO:0005664	nuclear origin of replication recognitio...	16	1	1.46	0.78457
GO:0034364	high-density lipoprotein particle	16	1	1.46	0.78457
GO:0045171	intercellular bridge	16	1	1.46	0.78457
GO:0009528	plastid inner membrane	31	2	2.83	0.78950
GO:0070603	SWI/SNF-type complex	31	2	2.83	0.78950
GO:0031224	intrinsic to membrane	756	63	69.13	0.80296
GO:0009543	chloroplast thylakoid lumen	32	2	2.93	0.80411
GO:0031978	plastid thylakoid lumen	32	2	2.93	0.80411
GO:0005678	chromatin assembly complex	17	1	1.55	0.80428
GO:0030897	HOPS complex	17	1	1.55	0.80428
GO:0044309	neuron spine	17	1	1.55	0.80428
GO:0031977	thylakoid lumen	46	3	4.21	0.80478
GO:0030027	lamellipodium	73	5	6.68	0.80915
GO:0043292	contractile fiber	124	9	11.34	0.81056
GO:0044436	thylakoid part	234	18	21.4	0.81182
GO:0005813	centrosome	223	17	20.39	0.81747
GO:0000152	nuclear ubiquitin ligase complex	33	2	3.02	0.81780
GO:0005801	cis-Golgi network	33	2	3.02	0.81780
GO:0030666	endocytic vesicle membrane	33	2	3.02	0.81780
GO:0001726	ruffle	61	4	5.58	0.82085
GO:0016581	NuRD complex	18	1	1.65	0.82220
GO:0031984	organelle subcompartment	261	20	23.87	0.82716
GO:0031461	cullin-RING ubiquitin ligase complex	101	7	9.24	0.82758
GO:0055037	recycling endosome	34	2	3.11	0.83063
GO:0030139	endocytic vesicle	76	5	6.95	0.83599
GO:0001739	sex chromatin	19	1	1.74	0.83848
GO:0008278	cohesin complex	19	1	1.74	0.83848
GO:0030864	cortical actin cytoskeleton	64	4	5.85	0.84855
GO:0001673	male germ cell nucleus	20	1	1.83	0.85326
GO:0005703	polytene chromosome puff	20	1	1.83	0.85326
GO:0005753	mitochondrial proton-transporting ATP sy...	20	1	1.83	0.85326
GO:0045259	proton-transporting ATP synthase complex	20	1	1.83	0.85326
GO:0070210	Rpd3L-Expanded complex	20	1	1.83	0.85326
GO:0008021	synaptic vesicle	51	3	4.66	0.85725
GO:0001669	acrosomal vesicle	37	2	3.38	0.86436
GO:0005771	multivesicular body	21	1	1.92	0.86670
GO:0031261	DNA replication preinitiation complex	21	1	1.92	0.86670
GO:0005902	microvillus	38	2	3.47	0.87416
GO:0031985	Golgi cisterna	22	1	2.01	0.87890
GO:0022627	cytosolic small ribosomal subunit	54	3	4.94	0.88243
GO:0005938	cell cortex	323	24	29.54	0.88272
GO:0005778	peroxisomal membrane	39	2	3.57	0.88330
GO:0031903	microbody membrane	39	2	3.57	0.88330
GO:0016021	integral to membrane	670	53	61.27	0.88648
GO:0017053	transcriptional repressor complex	56	3	5.12	0.89693
GO:0031252	cell leading edge	139	9	12.71	0.89847
GO:0000790	nuclear chromatin	229	16	20.94	0.89934
GO:0000803	sex chromosome	24	1	2.19	0.90006
GO:0016529	sarcoplasmic reticulum	24	1	2.19	0.90006
GO:0016023	cytoplasmic membrane-bounded vesicle	476	36	43.53	0.90511
GO:0005680	anaphase-promoting complex	25	1	2.29	0.90922
GO:0030863	cortical cytoskeleton	101	6	9.24	0.90933
GO:0005884	actin filament	59	3	5.4	0.91569
GO:0000307	cyclin-dependent protein kinase holoenzy...	26	1	2.38	0.91753
GO:0030173	integral to Golgi membrane	26	1	2.38	0.91753
GO:0031228	intrinsic to Golgi membrane	26	1	2.38	0.91753
GO:0005765	lysosomal membrane	27	1	2.47	0.92508
GO:0016328	lateral plasma membrane	27	1	2.47	0.92508
GO:0071004	U2-type prespliceosome	27	1	2.47	0.92508
GO:0071010	prespliceosome	27	1	2.47	0.92508
GO:0042383	sarcolemma	45	2	4.11	0.92639
GO:0000123	histone acetyltransferase complex	105	6	9.6	0.92668
GO:0031410	cytoplasmic vesicle	525	39	48.01	0.93167
GO:0045179	apical cortex	28	1	2.56	0.93195
GO:0005925	focal adhesion	78	4	7.13	0.93452
GO:0005913	cell-cell adherens junction	47	2	4.3	0.93705
GO:0000795	synaptonemal complex	29	1	2.65	0.93818
GO:0031988	membrane-bounded vesicle	493	36	45.08	0.93946
GO:0005764	lysosome	123	7	11.25	0.94052
GO:0005882	intermediate filament	30	1	2.74	0.94384
GO:0046540	U4/U6 x U5 tri-snRNP complex	30	1	2.74	0.94384
GO:0070822	Sin3-type complex	30	1	2.74	0.94384
GO:0080008	CUL4 RING ubiquitin ligase complex	31	1	2.83	0.94899
GO:0005684	U2-type spliceosomal complex	50	2	4.57	0.95034
GO:0044438	microbody part	51	2	4.66	0.95414
GO:0044439	peroxisomal part	51	2	4.66	0.95414
GO:0005604	basement membrane	68	3	6.22	0.95479
GO:0005802	trans-Golgi network	100	5	9.14	0.95744
GO:0043235	receptor complex	100	5	9.14	0.95744
GO:0005814	centriole	33	1	3.02	0.95791
GO:0030667	secretory granule membrane	33	1	3.02	0.95791
GO:0005770	late endosome	101	5	9.24	0.95995
GO:0000784	nuclear chromosome, telomeric region	34	1	3.11	0.96176
GO:0005932	microtubule basal body	34	1	3.11	0.96176
GO:0016469	proton-transporting two-sector ATPase co...	35	1	3.2	0.96527
GO:0005924	cell-substrate adherens junction	88	4	8.05	0.96562
GO:0031982	vesicle	558	39	51.03	0.97293
GO:0030055	cell-substrate junction	92	4	8.41	0.97367
GO:0005923	tight junction	38	1	3.47	0.97397
GO:0016324	apical plasma membrane	139	7	12.71	0.97513
GO:0045121	membrane raft	112	5	10.24	0.97985
GO:0000781	chromosome, telomeric region	63	2	5.76	0.98269
GO:0045177	apical part of cell	208	11	19.02	0.98605
GO:0005912	adherens junction	149	7	13.63	0.98607
GO:0044463	cell projection part	353	21	32.28	0.98964
GO:0005881	cytoplasmic microtubule	48	1	4.39	0.99005
GO:0031594	neuromuscular junction	49	1	4.48	0.99096
GO:0070161	anchoring junction	159	7	14.54	0.99237
GO:0070160	occluding junction	51	1	4.66	0.99254
GO:0016020	membrane	5625	472	514.37	0.99285
GO:0043296	apical junction complex	74	2	6.77	0.99309
GO:0044420	extracellular matrix part	96	3	8.78	0.99439
GO:0000118	histone deacetylase complex	77	2	7.04	0.99464
GO:0016585	chromatin remodeling complex	198	9	18.11	0.99525
GO:0044425	membrane part	2131	163	194.87	0.99605
GO:0005578	proteinaceous extracellular matrix	137	5	12.53	0.99621
GO:0031226	intrinsic to plasma membrane	320	17	29.26	0.99622
GO:0016327	apicolateral plasma membrane	82	2	7.5	0.99650
GO:0009986	cell surface	410	23	37.49	0.99713
GO:0015629	actin cytoskeleton	274	13	25.06	0.99800
GO:0044456	synapse part	129	4	11.8	0.99813
GO:0005887	integral to plasma membrane	245	11	22.4	0.99815
GO:0030141	stored secretory granule	130	4	11.89	0.99826
GO:0030425	dendrite	112	3	10.24	0.99841
GO:0030424	axon	171	6	15.64	0.99881
GO:0030054	cell junction	317	15	28.99	0.99901
GO:0033267	axon part	74	1	6.77	0.99919
GO:0005911	cell-cell junction	194	7	17.74	0.99920
GO:0005576	extracellular region	1042	68	95.28	0.99935
GO:0043025	neuronal cell body	124	3	11.34	0.99940
GO:0044297	cell body	127	3	11.61	0.99953
GO:0031012	extracellular matrix	239	9	21.86	0.99962
GO:0016323	basolateral plasma membrane	189	6	17.28	0.99967
GO:0005929	cilium	111	2	10.15	0.99972
GO:0045202	synapse	212	6	19.39	0.99994
GO:0071944	cell periphery	3989	305	364.77	0.99994
GO:0005615	extracellular space	381	15	34.84	0.99998
GO:0009897	external side of plasma membrane	185	4	16.92	0.99998
GO:0043005	neuron projection	301	10	27.52	0.99998
GO:0044459	plasma membrane part	1103	62	100.86	1.00000
GO:0042995	cell projection	772	38	70.59	1.00000
GO:0005886	plasma membrane	3497	250	319.78	1.00000
GO:0044421	extracellular region part	574	22	52.49	1.00000
GO:0005575	cellular_component	16666	1524	1524	1.00000
GO:0000015	phosphopyruvate hydratase complex	1	0	0.09	1.00000
GO:0000110	nucleotide-excision repair factor 1 comp...	3	0	0.27	1.00000
GO:0000111	nucleotide-excision repair factor 2 comp...	3	0	0.27	1.00000
GO:0000125	PCAF complex	4	0	0.37	1.00000
GO:0000138	Golgi trans cisterna	5	0	0.46	1.00000
GO:0000144	cellular bud neck septin ring	3	0	0.27	1.00000
GO:0000172	ribonuclease MRP complex	8	0	0.73	1.00000
GO:0000220	vacuolar proton-transporting V-type ATPa...	3	0	0.27	1.00000
GO:0000221	vacuolar proton-transporting V-type ATPa...	4	0	0.37	1.00000
GO:0000235	astral microtubule	12	0	1.1	1.00000
GO:0000262	mitochondrial chromosome	2	0	0.18	1.00000
GO:0000274	mitochondrial proton-transporting ATP sy...	3	0	0.27	1.00000
GO:0000275	mitochondrial proton-transporting ATP sy...	4	0	0.37	1.00000
GO:0000276	mitochondrial proton-transporting ATP sy...	8	0	0.73	1.00000
GO:0000306	extrinsic to vacuolar membrane	3	0	0.27	1.00000
GO:0000308	cytoplasmic cyclin-dependent protein kin...	2	0	0.18	1.00000
GO:0000312	plastid small ribosomal subunit	1	0	0.09	1.00000
GO:0000347	THO complex	9	0	0.82	1.00000
GO:0000399	cellular bud neck septin structure	6	0	0.55	1.00000
GO:0000407	pre-autophagosomal structure	28	0	2.56	1.00000
GO:0000408	EKC/KEOPS protein complex	4	0	0.37	1.00000
GO:0000417	HIR complex	4	0	0.37	1.00000
GO:0000420	DNA-directed RNA polymerase IVa complex	1	0	0.09	1.00000
GO:0000421	autophagic vacuole membrane	3	0	0.27	1.00000
GO:0000439	core TFIIH complex	7	0	0.64	1.00000
GO:0000441	SSL2-core TFIIH complex	7	0	0.64	1.00000
GO:0000444	MIS12/MIND type complex	8	0	0.73	1.00000
GO:0000445	THO complex part of transcription export...	9	0	0.82	1.00000
GO:0000446	nucleoplasmic THO complex	4	0	0.37	1.00000
GO:0000506	glycosylphosphatidylinositol-N-acetylglu...	3	0	0.27	1.00000
GO:0000782	telomere cap complex	15	0	1.37	1.00000
GO:0000783	nuclear telomere cap complex	15	0	1.37	1.00000
GO:0000789	cytoplasmic chromatin	1	0	0.09	1.00000
GO:0000791	euchromatin	17	0	1.55	1.00000
GO:0000801	central element	5	0	0.46	1.00000
GO:0000802	transverse filament	4	0	0.37	1.00000
GO:0000805	X chromosome	10	0	0.91	1.00000
GO:0000806	Y chromosome	2	0	0.18	1.00000
GO:0000812	Swr1 complex	17	0	1.55	1.00000
GO:0000813	ESCRT I complex	3	0	0.27	1.00000
GO:0000817	COMA complex	3	0	0.27	1.00000
GO:0000818	nuclear MIS12/MIND type complex	4	0	0.37	1.00000
GO:0000836	Hrd1p ubiquitin ligase complex	4	0	0.37	1.00000
GO:0000838	Hrd1p ubiquitin ligase ERAD-M complex	2	0	0.18	1.00000
GO:0000839	Hrd1p ubiquitin ligase ERAD-L complex	4	0	0.37	1.00000
GO:0000928	gamma-tubulin small complex, spindle pol...	3	0	0.27	1.00000
GO:0000931	gamma-tubulin large complex	7	0	0.64	1.00000
GO:0000941	condensed nuclear chromosome inner kinet...	2	0	0.18	1.00000
GO:0000974	Prp19 complex	8	0	0.73	1.00000
GO:0001518	voltage-gated sodium channel complex	1	0	0.09	1.00000
GO:0001520	outer dense fiber	3	0	0.27	1.00000
GO:0001527	microfibril	3	0	0.27	1.00000
GO:0001533	cornified envelope	14	0	1.28	1.00000
GO:0001650	fibrillar center	1	0	0.09	1.00000
GO:0001725	stress fiber	30	0	2.74	1.00000
GO:0001740	Barr body	4	0	0.37	1.00000
GO:0001750	photoreceptor outer segment	26	0	2.38	1.00000
GO:0001891	phagocytic cup	6	0	0.55	1.00000
GO:0001917	photoreceptor inner segment	11	0	1.01	1.00000
GO:0001931	uropod	6	0	0.55	1.00000
GO:0002080	acrosomal membrane	11	0	1.01	1.00000
GO:0002081	outer acrosomal membrane	1	0	0.09	1.00000
GO:0002095	caveolar macromolecular signaling comple...	1	0	0.09	1.00000
GO:0002102	podosome	6	0	0.55	1.00000
GO:0002116	semaphorin receptor complex	1	0	0.09	1.00000
GO:0002133	polycystin complex	2	0	0.18	1.00000
GO:0002139	stereocilia coupling link	4	0	0.37	1.00000
GO:0002141	stereocilia ankle link	4	0	0.37	1.00000
GO:0002142	stereocilia ankle link complex	4	0	0.37	1.00000
GO:0002144	cytosolic tRNA wobble base thiouridylase...	1	0	0.09	1.00000
GO:0005577	fibrinogen complex	2	0	0.18	1.00000
GO:0005579	membrane attack complex	1	0	0.09	1.00000
GO:0005581	collagen	22	0	2.01	1.00000
GO:0005583	fibrillar collagen	11	0	1.01	1.00000
GO:0005584	collagen type I	2	0	0.18	1.00000
GO:0005585	collagen type II	1	0	0.09	1.00000
GO:0005586	collagen type III	1	0	0.09	1.00000
GO:0005587	collagen type IV	6	0	0.55	1.00000
GO:0005588	collagen type V	3	0	0.27	1.00000
GO:0005592	collagen type XI	1	0	0.09	1.00000
GO:0005593	FACIT collagen	3	0	0.27	1.00000
GO:0005594	collagen type IX	3	0	0.27	1.00000
GO:0005605	basal lamina	21	0	1.92	1.00000
GO:0005606	laminin-1 complex	2	0	0.18	1.00000
GO:0005607	laminin-2 complex	1	0	0.09	1.00000
GO:0005608	laminin-3 complex	2	0	0.18	1.00000
GO:0005610	laminin-5 complex	3	0	0.27	1.00000
GO:0005614	interstitial matrix	14	0	1.28	1.00000
GO:0005616	larval serum protein complex	1	0	0.09	1.00000
GO:0005638	lamin filament	5	0	0.46	1.00000
GO:0005639	integral to nuclear inner membrane	1	0	0.09	1.00000
GO:0005671	Ada2/Gcn5/Ada3 transcription activator c...	18	0	1.65	1.00000
GO:0005673	transcription factor TFIIE complex	2	0	0.18	1.00000
GO:0005674	transcription factor TFIIF complex	1	0	0.09	1.00000
GO:0005682	U5 snRNP	18	0	1.65	1.00000
GO:0005683	U7 snRNP	7	0	0.64	1.00000
GO:0005687	U4 snRNP	2	0	0.18	1.00000
GO:0005688	U6 snRNP	8	0	0.73	1.00000
GO:0005704	polytene chromosome band	4	0	0.37	1.00000
GO:0005712	chiasma	2	0	0.18	1.00000
GO:0005719	nuclear euchromatin	12	0	1.1	1.00000
GO:0005726	perichromatin fibrils	3	0	0.27	1.00000
GO:0005727	extrachromosomal circular DNA	2	0	0.18	1.00000
GO:0005729	2-micrometer circle DNA	1	0	0.09	1.00000
GO:0005731	nucleolus organizer region	2	0	0.18	1.00000
GO:0005745	m-AAA complex	2	0	0.18	1.00000
GO:0005749	mitochondrial respiratory chain complex ...	4	0	0.37	1.00000
GO:0005754	mitochondrial proton-transporting ATP sy...	2	0	0.18	1.00000
GO:0005756	mitochondrial proton-transporting ATP sy...	2	0	0.18	1.00000
GO:0005757	mitochondrial permeability transition po...	1	0	0.09	1.00000
GO:0005760	gamma DNA polymerase complex	2	0	0.18	1.00000
GO:0005766	primary lysosome	5	0	0.46	1.00000
GO:0005767	secondary lysosome	2	0	0.18	1.00000
GO:0005776	autophagic vacuole	16	0	1.46	1.00000
GO:0005779	integral to peroxisomal membrane	17	0	1.55	1.00000
GO:0005780	extrinsic to intraperoxisomal membrane	1	0	0.09	1.00000
GO:0005784	Sec61 translocon complex	3	0	0.27	1.00000
GO:0005787	signal peptidase complex	3	0	0.27	1.00000
GO:0005791	rough endoplasmic reticulum	21	0	1.92	1.00000
GO:0005797	Golgi medial cisterna	5	0	0.46	1.00000
GO:0005818	aster	14	0	1.28	1.00000
GO:0005821	intermediate layer of spindle pole body	1	0	0.09	1.00000
GO:0005822	inner plaque of spindle pole body	4	0	0.37	1.00000
GO:0005823	central plaque of spindle pole body	4	0	0.37	1.00000
GO:0005824	outer plaque of spindle pole body	4	0	0.37	1.00000
GO:0005825	half bridge of spindle pole body	3	0	0.27	1.00000
GO:0005833	hemoglobin complex	2	0	0.18	1.00000
GO:0005834	heterotrimeric G-protein complex	9	0	0.82	1.00000
GO:0005845	mRNA cap binding complex	11	0	1.01	1.00000
GO:0005846	nuclear cap binding complex	2	0	0.18	1.00000
GO:0005853	eukaryotic translation elongation factor...	2	0	0.18	1.00000
GO:0005854	nascent polypeptide-associated complex	1	0	0.09	1.00000
GO:0005858	axonemal dynein complex	3	0	0.27	1.00000
GO:0005859	muscle myosin complex	6	0	0.55	1.00000
GO:0005861	troponin complex	7	0	0.64	1.00000
GO:0005863	striated muscle myosin thick filament	4	0	0.37	1.00000
GO:0005865	striated muscle thin filament	9	0	0.82	1.00000
GO:0005868	cytoplasmic dynein complex	7	0	0.64	1.00000
GO:0005869	dynactin complex	8	0	0.73	1.00000
GO:0005871	kinesin complex	10	0	0.91	1.00000
GO:0005879	axonemal microtubule	1	0	0.09	1.00000
GO:0005880	nuclear microtubule	6	0	0.55	1.00000
GO:0005883	neurofilament	7	0	0.64	1.00000
GO:0005885	Arp2/3 protein complex	9	0	0.82	1.00000
GO:0005891	voltage-gated calcium channel complex	12	0	1.1	1.00000
GO:0005892	nicotinic acetylcholine-gated receptor-c...	14	0	1.28	1.00000
GO:0005895	interleukin-5 receptor complex	1	0	0.09	1.00000
GO:0005896	interleukin-6 receptor complex	3	0	0.27	1.00000
GO:0005899	insulin receptor complex	3	0	0.27	1.00000
GO:0005900	oncostatin-M receptor complex	3	0	0.27	1.00000
GO:0005914	spot adherens junction	3	0	0.27	1.00000
GO:0005915	zonula adherens	10	0	0.91	1.00000
GO:0005916	fascia adherens	11	0	1.01	1.00000
GO:0005918	septate junction	13	0	1.19	1.00000
GO:0005919	pleated septate junction	3	0	0.27	1.00000
GO:0005921	gap junction	18	0	1.65	1.00000
GO:0005922	connexon complex	2	0	0.18	1.00000
GO:0005926	connecting hemi-adherens junction	1	0	0.09	1.00000
GO:0005927	muscle tendon junction	8	0	0.73	1.00000
GO:0005930	axoneme	26	0	2.38	1.00000
GO:0005943	1-phosphatidylinositol-4-phosphate 3-kin...	1	0	0.09	1.00000
GO:0005945	6-phosphofructokinase complex	3	0	0.27	1.00000
GO:0005947	mitochondrial alpha-ketoglutarate dehydr...	2	0	0.18	1.00000
GO:0005948	acetolactate synthase complex	2	0	0.18	1.00000
GO:0005951	carbamoyl-phosphate synthase complex	2	0	0.18	1.00000
GO:0005953	CAAX-protein geranylgeranyltransferase c...	3	0	0.27	1.00000
GO:0005954	calcium- and calmodulin-dependent protei...	1	0	0.09	1.00000
GO:0005955	calcineurin complex	4	0	0.37	1.00000
GO:0005956	protein kinase CK2 complex	4	0	0.37	1.00000
GO:0005958	DNA-dependent protein kinase-DNA ligase ...	3	0	0.27	1.00000
GO:0005962	mitochondrial isocitrate dehydrogenase c...	2	0	0.18	1.00000
GO:0005965	protein farnesyltransferase complex	2	0	0.18	1.00000
GO:0005967	mitochondrial pyruvate dehydrogenase com...	4	0	0.37	1.00000
GO:0005968	Rab-protein geranylgeranyltransferase co...	3	0	0.27	1.00000
GO:0005969	serine-pyruvate aminotransferase complex	1	0	0.09	1.00000
GO:0008043	intracellular ferritin complex	3	0	0.27	1.00000
GO:0008074	guanylate cyclase complex, soluble	2	0	0.18	1.00000
GO:0008076	voltage-gated potassium channel complex	12	0	1.1	1.00000
GO:0008091	spectrin	2	0	0.18	1.00000
GO:0008274	gamma-tubulin ring complex	7	0	0.64	1.00000
GO:0008280	cohesin core heterodimer	1	0	0.09	1.00000
GO:0008282	ATP-sensitive potassium channel complex	1	0	0.09	1.00000
GO:0008305	integrin complex	7	0	0.64	1.00000
GO:0008328	ionotropic glutamate receptor complex	15	0	1.37	1.00000
GO:0008385	IkappaB kinase complex	6	0	0.55	1.00000
GO:0009279	cell outer membrane	3	0	0.27	1.00000
GO:0009330	DNA topoisomerase complex (ATP-hydrolyzi...	2	0	0.18	1.00000
GO:0009346	citrate lyase complex	2	0	0.18	1.00000
GO:0009360	DNA polymerase III complex	1	0	0.09	1.00000
GO:0009368	endopeptidase Clp complex	8	0	0.73	1.00000
GO:0009501	amyloplast	1	0	0.09	1.00000
GO:0009503	thylakoid light-harvesting complex	1	0	0.09	1.00000
GO:0009506	plasmodesma	6	0	0.55	1.00000
GO:0009509	chromoplast	1	0	0.09	1.00000
GO:0009514	glyoxysome	1	0	0.09	1.00000
GO:0009517	PSII associated light-harvesting complex...	1	0	0.09	1.00000
GO:0009521	photosystem	6	0	0.55	1.00000
GO:0009522	photosystem I	5	0	0.46	1.00000
GO:0009523	photosystem II	1	0	0.09	1.00000
GO:0009533	chloroplast stromal thylakoid	4	0	0.37	1.00000
GO:0009537	proplastid	2	0	0.18	1.00000
GO:0009547	plastid ribosome	2	0	0.18	1.00000
GO:0009569	chloroplast starch grain	1	0	0.09	1.00000
GO:0009571	proplastid stroma	1	0	0.09	1.00000
GO:0009782	photosystem I antenna complex	1	0	0.09	1.00000
GO:0009783	photosystem II antenna complex	1	0	0.09	1.00000
GO:0009840	chloroplastic endopeptidase Clp complex	7	0	0.64	1.00000
GO:0009841	mitochondrial endopeptidase Clp complex	1	0	0.09	1.00000
GO:0009923	fatty acid elongase complex	1	0	0.09	1.00000
GO:0009925	basal plasma membrane	23	0	2.1	1.00000
GO:0010009	external side of endosome membrane	2	0	0.18	1.00000
GO:0010168	ER body	4	0	0.37	1.00000
GO:0010170	glucose-1-phosphate adenylyltransferase ...	1	0	0.09	1.00000
GO:0010282	senescence-associated vacuole	1	0	0.09	1.00000
GO:0010368	chloroplast isoamylase complex	1	0	0.09	1.00000
GO:0010370	perinucleolar chromocenter	2	0	0.18	1.00000
GO:0010598	NAD(P)H dehydrogenase complex (plastoqui...	3	0	0.27	1.00000
GO:0012511	monolayer-surrounded lipid storage body	2	0	0.18	1.00000
GO:0014704	intercalated disc	17	0	1.55	1.00000
GO:0014731	spectrin-associated cytoskeleton	4	0	0.37	1.00000
GO:0016007	mitochondrial derivative	1	0	0.09	1.00000
GO:0016010	dystrophin-associated glycoprotein compl...	13	0	1.19	1.00000
GO:0016011	dystroglycan complex	5	0	0.46	1.00000
GO:0016012	sarcoglycan complex	3	0	0.27	1.00000
GO:0016029	subrhabdomeral cisterna	2	0	0.18	1.00000
GO:0016035	zeta DNA polymerase complex	4	0	0.37	1.00000
GO:0016272	prefoldin complex	7	0	0.64	1.00000
GO:0016281	eukaryotic translation initiation factor...	3	0	0.27	1.00000
GO:0016342	catenin complex	7	0	0.64	1.00000
GO:0016442	RNA-induced silencing complex	13	0	1.19	1.00000
GO:0016456	X chromosome located dosage compensation...	2	0	0.18	1.00000
GO:0016459	myosin complex	20	0	1.83	1.00000
GO:0016460	myosin II complex	10	0	0.91	1.00000
GO:0016461	unconventional myosin complex	4	0	0.37	1.00000
GO:0016471	vacuolar proton-transporting V-type ATPa...	15	0	1.37	1.00000
GO:0016513	core-binding factor complex	1	0	0.09	1.00000
GO:0016533	cyclin-dependent protein kinase 5 holoen...	2	0	0.18	1.00000
GO:0016580	Sin3 complex	7	0	0.64	1.00000
GO:0016587	ISW1 complex	4	0	0.37	1.00000
GO:0016589	NURF complex	9	0	0.82	1.00000
GO:0016590	ACF complex	6	0	0.55	1.00000
GO:0016593	Cdc73/Paf1 complex	10	0	0.91	1.00000
GO:0016600	flotillin complex	2	0	0.18	1.00000
GO:0016939	kinesin II complex	3	0	0.27	1.00000
GO:0017054	negative cofactor 2 complex	2	0	0.18	1.00000
GO:0017101	aminoacyl-tRNA synthetase multienzyme co...	1	0	0.09	1.00000
GO:0017119	Golgi transport complex	19	0	1.74	1.00000
GO:0017146	N-methyl-D-aspartate selective glutamate...	7	0	0.64	1.00000
GO:0018995	host	7	0	0.64	1.00000
GO:0019008	molybdopterin synthase complex	1	0	0.09	1.00000
GO:0019185	snRNA-activating protein complex	3	0	0.27	1.00000
GO:0019814	immunoglobulin complex	3	0	0.27	1.00000
GO:0019815	B cell receptor complex	3	0	0.27	1.00000
GO:0019908	nuclear cyclin-dependent protein kinase ...	4	0	0.37	1.00000
GO:0020003	symbiont-containing vacuole	5	0	0.46	1.00000
GO:0020005	symbiont-containing vacuole membrane	5	0	0.46	1.00000
GO:0030056	hemidesmosome	3	0	0.27	1.00000
GO:0030057	desmosome	15	0	1.37	1.00000
GO:0030062	mitochondrial tricarboxylic acid cycle e...	4	0	0.37	1.00000
GO:0030076	light-harvesting complex	1	0	0.09	1.00000
GO:0030093	chloroplast photosystem I	3	0	0.27	1.00000
GO:0030112	glycocalyx	2	0	0.18	1.00000
GO:0030127	COPII vesicle coat	8	0	0.73	1.00000
GO:0030175	filopodium	33	0	3.02	1.00000
GO:0030285	integral to synaptic vesicle membrane	2	0	0.18	1.00000
GO:0030286	dynein complex	13	0	1.19	1.00000
GO:0030313	cell envelope	3	0	0.27	1.00000
GO:0030314	junctional membrane complex	2	0	0.18	1.00000
GO:0030315	T-tubule	12	0	1.1	1.00000
GO:0030430	host cell cytoplasm	6	0	0.55	1.00000
GO:0030478	actin cap	2	0	0.18	1.00000
GO:0030485	smooth muscle contractile fiber	3	0	0.27	1.00000
GO:0030530	heterogeneous nuclear ribonucleoprotein ...	3	0	0.27	1.00000
GO:0030670	phagocytic vesicle membrane	4	0	0.37	1.00000
GO:0030673	axolemma	6	0	0.55	1.00000
GO:0030678	mitochondrial ribonuclease P complex	1	0	0.09	1.00000
GO:0030849	autosome	2	0	0.18	1.00000
GO:0030867	rough endoplasmic reticulum membrane	10	0	0.91	1.00000
GO:0030868	smooth endoplasmic reticulum membrane	1	0	0.09	1.00000
GO:0030869	RENT complex	4	0	0.37	1.00000
GO:0030870	Mre11 complex	6	0	0.55	1.00000
GO:0030874	nucleolar chromatin	5	0	0.46	1.00000
GO:0030891	VCB complex	1	0	0.09	1.00000
GO:0030893	meiotic cohesin complex	6	0	0.55	1.00000
GO:0030895	apolipoprotein B mRNA editing enzyme com...	1	0	0.09	1.00000
GO:0030896	checkpoint clamp complex	6	0	0.55	1.00000
GO:0030905	retromer complex, outer shell	2	0	0.18	1.00000
GO:0030907	MBF transcription complex	3	0	0.27	1.00000
GO:0030915	Smc5-Smc6 complex	9	0	0.82	1.00000
GO:0030929	ADPG pyrophosphorylase complex	1	0	0.09	1.00000
GO:0030931	heterotetrameric ADPG pyrophosphorylase ...	1	0	0.09	1.00000
GO:0030934	anchoring collagen	3	0	0.27	1.00000
GO:0030935	sheet-forming collagen	6	0	0.55	1.00000
GO:0030956	glutamyl-tRNA(Gln) amidotransferase comp...	3	0	0.27	1.00000
GO:0030958	RITS complex	1	0	0.09	1.00000
GO:0030990	intraflagellar transport particle	2	0	0.18	1.00000
GO:0030992	intraflagellar transport particle B	2	0	0.18	1.00000
GO:0031010	ISWI complex	12	0	1.1	1.00000
GO:0031011	Ino80 complex	15	0	1.37	1.00000
GO:0031015	karyopherin docking complex	2	0	0.18	1.00000
GO:0031021	interphase microtubule organizing center	1	0	0.09	1.00000
GO:0031045	dense core granule	3	0	0.27	1.00000
GO:0031074	nucleocytoplasmic shuttling complex	1	0	0.09	1.00000
GO:0031080	Nup107-160 complex	18	0	1.65	1.00000
GO:0031091	platelet alpha granule	17	0	1.55	1.00000
GO:0031092	platelet alpha granule membrane	7	0	0.64	1.00000
GO:0031094	platelet dense tubular network	6	0	0.55	1.00000
GO:0031095	platelet dense tubular network membrane	5	0	0.46	1.00000
GO:0031143	pseudopodium	2	0	0.18	1.00000
GO:0031166	integral to vacuolar membrane	1	0	0.09	1.00000
GO:0031205	endoplasmic reticulum Sec complex	5	0	0.46	1.00000
GO:0031207	Sec62/Sec63 complex	4	0	0.37	1.00000
GO:0031209	SCAR complex	1	0	0.09	1.00000
GO:0031229	intrinsic to nuclear inner membrane	1	0	0.09	1.00000
GO:0031231	intrinsic to peroxisomal membrane	17	0	1.55	1.00000
GO:0031232	extrinsic to external side of plasma mem...	2	0	0.18	1.00000
GO:0031233	intrinsic to external side of plasma mem...	9	0	0.82	1.00000
GO:0031235	intrinsic to internal side of plasma mem...	2	0	0.18	1.00000
GO:0031240	external side of cell outer membrane	2	0	0.18	1.00000
GO:0031251	PAN complex	2	0	0.18	1.00000
GO:0031254	trailing edge	6	0	0.55	1.00000
GO:0031258	lamellipodium membrane	5	0	0.46	1.00000
GO:0031262	Ndc80 complex	6	0	0.55	1.00000
GO:0031264	death-inducing signaling complex	4	0	0.37	1.00000
GO:0031308	intrinsic to nuclear outer membrane	2	0	0.18	1.00000
GO:0031309	integral to nuclear outer membrane	2	0	0.18	1.00000
GO:0031315	extrinsic to mitochondrial outer membran...	2	0	0.18	1.00000
GO:0031332	RNAi effector complex	14	0	1.28	1.00000
GO:0031351	integral to plastid membrane	8	0	0.73	1.00000
GO:0031353	integral to plastid inner membrane	2	0	0.18	1.00000
GO:0031355	integral to plastid outer membrane	4	0	0.37	1.00000
GO:0031357	integral to chloroplast inner membrane	2	0	0.18	1.00000
GO:0031359	integral to chloroplast outer membrane	4	0	0.37	1.00000
GO:0031361	integral to thylakoid membrane	1	0	0.09	1.00000
GO:0031362	anchored to external side of plasma memb...	7	0	0.64	1.00000
GO:0031372	UBC13-MMS2 complex	3	0	0.27	1.00000
GO:0031379	RNA-directed RNA polymerase complex	1	0	0.09	1.00000
GO:0031380	nuclear RNA-directed RNA polymerase comp...	1	0	0.09	1.00000
GO:0031389	Rad17 RFC-like complex	5	0	0.46	1.00000
GO:0031390	Ctf18 RFC-like complex	7	0	0.64	1.00000
GO:0031395	bursicon neuropeptide hormone complex	2	0	0.18	1.00000
GO:0031416	NatB complex	2	0	0.18	1.00000
GO:0031417	NatC complex	2	0	0.18	1.00000
GO:0031422	RecQ helicase-Topo III complex	2	0	0.18	1.00000
GO:0031431	Dbf4-dependent protein kinase complex	2	0	0.18	1.00000
GO:0031436	BRCA1-BARD1 complex	2	0	0.18	1.00000
GO:0031462	Cul2-RING ubiquitin ligase complex	2	0	0.18	1.00000
GO:0031464	Cul4A-RING ubiquitin ligase complex	6	0	0.55	1.00000
GO:0031465	Cul4B-RING ubiquitin ligase complex	5	0	0.46	1.00000
GO:0031476	myosin VI complex	2	0	0.18	1.00000
GO:0031500	Tea1 cell-end complex	2	0	0.18	1.00000
GO:0031502	dolichyl-phosphate-mannose-protein manno...	3	0	0.27	1.00000
GO:0031510	SUMO activating enzyme complex	2	0	0.18	1.00000
GO:0031512	motile primary cilium	5	0	0.46	1.00000
GO:0031513	nonmotile primary cilium	48	0	4.39	1.00000
GO:0031520	plasma membrane of cell tip	1	0	0.09	1.00000
GO:0031526	brush border membrane	14	0	1.28	1.00000
GO:0031527	filopodium membrane	4	0	0.37	1.00000
GO:0031528	microvillus membrane	2	0	0.18	1.00000
GO:0031533	mRNA cap methyltransferase complex	2	0	0.18	1.00000
GO:0031588	AMP-activated protein kinase complex	6	0	0.55	1.00000
GO:0031592	centrosomal corona	1	0	0.09	1.00000
GO:0031616	spindle pole centrosome	7	0	0.64	1.00000
GO:0031617	NMS complex	5	0	0.46	1.00000
GO:0031618	nuclear centromeric heterochromatin	2	0	0.18	1.00000
GO:0031673	H zone	1	0	0.09	1.00000
GO:0031838	haptoglobin-hemoglobin complex	3	0	0.27	1.00000
GO:0031902	late endosome membrane	14	0	1.28	1.00000
GO:0031904	endosome lumen	1	0	0.09	1.00000
GO:0031931	TORC1 complex	8	0	0.73	1.00000
GO:0031932	TORC2 complex	10	0	0.91	1.00000
GO:0031934	mating-type region heterochromatin	8	0	0.73	1.00000
GO:0031941	filamentous actin	28	0	2.56	1.00000
GO:0031942	i-AAA complex	3	0	0.27	1.00000
GO:0032002	interleukin-28 receptor complex	1	0	0.09	1.00000
GO:0032009	early phagosome	3	0	0.27	1.00000
GO:0032010	phagolysosome	1	0	0.09	1.00000
GO:0032044	DSIF complex	2	0	0.18	1.00000
GO:0032059	bleb	1	0	0.09	1.00000
GO:0032116	SMC loading complex	6	0	0.55	1.00000
GO:0032127	dense core granule membrane	1	0	0.09	1.00000
GO:0032154	cleavage furrow	18	0	1.65	1.00000
GO:0032161	cleavage apparatus septin structure	6	0	0.55	1.00000
GO:0032173	septin collar	2	0	0.18	1.00000
GO:0032174	cellular bud neck septin collar	2	0	0.18	1.00000
GO:0032176	split septin rings	1	0	0.09	1.00000
GO:0032177	cellular bud neck split septin rings	1	0	0.09	1.00000
GO:0032281	alpha-amino-3-hydroxy-5-methyl-4-isoxazo...	4	0	0.37	1.00000
GO:0032299	ribonuclease H2 complex	4	0	0.37	1.00000
GO:0032300	mismatch repair complex	9	0	0.82	1.00000
GO:0032301	MutSalpha complex	3	0	0.27	1.00000
GO:0032302	MutSbeta complex	3	0	0.27	1.00000
GO:0032389	MutLalpha complex	3	0	0.27	1.00000
GO:0032390	MutLbeta complex	2	0	0.18	1.00000
GO:0032391	photoreceptor connecting cilium	13	0	1.19	1.00000
GO:0032420	stereocilium	13	0	1.19	1.00000
GO:0032421	stereocilium bundle	18	0	1.65	1.00000
GO:0032426	stereocilium bundle tip	1	0	0.09	1.00000
GO:0032432	actin filament bundle	38	0	3.47	1.00000
GO:0032433	filopodium tip	4	0	0.37	1.00000
GO:0032437	cuticular plate	4	0	0.37	1.00000
GO:0032444	activin responsive factor complex	3	0	0.27	1.00000
GO:0032473	external side of mitochondrial outer mem...	3	0	0.27	1.00000
GO:0032580	Golgi cisterna membrane	1	0	0.09	1.00000
GO:0032585	multivesicular body membrane	2	0	0.18	1.00000
GO:0032589	neuron projection membrane	7	0	0.64	1.00000
GO:0032590	dendrite membrane	3	0	0.27	1.00000
GO:0032593	insulin-responsive compartment	1	0	0.09	1.00000
GO:0032777	Piccolo NuA4 histone acetyltransferase c...	7	0	0.64	1.00000
GO:0032798	Swi5-Sfr1 complex	2	0	0.18	1.00000
GO:0032807	DNA ligase IV complex	2	0	0.18	1.00000
GO:0032809	neuronal cell body membrane	2	0	0.18	1.00000
GO:0032838	cell projection cytoplasm	2	0	0.18	1.00000
GO:0032839	dendrite cytoplasm	2	0	0.18	1.00000
GO:0032865	ERMES complex	3	0	0.27	1.00000
GO:0032936	SREBP-SCAP complex	1	0	0.09	1.00000
GO:0032937	SREBP-SCAP-Insig complex	2	0	0.18	1.00000
GO:0032982	myosin filament	4	0	0.37	1.00000
GO:0032983	kainate selective glutamate receptor com...	4	0	0.37	1.00000
GO:0032992	protein-carbohydrate complex	2	0	0.18	1.00000
GO:0032996	Bcl3-Bcl10 complex	1	0	0.09	1.00000
GO:0032997	Fc receptor complex	2	0	0.18	1.00000
GO:0032998	Fc-epsilon receptor I complex	2	0	0.18	1.00000
GO:0033010	paranodal junction	2	0	0.18	1.00000
GO:0033017	sarcoplasmic reticulum membrane	7	0	0.64	1.00000
GO:0033018	sarcoplasmic reticulum lumen	1	0	0.09	1.00000
GO:0033061	DNA recombinase mediator complex	3	0	0.27	1.00000
GO:0033062	Rhp55-Rhp57 complex	1	0	0.09	1.00000
GO:0033093	Weibel-Palade body	2	0	0.18	1.00000
GO:0033100	NuA3 histone acetyltransferase complex	4	0	0.37	1.00000
GO:0033101	cellular bud membrane	5	0	0.46	1.00000
GO:0033106	cis-Golgi network membrane	2	0	0.18	1.00000
GO:0033162	melanosome membrane	3	0	0.27	1.00000
GO:0033167	ARC complex	1	0	0.09	1.00000
GO:0033176	proton-transporting V-type ATPase comple...	15	0	1.37	1.00000
GO:0033177	proton-transporting two-sector ATPase co...	11	0	1.01	1.00000
GO:0033178	proton-transporting two-sector ATPase co...	8	0	0.73	1.00000
GO:0033179	proton-transporting V-type ATPase, V0 do...	3	0	0.27	1.00000
GO:0033180	proton-transporting V-type ATPase, V1 do...	4	0	0.37	1.00000
GO:0033185	dolichol-phosphate-mannose synthase comp...	3	0	0.27	1.00000
GO:0033193	Lsd1/2 complex	2	0	0.18	1.00000
GO:0033202	DNA helicase complex	16	0	1.46	1.00000
GO:0033203	DNA helicase A complex	1	0	0.09	1.00000
GO:0033255	SAS acetyltransferase complex	3	0	0.27	1.00000
GO:0033256	I-kappaB/NF-kappaB complex	3	0	0.27	1.00000
GO:0033257	Bcl3/NF-kappaB2 complex	2	0	0.18	1.00000
GO:0033268	node of Ranvier	3	0	0.27	1.00000
GO:0033269	internode region of axon	3	0	0.27	1.00000
GO:0033270	paranode region of axon	5	0	0.46	1.00000
GO:0033309	SBF transcription complex	3	0	0.27	1.00000
GO:0033391	chromatoid body	8	0	0.73	1.00000
GO:0033551	monopolin complex	2	0	0.18	1.00000
GO:0033557	Slx1-Slx4 complex	4	0	0.37	1.00000
GO:0033583	rhabdomere membrane	1	0	0.09	1.00000
GO:0033593	BRCA2-MAGE-D1 complex	1	0	0.09	1.00000
GO:0033596	TSC1-TSC2 complex	5	0	0.46	1.00000
GO:0033643	host cell part	7	0	0.64	1.00000
GO:0033646	host intracellular part	6	0	0.55	1.00000
GO:0033647	host intracellular organelle	1	0	0.09	1.00000
GO:0033648	host intracellular membrane-bounded orga...	1	0	0.09	1.00000
GO:0033655	host cell cytoplasm part	6	0	0.55	1.00000
GO:0033698	Rpd3L complex	13	0	1.19	1.00000
GO:0034044	exomer complex	3	0	0.27	1.00000
GO:0034045	pre-autophagosomal structure membrane	5	0	0.46	1.00000
GO:0034066	Ric1p-Rgp1p complex	2	0	0.18	1.00000
GO:0034245	mitochondrial DNA-directed RNA polymeras...	2	0	0.18	1.00000
GO:0034270	CVT complex	1	0	0.09	1.00000
GO:0034273	Atg1p signaling complex	3	0	0.27	1.00000
GO:0034274	Atg12-Atg5-Atg16 complex	2	0	0.18	1.00000
GO:0034359	mature chylomicron	1	0	0.09	1.00000
GO:0034363	intermediate-density lipoprotein particl...	4	0	0.37	1.00000
GO:0034365	discoidal high-density lipoprotein parti...	1	0	0.09	1.00000
GO:0034448	EGO complex	2	0	0.18	1.00000
GO:0034449	GSE complex	4	0	0.37	1.00000
GO:0034518	RNA cap binding complex	13	0	1.19	1.00000
GO:0034657	GID complex	7	0	0.64	1.00000
GO:0034673	inhibin-betaglycan-ActRII complex	3	0	0.27	1.00000
GO:0034702	ion channel complex	50	0	4.57	1.00000
GO:0034703	cation channel complex	35	0	3.2	1.00000
GO:0034704	calcium channel complex	19	0	1.74	1.00000
GO:0034705	potassium channel complex	12	0	1.1	1.00000
GO:0034706	sodium channel complex	4	0	0.37	1.00000
GO:0034742	APC-Axin-1-beta-catenin complex	3	0	0.27	1.00000
GO:0034747	Axin-APC-beta-catenin-GSK3B complex	5	0	0.46	1.00000
GO:0034750	Scrib-APC-beta-catenin complex	3	0	0.27	1.00000
GO:0034967	Set3 complex	9	0	0.82	1.00000
GO:0034973	Sid2-Mob1 complex	2	0	0.18	1.00000
GO:0034992	microtubule organizing center attachment...	6	0	0.55	1.00000
GO:0034993	SUN-KASH complex	6	0	0.55	1.00000
GO:0035003	subapical complex	7	0	0.64	1.00000
GO:0035012	polytene chromosome, telomeric region	3	0	0.27	1.00000
GO:0035059	RCAF complex	1	0	0.09	1.00000
GO:0035060	brahma complex	9	0	0.82	1.00000
GO:0035068	micro-ribonucleoprotein complex	2	0	0.18	1.00000
GO:0035085	cilium axoneme	13	0	1.19	1.00000
GO:0035086	flagellar axoneme	1	0	0.09	1.00000
GO:0035102	PRC1 complex	2	0	0.18	1.00000
GO:0035145	exon-exon junction complex	8	0	0.73	1.00000
GO:0035183	female germline ring canal inner rim	1	0	0.09	1.00000
GO:0035253	ciliary rootlet	9	0	0.82	1.00000
GO:0035301	Hedgehog signaling complex	6	0	0.55	1.00000
GO:0035324	female germline ring canal	1	0	0.09	1.00000
GO:0035354	Toll-like receptor 1-Toll-like receptor ...	2	0	0.18	1.00000
GO:0035355	Toll-like receptor 2-Toll-like receptor ...	2	0	0.18	1.00000
GO:0035361	Cul8-RING ubiquitin ligase complex	3	0	0.27	1.00000
GO:0035363	histone locus body	2	0	0.18	1.00000
GO:0035371	microtubule plus end	5	0	0.46	1.00000
GO:0035452	extrinsic to plastid membrane	1	0	0.09	1.00000
GO:0035517	PR-DUB complex	2	0	0.18	1.00000
GO:0035618	root hair	1	0	0.09	1.00000
GO:0035619	root hair tip	1	0	0.09	1.00000
GO:0035657	eRF1 methyltransferase complex	2	0	0.18	1.00000
GO:0035658	Mon1-Ccz1 complex	2	0	0.18	1.00000
GO:0035692	macrophage migration inhibitory factor r...	1	0	0.09	1.00000
GO:0035693	NOS2-CD74 complex	1	0	0.09	1.00000
GO:0042022	interleukin-12 receptor complex	1	0	0.09	1.00000
GO:0042101	T cell receptor complex	10	0	0.91	1.00000
GO:0042105	alpha-beta T cell receptor complex	5	0	0.46	1.00000
GO:0042272	nuclear RNA export factor complex	4	0	0.37	1.00000
GO:0042564	NLS-dependent protein nuclear import com...	1	0	0.09	1.00000
GO:0042581	specific granule	10	0	0.91	1.00000
GO:0042582	azurophil granule	5	0	0.46	1.00000
GO:0042587	glycogen granule	2	0	0.18	1.00000
GO:0042588	zymogen granule	6	0	0.55	1.00000
GO:0042589	zymogen granule membrane	5	0	0.46	1.00000
GO:0042599	lamellar body	1	0	0.09	1.00000
GO:0042600	chorion	5	0	0.46	1.00000
GO:0042613	MHC class II protein complex	2	0	0.18	1.00000
GO:0042622	photoreceptor outer segment membrane	1	0	0.09	1.00000
GO:0042627	chylomicron	8	0	0.73	1.00000
GO:0042629	mast cell granule	2	0	0.18	1.00000
GO:0042641	actomyosin	34	0	3.11	1.00000
GO:0042643	actomyosin, actin part	1	0	0.09	1.00000
GO:0042644	chloroplast nucleoid	4	0	0.37	1.00000
GO:0042719	mitochondrial intermembrane space protei...	4	0	0.37	1.00000
GO:0042720	mitochondrial inner membrane peptidase c...	2	0	0.18	1.00000
GO:0042721	mitochondrial inner membrane protein ins...	4	0	0.37	1.00000
GO:0042729	DASH complex	6	0	0.55	1.00000
GO:0042734	presynaptic membrane	22	0	2.01	1.00000
GO:0042765	GPI-anchor transamidase complex	5	0	0.46	1.00000
GO:0043033	isoamylase complex	1	0	0.09	1.00000
GO:0043034	costamere	11	0	1.01	1.00000
GO:0043036	starch grain	2	0	0.18	1.00000
GO:0043076	megasporocyte nucleus	2	0	0.18	1.00000
GO:0043078	polar nucleus	2	0	0.18	1.00000
GO:0043083	synaptic cleft	2	0	0.18	1.00000
GO:0043186	P granule	17	0	1.55	1.00000
GO:0043190	ATP-binding cassette (ABC) transporter c...	1	0	0.09	1.00000
GO:0043194	initial segment	1	0	0.09	1.00000
GO:0043195	terminal button	30	0	2.74	1.00000
GO:0043202	lysosomal lumen	1	0	0.09	1.00000
GO:0043203	axon hillock	2	0	0.18	1.00000
GO:0043205	fibril	6	0	0.55	1.00000
GO:0043209	myelin sheath	12	0	1.1	1.00000
GO:0043218	compact myelin	1	0	0.09	1.00000
GO:0043220	Schmidt-Lanterman incisure	1	0	0.09	1.00000
GO:0043240	Fanconi anaemia nuclear complex	4	0	0.37	1.00000
GO:0043245	extraorganismal space	7	0	0.64	1.00000
GO:0043256	laminin complex	8	0	0.73	1.00000
GO:0043257	laminin-8 complex	1	0	0.09	1.00000
GO:0043259	laminin-10 complex	3	0	0.27	1.00000
GO:0043293	apoptosome	1	0	0.09	1.00000
GO:0043494	CLRC ubiquitin ligase complex	2	0	0.18	1.00000
GO:0043505	centromere-specific nucleosome	2	0	0.18	1.00000
GO:0043509	activin A complex	1	0	0.09	1.00000
GO:0043511	inhibin complex	2	0	0.18	1.00000
GO:0043512	inhibin A complex	2	0	0.18	1.00000
GO:0043514	interleukin-12 complex	2	0	0.18	1.00000
GO:0043540	6-phosphofructo-2-kinase/fructose-2,6-bi...	1	0	0.09	1.00000
GO:0043541	UDP-N-acetylglucosamine transferase comp...	3	0	0.27	1.00000
GO:0043564	Ku70:Ku80 complex	2	0	0.18	1.00000
GO:0043626	PCNA complex	1	0	0.09	1.00000
GO:0043656	intracellular region of host	6	0	0.55	1.00000
GO:0043657	host cell	7	0	0.64	1.00000
GO:0043667	pollen wall	3	0	0.27	1.00000
GO:0043668	exine	3	0	0.27	1.00000
GO:0043673	sexine	2	0	0.18	1.00000
GO:0043674	columella	2	0	0.18	1.00000
GO:0043679	axon terminus	40	0	3.66	1.00000
GO:0043680	filiform apparatus	1	0	0.09	1.00000
GO:0044189	host cell microsome	1	0	0.09	1.00000
GO:0044214	fully spanning the plasma membrane	1	0	0.09	1.00000
GO:0044215	other organism	7	0	0.64	1.00000
GO:0044216	other organism cell	7	0	0.64	1.00000
GO:0044217	other organism part	7	0	0.64	1.00000
GO:0044224	juxtaparanode region of axon	8	0	0.73	1.00000
GO:0044232	organelle membrane contact site	4	0	0.37	1.00000
GO:0044233	ER-mitochondrion membrane contact site	3	0	0.27	1.00000
GO:0044291	cell-cell contact zone	17	0	1.55	1.00000
GO:0044292	dendrite terminus	1	0	0.09	1.00000
GO:0044295	axonal growth cone	3	0	0.27	1.00000
GO:0044298	cell body membrane	2	0	0.18	1.00000
GO:0044299	C-fiber	3	0	0.27	1.00000
GO:0044302	dentate gyrus mossy fiber	1	0	0.09	1.00000
GO:0044304	main axon	21	0	1.92	1.00000
GO:0044306	neuron projection terminus	46	0	4.21	1.00000
GO:0044316	cone cell pedicle	1	0	0.09	1.00000
GO:0044322	endoplasmic reticulum quality control co...	1	0	0.09	1.00000
GO:0044441	cilium part	27	0	2.47	1.00000
GO:0044442	microtubule-based flagellum part	4	0	0.37	1.00000
GO:0044447	axoneme part	9	0	0.82	1.00000
GO:0044453	nuclear membrane part	3	0	0.27	1.00000
GO:0044460	flagellum part	4	0	0.37	1.00000
GO:0045009	chitosome	5	0	0.46	1.00000
GO:0045098	type III intermediate filament	2	0	0.18	1.00000
GO:0045160	myosin I complex	1	0	0.09	1.00000
GO:0045170	spectrosome	6	0	0.55	1.00000
GO:0045178	basal part of cell	35	0	3.2	1.00000
GO:0045180	basal cortex	6	0	0.55	1.00000
GO:0045211	postsynaptic membrane	31	0	2.83	1.00000
GO:0045239	tricarboxylic acid cycle enzyme complex	4	0	0.37	1.00000
GO:0045240	dihydrolipoyl dehydrogenase complex	2	0	0.18	1.00000
GO:0045242	isocitrate dehydrogenase complex (NAD+)	2	0	0.18	1.00000
GO:0045254	pyruvate dehydrogenase complex	4	0	0.37	1.00000
GO:0045257	succinate dehydrogenase complex (ubiquin...	4	0	0.37	1.00000
GO:0045261	proton-transporting ATP synthase complex...	4	0	0.37	1.00000
GO:0045263	proton-transporting ATP synthase complex...	8	0	0.73	1.00000
GO:0045265	proton-transporting ATP synthase, stator...	3	0	0.27	1.00000
GO:0045267	proton-transporting ATP synthase, cataly...	2	0	0.18	1.00000
GO:0045269	proton-transporting ATP synthase, centra...	2	0	0.18	1.00000
GO:0045273	respiratory chain complex II	4	0	0.37	1.00000
GO:0045281	succinate dehydrogenase complex	4	0	0.37	1.00000
GO:0045283	fumarate reductase complex	4	0	0.37	1.00000
GO:0045323	interleukin-1 receptor complex	1	0	0.09	1.00000
GO:0045495	pole plasm	19	0	1.74	1.00000
GO:0046536	dosage compensation complex	2	0	0.18	1.00000
GO:0046821	extrachromosomal DNA	2	0	0.18	1.00000
GO:0046861	glyoxysomal membrane	1	0	0.09	1.00000
GO:0048179	activin receptor complex	4	0	0.37	1.00000
GO:0048180	activin complex	1	0	0.09	1.00000
GO:0048188	Set1C/COMPASS complex	14	0	1.28	1.00000
GO:0048189	Lid2 complex	2	0	0.18	1.00000
GO:0048196	middle lamella-containing extracellular ...	1	0	0.09	1.00000
GO:0048269	methionine adenosyltransferase complex	1	0	0.09	1.00000
GO:0048353	primary endosperm nucleus	1	0	0.09	1.00000
GO:0048476	Holliday junction resolvase complex	3	0	0.27	1.00000
GO:0048555	generative cell nucleus	1	0	0.09	1.00000
GO:0048786	presynaptic active zone	10	0	0.91	1.00000
GO:0055044	symplast	6	0	0.55	1.00000
GO:0055087	Ski complex	2	0	0.18	1.00000
GO:0060053	neurofilament cytoskeleton	10	0	0.91	1.00000
GO:0060076	excitatory synapse	2	0	0.18	1.00000
GO:0060077	inhibitory synapse	1	0	0.09	1.00000
GO:0060091	kinocilium	2	0	0.18	1.00000
GO:0060170	cilium membrane	3	0	0.27	1.00000
GO:0060187	cell pole	3	0	0.27	1.00000
GO:0060199	clathrin sculpted glutamate transport ve...	1	0	0.09	1.00000
GO:0060200	clathrin sculpted acetylcholine transpor...	3	0	0.27	1.00000
GO:0060201	clathrin sculpted acetylcholine transpor...	3	0	0.27	1.00000
GO:0060203	clathrin sculpted glutamate transport ve...	1	0	0.09	1.00000
GO:0060293	germ plasm	17	0	1.55	1.00000
GO:0060342	photoreceptor inner segment membrane	1	0	0.09	1.00000
GO:0060388	vitelline envelope	3	0	0.27	1.00000
GO:0061174	type I terminal button	2	0	0.18	1.00000
GO:0070032	synaptobrevin 2-SNAP-25-syntaxin-1a-comp...	1	0	0.09	1.00000
GO:0070110	ciliary neurotrophic factor receptor com...	1	0	0.09	1.00000
GO:0070188	Stn1-Ten1 complex	3	0	0.27	1.00000
GO:0070195	growth hormone receptor complex	1	0	0.09	1.00000
GO:0070211	Snt2C complex	3	0	0.27	1.00000
GO:0070250	mating projection membrane	2	0	0.18	1.00000
GO:0070274	RES complex	3	0	0.27	1.00000
GO:0070288	ferritin complex	3	0	0.27	1.00000
GO:0070369	beta-catenin-TCF7L2 complex	2	0	0.18	1.00000
GO:0070382	exocytic vesicle	5	0	0.46	1.00000
GO:0070390	transcription export complex 2	4	0	0.37	1.00000
GO:0070419	nonhomologous end joining complex	6	0	0.55	1.00000
GO:0070451	cell hair	1	0	0.09	1.00000
GO:0070522	ERCC4-ERCC1 complex	1	0	0.09	1.00000
GO:0070531	BRCA1-A complex	7	0	0.64	1.00000
GO:0070552	BRISC complex	4	0	0.37	1.00000
GO:0070557	PCNA-p21 complex	2	0	0.18	1.00000
GO:0070578	RISC-loading complex	1	0	0.09	1.00000
GO:0070685	macropinocytic cup	1	0	0.09	1.00000
GO:0070693	P-TEFb-cap methyltransferase complex	2	0	0.18	1.00000
GO:0070695	FHF complex	5	0	0.46	1.00000
GO:0070724	BMP receptor complex	1	0	0.09	1.00000
GO:0070725	Yb body	2	0	0.18	1.00000
GO:0070732	spindle envelope	5	0	0.46	1.00000
GO:0070743	interleukin-23 complex	2	0	0.18	1.00000
GO:0070761	pre-snoRNP complex	6	0	0.55	1.00000
GO:0070762	NDC1 complex	3	0	0.27	1.00000
GO:0070765	gamma-secretase complex	1	0	0.09	1.00000
GO:0070772	PAS complex	5	0	0.46	1.00000
GO:0070775	H3 histone acetyltransferase complex	11	0	1.01	1.00000
GO:0070776	MOZ/MORF histone acetyltransferase compl...	7	0	0.64	1.00000
GO:0070820	tertiary granule	4	0	0.37	1.00000
GO:0070821	tertiary granule membrane	1	0	0.09	1.00000
GO:0070823	HDA1 complex	3	0	0.27	1.00000
GO:0070826	paraferritin complex	1	0	0.09	1.00000
GO:0070850	TACC/TOG complex	1	0	0.09	1.00000
GO:0070852	cell body fiber	1	0	0.09	1.00000
GO:0070864	sperm individualization complex	3	0	0.27	1.00000
GO:0070865	investment cone	1	0	0.09	1.00000
GO:0070912	Ddb1-Ckn1 complex	1	0	0.09	1.00000
GO:0070939	Dsl1p complex	3	0	0.27	1.00000
GO:0070969	ULK1-ATG13-FIP200 complex	3	0	0.27	1.00000
GO:0070971	endoplasmic reticulum exit site	4	0	0.37	1.00000
GO:0070985	TFIIK complex	3	0	0.27	1.00000
GO:0071001	U4/U6 snRNP	3	0	0.27	1.00000
GO:0071006	U2-type catalytic step 1 spliceosome	10	0	0.91	1.00000
GO:0071007	U2-type catalytic step 2 spliceosome	8	0	0.73	1.00000
GO:0071008	U2-type post-mRNA release spliceosomal c...	4	0	0.37	1.00000
GO:0071012	catalytic step 1 spliceosome	10	0	0.91	1.00000
GO:0071014	post-mRNA release spliceosomal complex	7	0	0.64	1.00000
GO:0071020	post-spliceosomal complex	2	0	0.18	1.00000
GO:0071021	U2-type post-spliceosomal complex	1	0	0.09	1.00000
GO:0071065	alpha9-beta1 integrin-vascular cell adhe...	2	0	0.18	1.00000
GO:0071133	alpha9-beta1 integrin-ADAM8 complex	1	0	0.09	1.00000
GO:0071212	subsynaptic reticulum	1	0	0.09	1.00000
GO:0071256	translocon complex	5	0	0.46	1.00000
GO:0071261	Ssh1 translocon complex	3	0	0.27	1.00000
GO:0071458	integral to cytosolic side of endoplasmi...	1	0	0.09	1.00000
GO:0071513	phosphopantothenoylcysteine decarboxylas...	2	0	0.18	1.00000
GO:0071546	pi-body	3	0	0.27	1.00000
GO:0071547	piP-body	4	0	0.37	1.00000
GO:0071561	nucleus-vacuole junction	1	0	0.09	1.00000
GO:0071563	Myo2p-Vac17p-Vac8p transport complex	1	0	0.09	1.00000
GO:0071597	cellular birth scar	1	0	0.09	1.00000
GO:0071598	neuronal RNA granule	1	0	0.09	1.00000
GO:0071627	integral to fungal-type vacuolar membran...	1	0	0.09	1.00000
GO:0071628	intrinsic to fungal-type vacuolar membra...	1	0	0.09	1.00000
GO:0071664	catenin-TCF7L2 complex	3	0	0.27	1.00000
GO:0071665	gamma-catenin-TCF7L2 complex	1	0	0.09	1.00000
GO:0071666	Slit-Robo signaling complex	2	0	0.18	1.00000
GO:0071683	sensory dendrite	5	0	0.46	1.00000
GO:0071797	LUBAC complex	2	0	0.18	1.00000
GO:0071817	MMXD complex	5	0	0.46	1.00000
GO:0071818	BAT3 complex	3	0	0.27	1.00000
GO:0071819	DUBm complex	4	0	0.37	1.00000
GO:0071914	prominosome	2	0	0.18	1.00000
GO:0071942	XPC complex	3	0	0.27	1.00000
GO:0071953	elastic fiber	1	0	0.09	1.00000
GO:0071986	Ragulator complex	3	0	0.27	1.00000
GO:0072324	ascus epiplasm	1	0	0.09	1.00000
GO:0072372	primary cilium	51	0	4.66	1.00000
GO:0072487	MSL complex	4	0	0.37	1.00000
GO:0072517	host cell viral assembly compartment	1	0	0.09	1.00000
GO:0072534	perineuronal net	2	0	0.18	1.00000
GO:0072536	interleukin-23 receptor complex	2	0	0.18	1.00000
GO:0072546	ER membrane protein complex	6	0	0.55	1.00000
GO:0080085	signal recognition particle, chloroplast...	2	0	0.18	1.00000
GO:0090404	pollen tube tip	7	0	0.64	1.00000

## Sheet: GO - MF
ID	Term	Annotated	Significant	Expected	p-value
GO:0003824	catalytic activity	4634	586	414.99	1.1e-26
GO:0016491	oxidoreductase activity	688	119	61.61	7.9e-13
GO:0003723	RNA binding	529	96	47.37	9.4e-12
GO:0030515	snoRNA binding	24	14	2.15	1.6e-09
GO:0016614	oxidoreductase activity, acting on CH-OH...	146	37	13.07	3.9e-09
GO:0016616	oxidoreductase activity, acting on the C...	134	34	12	1.6e-08
GO:0046914	transition metal ion binding	357	63	31.97	1.1e-07
GO:0016887	ATPase activity	294	54	26.33	2.4e-07
GO:0051082	unfolded protein binding	65	20	5.82	5.3e-07
GO:0016462	pyrophosphatase activity	511	79	45.76	8.9e-07
GO:0016818	hydrolase activity, acting on acid anhyd...	511	79	45.76	8.9e-07
GO:0016817	hydrolase activity, acting on acid anhyd...	515	79	46.12	1.2e-06
GO:0019843	rRNA binding	27	12	2.42	1.2e-06
GO:0017111	nucleoside-triphosphatase activity	458	72	41.02	1.5e-06
GO:0016787	hydrolase activity	1683	202	150.72	3.9e-06
GO:0046872	metal ion binding	532	79	47.64	4.4e-06
GO:0043169	cation binding	538	79	48.18	6.7e-06
GO:0031072	heat shock protein binding	31	12	2.78	7.1e-06
GO:0016740	transferase activity	1701	202	152.33	7.9e-06
GO:0043167	ion binding	546	79	48.9	1.2e-05
GO:0016741	transferase activity, transferring one-c...	184	35	16.48	1.4e-05
GO:0016646	oxidoreductase activity, acting on the C...	19	9	1.7	1.5e-05
GO:0008186	RNA-dependent ATPase activity	29	11	2.6	2.2e-05
GO:0000166	nucleotide binding	365	57	32.69	2.2e-05
GO:0003899	DNA-directed RNA polymerase activity	40	13	3.58	2.7e-05
GO:0004812	aminoacyl-tRNA ligase activity	35	12	3.13	3.0e-05
GO:0016875	ligase activity, forming carbon-oxygen b...	35	12	3.13	3.0e-05
GO:0016876	ligase activity, forming aminoacyl-tRNA ...	35	12	3.13	3.0e-05
GO:0008270	zinc ion binding	155	30	13.88	4.1e-05
GO:0016645	oxidoreductase activity, acting on the C...	36	12	3.22	4.1e-05
GO:0034062	RNA polymerase activity	42	13	3.76	4.8e-05
GO:0016779	nucleotidyltransferase activity	127	26	11.37	4.9e-05
GO:0017076	purine nucleotide binding	316	50	28.3	4.9e-05
GO:0060590	ATPase regulator activity	22	9	1.97	6.1e-05
GO:0004375	glycine dehydrogenase (decarboxylating) ...	4	4	0.36	6.4e-05
GO:0016642	oxidoreductase activity, acting on the C...	4	4	0.36	6.4e-05
GO:0033592	RNA strand annealing activity	4	4	0.36	6.4e-05
GO:0003724	RNA helicase activity	27	10	2.42	6.5e-05
GO:0004033	aldo-keto reductase activity	18	8	1.61	7.8e-05
GO:0005507	copper ion binding	124	25	11.1	8.8e-05
GO:0030170	pyridoxal phosphate binding	14	7	1.25	8.9e-05
GO:0070279	vitamin B6 binding	14	7	1.25	8.9e-05
GO:0016765	transferase activity, transferring alkyl...	76	18	6.81	1.0e-04
GO:0032553	ribonucleotide binding	308	48	27.58	0.00010
GO:0032555	purine ribonucleotide binding	308	48	27.58	0.00010
GO:0016742	hydroxymethyl-, formyl- and related tran...	7	5	0.63	0.00010
GO:0035639	purine ribonucleoside triphosphate bindi...	300	47	26.87	0.00011
GO:0030554	adenyl nucleotide binding	227	38	20.33	0.00012
GO:0032559	adenyl ribonucleotide binding	222	37	19.88	0.00016
GO:0005524	ATP binding	217	36	19.43	0.00021
GO:0051087	chaperone binding	31	10	2.78	0.00025
GO:0019238	cyclohydrolase activity	8	5	0.72	0.00025
GO:0008175	tRNA methyltransferase activity	21	8	1.88	0.00028
GO:0003697	single-stranded DNA binding	90	19	8.06	0.00032
GO:0004004	ATP-dependent RNA helicase activity	22	8	1.97	0.00041
GO:0016874	ligase activity	415	58	37.16	0.00042
GO:0016814	hydrolase activity, acting on carbon-nit...	28	9	2.51	0.00052
GO:0034061	DNA polymerase activity	28	9	2.51	0.00052
GO:0043130	ubiquitin binding	79	17	7.07	0.00052
GO:0032182	small conjugating protein binding	83	17	7.43	0.00094
GO:0042623	ATPase activity, coupled	219	34	19.61	0.00106
GO:0008168	methyltransferase activity	173	28	15.49	0.00150
GO:0030544	Hsp70 protein binding	11	5	0.99	0.00167
GO:0051787	misfolded protein binding	11	5	0.99	0.00167
GO:0000049	tRNA binding	21	7	1.88	0.00172
GO:0016829	lyase activity	200	31	17.91	0.00177
GO:0016209	antioxidant activity	73	15	6.54	0.00178
GO:0004030	aldehyde dehydrogenase [NAD(P)+] activit...	7	4	0.63	0.00180
GO:0008173	RNA methyltransferase activity	33	9	2.96	0.00192
GO:0016628	oxidoreductase activity, acting on the C...	28	8	2.51	0.00246
GO:0016866	intramolecular transferase activity	28	8	2.51	0.00246
GO:0016671	oxidoreductase activity, acting on a sul...	17	6	1.52	0.00265
GO:0042134	rRNA primary transcript binding	4	3	0.36	0.00267
GO:0050897	cobalt ion binding	41	10	3.67	0.00272
GO:0019205	nucleobase, nucleoside, nucleotide kinas...	35	9	3.13	0.00298
GO:0003676	nucleic acid binding	1675	181	150	0.00314
GO:0004032	aldehyde reductase activity	8	4	0.72	0.00334
GO:0003727	single-stranded RNA binding	65	13	5.82	0.00448
GO:0004601	peroxidase activity	44	10	3.94	0.00471
GO:0016684	oxidoreductase activity, acting on perox...	44	10	3.94	0.00471
GO:0016853	isomerase activity	120	20	10.75	0.00477
GO:0004553	hydrolase activity, hydrolyzing O-glycos...	104	18	9.31	0.00482
GO:0015926	glucosidase activity	31	8	2.78	0.00492
GO:0019842	vitamin binding	25	7	2.24	0.00516
GO:0016615	malate dehydrogenase activity	9	4	0.81	0.00558
GO:0043142	single-stranded DNA-dependent ATPase act...	9	4	0.81	0.00558
GO:0051920	peroxiredoxin activity	9	4	0.81	0.00558
GO:0001671	ATPase activator activity	14	5	1.25	0.00575
GO:0004029	aldehyde dehydrogenase (NAD) activity	5	3	0.45	0.00624
GO:0004311	farnesyltranstransferase activity	5	3	0.45	0.00624
GO:0016903	oxidoreductase activity, acting on the a...	46	10	4.12	0.00657
GO:0016798	hydrolase activity, acting on glycosyl b...	132	21	11.82	0.00674
GO:0043566	structure-specific DNA binding	192	28	17.19	0.00681
GO:0003922	GMP synthase (glutamine-hydrolyzing) act...	2	2	0.18	0.00801
GO:0004070	aspartate carbamoyltransferase activity	2	2	0.18	0.00801
GO:0004146	dihydrofolate reductase activity	2	2	0.18	0.00801
GO:0004371	glycerone kinase activity	2	2	0.18	0.00801
GO:0004372	glycine hydroxymethyltransferase activit...	2	2	0.18	0.00801
GO:0004477	methenyltetrahydrofolate cyclohydrolase ...	2	2	0.18	0.00801
GO:0004506	squalene monooxygenase activity	2	2	0.18	0.00801
GO:0004604	phosphoadenylyl-sulfate reductase (thior...	2	2	0.18	0.00801
GO:0008479	queuine tRNA-ribosyltransferase activity	2	2	0.18	0.00801
GO:0008721	D-serine ammonia-lyase activity	2	2	0.18	0.00801
GO:0010844	recombination hotspot binding	2	2	0.18	0.00801
GO:0016426	tRNA (adenine) methyltransferase activit...	2	2	0.18	0.00801
GO:0016429	tRNA (adenine-N1-)-methyltransferase act...	2	2	0.18	0.00801
GO:0016509	long-chain-3-hydroxyacyl-CoA dehydrogena...	2	2	0.18	0.00801
GO:0019166	trans-2-enoyl-CoA reductase (NADPH) acti...	2	2	0.18	0.00801
GO:0030911	TPR domain binding	2	2	0.18	0.00801
GO:0031402	sodium ion binding	2	2	0.18	0.00801
GO:0034513	box H/ACA snoRNA binding	2	2	0.18	0.00801
GO:0051428	peptide hormone receptor binding	2	2	0.18	0.00801
GO:0016830	carbon-carbon lyase activity	70	13	6.27	0.00854
GO:0008195	phosphatidate phosphatase activity	10	4	0.9	0.00865
GO:0016840	carbon-nitrogen lyase activity	10	4	0.9	0.00865
GO:0003688	DNA replication origin binding	34	8	3.04	0.00890
GO:0016620	oxidoreductase activity, acting on the a...	34	8	3.04	0.00890
GO:0004386	helicase activity	86	15	7.7	0.00892
GO:0048037	cofactor binding	72	13	6.45	0.01081
GO:0003887	DNA-directed DNA polymerase activity	22	6	1.97	0.01086
GO:0000774	adenyl-nucleotide exchange factor activi...	6	3	0.54	0.01165
GO:0003720	telomerase activity	6	3	0.54	0.01165
GO:0003964	RNA-directed DNA polymerase activity	6	3	0.54	0.01165
GO:0008097	5S rRNA binding	6	3	0.54	0.01165
GO:0050733	RS domain binding	6	3	0.54	0.01165
GO:0004312	fatty acid synthase activity	23	6	2.06	0.01360
GO:0008422	beta-glucosidase activity	17	5	1.52	0.01417
GO:0016667	oxidoreductase activity, acting on a sul...	59	11	5.28	0.01450
GO:0016763	transferase activity, transferring pento...	52	10	4.66	0.01566
GO:0008135	translation factor activity, nucleic aci...	45	9	4.03	0.01670
GO:0016405	CoA-ligase activity	12	4	1.07	0.01764
GO:0050661	NADP binding	12	4	1.07	0.01764
GO:0004722	protein serine/threonine phosphatase act...	53	10	4.75	0.01781
GO:0008026	ATP-dependent helicase activity	53	10	4.75	0.01781
GO:0043021	ribonucleoprotein binding	53	10	4.75	0.01781
GO:0070035	purine NTP-dependent helicase activity	53	10	4.75	0.01781
GO:0003825	alpha,alpha-trehalose-phosphate synthase...	7	3	0.63	0.01904
GO:0005092	GDP-dissociation inhibitor activity	7	3	0.63	0.01904
GO:0016841	ammonia-lyase activity	7	3	0.63	0.01904
GO:0000213	tRNA-intron endonuclease activity	3	2	0.27	0.02261
GO:0003978	UDP-glucose 4-epimerase activity	3	2	0.27	0.02261
GO:0004314	[acyl-carrier-protein] S-malonyltransfer...	3	2	0.27	0.02261
GO:0004321	fatty-acyl-CoA synthase activity	3	2	0.27	0.02261
GO:0004329	formate-tetrahydrofolate ligase activity	3	2	0.27	0.02261
GO:0004488	methylenetetrahydrofolate dehydrogenase ...	3	2	0.27	0.02261
GO:0004556	alpha-amylase activity	3	2	0.27	0.02261
GO:0004726	non-membrane spanning protein tyrosine p...	3	2	0.27	0.02261
GO:0004753	saccharopine dehydrogenase activity	3	2	0.27	0.02261
GO:0004809	tRNA (guanine-N2-)-methyltransferase act...	3	2	0.27	0.02261
GO:0008559	xenobiotic-transporting ATPase activity	3	2	0.27	0.02261
GO:0016207	4-coumarate-CoA ligase activity	3	2	0.27	0.02261
GO:0016419	S-malonyltransferase activity	3	2	0.27	0.02261
GO:0016631	enoyl-[acyl-carrier-protein] reductase a...	3	2	0.27	0.02261
GO:0016743	carboxyl- or carbamoyltransferase activi...	3	2	0.27	0.02261
GO:0016855	racemase and epimerase activity, acting ...	3	2	0.27	0.02261
GO:0016880	acid-ammonia (or amide) ligase activity	3	2	0.27	0.02261
GO:0031420	alkali metal ion binding	3	2	0.27	0.02261
GO:0034511	U3 snoRNA binding	3	2	0.27	0.02261
GO:0042910	xenobiotic transporter activity	3	2	0.27	0.02261
GO:0042980	cystic fibrosis transmembrane conductanc...	3	2	0.27	0.02261
GO:0044020	histone methyltransferase activity (H4-R...	3	2	0.27	0.02261
GO:0047661	amino-acid racemase activity	3	2	0.27	0.02261
GO:0008757	S-adenosylmethionine-dependent methyltra...	139	20	12.45	0.02286
GO:0016783	sulfurtransferase activity	13	4	1.16	0.02371
GO:0050750	low-density lipoprotein particle recepto...	13	4	1.16	0.02371
GO:0051879	Hsp90 protein binding	13	4	1.16	0.02371
GO:0003725	double-stranded RNA binding	26	6	2.33	0.02465
GO:0016638	oxidoreductase activity, acting on the C...	26	6	2.33	0.02465
GO:0016810	hydrolase activity, acting on carbon-nit...	132	19	11.82	0.02597
GO:0000182	rDNA binding	8	3	0.72	0.02847
GO:0008379	thioredoxin peroxidase activity	8	3	0.72	0.02847
GO:0009982	pseudouridine synthase activity	8	3	0.72	0.02847
GO:0016838	carbon-oxygen lyase activity, acting on ...	8	3	0.72	0.02847
GO:0016986	transcription initiation factor activity	8	3	0.72	0.02847
GO:0016877	ligase activity, forming carbon-sulfur b...	34	7	3.04	0.02855
GO:0004602	glutathione peroxidase activity	14	4	1.25	0.03089
GO:0080025	phosphatidylinositol-3,5-bisphosphate bi...	14	4	1.25	0.03089
GO:0016651	oxidoreductase activity, acting on NADH ...	66	11	5.91	0.03147
GO:0016747	transferase activity, transferring acyl ...	221	28	19.79	0.03838
GO:0004549	tRNA-specific ribonuclease activity	15	4	1.34	0.03922
GO:0016408	C-acyltransferase activity	15	4	1.34	0.03922
GO:0016878	acid-thiol ligase activity	15	4	1.34	0.03922
GO:0016831	carboxy-lyase activity	44	8	3.94	0.03939
GO:0016160	amylase activity	9	3	0.81	0.03991
GO:0016423	tRNA (guanine) methyltransferase activit...	9	3	0.81	0.03991
GO:0016813	hydrolase activity, acting on carbon-nit...	9	3	0.81	0.03991
GO:0070513	death domain binding	9	3	0.81	0.03991
GO:0016776	phosphotransferase activity, phosphate g...	29	6	2.6	0.04047
GO:0003846	2-acylglycerol O-acyltransferase activit...	4	2	0.36	0.04254
GO:0003896	DNA primase activity	4	2	0.36	0.04254
GO:0003987	acetate-CoA ligase activity	4	2	0.36	0.04254
GO:0003999	adenine phosphoribosyltransferase activi...	4	2	0.36	0.04254
GO:0004028	3-chloroallyl aldehyde dehydrogenase act...	4	2	0.36	0.04254
GO:0004144	diacylglycerol O-acyltransferase activit...	4	2	0.36	0.04254
GO:0004367	glycerol-3-phosphate dehydrogenase [NAD+...	4	2	0.36	0.04254
GO:0004486	methylenetetrahydrofolate dehydrogenase ...	4	2	0.36	0.04254
GO:0004609	phosphatidylserine decarboxylase activit...	4	2	0.36	0.04254
GO:0004647	phosphoserine phosphatase activity	4	2	0.36	0.04254
GO:0004765	shikimate kinase activity	4	2	0.36	0.04254
GO:0008139	nuclear localization sequence binding	4	2	0.36	0.04254
GO:0008312	7S RNA binding	4	2	0.36	0.04254
GO:0008943	glyceraldehyde-3-phosphate dehydrogenase...	4	2	0.36	0.04254
GO:0010011	auxin binding	4	2	0.36	0.04254
GO:0016420	malonyltransferase activity	4	2	0.36	0.04254
GO:0016892	endoribonuclease activity, producing 3'-...	4	2	0.36	0.04254
GO:0019136	deoxynucleoside kinase activity	4	2	0.36	0.04254
GO:0030060	L-malate dehydrogenase activity	4	2	0.36	0.04254
GO:0043023	ribosomal large subunit binding	4	2	0.36	0.04254
GO:0051434	BH3 domain binding	4	2	0.36	0.04254
GO:0070283	radical SAM enzyme activity	4	2	0.36	0.04254
GO:0016746	transferase activity, transferring acyl ...	252	31	22.57	0.04322
GO:0016854	racemase and epimerase activity	16	4	1.43	0.04870
GO:0070325	lipoprotein particle receptor binding	16	4	1.43	0.04870
GO:0004659	prenyltransferase activity	23	5	2.06	0.04933
GO:0008415	acyltransferase activity	218	27	19.52	0.05244
GO:0005525	GTP binding	89	13	7.97	0.05296
GO:0008536	Ran GTPase binding	10	3	0.9	0.05330
GO:0019206	nucleoside kinase activity	10	3	0.9	0.05330
GO:0016627	oxidoreductase activity, acting on the C...	55	9	4.93	0.05406
GO:0005310	dicarboxylic acid transmembrane transpor...	17	4	1.52	0.05932
GO:0016411	acylglycerol O-acyltransferase activity	17	4	1.52	0.05932
GO:0019203	carbohydrate phosphatase activity	17	4	1.52	0.05932
GO:0031625	ubiquitin protein ligase binding	82	12	7.34	0.06062
GO:0016772	transferase activity, transferring phosp...	827	87	74.06	0.06126
GO:0016791	phosphatase activity	241	29	21.58	0.06208
GO:0004470	malic enzyme activity	5	2	0.45	0.06674
GO:0004550	nucleoside diphosphate kinase activity	5	2	0.45	0.06674
GO:0004565	beta-galactosidase activity	5	2	0.45	0.06674
GO:0015180	L-alanine transmembrane transporter acti...	5	2	0.45	0.06674
GO:0019202	amino acid kinase activity	5	2	0.45	0.06674
GO:0019788	NEDD8 ligase activity	5	2	0.45	0.06674
GO:0022858	alanine transmembrane transporter activi...	5	2	0.45	0.06674
GO:0035242	protein-arginine omega-N asymmetric meth...	5	2	0.45	0.06674
GO:0047184	1-acylglycerophosphocholine O-acyltransf...	5	2	0.45	0.06674
GO:0051400	BH domain binding	5	2	0.45	0.06674
GO:0051998	protein carboxyl O-methyltransferase act...	5	2	0.45	0.06674
GO:0070568	guanylyltransferase activity	5	2	0.45	0.06674
GO:0030374	ligand-dependent nuclear receptor transc...	25	5	2.24	0.06726
GO:0015266	protein channel activity	11	3	0.99	0.06855
GO:0043325	phosphatidylinositol-3,4-bisphosphate bi...	11	3	0.99	0.06855
GO:0016835	carbon-oxygen lyase activity	75	11	6.72	0.06951
GO:0008483	transaminase activity	33	6	2.96	0.06978
GO:0032561	guanyl ribonucleotide binding	93	13	8.33	0.07061
GO:0016879	ligase activity, forming carbon-nitrogen...	334	38	29.91	0.07388
GO:0016769	transferase activity, transferring nitro...	34	6	3.04	0.07862
GO:0019001	guanyl nucleotide binding	95	13	8.51	0.08072
GO:0005097	Rab GTPase activator activity	12	3	1.07	0.08552
GO:0000988	protein binding transcription factor act...	269	31	24.09	0.08675
GO:0004221	ubiquitin thiolesterase activity	27	5	2.42	0.08832
GO:0004532	exoribonuclease activity	27	5	2.42	0.08832
GO:0005048	signal sequence binding	27	5	2.42	0.08832
GO:0043022	ribosome binding	27	5	2.42	0.08832
GO:0000007	low-affinity zinc ion transmembrane tran...	1	1	0.09	0.08955
GO:0000016	lactase activity	1	1	0.09	0.08955
GO:0000034	adenine deaminase activity	1	1	0.09	0.08955
GO:0000100	S-methylmethionine transmembrane transpo...	1	1	0.09	0.08955
GO:0000140	acylglycerone-phosphate reductase activi...	1	1	0.09	0.08955
GO:0000234	phosphoethanolamine N-methyltransferase ...	1	1	0.09	0.08955
GO:0000248	C-5 sterol desaturase activity	1	1	0.09	0.08955
GO:0000250	lanosterol synthase activity	1	1	0.09	0.08955
GO:0000721	(R,R)-butanediol dehydrogenase activity	1	1	0.09	0.08955
GO:0000810	diacylglycerol pyrophosphate phosphatase...	1	1	0.09	0.08955
GO:0000983	RNA polymerase II core promoter sequence...	1	1	0.09	0.08955
GO:0001409	guanine nucleotide transmembrane transpo...	1	1	0.09	0.08955
GO:0001735	prenylcysteine oxidase activity	1	1	0.09	0.08955
GO:0002055	adenine binding	1	1	0.09	0.08955
GO:0003838	sterol 24-C-methyltransferase activity	1	1	0.09	0.08955
GO:0003848	2-amino-4-hydroxy-6-hydroxymethyldihydro...	1	1	0.09	0.08955
GO:0003850	2-deoxyglucose-6-phosphatase activity	1	1	0.09	0.08955
GO:0003856	3-dehydroquinate synthase activity	1	1	0.09	0.08955
GO:0003864	3-methyl-2-oxobutanoate hydroxymethyltra...	1	1	0.09	0.08955
GO:0003866	3-phosphoshikimate 1-carboxyvinyltransfe...	1	1	0.09	0.08955
GO:0003870	5-aminolevulinate synthase activity	1	1	0.09	0.08955
GO:0003871	5-methyltetrahydropteroyltriglutamate-ho...	1	1	0.09	0.08955
GO:0003873	6-phosphofructo-2-kinase activity	1	1	0.09	0.08955
GO:0003876	AMP deaminase activity	1	1	0.09	0.08955
GO:0003937	IMP cyclohydrolase activity	1	1	0.09	0.08955
GO:0003939	L-iditol 2-dehydrogenase activity	1	1	0.09	0.08955
GO:0003979	UDP-glucose 6-dehydrogenase activity	1	1	0.09	0.08955
GO:0003992	N2-acetyl-L-ornithine:2-oxoglutarate 5-a...	1	1	0.09	0.08955
GO:0004018	N6-(1,2-dicarboxyethyl)AMP AMP-lyase (fu...	1	1	0.09	0.08955
GO:0004023	alcohol dehydrogenase activity, metal io...	1	1	0.09	0.08955
GO:0004034	aldose 1-epimerase activity	1	1	0.09	0.08955
GO:0004040	amidase activity	1	1	0.09	0.08955
GO:0004044	amidophosphoribosyltransferase activity	1	1	0.09	0.08955
GO:0004076	biotin synthase activity	1	1	0.09	0.08955
GO:0004107	chorismate synthase activity	1	1	0.09	0.08955
GO:0004123	cystathionine gamma-lyase activity	1	1	0.09	0.08955
GO:0004132	dCMP deaminase activity	1	1	0.09	0.08955
GO:0004137	deoxycytidine kinase activity	1	1	0.09	0.08955
GO:0004148	dihydrolipoyl dehydrogenase activity	1	1	0.09	0.08955
GO:0004156	dihydropteroate synthase activity	1	1	0.09	0.08955
GO:0004163	diphosphomevalonate decarboxylase activi...	1	1	0.09	0.08955
GO:0004313	[acyl-carrier-protein] S-acetyltransfera...	1	1	0.09	0.08955
GO:0004319	enoyl-[acyl-carrier-protein] reductase (...	1	1	0.09	0.08955
GO:0004347	glucose-6-phosphate isomerase activity	1	1	0.09	0.08955
GO:0004356	glutamate-ammonia ligase activity	1	1	0.09	0.08955
GO:0004385	guanylate kinase activity	1	1	0.09	0.08955
GO:0004399	histidinol dehydrogenase activity	1	1	0.09	0.08955
GO:0004412	homoserine dehydrogenase activity	1	1	0.09	0.08955
GO:0004413	homoserine kinase activity	1	1	0.09	0.08955
GO:0004418	hydroxymethylbilane synthase activity	1	1	0.09	0.08955
GO:0004419	hydroxymethylglutaryl-CoA lyase activity	1	1	0.09	0.08955
GO:0004455	ketol-acid reductoisomerase activity	1	1	0.09	0.08955
GO:0004462	lactoylglutathione lyase activity	1	1	0.09	0.08955
GO:0004475	mannose-1-phosphate guanylyltransferase ...	1	1	0.09	0.08955
GO:0004478	methionine adenosyltransferase activity	1	1	0.09	0.08955
GO:0004587	ornithine-oxo-acid transaminase activity	1	1	0.09	0.08955
GO:0004591	oxoglutarate dehydrogenase (succinyl-tra...	1	1	0.09	0.08955
GO:0004616	phosphogluconate dehydrogenase (decarbox...	1	1	0.09	0.08955
GO:0004618	phosphoglycerate kinase activity	1	1	0.09	0.08955
GO:0004637	phosphoribosylamine-glycine ligase activ...	1	1	0.09	0.08955
GO:0004643	phosphoribosylaminoimidazolecarboxamide ...	1	1	0.09	0.08955
GO:0004736	pyruvate carboxylase activity	1	1	0.09	0.08955
GO:0004737	pyruvate decarboxylase activity	1	1	0.09	0.08955
GO:0004746	riboflavin synthase activity	1	1	0.09	0.08955
GO:0004754	saccharopine dehydrogenase (NAD+, L-lysi...	1	1	0.09	0.08955
GO:0004797	thymidine kinase activity	1	1	0.09	0.08955
GO:0004799	thymidylate synthase activity	1	1	0.09	0.08955
GO:0004808	tRNA (5-methylaminomethyl-2-thiouridylat...	1	1	0.09	0.08955
GO:0004817	cysteine-tRNA ligase activity	1	1	0.09	0.08955
GO:0004818	glutamate-tRNA ligase activity	1	1	0.09	0.08955
GO:0004819	glutamine-tRNA ligase activity	1	1	0.09	0.08955
GO:0004853	uroporphyrinogen decarboxylase activity	1	1	0.09	0.08955
GO:0005030	neurotrophin receptor activity	1	1	0.09	0.08955
GO:0005093	Rab GDP-dissociation inhibitor activity	1	1	0.09	0.08955
GO:0005098	Ran GTPase activator activity	1	1	0.09	0.08955
GO:0005163	nerve growth factor receptor binding	1	1	0.09	0.08955
GO:0005175	CD27 receptor binding	1	1	0.09	0.08955
GO:0008096	juvenile hormone epoxide hydrolase activ...	1	1	0.09	0.08955
GO:0008115	sarcosine oxidase activity	1	1	0.09	0.08955
GO:0008398	sterol 14-demethylase activity	1	1	0.09	0.08955
GO:0008428	ribonuclease inhibitor activity	1	1	0.09	0.08955
GO:0008446	GDP-mannose 4,6-dehydratase activity	1	1	0.09	0.08955
GO:0008478	pyridoxal kinase activity	1	1	0.09	0.08955
GO:0008609	alkylglycerone-phosphate synthase activi...	1	1	0.09	0.08955
GO:0008732	L-allo-threonine aldolase activity	1	1	0.09	0.08955
GO:0008834	di-trans,poly-cis-decaprenylcistransfera...	1	1	0.09	0.08955
GO:0008837	diaminopimelate epimerase activity	1	1	0.09	0.08955
GO:0008976	polyphosphate kinase activity	1	1	0.09	0.08955
GO:0009671	nitrate:hydrogen symporter activity	1	1	0.09	0.08955
GO:0009883	red or far-red light photoreceptor activ...	1	1	0.09	0.08955
GO:0009973	adenylyl-sulfate reductase activity	1	1	0.09	0.08955
GO:0009979	16:0 monogalactosyldiacylglycerol desatu...	1	1	0.09	0.08955
GO:0010242	oxygen evolving activity	1	1	0.09	0.08955
GO:0010465	nerve growth factor receptor activity	1	1	0.09	0.08955
GO:0015439	heme-transporting ATPase activity	1	1	0.09	0.08955
GO:0016002	sulfite reductase activity	1	1	0.09	0.08955
GO:0016040	glutamate synthase (NADH) activity	1	1	0.09	0.08955
GO:0016149	translation release factor activity, cod...	1	1	0.09	0.08955
GO:0016155	formyltetrahydrofolate dehydrogenase act...	1	1	0.09	0.08955
GO:0016156	fumarate reductase (NADH) activity	1	1	0.09	0.08955
GO:0016210	naringenin-chalcone synthase activity	1	1	0.09	0.08955
GO:0016211	ammonia ligase activity	1	1	0.09	0.08955
GO:0016619	malate dehydrogenase (oxaloacetate-decar...	1	1	0.09	0.08955
GO:0016652	oxidoreductase activity, acting on NADH ...	1	1	0.09	0.08955
GO:0016748	succinyltransferase activity	1	1	0.09	0.08955
GO:0016749	N-succinyltransferase activity	1	1	0.09	0.08955
GO:0016784	3-mercaptopyruvate sulfurtransferase act...	1	1	0.09	0.08955
GO:0016869	intramolecular transferase activity, tra...	1	1	0.09	0.08955
GO:0016871	cycloartenol synthase activity	1	1	0.09	0.08955
GO:0016966	nitric oxide reductase activity	1	1	0.09	0.08955
GO:0017061	S-methyl-5-thioadenosine phosphorylase a...	1	1	0.09	0.08955
GO:0017099	very long-chain-acyl-CoA dehydrogenase a...	1	1	0.09	0.08955
GO:0017188	aspartate N-acetyltransferase activity	1	1	0.09	0.08955
GO:0018064	protein-histidine N-methyltransferase ac...	1	1	0.09	0.08955
GO:0018738	S-formylglutathione hydrolase activity	1	1	0.09	0.08955
GO:0019135	deoxyhypusine monooxygenase activity	1	1	0.09	0.08955
GO:0019145	aminobutyraldehyde dehydrogenase activit...	1	1	0.09	0.08955
GO:0030379	neurotensin receptor activity, non-G-pro...	1	1	0.09	0.08955
GO:0030755	quercetin 3-O-methyltransferase activity	1	1	0.09	0.08955
GO:0030848	threo-3-hydroxyaspartate ammonia-lyase a...	1	1	0.09	0.08955
GO:0030942	endoplasmic reticulum signal peptide bin...	1	1	0.09	0.08955
GO:0031176	endo-1,4-beta-xylanase activity	1	1	0.09	0.08955
GO:0031278	alpha-1,2-galactosyltransferase activity	1	1	0.09	0.08955
GO:0031403	lithium ion binding	1	1	0.09	0.08955
GO:0031531	thyrotropin-releasing hormone receptor b...	1	1	0.09	0.08955
GO:0031924	vitamin B6 transporter activity	1	1	0.09	0.08955
GO:0031925	pyridoxal transmembrane transporter acti...	1	1	0.09	0.08955
GO:0031927	pyridoxamine transmembrane transporter a...	1	1	0.09	0.08955
GO:0031928	pyridoxine transmembrane transporter act...	1	1	0.09	0.08955
GO:0032576	O-linoleoyltransferase activity	1	1	0.09	0.08955
GO:0032577	phosphatidylcholine:cardiolipin O-linole...	1	1	0.09	0.08955
GO:0033746	histone demethylase activity (H3-R2 spec...	1	1	0.09	0.08955
GO:0033749	histone demethylase activity (H4-R3 spec...	1	1	0.09	0.08955
GO:0033799	myricetin 3'-O-methyltransferase activit...	1	1	0.09	0.08955
GO:0034038	deoxyhypusine synthase activity	1	1	0.09	0.08955
GO:0034431	bis(5'-adenosyl)-hexaphosphatase activit...	1	1	0.09	0.08955
GO:0034458	3'-5' RNA helicase activity	1	1	0.09	0.08955
GO:0034459	ATP-dependent 3'-5' RNA helicase activit...	1	1	0.09	0.08955
GO:0034479	phosphatidylglycerol phospholipase C act...	1	1	0.09	0.08955
GO:0034601	oxoglutarate dehydrogenase [NAD(P)+] act...	1	1	0.09	0.08955
GO:0034602	oxoglutarate dehydrogenase (NAD+) activi...	1	1	0.09	0.08955
GO:0035226	glutamate-cysteine ligase catalytic subu...	1	1	0.09	0.08955
GO:0035730	S-nitrosoglutathione binding	1	1	0.09	0.08955
GO:0035731	dinitrosyl-iron complex binding	1	1	0.09	0.08955
GO:0042083	5,10-methylenetetrahydrofolate-dependent...	1	1	0.09	0.08955
GO:0042085	5-methyltetrahydropteroyltri-L-glutamate...	1	1	0.09	0.08955
GO:0042283	dolichyl pyrophosphate Glc1Man9GlcNAc2 a...	1	1	0.09	0.08955
GO:0042286	glutamate-1-semialdehyde 2,1-aminomutase...	1	1	0.09	0.08955
GO:0042801	polo kinase kinase activity	1	1	0.09	0.08955
GO:0043864	indoleacetamide hydrolase activity	1	1	0.09	0.08955
GO:0043874	acireductone synthase activity	1	1	0.09	0.08955
GO:0043892	methylglyoxal reductase (NADPH-dependent...	1	1	0.09	0.08955
GO:0044183	protein binding involved in protein fold...	1	1	0.09	0.08955
GO:0045181	glutamate synthase activity, NADH or NAD...	1	1	0.09	0.08955
GO:0045289	luciferin monooxygenase activity	1	1	0.09	0.08955
GO:0045430	chalcone isomerase activity	1	1	0.09	0.08955
GO:0046409	p-coumarate 3-hydroxylase activity	1	1	0.09	0.08955
GO:0046568	3-methylbutanal reductase activity	1	1	0.09	0.08955
GO:0047018	indole-3-acetaldehyde reductase (NADH) a...	1	1	0.09	0.08955
GO:0047019	indole-3-acetaldehyde reductase (NADPH) ...	1	1	0.09	0.08955
GO:0047042	androsterone dehydrogenase (B-specific) ...	1	1	0.09	0.08955
GO:0047046	homoisocitrate dehydrogenase activity	1	1	0.09	0.08955
GO:0047115	trans-1,2-dihydrobenzene-1,2-diol dehydr...	1	1	0.09	0.08955
GO:0047130	saccharopine dehydrogenase (NADP+, L-lys...	1	1	0.09	0.08955
GO:0047192	1-alkylglycerophosphocholine O-acetyltra...	1	1	0.09	0.08955
GO:0047315	kynurenine-glyoxylate transaminase activ...	1	1	0.09	0.08955
GO:0047341	fucose-1-phosphate guanylyltransferase a...	1	1	0.09	0.08955
GO:0047632	agmatine deiminase activity	1	1	0.09	0.08955
GO:0047763	caffeate O-methyltransferase activity	1	1	0.09	0.08955
GO:0047837	D-xylose 1-dehydrogenase (NADP+) activit...	1	1	0.09	0.08955
GO:0047939	L-glucuronate reductase activity	1	1	0.09	0.08955
GO:0050178	phenylpyruvate tautomerase activity	1	1	0.09	0.08955
GO:0050201	fucokinase activity	1	1	0.09	0.08955
GO:0050235	pyridoxal 4-dehydrogenase activity	1	1	0.09	0.08955
GO:0050236	pyridoxine 4-dehydrogenase activity	1	1	0.09	0.08955
GO:0050269	coniferyl-aldehyde dehydrogenase activit...	1	1	0.09	0.08955
GO:0050619	phytochromobilin:ferredoxin oxidoreducta...	1	1	0.09	0.08955
GO:0050649	testosterone 6-beta-hydroxylase activity	1	1	0.09	0.08955
GO:0051118	glucan endo-1,3-alpha-glucosidase activi...	1	1	0.09	0.08955
GO:0051268	alpha-keto amide reductase activity	1	1	0.09	0.08955
GO:0051269	alpha-keto ester reductase activity	1	1	0.09	0.08955
GO:0051717	inositol-1,3,4,5-tetrakisphosphate 3-pho...	1	1	0.09	0.08955
GO:0051730	GTP-dependent polyribonucleotide 5'-hydr...	1	1	0.09	0.08955
GO:0051735	GTP-dependent polynucleotide kinase acti...	1	1	0.09	0.08955
GO:0051800	phosphatidylinositol-3,4-bisphosphate 3-...	1	1	0.09	0.08955
GO:0051990	(R)-2-hydroxyglutarate dehydrogenase act...	1	1	0.09	0.08955
GO:0055131	C3HC4-type RING finger domain binding	1	1	0.09	0.08955
GO:0070361	mitochondrial light strand promoter anti...	1	1	0.09	0.08955
GO:0070362	mitochondrial heavy strand promoter anti...	1	1	0.09	0.08955
GO:0070364	mitochondrial heavy strand promoter sens...	1	1	0.09	0.08955
GO:0070611	histone methyltransferase activity (H3-R...	1	1	0.09	0.08955
GO:0070612	histone methyltransferase activity (H2A-...	1	1	0.09	0.08955
GO:0071207	histone pre-mRNA stem-loop binding	1	1	0.09	0.08955
GO:0080108	S-alkylthiohydroximate lyase activity	1	1	0.09	0.08955
GO:0080124	pheophytinase activity	1	1	0.09	0.08955
GO:0003712	transcription cofactor activity	260	30	23.28	0.08968
GO:0004089	carbonate dehydratase activity	6	2	0.54	0.09429
GO:0004614	phosphoglucomutase activity	6	2	0.54	0.09429
GO:0005345	purine base transmembrane transporter ac...	6	2	0.54	0.09429
GO:0008169	C-methyltransferase activity	6	2	0.54	0.09429
GO:0008469	histone-arginine N-methyltransferase act...	6	2	0.54	0.09429
GO:0010340	carboxyl-O-methyltransferase activity	6	2	0.54	0.09429
GO:0010997	anaphase-promoting complex binding	6	2	0.54	0.09429
GO:0015112	nitrate transmembrane transporter activi...	6	2	0.54	0.09429
GO:0015925	galactosidase activity	6	2	0.54	0.09429
GO:0016717	oxidoreductase activity, acting on paire...	6	2	0.54	0.09429
GO:0019144	ADP-sugar diphosphatase activity	6	2	0.54	0.09429
GO:0035174	histone serine kinase activity	6	2	0.54	0.09429
GO:0035241	protein-arginine omega-N monomethyltrans...	6	2	0.54	0.09429
GO:0042123	glucanosyltransferase activity	6	2	0.54	0.09429
GO:0042124	1,3-beta-glucanosyltransferase activity	6	2	0.54	0.09429
GO:0051011	microtubule minus-end binding	6	2	0.54	0.09429
GO:0070087	chromo shadow domain binding	6	2	0.54	0.09429
GO:0008171	O-methyltransferase activity	20	4	1.79	0.09779
GO:0008374	O-acyltransferase activity	53	8	4.75	0.09783
GO:0008565	protein transporter activity	62	9	5.55	0.09956
GO:0000989	transcription factor binding transcripti...	263	30	23.55	0.10010
GO:0019904	protein domain specific binding	314	35	28.12	0.10341
GO:0009922	fatty acid elongase activity	13	3	1.16	0.10406
GO:0015296	anion:cation symporter activity	13	3	1.16	0.10406
GO:0070412	R-SMAD binding	13	3	1.16	0.10406
GO:0016705	oxidoreductase activity, acting on paire...	137	17	12.27	0.10501
GO:0016790	thiolester hydrolase activity	54	8	4.84	0.10634
GO:0015932	nucleobase, nucleoside, nucleotide and n...	29	5	2.6	0.11240
GO:0032266	phosphatidylinositol-3-phosphate binding	29	5	2.6	0.11240
GO:0019239	deaminase activity	21	4	1.88	0.11266
GO:0016836	hydro-lyase activity	46	7	4.12	0.11321
GO:0015103	inorganic anion transmembrane transporte...	55	8	4.93	0.11524
GO:0005506	iron ion binding	64	9	5.73	0.11568
GO:0003729	mRNA binding	169	20	15.13	0.12044
GO:0042802	identical protein binding	786	80	70.39	0.12139
GO:0043047	single-stranded telomeric DNA binding	14	3	1.25	0.12402
GO:0001965	G-protein alpha-subunit binding	7	2	0.63	0.12439
GO:0003701	RNA polymerase I transcription factor ac...	7	2	0.63	0.12439
GO:0003746	translation elongation factor activity	7	2	0.63	0.12439
GO:0003747	translation release factor activity	7	2	0.63	0.12439
GO:0008079	translation termination factor activity	7	2	0.63	0.12439
GO:0008309	double-stranded DNA specific exodeoxyrib...	7	2	0.63	0.12439
GO:0010181	FMN binding	7	2	0.63	0.12439
GO:0016670	oxidoreductase activity, acting on a sul...	7	2	0.63	0.12439
GO:0016774	phosphotransferase activity, carboxyl gr...	7	2	0.63	0.12439
GO:0051731	polynucleotide 5'-hydroxyl-kinase activi...	7	2	0.63	0.12439
GO:0070300	phosphatidic acid binding	7	2	0.63	0.12439
GO:0005484	SNAP receptor activity	22	4	1.97	0.12846
GO:0003924	GTPase activity	113	14	10.12	0.13313
GO:0004540	ribonuclease activity	85	11	7.61	0.13672
GO:0042578	phosphoric ester hydrolase activity	303	33	27.13	0.13822
GO:0003743	translation initiation factor activity	31	5	2.78	0.13926
GO:0003713	transcription coactivator activity	153	18	13.7	0.14050
GO:0009055	electron carrier activity	23	4	2.06	0.14512
GO:0000977	RNA polymerase II regulatory region sequ...	15	3	1.34	0.14522
GO:0001012	RNA polymerase II regulatory region DNA ...	15	3	1.34	0.14522
GO:0016413	O-acetyltransferase activity	15	3	1.34	0.14522
GO:0016895	exodeoxyribonuclease activity, producing...	15	3	1.34	0.14522
GO:0019201	nucleotide kinase activity	15	3	1.34	0.14522
GO:0008094	DNA-dependent ATPase activity	77	10	6.9	0.14855
GO:0000403	Y-form DNA binding	8	2	0.72	0.15636
GO:0000978	RNA polymerase II core promoter proximal...	8	2	0.72	0.15636
GO:0000987	core promoter proximal region sequence-s...	8	2	0.72	0.15636
GO:0001159	core promoter proximal region DNA bindin...	8	2	0.72	0.15636
GO:0004090	carbonyl reductase (NADPH) activity	8	2	0.72	0.15636
GO:0004805	trehalose-phosphatase activity	8	2	0.72	0.15636
GO:0005338	nucleotide-sugar transmembrane transport...	8	2	0.72	0.15636
GO:0008296	3'-5'-exodeoxyribonuclease activity	8	2	0.72	0.15636
GO:0008599	protein phosphatase type 1 regulator act...	8	2	0.72	0.15636
GO:0015086	cadmium ion transmembrane transporter ac...	8	2	0.72	0.15636
GO:0016647	oxidoreductase activity, acting on the C...	8	2	0.72	0.15636
GO:0016653	oxidoreductase activity, acting on NADH ...	8	2	0.72	0.15636
GO:0018685	alkane 1-monooxygenase activity	8	2	0.72	0.15636
GO:0043295	glutathione binding	8	2	0.72	0.15636
GO:0070569	uridylyltransferase activity	8	2	0.72	0.15636
GO:0004521	endoribonuclease activity	50	7	4.48	0.15638
GO:0042162	telomeric DNA binding	41	6	3.67	0.15649
GO:0004364	glutathione transferase activity	24	4	2.15	0.16256
GO:0019200	carbohydrate kinase activity	24	4	2.15	0.16256
GO:0019825	oxygen binding	24	4	2.15	0.16256
GO:0004529	exodeoxyribonuclease activity	16	3	1.43	0.16749
GO:0000010	trans-hexaprenyltranstransferase activit...	2	1	0.18	0.17109
GO:0000095	S-adenosylmethionine transmembrane trans...	2	1	0.18	0.17109
GO:0000254	C-4 methylsterol oxidase activity	2	1	0.18	0.17109
GO:0001068	transcription regulatory region RNA bind...	2	1	0.18	0.17109
GO:0001069	regulatory region RNA binding	2	1	0.18	0.17109
GO:0001618	viral receptor activity	2	1	0.18	0.17109
GO:0003721	telomeric template RNA reverse transcrip...	2	1	0.18	0.17109
GO:0003855	3-dehydroquinate dehydratase activity	2	1	0.18	0.17109
GO:0003867	4-aminobutyrate transaminase activity	2	1	0.18	0.17109
GO:0003904	deoxyribodipyrimidine photo-lyase activi...	2	1	0.18	0.17109
GO:0003938	IMP dehydrogenase activity	2	1	0.18	0.17109
GO:0003958	NADPH-hemoprotein reductase activity	2	1	0.18	0.17109
GO:0003962	cystathionine gamma-synthase activity	2	1	0.18	0.17109
GO:0004019	adenylosuccinate synthase activity	2	1	0.18	0.17109
GO:0004046	aminoacylase activity	2	1	0.18	0.17109
GO:0004053	arginase activity	2	1	0.18	0.17109
GO:0004084	branched-chain-amino-acid transaminase a...	2	1	0.18	0.17109
GO:0004150	dihydroneopterin aldolase activity	2	1	0.18	0.17109
GO:0004151	dihydroorotase activity	2	1	0.18	0.17109
GO:0004161	dimethylallyltranstransferase activity	2	1	0.18	0.17109
GO:0004316	3-oxoacyl-[acyl-carrier-protein] reducta...	2	1	0.18	0.17109
GO:0004337	geranyltranstransferase activity	2	1	0.18	0.17109
GO:0004349	glutamate 5-kinase activity	2	1	0.18	0.17109
GO:0004359	glutaminase activity	2	1	0.18	0.17109
GO:0004365	glyceraldehyde-3-phosphate dehydrogenase...	2	1	0.18	0.17109
GO:0004368	glycerol-3-phosphate dehydrogenase activ...	2	1	0.18	0.17109
GO:0004370	glycerol kinase activity	2	1	0.18	0.17109
GO:0004376	glycolipid mannosyltransferase activity	2	1	0.18	0.17109
GO:0004425	indole-3-glycerol-phosphate synthase act...	2	1	0.18	0.17109
GO:0004458	D-lactate dehydrogenase (cytochrome) act...	2	1	0.18	0.17109
GO:0004471	malate dehydrogenase (decarboxylating) a...	2	1	0.18	0.17109
GO:0004479	methionyl-tRNA formyltransferase activit...	2	1	0.18	0.17109
GO:0004489	methylenetetrahydrofolate reductase (NAD...	2	1	0.18	0.17109
GO:0004588	orotate phosphoribosyltransferase activi...	2	1	0.18	0.17109
GO:0004590	orotidine-5'-phosphate decarboxylase act...	2	1	0.18	0.17109
GO:0004635	phosphoribosyl-AMP cyclohydrolase activi...	2	1	0.18	0.17109
GO:0004636	phosphoribosyl-ATP diphosphatase activit...	2	1	0.18	0.17109
GO:0004641	phosphoribosylformylglycinamidine cyclo-...	2	1	0.18	0.17109
GO:0004706	JUN kinase kinase kinase activity	2	1	0.18	0.17109
GO:0004719	protein-L-isoaspartate (D-aspartate) O-m...	2	1	0.18	0.17109
GO:0004733	pyridoxamine-phosphate oxidase activity	2	1	0.18	0.17109
GO:0004764	shikimate 5-dehydrogenase activity	2	1	0.18	0.17109
GO:0004783	sulfite reductase (NADPH) activity	2	1	0.18	0.17109
GO:0004793	threonine aldolase activity	2	1	0.18	0.17109
GO:0004794	L-threonine ammonia-lyase activity	2	1	0.18	0.17109
GO:0004795	threonine synthase activity	2	1	0.18	0.17109
GO:0004814	arginine-tRNA ligase activity	2	1	0.18	0.17109
GO:0004821	histidine-tRNA ligase activity	2	1	0.18	0.17109
GO:0004822	isoleucine-tRNA ligase activity	2	1	0.18	0.17109
GO:0004823	leucine-tRNA ligase activity	2	1	0.18	0.17109
GO:0004824	lysine-tRNA ligase activity	2	1	0.18	0.17109
GO:0004825	methionine-tRNA ligase activity	2	1	0.18	0.17109
GO:0004830	tryptophan-tRNA ligase activity	2	1	0.18	0.17109
GO:0004832	valine-tRNA ligase activity	2	1	0.18	0.17109
GO:0004845	uracil phosphoribosyltransferase activit...	2	1	0.18	0.17109
GO:0004848	ureidoglycolate hydrolase activity	2	1	0.18	0.17109
GO:0004851	uroporphyrin-III C-methyltransferase act...	2	1	0.18	0.17109
GO:0005094	Rho GDP-dissociation inhibitor activity	2	1	0.18	0.17109
GO:0005165	neurotrophin receptor binding	2	1	0.18	0.17109
GO:0005371	tricarboxylate secondary active transmem...	2	1	0.18	0.17109
GO:0008349	MAP kinase kinase kinase kinase activity	2	1	0.18	0.17109
GO:0008506	sucrose:hydrogen symporter activity	2	1	0.18	0.17109
GO:0008508	bile acid:sodium symporter activity	2	1	0.18	0.17109
GO:0008670	2,4-dienoyl-CoA reductase (NADPH) activi...	2	1	0.18	0.17109
GO:0008774	acetaldehyde dehydrogenase (acetylating)...	2	1	0.18	0.17109
GO:0008905	mannose-phosphate guanylyltransferase ac...	2	1	0.18	0.17109
GO:0008936	nicotinamidase activity	2	1	0.18	0.17109
GO:0008948	oxaloacetate decarboxylase activity	2	1	0.18	0.17109
GO:0009702	L-arabinokinase activity	2	1	0.18	0.17109
GO:0010857	calcium-dependent protein kinase activit...	2	1	0.18	0.17109
GO:0010945	CoA pyrophosphatase activity	2	1	0.18	0.17109
GO:0015121	phosphoenolpyruvate:phosphate antiporter...	2	1	0.18	0.17109
GO:0015139	alpha-ketoglutarate transmembrane transp...	2	1	0.18	0.17109
GO:0015146	pentose transmembrane transporter activi...	2	1	0.18	0.17109
GO:0015182	L-asparagine transmembrane transporter a...	2	1	0.18	0.17109
GO:0015225	biotin transporter activity	2	1	0.18	0.17109
GO:0015334	high affinity oligopeptide transporter a...	2	1	0.18	0.17109
GO:0015398	high affinity secondary active ammonium ...	2	1	0.18	0.17109
GO:0015578	mannose transmembrane transporter activi...	2	1	0.18	0.17109
GO:0015930	glutamate synthase activity	2	1	0.18	0.17109
GO:0016206	catechol O-methyltransferase activity	2	1	0.18	0.17109
GO:0016208	AMP binding	2	1	0.18	0.17109
GO:0016314	phosphatidylinositol-3,4,5-trisphosphate...	2	1	0.18	0.17109
GO:0016629	12-oxophytodienoate reductase activity	2	1	0.18	0.17109
GO:0016636	oxidoreductase activity, acting on the C...	2	1	0.18	0.17109
GO:0016661	oxidoreductase activity, acting on other...	2	1	0.18	0.17109
GO:0016901	oxidoreductase activity, acting on the C...	2	1	0.18	0.17109
GO:0016971	flavin-linked sulfhydryl oxidase activit...	2	1	0.18	0.17109
GO:0016987	sigma factor activity	2	1	0.18	0.17109
GO:0030292	protein tyrosine kinase inhibitor activi...	2	1	0.18	0.17109
GO:0030343	vitamin D3 25-hydroxylase activity	2	1	0.18	0.17109
GO:0030378	serine racemase activity	2	1	0.18	0.17109
GO:0030955	potassium ion binding	2	1	0.18	0.17109
GO:0031071	cysteine desulfurase activity	2	1	0.18	0.17109
GO:0031559	oxidosqualene cyclase activity	2	1	0.18	0.17109
GO:0031726	CCR1 chemokine receptor binding	2	1	0.18	0.17109
GO:0032296	double-stranded RNA-specific ribonucleas...	2	1	0.18	0.17109
GO:0033843	xyloglucan 6-xylosyltransferase activity	2	1	0.18	0.17109
GO:0034187	apolipoprotein E binding	2	1	0.18	0.17109
GO:0034634	glutathione transmembrane transporter ac...	2	1	0.18	0.17109
GO:0042030	ATPase inhibitor activity	2	1	0.18	0.17109
GO:0042602	flavin reductase activity	2	1	0.18	0.17109
GO:0043125	ErbB-3 class receptor binding	2	1	0.18	0.17109
GO:0045140	inositol phosphoceramide synthase activi...	2	1	0.18	0.17109
GO:0045153	electron transporter, transferring elect...	2	1	0.18	0.17109
GO:0045703	ketoreductase activity	2	1	0.18	0.17109
GO:0046978	TAP1 binding	2	1	0.18	0.17109
GO:0046979	TAP2 binding	2	1	0.18	0.17109
GO:0047023	androsterone dehydrogenase activity	2	1	0.18	0.17109
GO:0047066	phospholipid-hydroperoxide glutathione p...	2	1	0.18	0.17109
GO:0050113	inositol oxygenase activity	2	1	0.18	0.17109
GO:0050220	prostaglandin-E synthase activity	2	1	0.18	0.17109
GO:0050613	delta14-sterol reductase activity	2	1	0.18	0.17109
GO:0051732	polyribonucleotide kinase activity	2	1	0.18	0.17109
GO:0070180	LSU rRNA binding	2	1	0.18	0.17109
GO:0070182	DNA polymerase binding	2	1	0.18	0.17109
GO:0070363	mitochondrial light strand promoter sens...	2	1	0.18	0.17109
GO:0070463	tubulin-dependent ATPase activity	2	1	0.18	0.17109
GO:0070643	vitamin D 25-hydroxylase activity	2	1	0.18	0.17109
GO:0070704	sterol desaturase activity	2	1	0.18	0.17109
GO:0070815	peptidyl-lysine 5-dioxygenase activity	2	1	0.18	0.17109
GO:0080079	cellobiose glucosidase activity	2	1	0.18	0.17109
GO:0080084	5S rDNA binding	2	1	0.18	0.17109
GO:0008187	poly-pyrimidine tract binding	25	4	2.24	0.18072
GO:0019003	GDP binding	25	4	2.24	0.18072
GO:0016788	hydrolase activity, acting on ester bond...	617	62	55.25	0.18265
GO:0008443	phosphofructokinase activity	9	2	0.81	0.18964
GO:0008656	caspase activator activity	9	2	0.81	0.18964
GO:0015116	sulfate transmembrane transporter activi...	9	2	0.81	0.18964
GO:0015205	nucleobase transmembrane transporter act...	9	2	0.81	0.18964
GO:0016273	arginine N-methyltransferase activity	9	2	0.81	0.18964
GO:0016274	protein-arginine N-methyltransferase act...	9	2	0.81	0.18964
GO:0016832	aldehyde-lyase activity	9	2	0.81	0.18964
GO:0016833	oxo-acid-lyase activity	9	2	0.81	0.18964
GO:0030275	LRR domain binding	9	2	0.81	0.18964
GO:0072341	modified amino acid binding	9	2	0.81	0.18964
GO:0000976	transcription regulatory region sequence...	17	3	1.52	0.19067
GO:0035091	phosphatidylinositol binding	121	14	10.84	0.19349
GO:0016504	peptidase activator activity	26	4	2.33	0.19950
GO:0000287	magnesium ion binding	73	9	6.54	0.20390
GO:0051427	hormone receptor binding	73	9	6.54	0.20390
GO:0008170	N-methyltransferase activity	83	10	7.43	0.20683
GO:0004527	exonuclease activity	64	8	5.73	0.21147
GO:0004467	long-chain fatty acid-CoA ligase activit...	18	3	1.61	0.21458
GO:0005381	iron ion transmembrane transporter activ...	18	3	1.61	0.21458
GO:0008320	protein transmembrane transporter activi...	18	3	1.61	0.21458
GO:0016846	carbon-sulfur lyase activity	18	3	1.61	0.21458
GO:0019104	DNA N-glycosylase activity	18	3	1.61	0.21458
GO:0022884	macromolecule transmembrane transporter ...	18	3	1.61	0.21458
GO:0060589	nucleoside-triphosphatase regulator acti...	257	27	23.02	0.21744
GO:0004197	cysteine-type endopeptidase activity	27	4	2.42	0.21884
GO:0019783	small conjugating protein-specific prote...	55	7	4.93	0.21911
GO:0010314	phosphatidylinositol-5-phosphate binding	10	2	0.9	0.22372
GO:0016725	oxidoreductase activity, acting on CH or...	10	2	0.9	0.22372
GO:0016862	intramolecular oxidoreductase activity, ...	10	2	0.9	0.22372
GO:0016868	intramolecular transferase activity, pho...	10	2	0.9	0.22372
GO:0043035	chromatin insulator sequence binding	10	2	0.9	0.22372
GO:0070273	phosphatidylinositol-4-phosphate binding	10	2	0.9	0.22372
GO:0008234	cysteine-type peptidase activity	85	10	7.61	0.22813
GO:0016891	endoribonuclease activity, producing 5'-...	28	4	2.51	0.23864
GO:0016407	acetyltransferase activity	106	12	9.49	0.23876
GO:0051184	cofactor transporter activity	19	3	1.7	0.23909
GO:0000247	C-8 sterol isomerase activity	3	1	0.27	0.24534
GO:0000822	inositol hexakisphosphate binding	3	1	0.27	0.24534
GO:0000979	RNA polymerase II core promoter sequence...	3	1	0.27	0.24534
GO:0000990	core RNA polymerase binding transcriptio...	3	1	0.27	0.24534
GO:0000996	core RNA polymerase binding promoter spe...	3	1	0.27	0.24534
GO:0001046	core promoter sequence-specific DNA bind...	3	1	0.27	0.24534
GO:0001047	core promoter binding	3	1	0.27	0.24534
GO:0001882	nucleoside binding	3	1	0.27	0.24534
GO:0002054	nucleobase binding	3	1	0.27	0.24534
GO:0002060	purine base binding	3	1	0.27	0.24534
GO:0002151	G-quadruplex RNA binding	3	1	0.27	0.24534
GO:0003696	satellite DNA binding	3	1	0.27	0.24534
GO:0003840	gamma-glutamyltransferase activity	3	1	0.27	0.24534
GO:0003880	protein C-terminal carboxyl O-methyltran...	3	1	0.27	0.24534
GO:0003905	alkylbase DNA N-glycosylase activity	3	1	0.27	0.24534
GO:0003959	NADPH dehydrogenase activity	3	1	0.27	0.24534
GO:0003972	RNA ligase (ATP) activity	3	1	0.27	0.24534
GO:0003983	UTP:glucose-1-phosphate uridylyltransfer...	3	1	0.27	0.24534
GO:0003985	acetyl-CoA C-acetyltransferase activity	3	1	0.27	0.24534
GO:0003988	acetyl-CoA C-acyltransferase activity	3	1	0.27	0.24534
GO:0004020	adenylylsulfate kinase activity	3	1	0.27	0.24534
GO:0004049	anthranilate synthase activity	3	1	0.27	0.24534
GO:0004088	carbamoyl-phosphate synthase (glutamine-...	3	1	0.27	0.24534
GO:0004096	catalase activity	3	1	0.27	0.24534
GO:0004106	chorismate mutase activity	3	1	0.27	0.24534
GO:0004167	dopachrome isomerase activity	3	1	0.27	0.24534
GO:0004308	exo-alpha-sialidase activity	3	1	0.27	0.24534
GO:0004315	3-oxoacyl-[acyl-carrier-protein] synthas...	3	1	0.27	0.24534
GO:0004357	glutamate-cysteine ligase activity	3	1	0.27	0.24534
GO:0004416	hydroxyacylglutathione hydrolase activit...	3	1	0.27	0.24534
GO:0004473	malate dehydrogenase (oxaloacetate-decar...	3	1	0.27	0.24534
GO:0004516	nicotinate phosphoribosyltransferase act...	3	1	0.27	0.24534
GO:0004534	5'-3' exoribonuclease activity	3	1	0.27	0.24534
GO:0004555	alpha,alpha-trehalase activity	3	1	0.27	0.24534
GO:0004605	phosphatidate cytidylyltransferase activ...	3	1	0.27	0.24534
GO:0004657	proline dehydrogenase activity	3	1	0.27	0.24534
GO:0004691	cAMP-dependent protein kinase activity	3	1	0.27	0.24534
GO:0004694	eukaryotic translation initiation factor...	3	1	0.27	0.24534
GO:0004735	pyrroline-5-carboxylate reductase activi...	3	1	0.27	0.24534
GO:0004748	ribonucleoside-diphosphate reductase act...	3	1	0.27	0.24534
GO:0004781	sulfate adenylyltransferase (ATP) activi...	3	1	0.27	0.24534
GO:0004826	phenylalanine-tRNA ligase activity	3	1	0.27	0.24534
GO:0004856	xylulokinase activity	3	1	0.27	0.24534
GO:0004887	thyroid hormone receptor activity	3	1	0.27	0.24534
GO:0005458	GDP-mannose transmembrane transporter ac...	3	1	0.27	0.24534
GO:0008113	peptide-methionine-(S)-S-oxide reductase...	3	1	0.27	0.24534
GO:0008140	cAMP response element binding protein bi...	3	1	0.27	0.24534
GO:0008271	secondary active sulfate transmembrane t...	3	1	0.27	0.24534
GO:0008452	RNA ligase activity	3	1	0.27	0.24534
GO:0008568	microtubule-severing ATPase activity	3	1	0.27	0.24534
GO:0008603	cAMP-dependent protein kinase regulator ...	3	1	0.27	0.24534
GO:0008705	methionine synthase activity	3	1	0.27	0.24534
GO:0008897	holo-[acyl-carrier-protein] synthase act...	3	1	0.27	0.24534
GO:0009001	serine O-acetyltransferase activity	3	1	0.27	0.24534
GO:0015120	phosphoglycerate transmembrane transport...	3	1	0.27	0.24534
GO:0015140	malate transmembrane transporter activit...	3	1	0.27	0.24534
GO:0015343	siderophore transmembrane transporter ac...	3	1	0.27	0.24534
GO:0015379	potassium:chloride symporter activity	3	1	0.27	0.24534
GO:0015489	putrescine transmembrane transporter act...	3	1	0.27	0.24534
GO:0015927	trehalase activity	3	1	0.27	0.24534
GO:0016212	kynurenine-oxoglutarate transaminase act...	3	1	0.27	0.24534
GO:0016287	glycerone-phosphate O-acyltransferase ac...	3	1	0.27	0.24534
GO:0016300	tRNA (uracil) methyltransferase activity	3	1	0.27	0.24534
GO:0016418	S-acetyltransferase activity	3	1	0.27	0.24534
GO:0016453	C-acetyltransferase activity	3	1	0.27	0.24534
GO:0016624	oxidoreductase activity, acting on the a...	3	1	0.27	0.24534
GO:0016672	oxidoreductase activity, acting on a sul...	3	1	0.27	0.24534
GO:0016728	oxidoreductase activity, acting on CH or...	3	1	0.27	0.24534
GO:0016842	amidine-lyase activity	3	1	0.27	0.24534
GO:0016898	oxidoreductase activity, acting on the C...	3	1	0.27	0.24534
GO:0016979	lipoate-protein ligase activity	3	1	0.27	0.24534
GO:0016992	lipoate synthase activity	3	1	0.27	0.24534
GO:0016997	alpha-sialidase activity	3	1	0.27	0.24534
GO:0017018	myosin phosphatase activity	3	1	0.27	0.24534
GO:0017163	basal transcription repressor activity	3	1	0.27	0.24534
GO:0018454	acetoacetyl-CoA reductase activity	3	1	0.27	0.24534
GO:0019171	3-hydroxyacyl-[acyl-carrier-protein] deh...	3	1	0.27	0.24534
GO:0019855	calcium channel inhibitor activity	3	1	0.27	0.24534
GO:0030159	receptor signaling complex scaffold acti...	3	1	0.27	0.24534
GO:0030235	nitric-oxide synthase regulator activity	3	1	0.27	0.24534
GO:0031404	chloride ion binding	3	1	0.27	0.24534
GO:0032052	bile acid binding	3	1	0.27	0.24534
GO:0033743	peptide-methionine (R)-S-oxide reductase...	3	1	0.27	0.24534
GO:0034432	bis(5'-adenosyl)-pentaphosphatase activi...	3	1	0.27	0.24534
GO:0042084	5-methyltetrahydrofolate-dependent methy...	3	1	0.27	0.24534
GO:0042132	fructose 1,6-bisphosphate 1-phosphatase ...	3	1	0.27	0.24534
GO:0042389	omega-3 fatty acid desaturase activity	3	1	0.27	0.24534
GO:0042781	3'-tRNA processing endoribonuclease acti...	3	1	0.27	0.24534
GO:0042927	siderophore transporter activity	3	1	0.27	0.24534
GO:0042937	tripeptide transporter activity	3	1	0.27	0.24534
GO:0043398	HLH domain binding	3	1	0.27	0.24534
GO:0043559	insulin binding	3	1	0.27	0.24534
GO:0045174	glutathione dehydrogenase (ascorbate) ac...	3	1	0.27	0.24534
GO:0045505	dynein intermediate chain binding	3	1	0.27	0.24534
GO:0046557	glucan endo-1,6-beta-glucosidase activit...	3	1	0.27	0.24534
GO:0046790	virion binding	3	1	0.27	0.24534
GO:0046977	TAP binding	3	1	0.27	0.24534
GO:0047631	ADP-ribose diphosphatase activity	3	1	0.27	0.24534
GO:0047769	arogenate dehydratase activity	3	1	0.27	0.24534
GO:0050265	RNA uridylyltransferase activity	3	1	0.27	0.24534
GO:0050347	trans-octaprenyltranstransferase activit...	3	1	0.27	0.24534
GO:0050403	trans-zeatin O-beta-D-glucosyltransferas...	3	1	0.27	0.24534
GO:0050502	cis-zeatin O-beta-D-glucosyltransferase ...	3	1	0.27	0.24534
GO:0050693	LBD domain binding	3	1	0.27	0.24534
GO:0051908	double-stranded DNA specific 5'-3' exode...	3	1	0.27	0.24534
GO:0070530	K63-linked polyubiquitin binding	3	1	0.27	0.24534
GO:0070576	vitamin D 24-hydroxylase activity	3	1	0.27	0.24534
GO:0004518	nuclease activity	158	17	14.15	0.24821
GO:0004721	phosphoprotein phosphatase activity	128	14	11.46	0.25503
GO:0003709	RNA polymerase III transcription factor ...	11	2	0.99	0.25820
GO:0003841	1-acylglycerol-3-phosphate O-acyltransfe...	11	2	0.99	0.25820
GO:0004017	adenylate kinase activity	11	2	0.99	0.25820
GO:0004558	alpha-glucosidase activity	11	2	0.99	0.25820
GO:0005158	insulin receptor binding	11	2	0.99	0.25820
GO:0015037	peptide disulfide oxidoreductase activit...	11	2	0.99	0.25820
GO:0015238	drug transmembrane transporter activity	11	2	0.99	0.25820
GO:0016505	apoptotic protease activator activity	11	2	0.99	0.25820
GO:0016884	carbon-nitrogen ligase activity, with gl...	11	2	0.99	0.25820
GO:0072349	modified amino acid transmembrane transp...	11	2	0.99	0.25820
GO:0019888	protein phosphatase regulator activity	29	4	2.6	0.25884
GO:0043028	caspase regulator activity	29	4	2.6	0.25884
GO:0016229	steroid dehydrogenase activity	20	3	1.79	0.26402
GO:0046966	thyroid hormone receptor binding	20	3	1.79	0.26402
GO:0008509	anion transmembrane transporter activity	109	12	9.76	0.26914
GO:0016796	exonuclease activity, active with either...	30	4	2.69	0.27936
GO:0020037	heme binding	30	4	2.69	0.27936
GO:0003690	double-stranded DNA binding	100	11	8.96	0.28220
GO:0008266	poly(U) RNA binding	21	3	1.88	0.28925
GO:0003954	NADH dehydrogenase activity	12	2	1.07	0.29274
GO:0004526	ribonuclease P activity	12	2	1.07	0.29274
GO:0005159	insulin-like growth factor receptor bind...	12	2	1.07	0.29274
GO:0008172	S-methyltransferase activity	12	2	1.07	0.29274
GO:0016713	oxidoreductase activity, acting on paire...	12	2	1.07	0.29274
GO:0016857	racemase and epimerase activity, acting ...	12	2	1.07	0.29274
GO:0017025	TBP-class protein binding	12	2	1.07	0.29274
GO:0043168	anion binding	12	2	1.07	0.29274
GO:0070577	histone acetyl-lysine binding	12	2	1.07	0.29274
GO:0015291	secondary active transmembrane transport...	132	14	11.82	0.29309
GO:0004175	endopeptidase activity	164	17	14.69	0.29932
GO:0017124	SH3 domain binding	41	5	3.67	0.30400
GO:0000150	recombinase activity	4	1	0.36	0.31293
GO:0003810	protein-glutamine gamma-glutamyltransfer...	4	1	0.36	0.31293
GO:0003941	L-serine ammonia-lyase activity	4	1	0.36	0.31293
GO:0003995	acyl-CoA dehydrogenase activity	4	1	0.36	0.31293
GO:0004001	adenosine kinase activity	4	1	0.36	0.31293
GO:0004021	L-alanine:2-oxoglutarate aminotransferas...	4	1	0.36	0.31293
GO:0004061	arylformamidase activity	4	1	0.36	0.31293
GO:0004064	arylesterase activity	4	1	0.36	0.31293
GO:0004086	carbamoyl-phosphate synthase activity	4	1	0.36	0.31293
GO:0004108	citrate (Si)-synthase activity	4	1	0.36	0.31293
GO:0004113	2',3'-cyclic-nucleotide 3'-phosphodieste...	4	1	0.36	0.31293
GO:0004126	cytidine deaminase activity	4	1	0.36	0.31293
GO:0004176	ATP-dependent peptidase activity	4	1	0.36	0.31293
GO:0004198	calcium-dependent cysteine-type endopept...	4	1	0.36	0.31293
GO:0004305	ethanolamine kinase activity	4	1	0.36	0.31293
GO:0004619	phosphoglycerate mutase activity	4	1	0.36	0.31293
GO:0004768	stearoyl-CoA 9-desaturase activity	4	1	0.36	0.31293
GO:0004779	sulfate adenylyltransferase activity	4	1	0.36	0.31293
GO:0005164	tumor necrosis factor receptor binding	4	1	0.36	0.31293
GO:0005290	L-histidine transmembrane transporter ac...	4	1	0.36	0.31293
GO:0005351	sugar:hydrogen symporter activity	4	1	0.36	0.31293
GO:0005353	fructose transmembrane transporter activ...	4	1	0.36	0.31293
GO:0005354	galactose transmembrane transporter acti...	4	1	0.36	0.31293
GO:0005402	cation:sugar symporter activity	4	1	0.36	0.31293
GO:0005436	sodium:phosphate symporter activity	4	1	0.36	0.31293
GO:0008242	omega peptidase activity	4	1	0.36	0.31293
GO:0008311	double-stranded DNA specific 3'-5' exode...	4	1	0.36	0.31293
GO:0008486	diphosphoinositol-polyphosphate diphosph...	4	1	0.36	0.31293
GO:0008490	arsenite secondary active transmembrane ...	4	1	0.36	0.31293
GO:0008515	sucrose transmembrane transporter activi...	4	1	0.36	0.31293
GO:0015141	succinate transmembrane transporter acti...	4	1	0.36	0.31293
GO:0015200	methylammonium transmembrane transporter...	4	1	0.36	0.31293
GO:0015216	purine nucleotide transmembrane transpor...	4	1	0.36	0.31293
GO:0015232	heme transporter activity	4	1	0.36	0.31293
GO:0015321	sodium-dependent phosphate transmembrane...	4	1	0.36	0.31293
GO:0015377	cation:chloride symporter activity	4	1	0.36	0.31293
GO:0015446	arsenite-transporting ATPase activity	4	1	0.36	0.31293
GO:0015606	spermidine transmembrane transporter act...	4	1	0.36	0.31293
GO:0016215	CoA desaturase activity	4	1	0.36	0.31293
GO:0016412	serine O-acyltransferase activity	4	1	0.36	0.31293
GO:0016435	rRNA (guanine) methyltransferase activit...	4	1	0.36	0.31293
GO:0016768	spermine synthase activity	4	1	0.36	0.31293
GO:0016872	intramolecular lyase activity	4	1	0.36	0.31293
GO:0016882	cyclo-ligase activity	4	1	0.36	0.31293
GO:0019531	oxalate transmembrane transporter activi...	4	1	0.36	0.31293
GO:0019784	NEDD8-specific protease activity	4	1	0.36	0.31293
GO:0030943	mitochondrion targeting sequence binding	4	1	0.36	0.31293
GO:0031694	alpha-2A adrenergic receptor binding	4	1	0.36	0.31293
GO:0031701	angiotensin receptor binding	4	1	0.36	0.31293
GO:0033695	oxidoreductase activity, acting on CH or...	4	1	0.36	0.31293
GO:0034594	phosphatidylinositol trisphosphate phosp...	4	1	0.36	0.31293
GO:0034875	caffeine oxidase activity	4	1	0.36	0.31293
GO:0035259	glucocorticoid receptor binding	4	1	0.36	0.31293
GO:0042736	NADH kinase activity	4	1	0.36	0.31293
GO:0042936	dipeptide transporter activity	4	1	0.36	0.31293
GO:0042973	glucan endo-1,3-beta-D-glucosidase activ...	4	1	0.36	0.31293
GO:0042975	peroxisome proliferator activated recept...	4	1	0.36	0.31293
GO:0043121	neurotrophin binding	4	1	0.36	0.31293
GO:0043225	anion transmembrane-transporting ATPase ...	4	1	0.36	0.31293
GO:0043515	kinetochore binding	4	1	0.36	0.31293
GO:0043522	leucine zipper domain binding	4	1	0.36	0.31293
GO:0045145	single-stranded DNA specific 5'-3' exode...	4	1	0.36	0.31293
GO:0045547	dehydrodolichyl diphosphate synthase act...	4	1	0.36	0.31293
GO:0047372	acylglycerol lipase activity	4	1	0.36	0.31293
GO:0047635	alanine-oxo-acid transaminase activity	4	1	0.36	0.31293
GO:0048406	nerve growth factor binding	4	1	0.36	0.31293
GO:0050072	m7G(5')pppN diphosphatase activity	4	1	0.36	0.31293
GO:0050327	testosterone 17-beta-dehydrogenase activ...	4	1	0.36	0.31293
GO:0051185	coenzyme transporter activity	4	1	0.36	0.31293
GO:0051425	PTB domain binding	4	1	0.36	0.31293
GO:0051575	5'-deoxyribose-5-phosphate lyase activit...	4	1	0.36	0.31293
GO:0051748	UTP-monosaccharide-1-phosphate uridylylt...	4	1	0.36	0.31293
GO:0070579	methylcytosine dioxygenase activity	4	1	0.36	0.31293
GO:0008022	protein C-terminus binding	124	13	11.1	0.31744
GO:0002039	p53 binding	32	4	2.87	0.32104
GO:0004702	receptor signaling protein serine/threon...	32	4	2.87	0.32104
GO:0046906	tetrapyrrole binding	32	4	2.87	0.32104
GO:0016860	intramolecular oxidoreductase activity	42	5	3.76	0.32215
GO:0001530	lipopolysaccharide binding	13	2	1.16	0.32704
GO:0003968	RNA-directed RNA polymerase activity	13	2	1.16	0.32704
GO:0015301	anion:anion antiporter activity	13	2	1.16	0.32704
GO:0016417	S-acyltransferase activity	13	2	1.16	0.32704
GO:0032813	tumor necrosis factor receptor superfami...	13	2	1.16	0.32704
GO:0034593	phosphatidylinositol bisphosphate phosph...	13	2	1.16	0.32704
GO:0045502	dynein binding	13	2	1.16	0.32704
GO:0004497	monooxygenase activity	94	10	8.42	0.33237
GO:0005099	Ras GTPase activator activity	53	6	4.75	0.33724
GO:0016881	acid-amino acid ligase activity	297	29	26.6	0.33957
GO:0015645	fatty acid ligase activity	23	3	2.06	0.34006
GO:0031593	polyubiquitin binding	23	3	2.06	0.34006
GO:0008233	peptidase activity	319	31	28.57	0.34258
GO:0019787	small conjugating protein ligase activit...	276	27	24.72	0.34325
GO:0050662	coenzyme binding	54	6	4.84	0.35366
GO:0004843	ubiquitin-specific protease activity	44	5	3.94	0.35876
GO:0004629	phospholipase C activity	14	2	1.25	0.36088
GO:0004693	cyclin-dependent protein kinase activity	14	2	1.25	0.36088
GO:0009881	photoreceptor activity	14	2	1.25	0.36088
GO:0016863	intramolecular oxidoreductase activity, ...	14	2	1.25	0.36088
GO:0016894	endonuclease activity, active with eithe...	14	2	1.25	0.36088
GO:0019789	SUMO ligase activity	14	2	1.25	0.36088
GO:0033764	steroid dehydrogenase activity, acting o...	14	2	1.25	0.36088
GO:0043015	gamma-tubulin binding	14	2	1.25	0.36088
GO:0090079	translation regulator activity, nucleic ...	14	2	1.25	0.36088
GO:0000217	DNA secondary structure binding	24	3	2.15	0.36542
GO:0000405	bubble DNA binding	5	1	0.45	0.37448
GO:0001517	N-acetylglucosamine 6-O-sulfotransferase...	5	1	0.45	0.37448
GO:0001537	N-acetylgalactosamine 4-O-sulfotransfera...	5	1	0.45	0.37448
GO:0003857	3-hydroxyacyl-CoA dehydrogenase activity	5	1	0.45	0.37448
GO:0003872	6-phosphofructokinase activity	5	1	0.45	0.37448
GO:0003951	NAD+ kinase activity	5	1	0.45	0.37448
GO:0004301	epoxide hydrolase activity	5	1	0.45	0.37448
GO:0004457	lactate dehydrogenase activity	5	1	0.45	0.37448
GO:0004523	ribonuclease H activity	5	1	0.45	0.37448
GO:0004738	pyruvate dehydrogenase activity	5	1	0.45	0.37448
GO:0004792	thiosulfate sulfurtransferase activity	5	1	0.45	0.37448
GO:0004844	uracil DNA N-glycosylase activity	5	1	0.45	0.37448
GO:0005123	death receptor binding	5	1	0.45	0.37448
GO:0005199	structural constituent of cell wall	5	1	0.45	0.37448
GO:0005471	ATP:ADP antiporter activity	5	1	0.45	0.37448
GO:0005521	lamin binding	5	1	0.45	0.37448
GO:0009927	histidine phosphotransfer kinase activit...	5	1	0.45	0.37448
GO:0015125	bile acid transmembrane transporter acti...	5	1	0.45	0.37448
GO:0015142	tricarboxylic acid transmembrane transpo...	5	1	0.45	0.37448
GO:0015186	L-glutamine transmembrane transporter ac...	5	1	0.45	0.37448
GO:0015211	purine nucleoside transmembrane transpor...	5	1	0.45	0.37448
GO:0015234	thiamine transmembrane transporter activ...	5	1	0.45	0.37448
GO:0015556	C4-dicarboxylate transmembrane transport...	5	1	0.45	0.37448
GO:0016161	beta-amylase activity	5	1	0.45	0.37448
GO:0016803	ether hydrolase activity	5	1	0.45	0.37448
GO:0016972	thiol oxidase activity	5	1	0.45	0.37448
GO:0042605	peptide antigen binding	5	1	0.45	0.37448
GO:0046592	polyamine oxidase activity	5	1	0.45	0.37448
GO:0048155	S100 alpha binding	5	1	0.45	0.37448
GO:0050998	nitric-oxide synthase binding	5	1	0.45	0.37448
GO:0051537	2 iron, 2 sulfur cluster binding	5	1	0.45	0.37448
GO:0070006	metalloaminopeptidase activity	5	1	0.45	0.37448
GO:0070181	SSU rRNA binding	5	1	0.45	0.37448
GO:0070402	NADPH binding	5	1	0.45	0.37448
GO:0071991	phytochelatin transporter activity	5	1	0.45	0.37448
GO:0071992	phytochelatin transmembrane transporter ...	5	1	0.45	0.37448
GO:0003730	mRNA 3'-UTR binding	35	4	3.13	0.38414
GO:0008408	3'-5' exonuclease activity	35	4	3.13	0.38414
GO:0000149	SNARE binding	25	3	2.24	0.39060
GO:0035257	nuclear hormone receptor binding	67	7	6	0.39355
GO:0003691	double-stranded telomeric DNA binding	15	2	1.34	0.39406
GO:0008143	poly(A) RNA binding	15	2	1.34	0.39406
GO:0016668	oxidoreductase activity, acting on a sul...	15	2	1.34	0.39406
GO:0035173	histone kinase activity	15	2	1.34	0.39406
GO:0042803	protein homodimerization activity	458	43	41.02	0.39471
GO:0016782	transferase activity, transferring sulfu...	57	6	5.1	0.40314
GO:0016893	endonuclease activity, active with eithe...	36	4	3.22	0.40508
GO:0005543	phospholipid binding	188	18	16.84	0.41918
GO:0004842	ubiquitin-protein ligase activity	254	24	22.75	0.42249
GO:0005337	nucleoside transmembrane transporter act...	16	2	1.43	0.42643
GO:0017091	AU-rich element binding	16	2	1.43	0.42643
GO:0000033	alpha-1,3-mannosyltransferase activity	6	1	0.54	0.43052
GO:0003689	DNA clamp loader activity	6	1	0.54	0.43052
GO:0003913	DNA photolyase activity	6	1	0.54	0.43052
GO:0004300	enoyl-CoA hydratase activity	6	1	0.54	0.43052
GO:0004435	phosphatidylinositol phospholipase C act...	6	1	0.54	0.43052
GO:0004596	peptide alpha-N-acetyltransferase activi...	6	1	0.54	0.43052
GO:0004690	cyclic nucleotide-dependent protein kina...	6	1	0.54	0.43052
GO:0004862	cAMP-dependent protein kinase inhibitor ...	6	1	0.54	0.43052
GO:0005114	type II transforming growth factor beta ...	6	1	0.54	0.43052
GO:0008106	alcohol dehydrogenase (NADP+) activity	6	1	0.54	0.43052
GO:0008137	NADH dehydrogenase (ubiquinone) activity	6	1	0.54	0.43052
GO:0008239	dipeptidyl-peptidase activity	6	1	0.54	0.43052
GO:0008574	plus-end-directed microtubule motor acti...	6	1	0.54	0.43052
GO:0015154	disaccharide transmembrane transporter a...	6	1	0.54	0.43052
GO:0015215	nucleotide transmembrane transporter act...	6	1	0.54	0.43052
GO:0016639	oxidoreductase activity, acting on the C...	6	1	0.54	0.43052
GO:0016801	hydrolase activity, acting on ether bond...	6	1	0.54	0.43052
GO:0016886	ligase activity, forming phosphoric este...	6	1	0.54	0.43052
GO:0016929	SUMO-specific protease activity	6	1	0.54	0.43052
GO:0033170	protein-DNA loading ATPase activity	6	1	0.54	0.43052
GO:0042171	lysophosphatidic acid acyltransferase ac...	6	1	0.54	0.43052
GO:0042288	MHC class I protein binding	6	1	0.54	0.43052
GO:0042301	phosphate binding	6	1	0.54	0.43052
GO:0042392	sphingosine-1-phosphate phosphatase acti...	6	1	0.54	0.43052
GO:0042809	vitamin D receptor binding	6	1	0.54	0.43052
GO:0043141	ATP-dependent 5'-3' DNA helicase activit...	6	1	0.54	0.43052
GO:0043422	protein kinase B binding	6	1	0.54	0.43052
GO:0048027	mRNA 5'-UTR binding	6	1	0.54	0.43052
GO:0050136	NADH dehydrogenase (quinone) activity	6	1	0.54	0.43052
GO:0051880	G-quadruplex DNA binding	6	1	0.54	0.43052
GO:0008238	exopeptidase activity	48	5	4.3	0.43200
GO:0070011	peptidase activity, acting on L-amino ac...	289	27	25.88	0.43812
GO:0016799	hydrolase activity, hydrolyzing N-glycos...	27	3	2.42	0.44012
GO:0003714	transcription corepressor activity	103	10	9.22	0.44347
GO:0019208	phosphatase regulator activity	38	4	3.4	0.44649
GO:0004536	deoxyribonuclease activity	49	5	4.39	0.45009
GO:0015293	symporter activity	49	5	4.39	0.45009
GO:0015294	solute:cation symporter activity	49	5	4.39	0.45009
GO:0004180	carboxypeptidase activity	17	2	1.52	0.45786
GO:0043531	ADP binding	17	2	1.52	0.45786
GO:0070717	poly-purine tract binding	17	2	1.52	0.45786
GO:0015175	neutral amino acid transmembrane transpo...	28	3	2.51	0.46430
GO:0016301	kinase activity	681	62	60.99	0.46507
GO:0008144	drug binding	39	4	3.49	0.46686
GO:0000099	sulfur amino acid transmembrane transpor...	7	1	0.63	0.48154
GO:0000900	translation repressor activity, nucleic ...	7	1	0.63	0.48154
GO:0004303	estradiol 17-beta-dehydrogenase activity	7	1	0.63	0.48154
GO:0004366	glycerol-3-phosphate O-acyltransferase a...	7	1	0.63	0.48154
GO:0004438	phosphatidylinositol-3-phosphatase activ...	7	1	0.63	0.48154
GO:0004559	alpha-mannosidase activity	7	1	0.63	0.48154
GO:0004673	protein histidine kinase activity	7	1	0.63	0.48154
GO:0004784	superoxide dismutase activity	7	1	0.63	0.48154
GO:0005388	calcium-transporting ATPase activity	7	1	0.63	0.48154
GO:0008200	ion channel inhibitor activity	7	1	0.63	0.48154
GO:0008253	5'-nucleotidase activity	7	1	0.63	0.48154
GO:0008297	single-stranded DNA specific exodeoxyrib...	7	1	0.63	0.48154
GO:0008420	CTD phosphatase activity	7	1	0.63	0.48154
GO:0008494	translation activator activity	7	1	0.63	0.48154
GO:0008519	ammonium transmembrane transporter activ...	7	1	0.63	0.48154
GO:0008601	protein phosphatase type 2A regulator ac...	7	1	0.63	0.48154
GO:0008649	rRNA methyltransferase activity	7	1	0.63	0.48154
GO:0009378	four-way junction helicase activity	7	1	0.63	0.48154
GO:0015035	protein disulfide oxidoreductase activit...	7	1	0.63	0.48154
GO:0015105	arsenite transmembrane transporter activ...	7	1	0.63	0.48154
GO:0016248	channel inhibitor activity	7	1	0.63	0.48154
GO:0016721	oxidoreductase activity, acting on super...	7	1	0.63	0.48154
GO:0017040	ceramidase activity	7	1	0.63	0.48154
GO:0030507	spectrin binding	7	1	0.63	0.48154
GO:0032027	myosin light chain binding	7	1	0.63	0.48154
GO:0034212	peptide N-acetyltransferase activity	7	1	0.63	0.48154
GO:0043139	5'-3' DNA helicase activity	7	1	0.63	0.48154
GO:0043560	insulin receptor substrate binding	7	1	0.63	0.48154
GO:0070016	armadillo repeat domain binding	7	1	0.63	0.48154
GO:0070410	co-SMAD binding	7	1	0.63	0.48154
GO:0071617	lysophospholipid acyltransferase activit...	7	1	0.63	0.48154
GO:0030674	protein binding, bridging	73	7	6.54	0.48350
GO:0005057	receptor signaling protein activity	51	5	4.57	0.48578
GO:0035064	methylated histone residue binding	40	4	3.58	0.48695
GO:0003684	damaged DNA binding	29	3	2.6	0.48800
GO:0004860	protein kinase inhibitor activity	29	3	2.6	0.48800
GO:0004623	phospholipase A2 activity	18	2	1.61	0.48827
GO:0005545	1-phosphatidylinositol binding	18	2	1.61	0.48827
GO:0016896	exoribonuclease activity, producing 5'-p...	18	2	1.61	0.48827
GO:0042800	histone methyltransferase activity (H3-K...	18	2	1.61	0.48827
GO:0043027	caspase inhibitor activity	18	2	1.61	0.48827
GO:0050660	flavin adenine dinucleotide binding	18	2	1.61	0.48827
GO:0008276	protein methyltransferase activity	85	8	7.61	0.49613
GO:0005083	small GTPase regulator activity	152	14	13.61	0.49738
GO:0005096	GTPase activator activity	86	8	7.7	0.50972
GO:0061134	peptidase regulator activity	86	8	7.7	0.50972
GO:0003755	peptidyl-prolyl cis-trans isomerase acti...	19	2	1.7	0.51759
GO:0008395	steroid hydroxylase activity	19	2	1.7	0.51759
GO:0015114	phosphate transmembrane transporter acti...	19	2	1.7	0.51759
GO:0016755	transferase activity, transferring amino...	19	2	1.7	0.51759
GO:0000982	RNA polymerase II core promoter proximal...	8	1	0.72	0.52800
GO:0001077	RNA polymerase II core promoter proximal...	8	1	0.72	0.52800
GO:0008417	fucosyltransferase activity	8	1	0.72	0.52800
GO:0008526	phosphatidylinositol transporter activit...	8	1	0.72	0.52800
GO:0015108	chloride transmembrane transporter activ...	8	1	0.72	0.52800
GO:0016175	superoxide-generating NADPH oxidase acti...	8	1	0.72	0.52800
GO:0016775	phosphotransferase activity, nitrogenous...	8	1	0.72	0.52800
GO:0016812	hydrolase activity, acting on carbon-nit...	8	1	0.72	0.52800
GO:0016885	ligase activity, forming carbon-carbon b...	8	1	0.72	0.52800
GO:0030676	Rac guanyl-nucleotide exchange factor ac...	8	1	0.72	0.52800
GO:0031690	adrenergic receptor binding	8	1	0.72	0.52800
GO:0035312	5'-3' exodeoxyribonuclease activity	8	1	0.72	0.52800
GO:0043424	protein histidine kinase binding	8	1	0.72	0.52800
GO:0061133	endopeptidase activator activity	8	1	0.72	0.52800
GO:0010843	promoter binding	167	15	14.96	0.53499
GO:0046527	glucosyltransferase activity	54	5	4.84	0.53766
GO:0035251	UDP-glucosyltransferase activity	43	4	3.85	0.54521
GO:0001067	regulatory region nucleic acid binding	202	18	18.09	0.54528
GO:0046915	transition metal ion transmembrane trans...	66	6	5.91	0.54718
GO:0045182	translation regulator activity	32	3	2.87	0.55581
GO:0047485	protein N-terminus binding	67	6	6	0.56229
GO:0015300	solute:solute antiporter activity	44	4	3.94	0.56386
GO:0003756	protein disulfide isomerase activity	9	1	0.81	0.57029
GO:0003993	acid phosphatase activity	9	1	0.81	0.57029
GO:0004439	phosphatidylinositol-4,5-bisphosphate 5-...	9	1	0.81	0.57029
GO:0005343	organic acid:sodium symporter activity	9	1	0.81	0.57029
GO:0005522	profilin binding	9	1	0.81	0.57029
GO:0008121	ubiquinol-cytochrome-c reductase activit...	9	1	0.81	0.57029
GO:0015189	L-lysine transmembrane transporter activ...	9	1	0.81	0.57029
GO:0015385	sodium:hydrogen antiporter activity	9	1	0.81	0.57029
GO:0015562	efflux transmembrane transporter activit...	9	1	0.81	0.57029
GO:0016681	oxidoreductase activity, acting on diphe...	9	1	0.81	0.57029
GO:0016778	diphosphotransferase activity	9	1	0.81	0.57029
GO:0016861	intramolecular oxidoreductase activity, ...	9	1	0.81	0.57029
GO:0016864	intramolecular oxidoreductase activity, ...	9	1	0.81	0.57029
GO:0017046	peptide hormone binding	9	1	0.81	0.57029
GO:0017110	nucleoside-diphosphatase activity	9	1	0.81	0.57029
GO:0034185	apolipoprotein binding	9	1	0.81	0.57029
GO:0035197	siRNA binding	9	1	0.81	0.57029
GO:0042287	MHC protein binding	9	1	0.81	0.57029
GO:0048020	CCR chemokine receptor binding	9	1	0.81	0.57029
GO:0015174	basic amino acid transmembrane transport...	21	2	1.88	0.57276
GO:0004222	metalloendopeptidase activity	33	3	2.96	0.57718
GO:0005342	organic acid transmembrane transporter a...	138	12	12.36	0.58658
GO:0046983	protein dimerization activity	650	57	58.21	0.58872
GO:0016251	general RNA polymerase II transcription ...	69	6	6.18	0.59177
GO:0015144	carbohydrate transmembrane transporter a...	34	3	3.04	0.59790
GO:0019210	kinase inhibitor activity	34	3	3.04	0.59790
GO:0003777	microtubule motor activity	22	2	1.97	0.59858
GO:0019903	protein phosphatase binding	46	4	4.12	0.59985
GO:0046332	SMAD binding	46	4	4.12	0.59985
GO:0000009	alpha-1,6-mannosyltransferase activity	10	1	0.9	0.60880
GO:0001786	phosphatidylserine binding	10	1	0.9	0.60880
GO:0003823	antigen binding	10	1	0.9	0.60880
GO:0003906	DNA-(apurinic or apyrimidinic site) lyas...	10	1	0.9	0.60880
GO:0004000	adenosine deaminase activity	10	1	0.9	0.60880
GO:0004864	protein phosphatase inhibitor activity	10	1	0.9	0.60880
GO:0005034	osmosensor activity	10	1	0.9	0.60880
GO:0005451	monovalent cation:hydrogen antiporter ac...	10	1	0.9	0.60880
GO:0008553	hydrogen-exporting ATPase activity, phos...	10	1	0.9	0.60880
GO:0015038	glutathione disulfide oxidoreductase act...	10	1	0.9	0.60880
GO:0015198	oligopeptide transporter activity	10	1	0.9	0.60880
GO:0015203	polyamine transmembrane transporter acti...	10	1	0.9	0.60880
GO:0016308	1-phosphatidylinositol-4-phosphate 5-kin...	10	1	0.9	0.60880
GO:0034450	ubiquitin-ubiquitin ligase activity	10	1	0.9	0.60880
GO:0042577	lipid phosphatase activity	10	1	0.9	0.60880
GO:0046965	retinoid X receptor binding	10	1	0.9	0.60880
GO:0047429	nucleoside-triphosphate diphosphatase ac...	10	1	0.9	0.60880
GO:0048365	Rac GTPase binding	10	1	0.9	0.60880
GO:0070628	proteasome binding	10	1	0.9	0.60880
GO:0004674	protein serine/threonine kinase activity	290	25	25.97	0.61052
GO:0005253	anion channel activity	35	3	3.13	0.61794
GO:0004712	protein serine/threonine/tyrosine kinase...	23	2	2.06	0.62320
GO:0015197	peptide transporter activity	23	2	2.06	0.62320
GO:0016859	cis-trans isomerase activity	23	2	2.06	0.62320
GO:0051183	vitamin transporter activity	23	2	2.06	0.62320
GO:0000975	regulatory region DNA binding	200	17	17.91	0.62638
GO:0044212	transcription regulatory region DNA bind...	200	17	17.91	0.62638
GO:0030234	enzyme regulator activity	590	51	52.84	0.62861
GO:0042393	histone binding	119	10	10.66	0.63097
GO:0042277	peptide binding	131	11	11.73	0.63389
GO:0046943	carboxylic acid transmembrane transporte...	131	11	11.73	0.63389
GO:0060090	binding, bridging	84	7	7.52	0.63534
GO:0004519	endonuclease activity	96	8	8.6	0.63718
GO:0008047	enzyme activator activity	225	19	20.15	0.64109
GO:0000014	single-stranded DNA specific endodeoxyri...	11	1	0.99	0.64386
GO:0000739	DNA strand annealing activity	11	1	0.99	0.64386
GO:0004652	polynucleotide adenylyltransferase activ...	11	1	0.99	0.64386
GO:0004745	retinol dehydrogenase activity	11	1	0.99	0.64386
GO:0008060	ARF GTPase activator activity	11	1	0.99	0.64386
GO:0008308	voltage-gated anion channel activity	11	1	0.99	0.64386
GO:0015181	arginine transmembrane transporter activ...	11	1	0.99	0.64386
GO:0016291	acyl-CoA thioesterase activity	11	1	0.99	0.64386
GO:0019237	centromeric DNA binding	11	1	0.99	0.64386
GO:0030742	GTP-dependent protein binding	11	1	0.99	0.64386
GO:0033613	activating transcription factor binding	11	1	0.99	0.64386
GO:0034595	phosphatidylinositol phosphate 5-phospha...	11	1	0.99	0.64386
GO:0042285	xylosyltransferase activity	11	1	0.99	0.64386
GO:0043425	bHLH transcription factor binding	11	1	0.99	0.64386
GO:0070063	RNA polymerase binding	11	1	0.99	0.64386
GO:0004725	protein tyrosine phosphatase activity	49	4	4.39	0.65034
GO:0015297	antiporter activity	49	4	4.39	0.65034
GO:0016706	oxidoreductase activity, acting on paire...	37	3	3.31	0.65595
GO:0042054	histone methyltransferase activity	62	5	5.55	0.66234
GO:0005546	phosphatidylinositol-4,5-bisphosphate bi...	25	2	2.24	0.66889
GO:0015036	disulfide oxidoreductase activity	25	2	2.24	0.66889
GO:0031490	chromatin DNA binding	25	2	2.24	0.66889
GO:0032451	demethylase activity	25	2	2.24	0.66889
GO:0016455	RNA polymerase II transcription mediator...	38	3	3.4	0.67390
GO:0004707	MAP kinase activity	12	1	1.07	0.67578
GO:0004709	MAP kinase kinase kinase activity	12	1	1.07	0.67578
GO:0005160	transforming growth factor beta receptor...	12	1	1.07	0.67578
GO:0005246	calcium channel regulator activity	12	1	1.07	0.67578
GO:0005315	inorganic phosphate transmembrane transp...	12	1	1.07	0.67578
GO:0005355	glucose transmembrane transporter activi...	12	1	1.07	0.67578
GO:0016679	oxidoreductase activity, acting on diphe...	12	1	1.07	0.67578
GO:0016922	ligand-dependent nuclear receptor bindin...	12	1	1.07	0.67578
GO:0017112	Rab guanyl-nucleotide exchange factor ac...	12	1	1.07	0.67578
GO:0030371	translation repressor activity	12	1	1.07	0.67578
GO:0035035	histone acetyltransferase binding	12	1	1.07	0.67578
GO:0050664	oxidoreductase activity, acting on NADH ...	12	1	1.07	0.67578
GO:0051010	microtubule plus-end binding	12	1	1.07	0.67578
GO:0070567	cytidylyltransferase activity	12	1	1.07	0.67578
GO:0004869	cysteine-type endopeptidase inhibitor ac...	26	2	2.33	0.69001
GO:0005496	steroid binding	26	2	2.33	0.69001
GO:0016701	oxidoreductase activity, acting on singl...	26	2	2.33	0.69001
GO:0016709	oxidoreductase activity, acting on paire...	26	2	2.33	0.69001
GO:0042169	SH2 domain binding	26	2	2.33	0.69001
GO:0005488	binding	9791	870	876.82	0.69327
GO:0016773	phosphotransferase activity, alcohol gro...	605	51	54.18	0.69956
GO:0061135	endopeptidase regulator activity	65	5	5.82	0.70302
GO:0001637	G-protein chemoattractant receptor activ...	13	1	1.16	0.70484
GO:0004022	alcohol dehydrogenase (NAD) activity	13	1	1.16	0.70484
GO:0005154	epidermal growth factor receptor binding	13	1	1.16	0.70484
GO:0005242	inward rectifier potassium channel activ...	13	1	1.16	0.70484
GO:0005547	phosphatidylinositol-3,4,5-trisphosphate...	13	1	1.16	0.70484
GO:0008198	ferrous iron binding	13	1	1.16	0.70484
GO:0008252	nucleotidase activity	13	1	1.16	0.70484
GO:0015665	alcohol transmembrane transporter activi...	13	1	1.16	0.70484
GO:0015923	mannosidase activity	13	1	1.16	0.70484
GO:0019212	phosphatase inhibitor activity	13	1	1.16	0.70484
GO:0019905	syntaxin binding	13	1	1.16	0.70484
GO:0030332	cyclin binding	13	1	1.16	0.70484
GO:0042974	retinoic acid receptor binding	13	1	1.16	0.70484
GO:0046912	transferase activity, transferring acyl ...	13	1	1.16	0.70484
GO:0042562	hormone binding	40	3	3.58	0.70771
GO:0005518	collagen binding	27	2	2.42	0.71000
GO:0017048	Rho GTPase binding	27	2	2.42	0.71000
GO:0000030	mannosyltransferase activity	41	3	3.67	0.72357
GO:0016757	transferase activity, transferring glyco...	272	22	24.36	0.72420
GO:0005548	phospholipid transporter activity	28	2	2.51	0.72890
GO:0043138	3'-5' DNA helicase activity	28	2	2.51	0.72890
GO:0051213	dioxygenase activity	28	2	2.51	0.72890
GO:0000175	3'-5'-exoribonuclease activity	14	1	1.25	0.73130
GO:0004012	phospholipid-translocating ATPase activi...	14	1	1.25	0.73130
GO:0004190	aspartic-type endopeptidase activity	14	1	1.25	0.73130
GO:0004551	nucleotide diphosphatase activity	14	1	1.25	0.73130
GO:0005070	SH3/SH2 adaptor activity	14	1	1.25	0.73130
GO:0005313	L-glutamate transmembrane transporter ac...	14	1	1.25	0.73130
GO:0008235	metalloexopeptidase activity	14	1	1.25	0.73130
GO:0008514	organic anion transmembrane transporter ...	14	1	1.25	0.73130
GO:0015250	water channel activity	14	1	1.25	0.73130
GO:0042056	chemoattractant activity	14	1	1.25	0.73130
GO:0043140	ATP-dependent 3'-5' DNA helicase activit...	14	1	1.25	0.73130
GO:0051287	NAD binding	14	1	1.25	0.73130
GO:0070001	aspartic-type peptidase activity	14	1	1.25	0.73130
GO:0070064	proline-rich region binding	14	1	1.25	0.73130
GO:0016811	hydrolase activity, acting on carbon-nit...	80	6	7.16	0.73292
GO:0019902	phosphatase binding	55	4	4.93	0.73794
GO:0072509	divalent inorganic cation transmembrane ...	55	4	4.93	0.73794
GO:0008080	N-acetyltransferase activity	81	6	7.25	0.74384
GO:0004003	ATP-dependent DNA helicase activity	29	2	2.6	0.74674
GO:0015662	ATPase activity, coupled to transmembran...	29	2	2.6	0.74674
GO:0000981	sequence-specific DNA binding RNA polyme...	56	4	5.01	0.75079
GO:0003678	DNA helicase activity	56	4	5.01	0.75079
GO:0004857	enzyme inhibitor activity	144	11	12.9	0.75259
GO:0030165	PDZ domain binding	43	3	3.85	0.75328
GO:0022890	inorganic cation transmembrane transport...	205	16	18.36	0.75425
GO:0001968	fibronectin binding	15	1	1.34	0.75539
GO:0004129	cytochrome-c oxidase activity	15	1	1.34	0.75539
GO:0004675	transmembrane receptor protein serine/th...	15	1	1.34	0.75539
GO:0005544	calcium-dependent phospholipid binding	15	1	1.34	0.75539
GO:0008373	sialyltransferase activity	15	1	1.34	0.75539
GO:0015002	heme-copper terminal oxidase activity	15	1	1.34	0.75539
GO:0016289	CoA hydrolase activity	15	1	1.34	0.75539
GO:0016307	phosphatidylinositol phosphate kinase ac...	15	1	1.34	0.75539
GO:0016641	oxidoreductase activity, acting on the C...	15	1	1.34	0.75539
GO:0016655	oxidoreductase activity, acting on NADH ...	15	1	1.34	0.75539
GO:0016675	oxidoreductase activity, acting on a hem...	15	1	1.34	0.75539
GO:0016676	oxidoreductase activity, acting on a hem...	15	1	1.34	0.75539
GO:0030331	estrogen receptor binding	15	1	1.34	0.75539
GO:0051536	iron-sulfur cluster binding	15	1	1.34	0.75539
GO:0051540	metal cluster binding	15	1	1.34	0.75539
GO:0019899	enzyme binding	665	55	59.55	0.75656
GO:0016410	N-acyltransferase activity	95	7	8.51	0.75807
GO:0015078	hydrogen ion transmembrane transporter a...	70	5	6.27	0.76295
GO:0016820	hydrolase activity, acting on acid anhyd...	70	5	6.27	0.76295
GO:0017016	Ras GTPase binding	70	5	6.27	0.76295
GO:0042626	ATPase activity, coupled to transmembran...	70	5	6.27	0.76295
GO:0019829	cation-transporting ATPase activity	30	2	2.69	0.76357
GO:0032947	protein complex scaffold	30	2	2.69	0.76357
GO:0004402	histone acetyltransferase activity	58	4	5.19	0.77504
GO:0004468	lysine N-acetyltransferase activity	58	4	5.19	0.77504
GO:0004866	endopeptidase inhibitor activity	58	4	5.19	0.77504
GO:0001540	beta-amyloid binding	16	1	1.43	0.77732
GO:0004177	aminopeptidase activity	16	1	1.43	0.77732
GO:0008353	RNA polymerase II carboxy-terminal domai...	16	1	1.43	0.77732
GO:0015101	organic cation transmembrane transporter...	16	1	1.43	0.77732
GO:0015149	hexose transmembrane transporter activit...	16	1	1.43	0.77732
GO:0015299	solute:hydrogen antiporter activity	16	1	1.43	0.77732
GO:0016944	RNA polymerase II transcription elongati...	16	1	1.43	0.77732
GO:0017134	fibroblast growth factor binding	16	1	1.43	0.77732
GO:0046873	metal ion transmembrane transporter acti...	135	10	12.09	0.77905
GO:0016597	amino acid binding	31	2	2.78	0.77941
GO:0043498	cell surface binding	45	3	4.03	0.78035
GO:0043492	ATPase activity, coupled to movement of ...	85	6	7.61	0.78430
GO:0005100	Rho GTPase activator activity	32	2	2.87	0.79432
GO:0030695	GTPase regulator activity	236	18	21.13	0.79593
GO:0005372	water transmembrane transporter activity	17	1	1.52	0.79728
GO:0008409	5'-3' exonuclease activity	17	1	1.52	0.79728
GO:0015085	calcium ion transmembrane transporter ac...	17	1	1.52	0.79728
GO:0015172	acidic amino acid transmembrane transpor...	17	1	1.52	0.79728
GO:0015295	solute:hydrogen symporter activity	17	1	1.52	0.79728
GO:0019894	kinesin binding	17	1	1.52	0.79728
GO:0030145	manganese ion binding	17	1	1.52	0.79728
GO:0004620	phospholipase activity	60	4	5.37	0.79738
GO:0016278	lysine N-methyltransferase activity	60	4	5.37	0.79738
GO:0016279	protein-lysine N-methyltransferase activ...	60	4	5.37	0.79738
GO:0016566	specific transcriptional repressor activ...	87	6	7.79	0.80262
GO:0030414	peptidase inhibitor activity	61	4	5.46	0.80786
GO:0004437	inositol or phosphatidylinositol phospha...	33	2	2.96	0.80833
GO:0031267	small GTPase binding	75	5	6.72	0.81327
GO:0032452	histone demethylase activity	18	1	1.61	0.81546
GO:0015081	sodium ion transmembrane transporter act...	48	3	4.3	0.81633
GO:0008081	phosphoric diester hydrolase activity	62	4	5.55	0.81790
GO:0035258	steroid hormone receptor binding	34	2	3.04	0.82148
GO:0051219	phosphoprotein binding	34	2	3.04	0.82148
GO:0070566	adenylyltransferase activity	34	2	3.04	0.82148
GO:0043565	sequence-specific DNA binding	603	48	54	0.82827
GO:0015145	monosaccharide transmembrane transporter...	19	1	1.7	0.83201
GO:0030276	clathrin binding	19	1	1.7	0.83201
GO:0050699	WW domain binding	19	1	1.7	0.83201
GO:0051059	NF-kappaB binding	19	1	1.7	0.83201
GO:0008289	lipid binding	280	21	25.07	0.83320
GO:0003774	motor activity	35	2	3.13	0.83382
GO:0042625	ATPase activity, coupled to transmembran...	50	3	4.48	0.83743
GO:0017069	snRNA binding	20	1	1.79	0.84707
GO:0030291	protein serine/threonine kinase inhibito...	20	1	1.79	0.84707
GO:0042379	chemokine receptor binding	20	1	1.79	0.84707
GO:0018024	histone-lysine N-methyltransferase activ...	51	3	4.57	0.84717
GO:0005515	protein binding	8456	741	757.26	0.85419
GO:0015405	P-P-bond-hydrolysis-driven transmembrane...	80	5	7.16	0.85466
GO:0016298	lipase activity	80	5	7.16	0.85466
GO:0004867	serine-type endopeptidase inhibitor acti...	21	1	1.88	0.86079
GO:0008301	DNA bending activity	21	1	1.88	0.86079
GO:0008378	galactosyltransferase activity	21	1	1.88	0.86079
GO:0015370	solute:sodium symporter activity	21	1	1.88	0.86079
GO:0016780	phosphotransferase activity, for other s...	21	1	1.88	0.86079
GO:0070491	repressing transcription factor binding	21	1	1.88	0.86079
GO:0003677	DNA binding	1203	98	107.73	0.86116
GO:0008237	metallopeptidase activity	67	4	6	0.86178
GO:0015399	primary active transmembrane transporter...	81	5	7.25	0.86195
GO:0022804	active transmembrane transporter activit...	300	22	26.87	0.86533
GO:0016564	transcription repressor activity	338	25	30.27	0.86880
GO:0015491	cation:cation antiporter activity	22	1	1.97	0.87328
GO:0033612	receptor serine/threonine kinase binding	22	1	1.97	0.87328
GO:0043499	eukaryotic cell surface binding	22	1	1.97	0.87328
GO:0051020	GTPase binding	83	5	7.43	0.87562
GO:0008028	monocarboxylic acid transmembrane transp...	23	1	2.06	0.88464
GO:0016702	oxidoreductase activity, acting on singl...	23	1	2.06	0.88464
GO:0017147	Wnt-protein binding	23	1	2.06	0.88464
GO:0002020	protease binding	41	2	3.67	0.89291
GO:0008146	sulfotransferase activity	41	2	3.67	0.89291
GO:0015077	monovalent inorganic cation transmembran...	114	7	10.21	0.89468
GO:0003711	transcription elongation regulator activ...	24	1	2.15	0.89499
GO:0005080	protein kinase C binding	24	1	2.15	0.89499
GO:0005249	voltage-gated potassium channel activity	24	1	2.15	0.89499
GO:0015298	solute:cation antiporter activity	24	1	2.15	0.89499
GO:0016409	palmitoyltransferase activity	24	1	2.15	0.89499
GO:0005509	calcium ion binding	115	7	10.3	0.89956
GO:0008083	growth factor activity	42	2	3.76	0.90061
GO:0005254	chloride channel activity	25	1	2.24	0.90441
GO:0005385	zinc ion transmembrane transporter activ...	25	1	2.24	0.90441
GO:0015171	amino acid transmembrane transporter act...	88	5	7.88	0.90483
GO:0046982	protein heterodimerization activity	263	18	23.55	0.91084
GO:0005089	Rho guanyl-nucleotide exchange factor ac...	26	1	2.33	0.91299
GO:0035591	signaling adaptor activity	26	1	2.33	0.91299
GO:0051119	sugar transmembrane transporter activity	26	1	2.33	0.91299
GO:0004091	carboxylesterase activity	90	5	8.06	0.91472
GO:0004428	inositol or phosphatidylinositol kinase ...	45	2	4.03	0.92074
GO:0004112	cyclic-nucleotide phosphodiesterase acti...	27	1	2.42	0.92080
GO:0043178	alcohol binding	27	1	2.42	0.92080
GO:0071813	lipoprotein particle binding	27	1	2.42	0.92080
GO:0071814	protein-lipid complex binding	27	1	2.42	0.92080
GO:0004879	ligand-dependent nuclear receptor activi...	28	1	2.51	0.92790
GO:0016247	channel regulator activity	28	1	2.51	0.92790
GO:0001664	G-protein-coupled receptor binding	94	5	8.42	0.93183
GO:0005126	cytokine receptor binding	95	5	8.51	0.93560
GO:0008013	beta-catenin binding	48	2	4.3	0.93698
GO:0005275	amine transmembrane transporter activity	111	6	9.94	0.94005
GO:0016538	cyclin-dependent protein kinase regulato...	30	1	2.69	0.94026
GO:0017022	myosin binding	30	1	2.69	0.94026
GO:0003735	structural constituent of ribosome	112	6	10.03	0.94321
GO:0008017	microtubule binding	114	6	10.21	0.94907
GO:0015179	L-amino acid transmembrane transporter a...	51	2	4.57	0.95003
GO:0016563	transcription activator activity	359	24	32.15	0.95226
GO:0017171	serine hydrolase activity	69	3	6.18	0.95334
GO:0005088	Ras guanyl-nucleotide exchange factor ac...	52	2	4.66	0.95377
GO:0005319	lipid transporter activity	52	2	4.66	0.95377
GO:0003779	actin binding	146	8	13.07	0.95625
GO:0004672	protein kinase activity	477	33	42.72	0.95646
GO:0003702	RNA polymerase II transcription factor a...	161	9	14.42	0.95775
GO:0001727	lipid kinase activity	34	1	3.04	0.95899
GO:0005200	structural constituent of cytoskeleton	34	1	3.04	0.95899
GO:0001948	glycoprotein binding	36	1	3.22	0.96603
GO:0004520	endodeoxyribonuclease activity	36	1	3.22	0.96603
GO:0003682	chromatin binding	277	17	24.81	0.96700
GO:0008134	transcription factor binding	264	16	23.64	0.96768
GO:0043621	protein self-association	37	1	3.31	0.96908
GO:0019887	protein kinase regulator activity	94	4	8.42	0.97374
GO:0003705	sequence-specific enhancer binding RNA p...	39	1	3.49	0.97438
GO:0050839	cell adhesion molecule binding	39	1	3.49	0.97438
GO:0005267	potassium channel activity	40	1	3.58	0.97668
GO:0031406	carboxylic acid binding	80	3	7.16	0.97858
GO:0001071	nucleic acid binding transcription facto...	463	30	41.46	0.98003
GO:0003700	sequence-specific DNA binding transcript...	463	30	41.46	0.98003
GO:0008236	serine-type peptidase activity	63	2	5.64	0.98069
GO:0019199	transmembrane receptor protein kinase ac...	43	1	3.85	0.98242
GO:0005085	guanyl-nucleotide exchange factor activi...	118	5	10.57	0.98397
GO:0022892	substrate-specific transporter activity	809	56	72.45	0.98666
GO:0033293	monocarboxylic acid binding	47	1	4.21	0.98794
GO:0005244	voltage-gated ion channel activity	69	2	6.18	0.98813
GO:0032403	protein complex binding	139	6	12.45	0.98813
GO:0022891	substrate-specific transmembrane transpo...	701	47	62.78	0.98888
GO:0016758	transferase activity, transferring hexos...	202	10	18.09	0.98892
GO:0004252	serine-type endopeptidase activity	48	1	4.3	0.98902
GO:0008201	heparin binding	70	2	6.27	0.98906
GO:0022832	voltage-gated channel activity	71	2	6.36	0.98992
GO:0019207	kinase regulator activity	109	4	9.76	0.99049
GO:0019900	kinase binding	220	11	19.7	0.99056
GO:0043176	amine binding	73	2	6.54	0.99145
GO:0005516	calmodulin binding	74	2	6.63	0.99212
GO:0030528	transcription regulator activity	842	57	75.4	0.99255
GO:0022857	transmembrane transporter activity	756	50	67.7	0.99331
GO:0019838	growth factor binding	76	2	6.81	0.99332
GO:0022843	voltage-gated cation channel activity	55	1	4.93	0.99432
GO:0005215	transporter activity	879	59	78.72	0.99470
GO:0003704	specific RNA polymerase II transcription...	56	1	5.01	0.99483
GO:0015075	ion transmembrane transporter activity	483	28	43.25	0.99649
GO:0005198	structural molecule activity	272	13	24.36	0.99700
GO:0005125	cytokine activity	62	1	5.55	0.99706
GO:0008194	UDP-glycosyltransferase activity	126	4	11.28	0.99716
GO:0015631	tubulin binding	162	6	14.51	0.99725
GO:0008528	peptide receptor activity, G-protein cou...	63	1	5.64	0.99733
GO:0051015	actin filament binding	63	1	5.64	0.99733
GO:0015276	ligand-gated ion channel activity	64	1	5.73	0.99757
GO:0022834	ligand-gated channel activity	64	1	5.73	0.99757
GO:0070851	growth factor receptor binding	65	1	5.82	0.99779
GO:0019901	protein kinase binding	183	7	16.39	0.99788
GO:0008324	cation transmembrane transporter activit...	383	20	34.3	0.99796
GO:0005539	glycosaminoglycan binding	94	2	8.42	0.99852
GO:0001653	peptide receptor activity	72	1	6.45	0.99886
GO:0008092	cytoskeletal protein binding	367	17	32.87	0.99951
GO:0001871	pattern binding	107	2	9.58	0.99951
GO:0030247	polysaccharide binding	107	2	9.58	0.99951
GO:0015267	channel activity	226	8	20.24	0.99960
GO:0022803	passive transmembrane transporter activi...	227	8	20.33	0.99963
GO:0005102	receptor binding	611	31	54.72	0.99992
GO:0022836	gated channel activity	134	2	12	0.99995
GO:0022838	substrate-specific channel activity	204	5	18.27	0.99996
GO:0005216	ion channel activity	191	4	17.1	0.99998
GO:0030246	carbohydrate binding	152	2	13.61	0.99999
GO:0005261	cation channel activity	149	1	13.34	1.00000
GO:0004930	G-protein coupled receptor activity	194	1	17.37	1.00000
GO:0004871	signal transducer activity	618	19	55.34	1.00000
GO:0060089	molecular transducer activity	618	19	55.34	1.00000
GO:0004872	receptor activity	489	12	43.79	1.00000
GO:0004888	transmembrane receptor activity	375	4	33.58	1.00000
GO:0003674	molecular_function	13344	1195	1195	1.00000
GO:0000006	high affinity zinc uptake transmembrane ...	1	0	0.09	1.00000
GO:0000026	alpha-1,2-mannosyltransferase activity	6	0	0.54	1.00000
GO:0000035	acyl binding	1	0	0.09	1.00000
GO:0000036	acyl carrier activity	2	0	0.18	1.00000
GO:0000062	fatty-acyl-CoA binding	6	0	0.54	1.00000
GO:0000064	L-ornithine transmembrane transporter ac...	4	0	0.36	1.00000
GO:0000102	L-methionine secondary active transmembr...	1	0	0.09	1.00000
GO:0000104	succinate dehydrogenase activity	7	0	0.63	1.00000
GO:0000107	imidazoleglycerol-phosphate synthase act...	1	0	0.09	1.00000
GO:0000121	glycerol-1-phosphatase activity	1	0	0.09	1.00000
GO:0000146	microfilament motor activity	8	0	0.72	1.00000
GO:0000156	two-component response regulator activit...	3	0	0.27	1.00000
GO:0000170	sphingosine hydroxylase activity	2	0	0.18	1.00000
GO:0000171	ribonuclease MRP activity	9	0	0.81	1.00000
GO:0000179	rRNA (adenine-N6,N6-)-dimethyltransferas...	1	0	0.09	1.00000
GO:0000210	NAD+ diphosphatase activity	3	0	0.27	1.00000
GO:0000215	tRNA 2'-phosphotransferase activity	1	0	0.09	1.00000
GO:0000224	peptide-N4-(N-acetyl-beta-glucosaminyl)a...	3	0	0.27	1.00000
GO:0000227	oxaloacetate secondary active transmembr...	1	0	0.09	1.00000
GO:0000246	delta24(24-1) sterol reductase activity	1	0	0.09	1.00000
GO:0000249	C-22 sterol desaturase activity	1	0	0.09	1.00000
GO:0000252	C-3 sterol dehydrogenase (C-4 sterol dec...	1	0	0.09	1.00000
GO:0000253	3-keto sterol reductase activity	1	0	0.09	1.00000
GO:0000257	nitrilase activity	2	0	0.18	1.00000
GO:0000268	peroxisome targeting sequence binding	4	0	0.36	1.00000
GO:0000277	[cytochrome c]-lysine N-methyltransferas...	1	0	0.09	1.00000
GO:0000285	1-phosphatidylinositol-3-phosphate 5-kin...	2	0	0.18	1.00000
GO:0000293	ferric-chelate reductase activity	9	0	0.81	1.00000
GO:0000295	adenine nucleotide transmembrane transpo...	3	0	0.27	1.00000
GO:0000297	spermine transmembrane transporter activ...	3	0	0.27	1.00000
GO:0000298	endopolyphosphatase activity	1	0	0.09	1.00000
GO:0000309	nicotinamide-nucleotide adenylyltransfer...	2	0	0.18	1.00000
GO:0000310	xanthine phosphoribosyltransferase activ...	1	0	0.09	1.00000
GO:0000318	protein-methionine-R-oxide reductase act...	3	0	0.27	1.00000
GO:0000319	sulfite transmembrane transporter activi...	1	0	0.09	1.00000
GO:0000334	3-hydroxyanthranilate 3,4-dioxygenase ac...	1	0	0.09	1.00000
GO:0000339	RNA cap binding	8	0	0.72	1.00000
GO:0000340	RNA 7-methylguanosine cap binding	5	0	0.45	1.00000
GO:0000384	first spliceosomal transesterification a...	3	0	0.27	1.00000
GO:0000386	second spliceosomal transesterification ...	7	0	0.63	1.00000
GO:0000400	four-way junction DNA binding	8	0	0.72	1.00000
GO:0000404	loop DNA binding	5	0	0.45	1.00000
GO:0000406	double-strand/single-strand DNA junction...	2	0	0.18	1.00000
GO:0000700	mismatch base pair DNA N-glycosylase act...	2	0	0.18	1.00000
GO:0000701	purine-specific mismatch base pair DNA N...	2	0	0.18	1.00000
GO:0000702	oxidized base lesion DNA N-glycosylase a...	3	0	0.27	1.00000
GO:0000703	oxidized pyrimidine base lesion DNA N-gl...	1	0	0.09	1.00000
GO:0000772	mating pheromone activity	1	0	0.09	1.00000
GO:0000773	phosphatidyl-N-methylethanolamine N-meth...	1	0	0.09	1.00000
GO:0000823	inositol trisphosphate 6-kinase activity	2	0	0.18	1.00000
GO:0000824	inositol tetrakisphosphate 3-kinase acti...	2	0	0.18	1.00000
GO:0000825	inositol tetrakisphosphate 6-kinase acti...	1	0	0.09	1.00000
GO:0000826	inositol pyrophosphate synthase activity	5	0	0.45	1.00000
GO:0000827	inositol 1,3,4,5,6-pentakisphosphate kin...	3	0	0.27	1.00000
GO:0000828	inositol hexakisphosphate kinase activit...	4	0	0.36	1.00000
GO:0000829	inositol heptakisphosphate kinase activi...	2	0	0.18	1.00000
GO:0000831	inositol hexakisphosphate 6-kinase activ...	1	0	0.09	1.00000
GO:0000832	inositol hexakisphosphate 5-kinase activ...	1	0	0.09	1.00000
GO:0000906	6,7-dimethyl-8-ribityllumazine synthase ...	1	0	0.09	1.00000
GO:0000907	sulfonate dioxygenase activity	1	0	0.09	1.00000
GO:0000980	RNA polymerase II enhancer sequence-spec...	4	0	0.36	1.00000
GO:0000993	RNA polymerase II core binding	4	0	0.36	1.00000
GO:0001010	sequence-specific DNA binding transcript...	1	0	0.09	1.00000
GO:0001011	sequence-specific DNA binding RNA polyme...	1	0	0.09	1.00000
GO:0001018	mitochondrial RNA polymerase regulatory ...	1	0	0.09	1.00000
GO:0001044	mitochondrial RNA polymerase regulatory ...	1	0	0.09	1.00000
GO:0001076	RNA polymerase II transcription factor b...	1	0	0.09	1.00000
GO:0001078	RNA polymerase II core promoter proximal...	1	0	0.09	1.00000
GO:0001083	RNA polymerase II basal transcription fa...	1	0	0.09	1.00000
GO:0001085	RNA polymerase II transcription factor b...	9	0	0.81	1.00000
GO:0001087	TFIIB-class binding transcription factor...	1	0	0.09	1.00000
GO:0001091	RNA polymerase II basal transcription fa...	1	0	0.09	1.00000
GO:0001093	TFIIB-class transcription factor binding	1	0	0.09	1.00000
GO:0001098	basal transcription machinery binding	5	0	0.45	1.00000
GO:0001099	basal RNA polymerase II transcription ma...	5	0	0.45	1.00000
GO:0001102	RNA polymerase II activating transcripti...	2	0	0.18	1.00000
GO:0001134	transcription factor recruiting transcri...	1	0	0.09	1.00000
GO:0001158	enhancer sequence-specific DNA binding	4	0	0.36	1.00000
GO:0001406	glycerophosphodiester transmembrane tran...	1	0	0.09	1.00000
GO:0001515	opioid peptide activity	2	0	0.18	1.00000
GO:0001565	phorbol ester receptor activity	1	0	0.09	1.00000
GO:0001588	dopamine receptor activity, coupled via ...	3	0	0.27	1.00000
GO:0001589	dopamine D5 receptor activity	1	0	0.09	1.00000
GO:0001590	dopamine D1 receptor activity	2	0	0.18	1.00000
GO:0001591	dopamine receptor activity, coupled via ...	3	0	0.27	1.00000
GO:0001592	dopamine D3 receptor activity	1	0	0.09	1.00000
GO:0001593	dopamine D4 receptor activity	1	0	0.09	1.00000
GO:0001594	trace-amine receptor activity	1	0	0.09	1.00000
GO:0001595	angiotensin receptor activity	4	0	0.36	1.00000
GO:0001596	angiotensin type I receptor activity	1	0	0.09	1.00000
GO:0001600	endothelin-B receptor activity	1	0	0.09	1.00000
GO:0001601	peptide YY receptor activity	5	0	0.45	1.00000
GO:0001602	pancreatic polypeptide receptor activity	3	0	0.27	1.00000
GO:0001607	neuromedin U receptor activity	2	0	0.18	1.00000
GO:0001608	nucleotide receptor activity, G-protein ...	3	0	0.27	1.00000
GO:0001609	adenosine receptor activity, G-protein c...	3	0	0.27	1.00000
GO:0001614	purinergic nucleotide receptor activity	5	0	0.45	1.00000
GO:0001616	growth hormone secretagogue receptor act...	1	0	0.09	1.00000
GO:0001619	lysosphingolipid and lysophosphatidic ac...	7	0	0.63	1.00000
GO:0001621	ADP receptor activity	1	0	0.09	1.00000
GO:0001631	cysteinyl leukotriene receptor activity	1	0	0.09	1.00000
GO:0001632	leukotriene B4 receptor activity	2	0	0.18	1.00000
GO:0001635	calcitonin gene-related polypeptide rece...	2	0	0.18	1.00000
GO:0001640	adenylate cyclase inhibiting metabotropi...	5	0	0.45	1.00000
GO:0001641	group II metabotropic glutamate receptor...	2	0	0.18	1.00000
GO:0001642	group III metabotropic glutamate recepto...	2	0	0.18	1.00000
GO:0001665	alpha-N-acetylgalactosaminide alpha-2,6-...	2	0	0.18	1.00000
GO:0001670	dopamine D2 receptor activity	1	0	0.09	1.00000
GO:0001716	L-amino-acid oxidase activity	2	0	0.18	1.00000
GO:0001729	ceramide kinase activity	2	0	0.18	1.00000
GO:0001730	2'-5'-oligoadenylate synthetase activity	4	0	0.36	1.00000
GO:0001733	galactosylceramide sulfotransferase acti...	1	0	0.09	1.00000
GO:0001734	mRNA (N6-adenosine)-methyltransferase ac...	1	0	0.09	1.00000
GO:0001758	retinal dehydrogenase activity	3	0	0.27	1.00000
GO:0001760	aminocarboxymuconate-semialdehyde decarb...	1	0	0.09	1.00000
GO:0001761	beta-alanine transmembrane transporter a...	1	0	0.09	1.00000
GO:0001784	phosphotyrosine binding	10	0	0.9	1.00000
GO:0001785	prostaglandin J receptor activity	2	0	0.18	1.00000
GO:0001791	IgM binding	1	0	0.09	1.00000
GO:0001846	opsonin binding	4	0	0.36	1.00000
GO:0001848	complement binding	4	0	0.36	1.00000
GO:0001849	complement component C1q binding	1	0	0.09	1.00000
GO:0001851	complement component C3b binding	1	0	0.09	1.00000
GO:0001872	1,3-beta-D-glucan binding	3	0	0.27	1.00000
GO:0001873	polysaccharide receptor activity	1	0	0.09	1.00000
GO:0001874	1,3-beta-D-glucan receptor activity	1	0	0.09	1.00000
GO:0001875	lipopolysaccharide receptor activity	4	0	0.36	1.00000
GO:0001888	glucuronyl-galactosyl-proteoglycan 4-alp...	1	0	0.09	1.00000
GO:0001918	farnesylated protein binding	1	0	0.09	1.00000
GO:0001972	retinoic acid binding	16	0	1.43	1.00000
GO:0002046	opsin binding	2	0	0.18	1.00000
GO:0002094	polyprenyltransferase activity	1	0	0.09	1.00000
GO:0002113	interleukin-33 binding	1	0	0.09	1.00000
GO:0002114	interleukin-33 receptor activity	1	0	0.09	1.00000
GO:0002153	steroid receptor RNA activator RNA bindi...	1	0	0.09	1.00000
GO:0002162	dystroglycan binding	3	0	0.27	1.00000
GO:0002166	beta-dystroglycan binding	2	0	0.18	1.00000
GO:0003680	AT DNA binding	5	0	0.45	1.00000
GO:0003681	bent DNA binding	3	0	0.27	1.00000
GO:0003692	left-handed Z-DNA binding	1	0	0.09	1.00000
GO:0003706	ligand-regulated transcription factor ac...	6	0	0.54	1.00000
GO:0003707	steroid hormone receptor activity	11	0	0.99	1.00000
GO:0003708	retinoic acid receptor activity	4	0	0.36	1.00000
GO:0003715	transcription termination factor activit...	5	0	0.45	1.00000
GO:0003716	RNA polymerase I transcription terminati...	2	0	0.18	1.00000
GO:0003717	RNA polymerase II transcription terminat...	1	0	0.09	1.00000
GO:0003726	double-stranded RNA adenosine deaminase ...	2	0	0.18	1.00000
GO:0003785	actin monomer binding	13	0	1.16	1.00000
GO:0003796	lysozyme activity	2	0	0.18	1.00000
GO:0003826	alpha-ketoacid dehydrogenase activity	2	0	0.18	1.00000
GO:0003827	alpha-1,3-mannosylglycoprotein 2-beta-N-...	1	0	0.09	1.00000
GO:0003828	alpha-N-acetylneuraminate alpha-2,8-sial...	4	0	0.36	1.00000
GO:0003831	beta-N-acetylglucosaminylglycopeptide be...	2	0	0.18	1.00000
GO:0003832	beta-alanyl-dopamine hydrolase activity	1	0	0.09	1.00000
GO:0003833	beta-alanyl-dopamine synthase activity	1	0	0.09	1.00000
GO:0003834	beta-carotene 15,15'-monooxygenase activ...	2	0	0.18	1.00000
GO:0003835	beta-galactoside alpha-2,6-sialyltransfe...	2	0	0.18	1.00000
GO:0003836	beta-galactoside alpha-2,3-sialyltransfe...	4	0	0.36	1.00000
GO:0003837	beta-ureidopropionase activity	1	0	0.09	1.00000
GO:0003839	gamma-glutamylcyclotransferase activity	2	0	0.18	1.00000
GO:0003842	1-pyrroline-5-carboxylate dehydrogenase ...	2	0	0.18	1.00000
GO:0003843	1,3-beta-D-glucan synthase activity	3	0	0.27	1.00000
GO:0003844	1,4-alpha-glucan branching enzyme activi...	1	0	0.09	1.00000
GO:0003845	11-beta-hydroxysteroid dehydrogenase act...	1	0	0.09	1.00000
GO:0003847	1-alkyl-2-acetylglycerophosphocholine es...	2	0	0.18	1.00000
GO:0003849	3-deoxy-7-phosphoheptulonate synthase ac...	3	0	0.27	1.00000
GO:0003852	2-isopropylmalate synthase activity	3	0	0.27	1.00000
GO:0003854	3-beta-hydroxy-delta5-steroid dehydrogen...	1	0	0.09	1.00000
GO:0003858	3-hydroxybutyrate dehydrogenase activity	3	0	0.27	1.00000
GO:0003860	3-hydroxyisobutyryl-CoA hydrolase activi...	1	0	0.09	1.00000
GO:0003861	3-isopropylmalate dehydratase activity	1	0	0.09	1.00000
GO:0003862	3-isopropylmalate dehydrogenase activity	1	0	0.09	1.00000
GO:0003865	3-oxo-5-alpha-steroid 4-dehydrogenase ac...	3	0	0.27	1.00000
GO:0003868	4-hydroxyphenylpyruvate dioxygenase acti...	1	0	0.09	1.00000
GO:0003869	4-nitrophenylphosphatase activity	3	0	0.27	1.00000
GO:0003874	6-pyruvoyltetrahydropterin synthase acti...	1	0	0.09	1.00000
GO:0003875	ADP-ribosylarginine hydrolase activity	1	0	0.09	1.00000
GO:0003878	ATP citrate synthase activity	2	0	0.18	1.00000
GO:0003879	ATP phosphoribosyltransferase activity	2	0	0.18	1.00000
GO:0003881	CDP-diacylglycerol-inositol 3-phosphatid...	1	0	0.09	1.00000
GO:0003882	CDP-diacylglycerol-serine O-phosphatidyl...	2	0	0.18	1.00000
GO:0003883	CTP synthase activity	2	0	0.18	1.00000
GO:0003885	D-arabinono-1,4-lactone oxidase activity	1	0	0.09	1.00000
GO:0003886	DNA (cytosine-5-)-methyltransferase acti...	5	0	0.45	1.00000
GO:0003908	methylated-DNA-[protein]-cysteine S-meth...	2	0	0.18	1.00000
GO:0003909	DNA ligase activity	3	0	0.27	1.00000
GO:0003910	DNA ligase (ATP) activity	2	0	0.18	1.00000
GO:0003912	DNA nucleotidylexotransferase activity	1	0	0.09	1.00000
GO:0003914	DNA (6-4) photolyase activity	1	0	0.09	1.00000
GO:0003916	DNA topoisomerase activity	7	0	0.63	1.00000
GO:0003917	DNA topoisomerase type I activity	1	0	0.09	1.00000
GO:0003918	DNA topoisomerase (ATP-hydrolyzing) acti...	2	0	0.18	1.00000
GO:0003919	FMN adenylyltransferase activity	3	0	0.27	1.00000
GO:0003923	GPI-anchor transamidase activity	5	0	0.45	1.00000
GO:0003933	GTP cyclohydrolase activity	2	0	0.18	1.00000
GO:0003934	GTP cyclohydrolase I activity	1	0	0.09	1.00000
GO:0003935	GTP cyclohydrolase II activity	1	0	0.09	1.00000
GO:0003942	N-acetyl-gamma-glutamyl-phosphate reduct...	1	0	0.09	1.00000
GO:0003945	N-acetyllactosamine synthase activity	1	0	0.09	1.00000
GO:0003948	N4-(beta-N-acetylglucosaminyl)-L-asparag...	1	0	0.09	1.00000
GO:0003949	1-(5-phosphoribosyl)-5-[(5-phosphoribosy...	1	0	0.09	1.00000
GO:0003950	NAD+ ADP-ribosyltransferase activity	7	0	0.63	1.00000
GO:0003952	NAD+ synthase (glutamine-hydrolyzing) ac...	1	0	0.09	1.00000
GO:0003953	NAD+ nucleosidase activity	1	0	0.09	1.00000
GO:0003955	NAD(P)H dehydrogenase (quinone) activity	3	0	0.27	1.00000
GO:0003956	NAD(P)+-protein-arginine ADP-ribosyltran...	4	0	0.36	1.00000
GO:0003960	NADPH:quinone reductase activity	4	0	0.36	1.00000
GO:0003961	O-acetylhomoserine aminocarboxypropyltra...	1	0	0.09	1.00000
GO:0003973	(S)-2-hydroxy-acid oxidase activity	2	0	0.18	1.00000
GO:0003975	UDP-N-acetylglucosamine-dolichyl-phospha...	1	0	0.09	1.00000
GO:0003977	UDP-N-acetylglucosamine diphosphorylase ...	1	0	0.09	1.00000
GO:0003980	UDP-glucose:glycoprotein glucosyltransfe...	2	0	0.18	1.00000
GO:0003984	acetolactate synthase activity	2	0	0.18	1.00000
GO:0003986	acetyl-CoA hydrolase activity	3	0	0.27	1.00000
GO:0003989	acetyl-CoA carboxylase activity	4	0	0.36	1.00000
GO:0003990	acetylcholinesterase activity	3	0	0.27	1.00000
GO:0003991	acetylglutamate kinase activity	2	0	0.18	1.00000
GO:0003994	aconitate hydratase activity	4	0	0.36	1.00000
GO:0003996	acyl-CoA ligase activity	1	0	0.09	1.00000
GO:0003997	acyl-CoA oxidase activity	4	0	0.36	1.00000
GO:0004008	copper-exporting ATPase activity	2	0	0.18	1.00000
GO:0004013	adenosylhomocysteinase activity	1	0	0.09	1.00000
GO:0004014	adenosylmethionine decarboxylase activit...	2	0	0.18	1.00000
GO:0004015	adenosylmethionine-8-amino-7-oxononanoat...	2	0	0.18	1.00000
GO:0004016	adenylate cyclase activity	8	0	0.72	1.00000
GO:0004024	alcohol dehydrogenase activity, zinc-dep...	4	0	0.36	1.00000
GO:0004026	alcohol O-acetyltransferase activity	1	0	0.09	1.00000
GO:0004027	alcohol sulfotransferase activity	1	0	0.09	1.00000
GO:0004031	aldehyde oxidase activity	4	0	0.36	1.00000
GO:0004035	alkaline phosphatase activity	6	0	0.54	1.00000
GO:0004038	allantoinase activity	1	0	0.09	1.00000
GO:0004039	allophanate hydrolase activity	1	0	0.09	1.00000
GO:0004042	acetyl-CoA:L-glutamate N-acetyltransfera...	3	0	0.27	1.00000
GO:0004043	L-aminoadipate-semialdehyde dehydrogenas...	1	0	0.09	1.00000
GO:0004045	aminoacyl-tRNA hydrolase activity	3	0	0.27	1.00000
GO:0004051	arachidonate 5-lipoxygenase activity	1	0	0.09	1.00000
GO:0004052	arachidonate 12-lipoxygenase activity	2	0	0.18	1.00000
GO:0004055	argininosuccinate synthase activity	1	0	0.09	1.00000
GO:0004056	argininosuccinate lyase activity	1	0	0.09	1.00000
GO:0004057	arginyltransferase activity	2	0	0.18	1.00000
GO:0004058	aromatic-L-amino-acid decarboxylase acti...	2	0	0.18	1.00000
GO:0004059	aralkylamine N-acetyltransferase activit...	3	0	0.27	1.00000
GO:0004060	arylamine N-acetyltransferase activity	4	0	0.36	1.00000
GO:0004062	aryl sulfotransferase activity	2	0	0.18	1.00000
GO:0004063	aryldialkylphosphatase activity	1	0	0.09	1.00000
GO:0004065	arylsulfatase activity	4	0	0.36	1.00000
GO:0004066	asparagine synthase (glutamine-hydrolyzi...	2	0	0.18	1.00000
GO:0004067	asparaginase activity	5	0	0.45	1.00000
GO:0004068	aspartate 1-decarboxylase activity	1	0	0.09	1.00000
GO:0004069	L-aspartate:2-oxoglutarate aminotransfer...	5	0	0.45	1.00000
GO:0004072	aspartate kinase activity	2	0	0.18	1.00000
GO:0004073	aspartate-semialdehyde dehydrogenase act...	1	0	0.09	1.00000
GO:0004074	biliverdin reductase activity	2	0	0.18	1.00000
GO:0004075	biotin carboxylase activity	2	0	0.18	1.00000
GO:0004077	biotin-[acetyl-CoA-carboxylase] ligase a...	1	0	0.09	1.00000
GO:0004080	biotin-[propionyl-CoA-carboxylase (ATP-h...	1	0	0.09	1.00000
GO:0004081	bis(5'-nucleosyl)-tetraphosphatase (asym...	2	0	0.18	1.00000
GO:0004087	carbamoyl-phosphate synthase (ammonia) a...	1	0	0.09	1.00000
GO:0004092	carnitine O-acetyltransferase activity	2	0	0.18	1.00000
GO:0004095	carnitine O-palmitoyltransferase activit...	1	0	0.09	1.00000
GO:0004099	chitin deacetylase activity	3	0	0.27	1.00000
GO:0004100	chitin synthase activity	3	0	0.27	1.00000
GO:0004102	choline O-acetyltransferase activity	1	0	0.09	1.00000
GO:0004103	choline kinase activity	3	0	0.27	1.00000
GO:0004104	cholinesterase activity	4	0	0.36	1.00000
GO:0004105	choline-phosphate cytidylyltransferase a...	4	0	0.36	1.00000
GO:0004109	coproporphyrinogen oxidase activity	1	0	0.09	1.00000
GO:0004111	creatine kinase activity	1	0	0.09	1.00000
GO:0004114	3',5'-cyclic-nucleotide phosphodiesteras...	22	0	1.97	1.00000
GO:0004115	3',5'-cyclic-AMP phosphodiesterase activ...	13	0	1.16	1.00000
GO:0004121	cystathionine beta-lyase activity	2	0	0.18	1.00000
GO:0004122	cystathionine beta-synthase activity	1	0	0.09	1.00000
GO:0004124	cysteine synthase activity	8	0	0.72	1.00000
GO:0004127	cytidylate kinase activity	4	0	0.36	1.00000
GO:0004128	cytochrome-b5 reductase activity	4	0	0.36	1.00000
GO:0004130	cytochrome-c peroxidase activity	1	0	0.09	1.00000
GO:0004131	cytosine deaminase activity	1	0	0.09	1.00000
GO:0004133	glycogen debranching enzyme activity	5	0	0.45	1.00000
GO:0004134	4-alpha-glucanotransferase activity	2	0	0.18	1.00000
GO:0004135	amylo-alpha-1,6-glucosidase activity	1	0	0.09	1.00000
GO:0004138	deoxyguanosine kinase activity	1	0	0.09	1.00000
GO:0004139	deoxyribose-phosphate aldolase activity	1	0	0.09	1.00000
GO:0004140	dephospho-CoA kinase activity	2	0	0.18	1.00000
GO:0004141	dethiobiotin synthase activity	1	0	0.09	1.00000
GO:0004142	diacylglycerol cholinephosphotransferase...	4	0	0.36	1.00000
GO:0004143	diacylglycerol kinase activity	11	0	0.99	1.00000
GO:0004145	diamine N-acetyltransferase activity	1	0	0.09	1.00000
GO:0004152	dihydroorotate dehydrogenase activity	2	0	0.18	1.00000
GO:0004153	dihydropterin deaminase activity	1	0	0.09	1.00000
GO:0004157	dihydropyrimidinase activity	1	0	0.09	1.00000
GO:0004158	dihydroorotate oxidase activity	1	0	0.09	1.00000
GO:0004160	dihydroxy-acid dehydratase activity	1	0	0.09	1.00000
GO:0004164	diphthine synthase activity	1	0	0.09	1.00000
GO:0004165	dodecenoyl-CoA delta-isomerase activity	5	0	0.45	1.00000
GO:0004168	dolichol kinase activity	2	0	0.18	1.00000
GO:0004169	dolichyl-phosphate-mannose-protein manno...	4	0	0.36	1.00000
GO:0004170	dUTP diphosphatase activity	1	0	0.09	1.00000
GO:0004174	electron-transferring-flavoprotein dehyd...	2	0	0.18	1.00000
GO:0004181	metallocarboxypeptidase activity	7	0	0.63	1.00000
GO:0004185	serine-type carboxypeptidase activity	2	0	0.18	1.00000
GO:0004298	threonine-type endopeptidase activity	2	0	0.18	1.00000
GO:0004304	estrone sulfotransferase activity	1	0	0.09	1.00000
GO:0004306	ethanolamine-phosphate cytidylyltransfer...	2	0	0.18	1.00000
GO:0004307	ethanolaminephosphotransferase activity	1	0	0.09	1.00000
GO:0004309	exopolyphosphatase activity	2	0	0.18	1.00000
GO:0004310	farnesyl-diphosphate farnesyltransferase...	1	0	0.09	1.00000
GO:0004322	ferroxidase activity	5	0	0.45	1.00000
GO:0004324	ferredoxin-NADP+ reductase activity	1	0	0.09	1.00000
GO:0004325	ferrochelatase activity	4	0	0.36	1.00000
GO:0004326	tetrahydrofolylpolyglutamate synthase ac...	2	0	0.18	1.00000
GO:0004331	fructose-2,6-bisphosphate 2-phosphatase ...	2	0	0.18	1.00000
GO:0004332	fructose-bisphosphate aldolase activity	3	0	0.27	1.00000
GO:0004333	fumarate hydratase activity	1	0	0.09	1.00000
GO:0004334	fumarylacetoacetase activity	1	0	0.09	1.00000
GO:0004335	galactokinase activity	3	0	0.27	1.00000
GO:0004336	galactosylceramidase activity	1	0	0.09	1.00000
GO:0004338	glucan exo-1,3-beta-glucosidase activity	2	0	0.18	1.00000
GO:0004339	glucan 1,4-alpha-glucosidase activity	1	0	0.09	1.00000
GO:0004340	glucokinase activity	6	0	0.54	1.00000
GO:0004341	gluconolactonase activity	1	0	0.09	1.00000
GO:0004342	glucosamine-6-phosphate deaminase activi...	1	0	0.09	1.00000
GO:0004343	glucosamine 6-phosphate N-acetyltransfer...	1	0	0.09	1.00000
GO:0004345	glucose-6-phosphate dehydrogenase activi...	5	0	0.45	1.00000
GO:0004346	glucose-6-phosphatase activity	3	0	0.27	1.00000
GO:0004350	glutamate-5-semialdehyde dehydrogenase a...	1	0	0.09	1.00000
GO:0004351	glutamate decarboxylase activity	3	0	0.27	1.00000
GO:0004352	glutamate dehydrogenase activity	3	0	0.27	1.00000
GO:0004353	glutamate dehydrogenase [NAD(P)+] activi...	3	0	0.27	1.00000
GO:0004354	glutamate dehydrogenase (NADP+) activity	1	0	0.09	1.00000
GO:0004358	glutamate N-acetyltransferase activity	1	0	0.09	1.00000
GO:0004360	glutamine-fructose-6-phosphate transamin...	1	0	0.09	1.00000
GO:0004362	glutathione-disulfide reductase activity	5	0	0.45	1.00000
GO:0004363	glutathione synthase activity	1	0	0.09	1.00000
GO:0004373	glycogen (starch) synthase activity	3	0	0.27	1.00000
GO:0004378	glycolipid 3-alpha-mannosyltransferase a...	1	0	0.09	1.00000
GO:0004379	glycylpeptide N-tetradecanoyltransferase...	2	0	0.18	1.00000
GO:0004380	glycoprotein-fucosylgalactoside alpha-N-...	1	0	0.09	1.00000
GO:0004381	fucosylgalactoside 3-alpha-galactosyltra...	1	0	0.09	1.00000
GO:0004382	guanosine-diphosphatase activity	1	0	0.09	1.00000
GO:0004383	guanylate cyclase activity	10	0	0.9	1.00000
GO:0004392	heme oxygenase (decyclizing) activity	8	0	0.72	1.00000
GO:0004394	heparan sulfate 2-O-sulfotransferase act...	1	0	0.09	1.00000
GO:0004395	hexaprenyldihydroxybenzoate methyltransf...	1	0	0.09	1.00000
GO:0004396	hexokinase activity	7	0	0.63	1.00000
GO:0004397	histidine ammonia-lyase activity	1	0	0.09	1.00000
GO:0004398	histidine decarboxylase activity	1	0	0.09	1.00000
GO:0004400	histidinol-phosphate transaminase activi...	1	0	0.09	1.00000
GO:0004401	histidinol-phosphatase activity	2	0	0.18	1.00000
GO:0004407	histone deacetylase activity	34	0	3.04	1.00000
GO:0004408	holocytochrome-c synthase activity	2	0	0.18	1.00000
GO:0004409	homoaconitate hydratase activity	1	0	0.09	1.00000
GO:0004410	homocitrate synthase activity	2	0	0.18	1.00000
GO:0004414	homoserine O-acetyltransferase activity	1	0	0.09	1.00000
GO:0004415	hyalurononglucosaminidase activity	2	0	0.18	1.00000
GO:0004417	hydroxyethylthiazole kinase activity	1	0	0.09	1.00000
GO:0004420	hydroxymethylglutaryl-CoA reductase (NAD...	1	0	0.09	1.00000
GO:0004421	hydroxymethylglutaryl-CoA synthase activ...	3	0	0.27	1.00000
GO:0004422	hypoxanthine phosphoribosyltransferase a...	4	0	0.36	1.00000
GO:0004423	iduronate-2-sulfatase activity	1	0	0.09	1.00000
GO:0004424	imidazoleglycerol-phosphate dehydratase ...	1	0	0.09	1.00000
GO:0004427	inorganic diphosphatase activity	6	0	0.54	1.00000
GO:0004430	1-phosphatidylinositol 4-kinase activity	5	0	0.45	1.00000
GO:0004441	inositol-1,4-bisphosphate 1-phosphatase ...	2	0	0.18	1.00000
GO:0004445	inositol-polyphosphate 5-phosphatase act...	4	0	0.36	1.00000
GO:0004447	iodide peroxidase activity	1	0	0.09	1.00000
GO:0004448	isocitrate dehydrogenase activity	5	0	0.45	1.00000
GO:0004449	isocitrate dehydrogenase (NAD+) activity	3	0	0.27	1.00000
GO:0004450	isocitrate dehydrogenase (NADP+) activit...	2	0	0.18	1.00000
GO:0004451	isocitrate lyase activity	1	0	0.09	1.00000
GO:0004452	isopentenyl-diphosphate delta-isomerase ...	1	0	0.09	1.00000
GO:0004453	juvenile-hormone esterase activity	1	0	0.09	1.00000
GO:0004459	L-lactate dehydrogenase activity	2	0	0.18	1.00000
GO:0004460	L-lactate dehydrogenase (cytochrome) act...	1	0	0.09	1.00000
GO:0004461	lactose synthase activity	1	0	0.09	1.00000
GO:0004464	leukotriene-C4 synthase activity	2	0	0.18	1.00000
GO:0004465	lipoprotein lipase activity	2	0	0.18	1.00000
GO:0004466	long-chain-acyl-CoA dehydrogenase activi...	1	0	0.09	1.00000
GO:0004474	malate synthase activity	1	0	0.09	1.00000
GO:0004476	mannose-6-phosphate isomerase activity	1	0	0.09	1.00000
GO:0004482	mRNA (guanine-N7-)-methyltransferase act...	1	0	0.09	1.00000
GO:0004483	mRNA (nucleoside-2'-O-)-methyltransferas...	1	0	0.09	1.00000
GO:0004484	mRNA guanylyltransferase activity	1	0	0.09	1.00000
GO:0004485	methylcrotonoyl-CoA carboxylase activity	2	0	0.18	1.00000
GO:0004487	methylenetetrahydrofolate dehydrogenase ...	2	0	0.18	1.00000
GO:0004493	methylmalonyl-CoA epimerase activity	1	0	0.09	1.00000
GO:0004494	methylmalonyl-CoA mutase activity	1	0	0.09	1.00000
GO:0004496	mevalonate kinase activity	1	0	0.09	1.00000
GO:0004498	calcidiol 1-monooxygenase activity	1	0	0.09	1.00000
GO:0004499	flavin-containing monooxygenase activity	2	0	0.18	1.00000
GO:0004501	ecdysone 20-monooxygenase activity	1	0	0.09	1.00000
GO:0004502	kynurenine 3-monooxygenase activity	1	0	0.09	1.00000
GO:0004503	monophenol monooxygenase activity	1	0	0.09	1.00000
GO:0004505	phenylalanine 4-monooxygenase activity	4	0	0.36	1.00000
GO:0004507	steroid 11-beta-monooxygenase activity	2	0	0.18	1.00000
GO:0004508	steroid 17-alpha-monooxygenase activity	1	0	0.09	1.00000
GO:0004510	tryptophan 5-monooxygenase activity	2	0	0.18	1.00000
GO:0004511	tyrosine 3-monooxygenase activity	1	0	0.09	1.00000
GO:0004512	inositol-3-phosphate synthase activity	1	0	0.09	1.00000
GO:0004514	nicotinate-nucleotide diphosphorylase (c...	1	0	0.09	1.00000
GO:0004515	nicotinate-nucleotide adenylyltransferas...	3	0	0.27	1.00000
GO:0004517	nitric-oxide synthase activity	4	0	0.36	1.00000
GO:0004522	pancreatic ribonuclease activity	1	0	0.09	1.00000
GO:0004525	ribonuclease III activity	4	0	0.36	1.00000
GO:0004531	deoxyribonuclease II activity	1	0	0.09	1.00000
GO:0004535	poly(A)-specific ribonuclease activity	3	0	0.27	1.00000
GO:0004552	octanol dehydrogenase activity	1	0	0.09	1.00000
GO:0004557	alpha-galactosidase activity	1	0	0.09	1.00000
GO:0004560	alpha-L-fucosidase activity	2	0	0.18	1.00000
GO:0004563	beta-N-acetylhexosaminidase activity	7	0	0.63	1.00000
GO:0004564	beta-fructofuranosidase activity	6	0	0.54	1.00000
GO:0004566	beta-glucuronidase activity	1	0	0.09	1.00000
GO:0004567	beta-mannosidase activity	2	0	0.18	1.00000
GO:0004568	chitinase activity	9	0	0.81	1.00000
GO:0004569	glycoprotein endo-alpha-1,2-mannosidase ...	1	0	0.09	1.00000
GO:0004571	mannosyl-oligosaccharide 1,2-alpha-manno...	5	0	0.45	1.00000
GO:0004573	mannosyl-oligosaccharide glucosidase act...	1	0	0.09	1.00000
GO:0004574	oligo-1,6-glucosidase activity	1	0	0.09	1.00000
GO:0004575	sucrose alpha-glucosidase activity	3	0	0.27	1.00000
GO:0004576	oligosaccharyl transferase activity	8	0	0.72	1.00000
GO:0004577	N-acetylglucosaminyldiphosphodolichol N-...	4	0	0.36	1.00000
GO:0004579	dolichyl-diphosphooligosaccharide-protei...	8	0	0.72	1.00000
GO:0004581	dolichyl-phosphate beta-glucosyltransfer...	1	0	0.09	1.00000
GO:0004582	dolichyl-phosphate beta-D-mannosyltransf...	4	0	0.36	1.00000
GO:0004583	dolichyl-phosphate-glucose-glycolipid al...	1	0	0.09	1.00000
GO:0004584	dolichyl-phosphate-mannose-glycolipid al...	3	0	0.27	1.00000
GO:0004585	ornithine carbamoyltransferase activity	1	0	0.09	1.00000
GO:0004586	ornithine decarboxylase activity	2	0	0.18	1.00000
GO:0004592	pantoate-beta-alanine ligase activity	1	0	0.09	1.00000
GO:0004594	pantothenate kinase activity	4	0	0.36	1.00000
GO:0004595	pantetheine-phosphate adenylyltransferas...	1	0	0.09	1.00000
GO:0004598	peptidylamidoglycolate lyase activity	1	0	0.09	1.00000
GO:0004603	phenylethanolamine N-methyltransferase a...	1	0	0.09	1.00000
GO:0004607	phosphatidylcholine-sterol O-acyltransfe...	2	0	0.18	1.00000
GO:0004608	phosphatidylethanolamine N-methyltransfe...	1	0	0.09	1.00000
GO:0004610	phosphoacetylglucosamine mutase activity	1	0	0.09	1.00000
GO:0004611	phosphoenolpyruvate carboxykinase activi...	4	0	0.36	1.00000
GO:0004612	phosphoenolpyruvate carboxykinase (ATP) ...	1	0	0.09	1.00000
GO:0004613	phosphoenolpyruvate carboxykinase (GTP) ...	1	0	0.09	1.00000
GO:0004615	phosphomannomutase activity	1	0	0.09	1.00000
GO:0004617	phosphoglycerate dehydrogenase activity	2	0	0.18	1.00000
GO:0004622	lysophospholipase activity	7	0	0.63	1.00000
GO:0004630	phospholipase D activity	8	0	0.72	1.00000
GO:0004631	phosphomevalonate kinase activity	2	0	0.18	1.00000
GO:0004632	phosphopantothenate--cysteine ligase act...	1	0	0.09	1.00000
GO:0004633	phosphopantothenoylcysteine decarboxylas...	2	0	0.18	1.00000
GO:0004634	phosphopyruvate hydratase activity	2	0	0.18	1.00000
GO:0004638	phosphoribosylaminoimidazole carboxylase...	1	0	0.09	1.00000
GO:0004639	phosphoribosylaminoimidazolesuccinocarbo...	1	0	0.09	1.00000
GO:0004640	phosphoribosylanthranilate isomerase act...	1	0	0.09	1.00000
GO:0004642	phosphoribosylformylglycinamidine syntha...	1	0	0.09	1.00000
GO:0004644	phosphoribosylglycinamide formyltransfer...	1	0	0.09	1.00000
GO:0004645	phosphorylase activity	4	0	0.36	1.00000
GO:0004648	O-phospho-L-serine:2-oxoglutarate aminot...	1	0	0.09	1.00000
GO:0004649	poly(ADP-ribose) glycohydrolase activity	2	0	0.18	1.00000
GO:0004650	polygalacturonase activity	2	0	0.18	1.00000
GO:0004651	polynucleotide 5'-phosphatase activity	2	0	0.18	1.00000
GO:0004653	polypeptide N-acetylgalactosaminyltransf...	11	0	0.99	1.00000
GO:0004655	porphobilinogen synthase activity	1	0	0.09	1.00000
GO:0004656	procollagen-proline 4-dioxygenase activi...	5	0	0.45	1.00000
GO:0004658	propionyl-CoA carboxylase activity	1	0	0.09	1.00000
GO:0004660	protein farnesyltransferase activity	3	0	0.27	1.00000
GO:0004661	protein geranylgeranyltransferase activi...	7	0	0.63	1.00000
GO:0004662	CAAX-protein geranylgeranyltransferase a...	3	0	0.27	1.00000
GO:0004663	Rab geranylgeranyltransferase activity	5	0	0.45	1.00000
GO:0004664	prephenate dehydratase activity	1	0	0.09	1.00000
GO:0004665	prephenate dehydrogenase (NADP+) activit...	1	0	0.09	1.00000
GO:0004666	prostaglandin-endoperoxide synthase acti...	2	0	0.18	1.00000
GO:0004667	prostaglandin-D synthase activity	3	0	0.27	1.00000
GO:0004671	protein C-terminal S-isoprenylcysteine c...	1	0	0.09	1.00000
GO:0004676	3-phosphoinositide-dependent protein kin...	1	0	0.09	1.00000
GO:0004677	DNA-dependent protein kinase activity	2	0	0.18	1.00000
GO:0004679	AMP-activated protein kinase activity	5	0	0.45	1.00000
GO:0004683	calmodulin-dependent protein kinase acti...	15	0	1.34	1.00000
GO:0004686	elongation factor-2 kinase activity	2	0	0.18	1.00000
GO:0004687	myosin light chain kinase activity	3	0	0.27	1.00000
GO:0004692	cGMP-dependent protein kinase activity	3	0	0.27	1.00000
GO:0004697	protein kinase C activity	6	0	0.54	1.00000
GO:0004698	calcium-dependent protein kinase C activ...	1	0	0.09	1.00000
GO:0004699	calcium-independent protein kinase C act...	1	0	0.09	1.00000
GO:0004703	G-protein coupled receptor kinase activi...	3	0	0.27	1.00000
GO:0004704	NF-kappaB-inducing kinase activity	3	0	0.27	1.00000
GO:0004705	JUN kinase activity	4	0	0.36	1.00000
GO:0004708	MAP kinase kinase activity	13	0	1.16	1.00000
GO:0004711	ribosomal protein S6 kinase activity	3	0	0.27	1.00000
GO:0004713	protein tyrosine kinase activity	68	0	6.09	1.00000
GO:0004714	transmembrane receptor protein tyrosine ...	26	0	2.33	1.00000
GO:0004715	non-membrane spanning protein tyrosine k...	5	0	0.45	1.00000
GO:0004716	receptor signaling protein tyrosine kina...	1	0	0.09	1.00000
GO:0004720	protein-lysine 6-oxidase activity	2	0	0.18	1.00000
GO:0004723	calcium-dependent protein serine/threoni...	3	0	0.27	1.00000
GO:0004728	receptor signaling protein tyrosine phos...	1	0	0.09	1.00000
GO:0004729	oxygen-dependent protoporphyrinogen oxid...	1	0	0.09	1.00000
GO:0004730	pseudouridylate synthase activity	1	0	0.09	1.00000
GO:0004731	purine-nucleoside phosphorylase activity	1	0	0.09	1.00000
GO:0004734	pyrimidodiazepine synthase activity	1	0	0.09	1.00000
GO:0004739	pyruvate dehydrogenase (acetyl-transferr...	2	0	0.18	1.00000
GO:0004740	pyruvate dehydrogenase (acetyl-transferr...	3	0	0.27	1.00000
GO:0004742	dihydrolipoyllysine-residue acetyltransf...	2	0	0.18	1.00000
GO:0004743	pyruvate kinase activity	4	0	0.36	1.00000
GO:0004744	retinal isomerase activity	2	0	0.18	1.00000
GO:0004749	ribose phosphate diphosphokinase activit...	4	0	0.36	1.00000
GO:0004750	ribulose-phosphate 3-epimerase activity	1	0	0.09	1.00000
GO:0004751	ribose-5-phosphate isomerase activity	1	0	0.09	1.00000
GO:0004755	saccharopine dehydrogenase (NADP+, L-glu...	1	0	0.09	1.00000
GO:0004756	selenide, water dikinase activity	1	0	0.09	1.00000
GO:0004757	sepiapterin reductase activity	1	0	0.09	1.00000
GO:0004758	serine C-palmitoyltransferase activity	6	0	0.54	1.00000
GO:0004760	serine-pyruvate transaminase activity	1	0	0.09	1.00000
GO:0004766	spermidine synthase activity	2	0	0.18	1.00000
GO:0004767	sphingomyelin phosphodiesterase activity	4	0	0.36	1.00000
GO:0004769	steroid delta-isomerase activity	1	0	0.09	1.00000
GO:0004771	sterol esterase activity	4	0	0.36	1.00000
GO:0004772	sterol O-acyltransferase activity	3	0	0.27	1.00000
GO:0004774	succinate-CoA ligase activity	2	0	0.18	1.00000
GO:0004775	succinate-CoA ligase (ADP-forming) activ...	2	0	0.18	1.00000
GO:0004777	succinate-semialdehyde dehydrogenase act...	1	0	0.09	1.00000
GO:0004780	sulfate adenylyltransferase (ADP) activi...	1	0	0.09	1.00000
GO:0004788	thiamine diphosphokinase activity	2	0	0.18	1.00000
GO:0004789	thiamine-phosphate diphosphorylase activ...	2	0	0.18	1.00000
GO:0004791	thioredoxin-disulfide reductase activity	7	0	0.63	1.00000
GO:0004796	thromboxane-A synthase activity	1	0	0.09	1.00000
GO:0004798	thymidylate kinase activity	1	0	0.09	1.00000
GO:0004800	thyroxine 5'-deiodinase activity	3	0	0.27	1.00000
GO:0004801	sedoheptulose-7-phosphate:D-glyceraldehy...	1	0	0.09	1.00000
GO:0004802	transketolase activity	2	0	0.18	1.00000
GO:0004806	triglyceride lipase activity	17	0	1.52	1.00000
GO:0004807	triose-phosphate isomerase activity	2	0	0.18	1.00000
GO:0004810	tRNA adenylyltransferase activity	2	0	0.18	1.00000
GO:0004813	alanine-tRNA ligase activity	1	0	0.09	1.00000
GO:0004815	aspartate-tRNA ligase activity	2	0	0.18	1.00000
GO:0004816	asparagine-tRNA ligase activity	2	0	0.18	1.00000
GO:0004820	glycine-tRNA ligase activity	1	0	0.09	1.00000
GO:0004828	serine-tRNA ligase activity	2	0	0.18	1.00000
GO:0004829	threonine-tRNA ligase activity	2	0	0.18	1.00000
GO:0004831	tyrosine-tRNA ligase activity	2	0	0.18	1.00000
GO:0004833	tryptophan 2,3-dioxygenase activity	3	0	0.27	1.00000
GO:0004834	tryptophan synthase activity	3	0	0.27	1.00000
GO:0004835	tubulin-tyrosine ligase activity	1	0	0.09	1.00000
GO:0004837	tyrosine decarboxylase activity	2	0	0.18	1.00000
GO:0004838	L-tyrosine:2-oxoglutarate aminotransfera...	2	0	0.18	1.00000
[truncated: 1,985 more rows]
