# Supplementary material for: A novel method for cross-species gene expression analysis
Source: BMC Bioinformatics. 2013 Feb 27;14:70. doi: 10.1186/1471-2105-14-70 (PMC3679856; doi:10.1186/1471-2105-14-70)
Supplement: Additional file 4 — List of analyzed homology groups from the meta-analysis of aquatic vertebrates exposed to estrogens. Results for each homology group based on estrogen exposure experiments performed in four aquatic vertebrates. The list contains combined p-value and false discovery rate as well as individual p-values from each experiment. [file 1471-2105-14-70-S4.xlsx]

## Sheet: Information
Group	Homology group identifier (from HomoloGene)
n	Number of experiments with homologs
S	Combined score
alpha	Gamma parameter (used to derive a p-value from S)
Direction	Direction of regulation
p-value	Combined cross-species p-value
FDR	Combined cross-species false discovery rate
p-value author	Individual p-value for the five different experiments (identified by the first author of the corresponding publication)
Annotation	Putative annotation of the homology group

## Sheet: Results - estrogens
Group	n	S	alpha	Direction	p-value	FDR	Williams et al. 2007	Gunnarsson et al. 2007	Tilton et al. 2006	Martyniuka et al. 2007	Geoghegan et al. 2008	Annotation
ORTHOMCL1767	2	21.5037407027358	3.01204819277108	Up	1.67035853041454e-25	1.07721421626434e-21	NA	1.579757e-12	4.720129e-15	NA	NA	Omykiss:Zona pellucida sperm-binding protein 3 OS=Gallus gallus GN=ZP3 PE=1 SV=4 [6.0e-30, P79762 (UniProt)]|Choriogenin L (Fragment). [Source:UniProtKB/TrEMBL;Acc:Q8JI23] [1.0e-50, ENSORLP00000012711 (OryziasLatipes)]
ORTHOMCL1589	2	15.3229419550491	4.16443594646272	Up	1.41505526962581e-23	4.56284571690843e-20	NA	1.641825e-10	1.100612e-12	NA	NA	Omykiss:Vitellogenin OS=Oncorhynchus mykiss GN=vtg1 PE=1 SV=1 [4.0e-31, Q92093 (UniProt)]|No description [1.0e-27, ENSGACP00000012873 (GasterosteusAculeatus)]
ORTHOMCL1810	3	13.6573339050989	3.52173913043478	Up	6.98597286121586e-18	1.50175129939937e-14	2.201003e-10	NA	NA	3.778296e-12	0.301024	Drerio:Vitellogenin (Fragment) OS=Acipenser transmontanus PE=2 SV=1 [3.0e-168, Q90243 (UniProt)]|vitellogenin 3, phosvitinless [Source:ZFIN;Acc:ZDB-GENE-991019-2] [0.0e+00, ENSDARP00000023158 (DanioRerio)]
ORTHOMCL2	5	7.59201615835076	7.49065034226199	Down	3.01769717864586e-17	1.94611291050871e-13	9.721978e-06	1	0.009177538	6.179458e-08	0.0003748589	Drerio:Apolipoprotein A-I OS=Danio rerio GN=apoa1 PE=2 SV=1 [2.0e-136, O42363 (UniProt)]|apolipoprotein A-I [Source:ZFIN;Acc:ZDB-GENE-990415-14] [3.0e-137, ENSDARP00000025613 (DanioRerio)]||Omykiss:No Hit|No Hit
ORTHOMCL543	3	12.7537968369536	3.43642611683849	Down	3.15357358680756e-16	1.0168698030661e-12	NA	0.1470758	7.455325e-06	2.252117e-10	NA	Drerio:Fatty acid-binding protein, intestinal OS=Bos taurus GN=FABP2 PE=2 SV=3 [1.0e-50, Q56JX9 (UniProt)]|fatty acid binding protein 2, intestinal [Source:ZFIN;Acc:ZDB-GENE-991019-5] [7.0e-72, ENSDARP00000021241 (DanioRerio)]||Omykiss:Fatty acid-binding protein, intestinal OS=Xenopus laevis GN=fabp2 PE=2 SV=2 [1.0e-48, Q91775 (UniProt)]|fatty acid binding protein 2, intestinal [Source:ZFIN;Acc:Z…
ORTHOMCL181	5	9.29738663710928	5.11165886002008	Up	6.91216938809199e-16	1.11441450959513e-12	0.01342311	0.2462091	0.2209524	1.018781e-07	9.501718e-08	Drerio:Reticulon-1-A OS=Xenopus laevis GN=rtn1-a PE=2 SV=1 [5.0e-54, Q6IFY7 (UniProt)]|reticulon 1a [Source:ZFIN;Acc:ZDB-GENE-030131-2426] [5.0e-72, ENSDARP00000071042 (DanioRerio)]||Omykiss:No Hit|No Hit
ORTHOMCL3	1	3.85323276922549	17.2271291954742	Up	1.81621594295793e-13	2.34255532322714e-10	NA	NA	NA	NA	1.305217e-09
ORTHOMCL123	3	4.69978322409045	11.583066831052	Down	4.55537338144895e-13	8.07078201661014e-10	NA	2.447479e-06	9.810377e-05	NA	7.362808e-06	Omykiss:UPF0762 protein C6orf58 homolog OS=Oncorhynchus mykiss PE=2 SV=1 [2.0e-88, Q5QT17 (UniProt)]|zgc:172246 [Source:ZFIN;Acc:ZDB-GENE-030131-1178] [1.0e-53, ENSDARP00000064418 (DanioRerio)]
ORTHOMCL5836	1	17.3171351949086	1.8	Down	5.00591224475741e-13	8.07078201661014e-10	NA	NA	5.234746e-12	NA	NA	Omykiss:6-phosphogluconate dehydrogenase, decarboxylating OS=Mus musculus GN=Pgd PE=2 SV=3 [3.0e-100, Q9DCD0 (UniProt)]|phosphogluconate dehydrogenase [Source:HGNC Symbol;Acc:8891] [5.0e-107, ENSTRUP00000030081 (TakifuguRubripes)]
ORTHOMCL322	2	6.32462944220428	6.83050318000051	Up	1.30268283237714e-12	1.20014308371431e-09	NA	3.67617e-06	3.909585e-08	NA	NA	Omykiss:Cathepsin D OS=Clupea harengus GN=ctsd PE=1 SV=1 [5.0e-68, Q9DEX3 (UniProt)]|cathepsin D [Source:HGNC Symbol;Acc:2529] [1.0e-75, ENSORLP00000000117 (OryziasLatipes)]
ORTHOMCL91	5	6.39840491232146	6.74754362090183	Up	1.13416595846694e-12	1.20014308371431e-09	4.823204e-06	0.01048255	0.1842967	1.771846e-05	0.05215743	Drerio:40S ribosomal protein S3a OS=Danio rerio GN=rps3a PE=2 SV=3 [2.0e-121, Q6PBY1 (UniProt)]|ribosomal protein S3A [Source:ZFIN;Acc:ZDB-GENE-030131-9184] [2.0e-122, ENSDARP00000051762 (DanioRerio)]||Omykiss:40S ribosomal protein S3a OS=Salmo salar GN=rps3a PE=2 SV=1 [4.0e-144, B5DGL6 (UniProt)]|ribosomal protein S3A [Source:HGNC Symbol;Acc:10421] [2.0e-140, ENSGACP00000022675 (GasterosteusAcul…
ORTHOMCL92	4	8.50890572765093	4.30143980396985	Up	2.28109848035317e-12	1.8388505124747e-09	2.224725e-08	0.03166901	0.03629395	NA	0.001183421	Omykiss:60S ribosomal protein L18a OS=Salmo salar GN=rpl18a PE=2 SV=1 [8.0e-100, O57561 (UniProt)]|ribosomal protein L18a [Source:HGNC Symbol;Acc:10311] [7.0e-99, ENSTNIP00000005032 (TetraodonNigroviridis)]
ORTHOMCL45	4	6.26692496086639	6.70311087454292	Up	2.8641459983894e-12	2.05231972706813e-09	0.0001235895	0.009456649	NA	2.319378e-06	0.01657118	Drerio:60S acidic ribosomal protein P0 OS=Danio rerio GN=rplp0 PE=2 SV=1 [2.0e-147, Q9PV90 (UniProt)]|ribosomal protein, large, P0 [Source:ZFIN;Acc:ZDB-GENE-000629-1] [4.0e-144, ENSDARP00000067953 (DanioRerio)]||Omykiss:60S acidic ribosomal protein P0 OS=Rana sylvatica GN=RPLP0 PE=2 SV=1 [1.0e-138, Q9DG68 (UniProt)]|ribosomal protein, large, P0 [Source:ZFIN;Acc:ZDB-GENE-000629-1] [9.0e-139, ENSDA…
ORTHOMCL107	5	6.20888506049695	6.84030718031246	Down	2.49990487720949e-12	3.2243773106248e-09	1.090654e-05	5.298608e-05	8.726957e-06	0.005157564	5.500002e-05	Drerio:Fatty acid-binding protein 10-A, liver basic OS=Danio rerio GN=fabp10a PE=1 SV=1 [2.0e-66, Q9I8L5 (UniProt)]|fatty acid binding protein 10a, liver basic [Source:ZFIN;Acc:ZDB-GENE-020318-1] [3.0e-67, ENSDARP00000056094 (DanioRerio)]||Omykiss:Fatty acid-binding protein 10-A, liver basic OS=Danio rerio GN=fabp10a PE=1 SV=1 [2.0e-58, Q9I8L5 (UniProt)]|fatty acid binding protein 10a, liver basi…
ORTHOMCL1423	4	9.07374113335691	3.76744186046512	Up	6.01667920737985e-12	3.88015642083926e-09	0.0011272	0.006708358	6.777748e-06	8.622542e-07	NA	Drerio:Translocon-associated protein subunit gamma OS=Homo sapiens GN=SSR3 PE=1 SV=1 [4.0e-85, Q9UNL2 (UniProt)]|signal sequence receptor, gamma [Source:ZFIN;Acc:ZDB-GENE-030131-9134] [4.0e-90, ENSDARP00000107168 (DanioRerio)]||Omykiss:Translocon-associated protein subunit gamma OS=Rattus norvegicus GN=Ssr3 PE=1 SV=2 [7.0e-81, Q08013 (UniProt)]|signal sequence receptor, gamma (translocon-associat…
ORTHOMCL2612	1	12.3673132509697	2.46938775510204	Up	6.6825749116178e-12	3.91781141863847e-09	NA	NA	NA	1.422539e-10	NA	Drerio:Homeobox protein vex1 OS=Xenopus laevis GN=vex1 PE=2 SV=1 [9.0e-14, Q9W769 (UniProt)]|ventrally expressed dharma/bozozok antagonist [Source:ZFIN;Acc:ZDB-GENE-030813-1] [4.0e-120, ENSDARP00000063569 (DanioRerio)]
ORTHOMCL1750	2	10.3597523015716	3.01204819277108	Up	1.50240768655618e-11	8.07418930883402e-09	NA	7.32769e-06	NA	2.927179e-07	NA	Drerio:Fatty acid-binding protein, brain OS=Homo sapiens GN=FABP7 PE=1 SV=3 [9.0e-59, O15540 (UniProt)]|fatty acid binding protein 7, brain, a [Source:ZFIN;Acc:ZDB-GENE-000627-1] [2.0e-71, ENSDARP00000018865 (DanioRerio)]||Omykiss:Fatty acid-binding protein, brain OS=Bos taurus GN=FABP7 PE=1 SV=2 [2.0e-62, Q09139 (UniProt)]|No description [5.0e-67, ENSTNIP00000005980 (TetraodonNigroviridis)]
ORTHOMCL135	3	8.89845898811135	3.64678314306914	Up	2.2337014796508e-11	1.10808775709754e-08	5.665445e-08	0.03980499	0.0482294	NA	NA	Omykiss:No Hit|No Hit
ORTHOMCL8	5	5.60412096469305	7.06307253038979	Up	4.53564115454702e-11	2.08931070040527e-08	2.232424e-08	0.01414367	0.2717733	0.1176026	0.001224014	Drerio:Elongation factor 1-alpha OS=Danio rerio GN=eef1a PE=2 SV=1 [0.0e+00, Q92005 (UniProt)]|eukaryotic translation elongation factor 1 alpha 1 [Source:Jamboree;Acc:XB-GENE-480094] [0.0e+00, ENSXETP00000002561 (XenopusTropicalis)]||Omykiss:Elongation factor 1-alpha, oocyte form OS=Xenopus laevis GN=eef1ao PE=1 SV=1 [0.0e+00, P17507 (UniProt)]|eukaryotic translation elongation factor 1 alpha 1, …
ORTHOMCL561	5	6.933796841671	4.96757278874017	Up	6.79339021578556e-11	2.92070490010674e-08	0.00154636	3.356771e-05	0.1415707	8.115024e-07	0.01632858	Drerio:Translocon-associated protein subunit delta OS=Bos taurus GN=SSR4 PE=2 SV=1 [2.0e-50, Q2TBX5 (UniProt)]|signal sequence receptor, delta [Source:ZFIN;Acc:ZDB-GENE-030131-4900] [2.0e-68, ENSDARP00000047174 (DanioRerio)]||Omykiss:Translocon-associated protein subunit delta OS=Mus musculus GN=Ssr4 PE=2 SV=1 [2.0e-63, Q62186 (UniProt)]|signal sequence receptor, delta (translocon-associated prot…
ORTHOMCL499	2	5.48356762313257	6.93888744032152	Up	1.33141317966705e-10	5.3664272472955e-08	NA	0.0001448901	2.195717e-07	NA	NA	Omykiss:No Hit|No Hit
ORTHOMCL1051	4	7.00100339356053	4.69902912621359	Up	1.53786143661392e-10	5.83392259101363e-08	0.01002384	0.4946885	NA	0.01533189	6.57824e-09	Drerio:Transmembrane protein 85 OS=Danio rerio GN=tmem85 PE=2 SV=1 [6.0e-89, Q6P011 (UniProt)]|transmembrane protein 85 [Source:HGNC Symbol;Acc:28032] [6.0e-80, ENSORLP00000011228 (OryziasLatipes)]||Omykiss:Transmembrane protein 85 OS=Salmo salar GN=tmem85 PE=2 SV=1 [4.0e-106, B5XB24 (UniProt)]|transmembrane protein 85 [Source:HGNC Symbol;Acc:28032] [1.0e-96, ENSGACP00000024964 (GasterosteusAcule…
ORTHOMCL1474	2	9.32886395003496	3.01204819277108	Up	2.73406392731759e-10	9.7955434818173e-08	NA	0.4150171	NA	NA	1.203317e-08	Omykiss:No Hit|No Hit
ORTHOMCL1460	1	8.23663333862568	3.56215600683242	Up	3.19308691061603e-10	1.08380092034541e-07	NA	6.795675e-09	NA	NA	NA	Omykiss:LIM domain-binding protein 3 OS=Mus musculus GN=Ldb3 PE=1 SV=1 [2.0e-19, Q9JKS4 (UniProt)]|No description [6.0e-41, ENSORLP00000013129 (OryziasLatipes)]
ORTHOMCL1214	3	8.76851229605842	3.22547204738986	Up	3.85470598872344e-10	1.24294994606387e-07	NA	0.1466522	0.002577087	NA	2.979201e-07	Omykiss:Guanine nucleotide-binding protein subunit beta-5 OS=Homo sapiens GN=GNB5 PE=1 SV=2 [0.0e+00, O14775 (UniProt)]|guanine nucleotide binding protein (G protein), beta 5 [Source:Jamboree;Acc:XB-GENE-977853] [0.0e+00, ENSXETP00000044829 (XenopusTropicalis)]
ORTHOMCL152	4	5.46518883242082	6.52642438661841	Up	4.77447618037772e-10	1.46621889939314e-07	3.197736e-05	0.005185896	NA	0.001050945	0.0008334315	Drerio:40S ribosomal protein SA OS=Danio rerio GN=rpsa PE=2 SV=1 [2.0e-50, Q803F6 (UniProt)]|ribosomal protein SA [Source:ZFIN;Acc:ZDB-GENE-040426-811] [3.0e-51, ENSDARP00000101074 (DanioRerio)]||Omykiss:40S ribosomal protein SA OS=Salmo salar GN=rpsa PE=2 SV=1 [5.0e-162, B5DGB6 (UniProt)]|ribosomal protein SA pseudogene 58 [Source:HGNC Symbol;Acc:36809] [2.0e-149, ENSORLP00000020347 (OryziasLati…
ORTHOMCL582	4	7.32119477156238	4.12231424980694	Up	5.16373766862026e-10	1.51367928295146e-07	NA	9.327201e-07	0.07625302	2.229956e-06	0.0106148	Drerio:Fatty acid desaturase 2 OS=Danio rerio GN=fads2 PE=2 SV=1 [0.0e+00, Q9DEX7 (UniProt)]|fatty acid desaturase 2 [Source:ZFIN;Acc:ZDB-GENE-011212-1] [0.0e+00, ENSDARP00000022396 (DanioRerio)]||Omykiss:Fatty acid desaturase 2 OS=Pongo abelii GN=FADS2 PE=2 SV=1 [3.0e-15, Q5REA7 (UniProt)]|No description [1.0e-18, ENSGACP00000024706 (GasterosteusAculeatus)]
ORTHOMCL79	5	5.63761845814092	5.9875514908088	Up	9.11819829835652e-10	2.55666351417831e-07	2.815088e-05	0.06301915	1	1.449267e-05	0.4571426	Drerio:Hemoglobin subunit alpha OS=Danio rerio GN=hbaa1 PE=2 SV=3 [6.0e-76, Q90487 (UniProt)]|hemoglobin alpha adult-1 [Source:ZFIN;Acc:ZDB-GENE-980526-79] [8.0e-77, ENSDARP00000101541 (DanioRerio)]||Omykiss:Hemoglobin subunit alpha OS=Salmo salar GN=hba PE=2 SV=2 [2.0e-38, P11251 (UniProt)]|si:ch211-5k11.6 [Source:ZFIN;Acc:ZDB-GENE-081104-38] [7.0e-33, ENSDARP00000092484 (DanioRerio)]
ORTHOMCL332	5	5.73050914443293	5.80433632998414	Up	9.91199186236778e-10	2.66343481335041e-07	1.758197e-05	0.0274207	0.05396265	0.01561244	0.000119927	Drerio:60S ribosomal protein L13 OS=Danio rerio GN=rpl13 PE=2 SV=3 [2.0e-100, Q90Z10 (UniProt)]|ribosomal protein L13 [Source:ZFIN;Acc:ZDB-GENE-031007-1] [3.0e-101, ENSDARP00000047390 (DanioRerio)]||Omykiss:60S ribosomal protein L13 OS=Danio rerio GN=rpl13 PE=2 SV=3 [5.0e-84, Q90Z10 (UniProt)]|ribosomal protein L13 [Source:HGNC Symbol;Acc:10303] [7.0e-88, ENSTRUP00000045013 (TakifuguRubripes)]
ORTHOMCL5730	1	12.8320844648079	1.8	Up	1.27399661935897e-09	3.28640167929841e-07	NA	NA	4.371644e-09	NA	NA	Omykiss:Endoplasmin OS=Gallus gallus GN=HSP90B1 PE=1 SV=1 [2.0e-27, P08110 (UniProt)]|heat shock protein 90, beta (grp94), member 1 [Source:ZFIN;Acc:ZDB-GENE-031002-1] [2.0e-29, ENSDARP00000013441 (DanioRerio)]
ORTHOMCL1012	4	7.2519465638423	3.95121951219512	Up	1.41226539768264e-09	3.48383774350515e-07	NA	0.0003964436	1	7.503689e-07	0.006459867	Drerio:Vigilin OS=Mus musculus GN=Hdlbp PE=1 SV=1 [4.0e-104, Q8VDJ3 (UniProt)]|high density lipoprotein-binding protein (vigilin) [Source:ZFIN;Acc:ZDB-GENE-030131-2032] [2.0e-119, ENSDARP00000117710 (DanioRerio)]||Omykiss:Vigilin OS=Gallus gallus GN=HDLBP PE=2 SV=1 [2.0e-35, P81021 (UniProt)]|high density lipoprotein binding protein [Source:HGNC Symbol;Acc:4857] [1.0e-41, ENSGACP00000006151 (Gast…
ORTHOMCL461	4	7.07882009192024	4.08904260799176	Up	1.45857681926871e-09	3.48383774350515e-07	NA	1	1	2.919255e-09	0.2050456	Drerio:Cytochrome P450 2K1 OS=Oncorhynchus mykiss GN=cyp2k1 PE=2 SV=1 [4.0e-163, Q92090 (UniProt)]|cytochrome P450, family 2, subfamily K, polypeptide 6 [Source:ZFIN;Acc:ZDB-GENE-040426-1571] [0.0e+00, ENSDARP00000055978 (DanioRerio)]||Omykiss:Cytochrome P450 2K1 OS=Oncorhynchus mykiss GN=cyp2k1 PE=2 SV=1 [1.0e-65, Q92090 (UniProt)]|hypothetical protein LOC100144933 [Source:Jamboree;Acc:XB-GENE-5…
ORTHOMCL12	5	5.41810868906508	6.71290551821249	Down	3.67936424155566e-10	3.95470333229874e-07	0.01077186	0.009075377	0.006680809	5.569307e-07	0.04739777	Drerio:Beta-2-microglobulin OS=Danio rerio GN=b2m PE=3 SV=1 [3.0e-64, Q04475 (UniProt)]|beta-2-microglobulin [Source:ZFIN;Acc:ZDB-GENE-980526-88] [4.0e-65, ENSDARP00000110049 (DanioRerio)]||Omykiss:Beta-2-microglobulin OS=Ictalurus punctatus GN=b2m PE=3 SV=1 [6.0e-42, O42197 (UniProt)]|beta-2-microglobulin [Source:HGNC Symbol;Acc:914] [2.0e-39, ENSGACP00000025489 (GasterosteusAculeatus)]
ORTHOMCL1786	1	7.69023822424058	3.56215600683242	Up	1.88737661094411e-09	4.1971350910271e-07	NA	NA	NA	NA	2.366243e-08
ORTHOMCL274	4	5.59954122480298	5.80992257307843	Up	1.87279536602958e-09	4.1971350910271e-07	5.150419e-06	0.1239916	0.223315	NA	0.0008819911	Omykiss:L-rhamnose-binding lectin CSL3 OS=Oncorhynchus keta PE=1 SV=1 [1.0e-46, P86179 (UniProt)]|zgc:136410 [Source:ZFIN;Acc:ZDB-GENE-060421-6071] [1.0e-19, ENSDARP00000090635 (DanioRerio)]
ORTHOMCL626	4	5.35006687908796	6.23652602402217	Up	2.00030251871837e-09	4.29998364773827e-07	0.2678888	1.335983e-06	2.314121e-06	NA	0.0003554229	Omykiss:Zona pellucida sperm-binding protein 4 OS=Homo sapiens GN=ZP4 PE=2 SV=1 [2.0e-27, Q12836 (UniProt)]|No description [1.0e-58, ENSTRUP00000018247 (TakifuguRubripes)]
ORTHOMCL356	2	4.8096502321443	8.04954367666232	Down	5.23029873733895e-10	4.81859950815698e-07	NA	0.000639818	9.094969e-08	NA	NA	Omykiss:No Hit|No Hit
ORTHOMCL806	4	5.74679220487075	5.40446650124069	Up	3.12831213475553e-09	6.5078983732382e-07	0.05470329	0.0001766388	NA	0.000187305	2.701854e-05	Drerio:Protein disulfide-isomerase A4 OS=Bos taurus GN=PDIA4 PE=2 SV=1 [5.0e-61, Q29RV1 (UniProt)]|protein disulfide isomerase associated 4 [Source:ZFIN;Acc:ZDB-GENE-030131-5493] [4.0e-83, ENSDARP00000018458 (DanioRerio)]||Omykiss:Protein disulfide-isomerase A4 OS=Bos taurus GN=PDIA4 PE=2 SV=1 [3.0e-41, Q29RV1 (UniProt)]|protein disulfide isomerase associated 4 [Source:ZFIN;Acc:ZDB-GENE-030131-54…
ORTHOMCL211	4	6.69139839386121	4.24862291126382	Up	3.23017858117796e-09	6.50981927188021e-07	2.600468e-07	0.04888837	0.1623674	0.01908663	NA	Drerio:40S ribosomal protein S14 OS=Mus musculus GN=Rps14 PE=2 SV=3 [1.0e-74, P62264 (UniProt)]|ribosomal protein S14 [Source:ZFIN;Acc:ZDB-GENE-030131-8631] [9.0e-76, ENSDARP00000053207 (DanioRerio)]||Omykiss:40S ribosomal protein S14 OS=Mus musculus GN=Rps14 PE=2 SV=3 [1.0e-74, P62264 (UniProt)]|ribosomal protein S14 [Source:Jamboree;Acc:XB-GENE-6258197] [1.0e-75, ENSXETP00000034484 (XenopusTrop…
ORTHOMCL1783	1	7.50415543771692	3.56215600683242	Up	3.4474778990918e-09	6.73720756704334e-07	NA	NA	NA	NA	3.618981e-08
ORTHOMCL1167	2	6.38008149214439	4.5271629778672	Up	3.80405445826245e-09	7.21539623568663e-07	NA	0.001153226	3.431879e-08	NA	NA	Omykiss:No Hit|No Hit
ORTHOMCL165	4	5.32434024374165	6.02203275809869	Up	4.11150355557888e-09	7.57573897997948e-07	9.90554e-06	1	0.08506411	NA	6.294794e-06	Omykiss:High choriolytic enzyme 2 OS=Oryzias latipes GN=hceb PE=2 SV=1 [6.0e-53, P31581 (UniProt)]|Astacin like metallo-protease. [Source:UniProtKB/TrEMBL;Acc:Q14TH6] [3.0e-93, ENSORLP00000024264 (OryziasLatipes)]
ORTHOMCL5523	1	12.0418256689156	1.8	Up	5.03258293417939e-09	9.0153131507008e-07	1.430383e-08	NA	NA	NA	NA
ORTHOMCL2378	3	8.53558738073862	2.88	Up	5.21489490185604e-09	9.08942087082963e-07	NA	0.0001406453	2.021606e-05	NA	0.0001193406	Omykiss:Protein disulfide-isomerase A4 OS=Homo sapiens GN=PDIA4 PE=1 SV=2 [2.0e-101, P13667 (UniProt)]|protein disulfide isomerase associated 4 [Source:ZFIN;Acc:ZDB-GENE-030131-5493] [2.0e-111, ENSDARP00000018458 (DanioRerio)]
ORTHOMCL302	2	5.56068372841116	5.50661699994782	Up	5.51530447328809e-09	9.12005090980381e-07	NA	3.720283e-06	2.830874e-05	NA	NA	Omykiss:No Hit|No Hit
ORTHOMCL976	5	6.12572387629303	4.72131147540984	Up	5.40726015279198e-09	9.12005090980381e-07	1.531669e-06	0.1307654	8.772463e-06	0.01607303	0.1243497	Drerio:Dolichyl-diphosphooligosaccharide--protein glycosyltransferase 48 kDa subunit OS=Danio rerio GN=ddost PE=2 SV=2 [5.0e-50, Q6NYS8 (UniProt)]|dolichyl-diphosphooligosaccharide-protein glycosyltransferase [Source:ZFIN;Acc:ZDB-GENE-040426-2147] [8.0e-51, ENSDARP00000054289 (DanioRerio)]||Omykiss:Dolichyl-diphosphooligosaccharide--protein glycosyltransferase 48 kDa subunit OS=Danio rerio GN=ddo…
ORTHOMCL6192	1	11.9592303400033	1.8	Up	5.80860521713705e-09	9.3649237613292e-07	NA	NA	NA	NA	1.619043e-08
ORTHOMCL15	4	6.35297381815308	4.36360844520953	Up	7.64110616015003e-09	1.20189008845872e-06	1.156354e-08	0.02067113	0.1267776	1	NA	Drerio:Selenoprotein Pb OS=Danio rerio GN=sepp1b PE=2 SV=3 [3.0e-132, Q98SV0 (UniProt)]|selenoprotein P, plasma, 1b [Source:ZFIN;Acc:ZDB-GENE-030311-2] [2.0e-129, ENSDARP00000100393 (DanioRerio)]||Omykiss:No Hit|No Hit
ORTHOMCL310	4	5.16722269290276	6.04107947873805	Up	8.71683201029044e-09	1.33844880081817e-06	1.342406e-05	0.004019627	0.01618659	NA	0.02058469	Omykiss:60S ribosomal protein L10a OS=Danio rerio GN=rpl10a PE=2 SV=1 [7.0e-101, Q6PC69 (UniProt)]|ribosomal protein L10a [Source:HGNC Symbol;Acc:10299] [4.0e-102, ENSORLP00000008283 (OryziasLatipes)]
ORTHOMCL688	4	5.31257938572542	5.69411764705882	Up	1.06465694506015e-08	1.59673782295184e-06	2.442944e-06	0.1907573	NA	0.0005965621	1	Drerio:Probable ribosome biogenesis protein RLP24 OS=Danio rerio GN=rsl24d1 PE=2 SV=1 [1.0e-90, Q7ZTZ2 (UniProt)]|ribosomal L24 domain containing 1 [Source:ZFIN;Acc:ZDB-GENE-040426-1925] [2.0e-91, ENSDARP00000095488 (DanioRerio)]||Omykiss:Probable ribosome biogenesis protein RLP24 OS=Danio rerio GN=rsl24d1 PE=2 SV=1 [2.0e-66, Q7ZTZ2 (UniProt)]|ribosomal L24 domain containing 1 [Source:HGNC Symbol…
ORTHOMCL3579	2	9.64828013758976	2.57142857142857	Down	1.98626539999295e-09	1.60117819556931e-06	NA	0.004140406	1.008907e-09	NA	NA	Omykiss:Retinoid-binding protein 7 OS=Mus musculus GN=Rbp7 PE=2 SV=1 [2.0e-51, Q9EPC5 (UniProt)]|retinol binding protein 7, cellular [Source:HGNC Symbol;Acc:30316] [9.0e-64, ENSDARP00000094267 (DanioRerio)]
ORTHOMCL6355	1	11.5669902797806	1.8	Up	1.14717519447375e-08	1.68139382480936e-06	NA	NA	NA	NA	2.915949e-08
ORTHOMCL98	4	5.42436169571589	5.45845794480255	Up	1.2011424070035e-08	1.72137052950346e-06	1.034854e-07	0.3427468	1	NA	1	Omykiss:ATP synthase lipid-binding protein, mitochondrial OS=Bos taurus GN=ATP5G3 PE=2 SV=1 [4.0e-39, Q3ZC75 (UniProt)]|ATP synthase, H+ transporting, mitochondrial Fo complex, subunit C3 (subunit 9) [Source:HGNC Symbol;Acc:843] [8.0e-52, ENSGACP00000006060 (GasterosteusAculeatus)]
ORTHOMCL990	4	5.9982663338541	4.62857142857143	Up	1.24315717421882e-08	1.74285230794286e-06	NA	0.00138178	4.514074e-06	0.001285019	0.002700594	Drerio:Protein disulfide-isomerase A6 OS=Mus musculus GN=Pdia6 PE=1 SV=3 [0.0e+00, Q922R8 (UniProt)]|protein disulfide isomerase family A, member 6 [Source:Jamboree;Acc:XB-GENE-974680] [0.0e+00, ENSXETP00000007590 (XenopusTropicalis)]||Omykiss:Protein disulfide-isomerase A6 OS=Homo sapiens GN=PDIA6 PE=1 SV=1 [5.0e-112, Q15084 (UniProt)]|protein disulfide isomerase family A, member 6 [Source:HGNC …
ORTHOMCL172	4	5.41903432647821	5.98864852499631	Down	2.78059618328475e-09	1.99245164288926e-06	NA	1	0.06484886	1.677928e-07	1	Drerio:Pancreatic alpha-amylase OS=Struthio camelus PE=1 SV=1 [2.0e-110, P83053 (UniProt)]|amylase, alpha 2A; pancreatic [Source:ZFIN;Acc:ZDB-GENE-040426-2393] [1.0e-137, ENSDARP00000021453 (DanioRerio)]||Omykiss:Pancreatic alpha-amylase OS=Mus musculus GN=Amy2 PE=1 SV=1 [2.0e-71, P00688 (UniProt)]|No description [1.0e-85, ENSTRUP00000032167 (TakifuguRubripes)]
ORTHOMCL621	4	5.22878408805479	5.64118319877773	Up	1.83725699062976e-08	2.52095113458964e-06	0.0004131607	9.185742e-06	NA	0.009379882	0.006330471	Drerio:Nucleoside diphosphate kinase A2 OS=Xenopus laevis PE=2 SV=1 [1.0e-75, P70011 (UniProt)]|non-metastatic cells 2b.1, protein (NM23B) expressed in [Source:ZFIN;Acc:ZDB-GENE-000210-32] [5.0e-85, ENSDARP00000099319 (DanioRerio)]||Omykiss:Nucleoside diphosphate kinase A OS=Rattus norvegicus GN=Nme1 PE=1 SV=1 [5.0e-69, Q05982 (UniProt)]|non-metastatic cells 2a, protein (NM23B) expressed in [Sour…
ORTHOMCL3857	1	8.90158446875245	2.46938775510204	Up	2.18702895614534e-08	2.93836452878777e-06	NA	NA	NA	NA	8.175233e-08
ORTHOMCL5533	2	10.336053673011	2	Up	2.28096695450529e-08	3.00203181420502e-06	0.006252939	NA	NA	NA	1.683192e-07
ORTHOMCL2502	1	11.1508484353495	1.8	Up	2.35938630289007e-08	3.04313645346762e-06	NA	NA	5.443423e-08	NA	NA	Omykiss:No Hit|No Hit
ORTHOMCL1561	3	6.14116098883773	4.23529411764706	Up	2.67862438399246e-08	3.3220093562245e-06	NA	1	1	NA	9.972017e-09	Omykiss:No Hit|No description [3.0e-72, ENSORLP00000019370 (OryziasLatipes)]
ORTHOMCL69	4	3.88013510775396	9.37548205660659	Up	2.66209561423012e-08	3.3220093562245e-06	NA	0.0004887561	0.004445361	0.1032485	1.242106e-09	Drerio:Zona pellucida sperm-binding protein 4 OS=Sus scrofa GN=ZP4 PE=1 SV=1 [9.0e-68, Q07287 (UniProt)]|zona pellucida glycoprotein 2.2 [Source:ZFIN;Acc:ZDB-GENE-010622-1] [0.0e+00, ENSDARP00000047100 (DanioRerio)]||Omykiss:Zona pellucida sperm-binding protein 4 OS=Sus scrofa GN=ZP4 PE=1 SV=1 [1.0e-37, Q07287 (UniProt)]|zona pellucida glycoprotein 2.5 [Source:ZFIN;Acc:ZDB-GENE-090306-1] [2.0e-64…
ORTHOMCL6367	1	11.0479152816643	1.8	Up	2.81964994956343e-08	3.43092877825181e-06	NA	NA	NA	NA	6.352242e-08
ORTHOMCL6043	1	10.9907606623796	1.8	Up	3.11285115207198e-08	3.71755131105781e-06	NA	NA	NA	NA	6.920858e-08
ORTHOMCL880	3	5.64273386152909	4.77819726285984	Up	3.32226426672762e-08	3.89550586475026e-06	1.488025e-06	0.05125662	NA	NA	0.04388619	Omykiss:No Hit|No description [3.0e-12, ENSGACP00000009356 (GasterosteusAculeatus)]
ORTHOMCL2027	2	6.73112370745812	3.6	Up	3.56842075326734e-08	4.03732376102124e-06	NA	0.0003508562	4.841737e-06	NA	NA	Omykiss:Nuclear receptor subfamily 0 group B member 2 OS=Homo sapiens GN=NR0B2 PE=1 SV=2 [3.0e-42, Q15466 (UniProt)]|nuclear receptor subfamily 0, group B, member 2 [Source:HGNC Symbol;Acc:7961] [7.0e-59, ENSTRUP00000033772 (TakifuguRubripes)]
ORTHOMCL254	5	5.41093835407966	5.09843464802932	Up	3.51143798777884e-08	4.03732376102124e-06	0.0009909964	0.2572445	0.04299923	0.02366334	4.69641e-05	Drerio:60S ribosomal protein L35a OS=Ictalurus punctatus GN=rpl35a PE=3 SV=1 [2.0e-36, Q90YT3 (UniProt)]|ribosomal protein L35a [Source:ZFIN;Acc:ZDB-GENE-040718-190] [2.0e-38, ENSDARP00000110593 (DanioRerio)]||Omykiss:60S ribosomal protein L35a OS=Ictalurus punctatus GN=rpl35a PE=3 SV=1 [4.0e-55, Q90YT3 (UniProt)]|ribosomal protein L35a [Source:HGNC Symbol;Acc:10345] [2.0e-59, ENSTNIP00000014142 …
ORTHOMCL36	3	4.70684385037707	6.37680248210147	Up	4.23183535112684e-08	4.70536313438224e-06	7.371079e-07	1	1	NA	NA	Omykiss:Hemoglobin subunit beta OS=Salmo salar GN=hbb PE=2 SV=3 [1.0e-48, Q91473 (UniProt)]|ba1 globin [Source:ZFIN;Acc:ZDB-GENE-990415-18] [2.0e-38, ENSDARP00000092488 (DanioRerio)]
ORTHOMCL6075	2	9.98355616810218	2	Up	4.46613570254886e-08	4.88171341453179e-06	0.09106007	NA	NA	NA	2.339189e-08
ORTHOMCL3670	3	7.46739384968111	3	Up	5.11836363772941e-08	5.50138784995283e-06	1.637301e-09	0.3645645	NA	NA	0.3125743	Omykiss:Sepiapterin reductase OS=Xenopus tropicalis GN=spr PE=2 SV=1 [1.0e-53, B0BML7 (UniProt)]|sepiapterin reductase (7,8-dihydrobiopterin:NADP+ oxidoreductase) [Source:HGNC Symbol;Acc:11257] [2.0e-80, ENSGACP00000024462 (GasterosteusAculeatus)]
ORTHOMCL592	4	5.00590070112214	5.64118319877773	Up	5.31780348976207e-08	5.62205159106157e-06	0.002151654	0.0003551792	NA	0.0003400666	1	Drerio:Acetyl-CoA acetyltransferase, cytosolic OS=Mus musculus GN=Acat2 PE=1 SV=2 [1.0e-169, Q8CAY6 (UniProt)]|acetyl-CoA acetyltransferase 2 [Source:ZFIN;Acc:ZDB-GENE-990714-22] [0.0e+00, ENSDARP00000018064 (DanioRerio)]||Omykiss:Acetyl-CoA acetyltransferase, cytosolic OS=Rattus norvegicus GN=Acat2 PE=1 SV=1 [2.0e-56, Q5XI22 (UniProt)]|acetyl-CoA acetyltransferase 2 [Source:HGNC Symbol;Acc:94] […
ORTHOMCL7	2	3.16193808719217	13.5357339435984	Up	5.44407028721784e-08	5.66271117455933e-06	NA	0.03931537	4.339698e-07	NA	NA	Omykiss:No Hit|No Hit
ORTHOMCL6149	1	10.6185571245752	1.8	Up	5.925589443719e-08	6.06573433691172e-06	NA	NA	NA	NA	1.209564e-07
ORTHOMCL266	4	4.88105372866183	5.80992257307843	Up	6.43952100975742e-08	6.48882359248838e-06	4.066914e-05	0.3226876	1	NA	0.0003753954	Omykiss:Ependymin OS=Cyprinus carpio GN=epd PE=2 SV=1 [3.0e-28, P38528 (UniProt)]|No description [3.0e-64, ENSGACP00000026454 (GasterosteusAculeatus)]
ORTHOMCL61	5	3.59177278042035	10.1074047889112	Up	7.87383785977168e-08	7.81205851656424e-06	0.0001621297	0.07120375	0.2798187	0.0009033821	0.001716278	Drerio:Sodium/potassium-transporting ATPase subunit alpha-1 OS=Anguilla anguilla GN=atp1a1 PE=2 SV=1 [0.0e+00, Q92030 (UniProt)]|ATPase, Na+/K+ transporting, alpha 1 polypeptide [Source:Jamboree;Acc:XB-GENE-484831] [0.0e+00, ENSXETP00000043952 (XenopusTropicalis)]||Omykiss:Sodium/potassium-transporting ATPase subunit alpha-1 OS=Catostomus commersonii GN=atp1a1 PE=2 SV=1 [0.0e+00, P25489 (UniProt)…
ORTHOMCL119	5	5.16514394886655	5.15899282347267	Up	8.74358881947407e-08	8.45095242624962e-06	3.722081e-05	0.00714826	0.07456805	0.01763605	0.006550799	Drerio:Ubiquitin-60S ribosomal protein L40 OS=Ovis aries GN=UBA52 PE=2 SV=2 [5.0e-62, P0C276 (UniProt)]|ubiquitin A-52 residue ribosomal protein fusion product 1 [Source:ZFIN;Acc:ZDB-GENE-051023-7] [3.0e-63, ENSDARP00000060744 (DanioRerio)]||Omykiss:Ubiquitin-60S ribosomal protein L40 OS=Ovis aries GN=UBA52 PE=2 SV=2 [7.0e-67, P0C276 (UniProt)]|ubiquitin A-52 residue ribosomal protein fusion prod…
ORTHOMCL3774	2	8.0704520692277	2.57142857142857	Up	8.77986994198673e-08	8.45095242624962e-06	NA	NA	0.1249231	NA	3.911403e-07	Omykiss:No Hit|No description [1.0e-36, ENSGACP00000014412 (GasterosteusAculeatus)]
ORTHOMCL5477	2	9.60981284499135	2	Up	9.09485396776199e-08	8.62539900560251e-06	8.869302e-06	0.0005071462	NA	NA	NA	Omykiss:Protein ERGIC-53 OS=Homo sapiens GN=LMAN1 PE=1 SV=2 [3.0e-34, P49257 (UniProt)]|lectin, mannose-binding, 1 [Source:HGNC Symbol;Acc:6631] [3.0e-48, ENSTRUP00000031419 (TakifuguRubripes)]
ORTHOMCL306	5	5.54399399324252	5.08887186370659	Down	2.01634723514477e-08	1.30034233194486e-05	0.005464122	0.009300453	0.02200651	2.779421e-07	1	Drerio:Claudin-15 OS=Mus musculus GN=Cldn15 PE=2 SV=2 [2.0e-36, Q9Z0S5 (UniProt)]|claudin 15-like a [Source:ZFIN;Acc:ZDB-GENE-010328-12] [1.0e-108, ENSDARP00000025611 (DanioRerio)]||Omykiss:Claudin-10A OS=Mus musculus GN=Cldn10a PE=2 SV=1 [1.0e-40, Q9Z0S6 (UniProt)]|Claudin 25. [Source:UniProtKB/TrEMBL;Acc:Q6E5S3] [3.0e-60, ENSTRUP00000007079 (TakifuguRubripes)]
ORTHOMCL52	3	4.12834483136102	8.43694535961583	Down	2.24267783807263e-08	1.31482085252094e-05	NA	0.1232357	NA	1.256017e-07	0.07982518	Drerio:Keratin, type II cytoskeletal 8 OS=Danio rerio GN=krt8 PE=1 SV=1 [2.0e-167, Q6NWF6 (UniProt)]|keratin 5 [Source:ZFIN;Acc:ZDB-GENE-991110-23] [0.0e+00, ENSDARP00000075666 (DanioRerio)]||Omykiss:Keratin, type II cytoskeletal 8 OS=Danio rerio GN=krt8 PE=1 SV=1 [0.0e+00, Q6NWF6 (UniProt)]|keratin 8 [Source:ZFIN;Acc:ZDB-GENE-030411-5] [0.0e+00, ENSDARP00000075658 (DanioRerio)]
ORTHOMCL3513	2	7.83408720017018	2.57142857142857	Up	1.54217433286899e-07	1.44137424241625e-05	NA	1	6.210084e-11	NA	NA	Omykiss:Zona pellucida sperm-binding protein 3 OS=Bos taurus GN=ZP3 PE=2 SV=1 [5.0e-23, P48830 (UniProt)]|No description [5.0e-43, ENSTRUP00000025360 (TakifuguRubripes)]
ORTHOMCL4994	2	9.3030070393387	2	Up	1.62892116251113e-07	1.47956515169497e-05	NA	0.1330947	NA	NA	6.242377e-08	Omykiss:Coagulation factor XIII A chain OS=Rattus norvegicus GN=F13a1 PE=2 SV=3 [7.0e-40, O08619 (UniProt)]|coagulation factor XIII, A1 polypeptide [Source:ZFIN;Acc:ZDB-GENE-030131-9634] [2.0e-77, ENSDARP00000093311 (DanioRerio)]
ORTHOMCL83	5	4.00081011095296	7.7658282665324	Up	1.60932847588919e-07	1.47956515169497e-05	4.841488e-05	0.007675088	0.1321966	0.0007088421	1	Drerio:Peptidyl-prolyl cis-trans isomerase OS=Hemicentrotus pulcherrimus PE=2 SV=1 [2.0e-75, P91791 (UniProt)]|peptidylprolyl isomerase A (cyclophilin A) [Source:ZFIN;Acc:ZDB-GENE-030131-8556] [1.0e-94, ENSDARP00000003641 (DanioRerio)]||Omykiss:Peptidyl-prolyl cis-trans isomerase A OS=Pongo pygmaeus GN=PPIA PE=2 SV=4 [2.0e-20, Q5R8S7 (UniProt)]|No description [1.0e-23, ENSTNIP00000016555 (Tetraod…
ORTHOMCL65	4	4.27494863732217	6.8347110094724	Up	1.70276992323737e-07	1.50576360903241e-05	7.736949e-07	0.01638013	NA	1	0.005459172	Drerio:Tubulin alpha-1C chain OS=Mus musculus GN=Tuba1c PE=1 SV=1 [0.0e+00, P68373 (UniProt)]|tubulin, alpha 1b [Source:Jamboree;Acc:XB-GENE-492543] [0.0e+00, ENSXETP00000024445 (XenopusTropicalis)]||Omykiss:Tubulin alpha chain OS=Oncorhynchus keta PE=2 SV=2 [0.0e+00, P30436 (UniProt)]|tubulin, alpha 1c [Source:Jamboree;Acc:XB-GENE-493848] [0.0e+00, ENSXETP00000024446 (XenopusTropicalis)]
ORTHOMCL77	4	4.24715073621467	6.91645004182984	Up	1.70446183066159e-07	1.50576360903241e-05	NA	0.07524022	0.009475049	9.325312e-05	0.003099196	Drerio:Elongation factor 1-gamma OS=Danio rerio GN=eef1g PE=2 SV=1 [0.0e+00, Q6PE25 (UniProt)]|eukaryotic translation elongation factor 1 gamma [Source:Jamboree;Acc:XB-GENE-975013] [0.0e+00, ENSXETP00000055629 (XenopusTropicalis)]||Omykiss:Elongation factor 1-gamma OS=Danio rerio GN=eef1g PE=2 SV=1 [0.0e+00, Q6PE25 (UniProt)]|eukaryotic translation elongation factor 1 gamma [Source:Jamboree;Acc:X…
ORTHOMCL1264	4	5.88050720288346	3.95121951219512	Up	1.75949396573317e-07	1.51293021133509e-05	0.01567983	0.001181954	4.641289e-05	NA	0.0003658447	Omykiss:Translocon-associated protein subunit alpha OS=Oncorhynchus mykiss GN=ssr1 PE=2 SV=1 [7.0e-141, P45433 (UniProt)]|No description [6.0e-109, ENSGACP00000000556 (GasterosteusAculeatus)]
ORTHOMCL5965	1	9.98827642833448	1.8	Up	1.75897332975462e-07	1.51293021133509e-05	NA	NA	NA	NA	3.113293e-07
ORTHOMCL4446	1	9.97957362389963	1.8	Up	1.78556415251682e-07	1.51514516047118e-05	NA	3.154201e-07	NA	NA	NA	Omykiss:No Hit|No Hit
ORTHOMCL21	2	3.11578943447175	14.6269415886602	Down	2.820398496905e-08	1.51572915887836e-05	NA	0.01167396	2.6872e-07	NA	NA	Omykiss:No Hit|No Hit
ORTHOMCL1586	3	6.76396161107125	3.1304347826087	Up	2.0785223868902e-07	1.71851165039165e-05	5.681437e-06	0.1114923	0.1158973	NA	NA	Omykiss:Dehydrogenase/reductase SDR family member 4 OS=Sus scrofa GN=DHRS4 PE=1 SV=2 [2.0e-75, Q8WNV7 (UniProt)]|dehydrogenase/reductase (SDR family) member 4 [Source:HGNC Symbol;Acc:16985] [4.0e-102, ENSORLP00000009297 (OryziasLatipes)]
ORTHOMCL3890	2	7.71172076854263	2.57142857142857	Up	2.06332674298014e-07	1.71851165039165e-05	0.0006055946	NA	NA	NA	6.01525e-06
ORTHOMCL1700	2	6.13073735164709	4.16443594646272	Down	3.54857442348656e-08	1.76036588131268e-05	NA	0.1707785	4.368909e-08	NA	NA	Omykiss:Glutathione S-transferase omega-1 OS=Homo sapiens GN=GSTO1 PE=1 SV=2 [2.0e-73, P78417 (UniProt)]|No description [1.0e-108, ENSTNIP00000016309 (TetraodonNigroviridis)]
ORTHOMCL1308	1	5.73249225996341	4.02477183833116	Up	2.34087487036473e-07	1.91092430873192e-05	NA	NA	NA	NA	7.952526e-07
ORTHOMCL2677	2	7.64594079995061	2.57142857142857	Up	2.41252059802729e-07	1.94479316708475e-05	5.426432e-07	NA	NA	0.2731862	NA	Drerio:Lissencephaly-1 homolog B OS=Danio rerio GN=pafah1b1b PE=2 SV=3 [6.0e-75, Q803D2 (UniProt)]|platelet-activating factor acetylhydrolase, isoform Ib, alpha subunit b [Source:ZFIN;Acc:ZDB-GENE-040116-3] [2.0e-76, ENSDARP00000039257 (DanioRerio)]
ORTHOMCL349	4	5.56704312109595	4.19753541533588	Up	2.51326417289841e-07	2.00099267296566e-05	0.006077541	0.03715301	0.01448219	4.804024e-05	NA	Drerio:60S ribosomal protein L23 OS=Danio rerio GN=rpl23 PE=2 SV=1 [2.0e-59, Q6PC14 (UniProt)]|ribosomal protein L23 [Source:ZFIN;Acc:ZDB-GENE-030131-8756] [3.0e-60, ENSDARP00000069977 (DanioRerio)]||Omykiss:60S ribosomal protein L23 OS=Rattus norvegicus GN=Rpl23 PE=2 SV=1 [5.0e-67, P62832 (UniProt)]|ribosomal protein L23 [Source:HGNC Symbol;Acc:10316] [4.0e-68, ENSORLP00000023880 (OryziasLatipes…
ORTHOMCL777	3	7.07172001367223	3.27630141973062	Down	4.67211313272769e-08	2.15217554235435e-05	NA	0.1704878	0.08979736	2.459732e-06	NA	Drerio:No Hit|carboxyl ester lipase, tandem duplicate 2 [Source:ZFIN;Acc:ZDB-GENE-061110-10] [2.0e-30, ENSDARP00000106465 (DanioRerio)]||Omykiss:Bile salt-activated lipase OS=Rattus norvegicus GN=Cel PE=1 SV=2 [2.0e-50, P07882 (UniProt)]|carboxyl ester lipase (bile salt-stimulated lipase) [Source:HGNC Symbol;Acc:1848] [4.0e-76, ENSGACP00000023957 (GasterosteusAculeatus)]
ORTHOMCL1172	3	6.84113864340628	3.003003003003	Up	2.8004727686688e-07	2.2024693762372e-05	2.306391e-06	1	0.05356401	NA	NA	Omykiss:40S ribosomal protein S21 OS=Ictalurus punctatus GN=rps21 PE=3 SV=1 [1.0e-39, Q90YQ2 (UniProt)]|ribosomal protein S21 [Source:ZFIN;Acc:ZDB-GENE-040426-1102] [1.0e-39, ENSDARP00000122013 (DanioRerio)]
ORTHOMCL3913	2	7.55900714490267	2.57142857142857	Up	2.9657903908446e-07	2.30438340127191e-05	2.718503e-07	NA	NA	1	NA	Drerio:Aryl hydrocarbon receptor OS=Delphinapterus leucas GN=AHR PE=2 SV=1 [2.0e-160, Q95LD9 (UniProt)]|aryl hydrocarbon receptor 1a [Source:ZFIN;Acc:ZDB-GENE-020531-2] [0.0e+00, ENSDARP00000049829 (DanioRerio)]
ORTHOMCL185	3	4.0935793586521	7.06645488861553	Up	3.07755326090903e-07	2.36275487852408e-05	9.262937e-07	0.01079111	NA	NA	1	Omykiss:Prothrombin OS=Sus scrofa GN=F2 PE=2 SV=1 [4.0e-153, Q19AZ8 (UniProt)]|coagulation factor II (thrombin) [Source:ZFIN;Acc:ZDB-GENE-030131-4606] [0.0e+00, ENSDARP00000052324 (DanioRerio)]
ORTHOMCL147	4	4.25733686480837	6.54867904895358	Up	3.20757528320851e-07	2.4336062354602e-05	0.05755923	0.04350987	NA	2.675735e-05	0.0008647915	Drerio:Guanine nucleotide-binding protein subunit beta-2-like 1 OS=Danio rerio GN=gnb2l1 PE=2 SV=1 [0.0e+00, O42248 (UniProt)]|guanine nucleotide binding protein (G protein), beta polypeptide 2-like 1 [Source:Jamboree;Acc:XB-GENE-5927078] [0.0e+00, ENSXETP00000052866 (XenopusTropicalis)]||Omykiss:Guanine nucleotide-binding protein subunit beta-2-like 1 OS=Danio rerio GN=gnb2l1 PE=2 SV=1 [0.0e+00,…
ORTHOMCL3842	1	8.47777248659911	2.46938775510204	Down	5.81636973573643e-08	2.46250449874108e-05	NA	NA	NA	NA	1.778042e-07
ORTHOMCL2374	2	6.03897498870025	3.6	Up	3.29269848054586e-07	2.46914098849305e-05	NA	0.00718667	1.885349e-06	NA	NA	Omykiss:78 kDa glucose-regulated protein OS=Rattus norvegicus GN=Hspa5 PE=1 SV=1 [5.0e-35, P06761 (UniProt)]|heat shock 70kDa protein 5 (glucose-regulated protein, 78kDa) [Source:HGNC Symbol;Acc:5238] [1.0e-37, ENSGACP00000021972 (GasterosteusAculeatus)]
ORTHOMCL4294	2	8.89360142288771	2	Up	3.53979474400364e-07	2.60359155838062e-05	NA	NA	NA	0.01976846	9.531102e-07	Drerio:Inhibitor of growth protein 2 OS=Mus musculus GN=Ing2 PE=1 SV=2 [6.0e-14, Q9ESK4 (UniProt)]|inhibitor of growth family, member 2 [Source:ZFIN;Acc:ZDB-GENE-040718-147] [8.0e-16, ENSDARP00000102740 (DanioRerio)]
ORTHOMCL536	4	4.19930916169812	6.6605504587156	Up	3.55273774441766e-07	2.60359155838062e-05	3.372133e-06	0.2359066	0.06712834	0.0128361	NA	Drerio:T-cell receptor alpha chain V region CTL-F3 OS=Mus musculus PE=1 SV=1 [5.0e-14, P06323 (UniProt)]|No description [3.0e-65, ENSDARP00000098323 (DanioRerio)]||Omykiss:No Hit|CDNA, clone cssl:d0282 [Source:UniProtKB/TrEMBL;Acc:A4JYR6] [7.0e-23, ENSDARP00000099340 (DanioRerio)]
ORTHOMCL1820	2	6.8736819637115	2.84705882352941	Up	4.84819698479423e-07	3.51303621965595e-05	NA	NA	NA	1.602732e-07	0.005445468	Drerio:Estrogen receptor beta OS=Oncorhynchus mykiss GN=esr2 PE=2 SV=1 [0.0e+00, P57782 (UniProt)]|estrogen receptor 2a [Source:ZFIN;Acc:ZDB-GENE-030116-2] [0.0e+00, ENSDARP00000110761 (DanioRerio)]
ORTHOMCL3315	2	7.33987415557791	2.57142857142857	Up	4.98659997197207e-07	3.57317591324976e-05	NA	0.0001664706	0.0001273483	NA	NA	Omykiss:Tissue factor pathway inhibitor 2 OS=Bos taurus GN=TFPI2 PE=2 SV=1 [1.0e-20, Q7YRQ8 (UniProt)]|tissue factor pathway inhibitor 2 [Source:ZFIN;Acc:ZDB-GENE-060503-38] [4.0e-32, ENSDARP00000081855 (DanioRerio)]
ORTHOMCL2127	2	5.90463067361816	3.6	Up	5.05124314534594e-07	3.57972165322374e-05	NA	0.4809325	NA	NA	4.215706e-08	Omykiss:No Hit|No Hit
ORTHOMCL2577	1	6.54912067768362	3.04878048780488	Up	5.20385921579331e-07	3.64779218289686e-05	NA	NA	NA	NA	1.187095e-06
ORTHOMCL2113	2	5.88587477357805	3.6	Up	5.36170504016336e-07	3.67847189404399e-05	NA	0.2479751	NA	NA	8.649343e-08	Omykiss:NADPH-dependent diflavin oxidoreductase 1 OS=Danio rerio GN=ndor1 PE=2 SV=1 [2.0e-33, Q6PFP6 (UniProt)]|NADPH dependent diflavin oxidoreductase 1 [Source:HGNC Symbol;Acc:29838] [1.0e-36, ENSGACP00000024492 (GasterosteusAculeatus)]
ORTHOMCL5974	1	9.34150887019024	1.8	Up	5.35612790660653e-07	3.67847189404399e-05	NA	NA	NA	NA	8.213937e-07
ORTHOMCL3789	1	7.46885603775658	2.46938775510204	Up	5.88572003588618e-07	3.99547458015052e-05	NA	NA	NA	NA	1.130441e-06
ORTHOMCL3485	2	7.26274171673915	2.57142857142857	Up	5.98559595813585e-07	4.02094878479355e-05	1.870538e-06	0.1347548	NA	NA	NA	Omykiss:Glutaredoxin-1 OS=Rattus norvegicus GN=Glrx PE=2 SV=3 [3.0e-28, Q9ESH6 (UniProt)]|glutaredoxin (thioltransferase) [Source:HGNC Symbol;Acc:4330] [2.0e-41, ENSGACP00000011753 (GasterosteusAculeatus)]
ORTHOMCL5274	2	8.54198031706988	2	Up	6.88372830121728e-07	4.57661482624229e-05	0.0001467543	0.0002593817	NA	NA	NA	Omykiss:Gamma-adducin OS=Mus musculus GN=Add3 PE=1 SV=2 [7.0e-78, Q9QYB5 (UniProt)]|adducin 3 (gamma) a [Source:ZFIN;Acc:ZDB-GENE-030131-2721] [3.0e-91, ENSDARP00000013817 (DanioRerio)]
ORTHOMCL2111	2	6.70615430885146	2.84705882352941	Up	7.48067497981927e-07	4.92274213723005e-05	5.880539e-06	0.08136431	NA	NA	NA	Omykiss:40S ribosomal protein S28 OS=Ictalurus punctatus GN=rps28 PE=3 SV=1 [2.0e-25, Q90YP3 (UniProt)]|ribosomal protein S28 [Source:HGNC Symbol;Acc:10418] [1.0e-26, ENSGACP00000020535 (GasterosteusAculeatus)]
ORTHOMCL6293	1	9.13338700709146	1.8	Up	7.65874418720266e-07	4.98901426901717e-05	NA	NA	NA	NA	1.122356e-06
ORTHOMCL2804	2	7.15093497831422	2.57142857142857	Up	7.79717523231562e-07	5.02839830732035e-05	NA	2.091254e-05	NA	0.0008100384	NA	Drerio:Keratinocyte-associated protein 2 OS=Bos taurus GN=KRTCAP2 PE=2 SV=1 [5.0e-20, A6QQ59 (UniProt)]|keratinocyte associated protein 2 [Source:HGNC Symbol;Acc:28942] [4.0e-25, ENSDARP00000093996 (DanioRerio)]||Omykiss:Keratinocyte-associated protein 2 OS=Canis familiaris GN=KRTCAP2 PE=1 SV=1 [3.0e-42, P86229 (UniProt)]|keratinocyte associated protein 2 [Source:HGNC Symbol;Acc:28942] [2.0e-51, …
ORTHOMCL379	3	6.40301930916605	3.5142649084685	Down	1.40589604823484e-07	5.03701311948138e-05	NA	0.1140959	0.4198591	5.136377e-06	NA	Drerio:No Hit|CD74 molecule, major histocompatibility complex, class II invariant chain [Source:ZFIN;Acc:ZDB-GENE-990910-10] [4.0e-104, ENSDARP00000053204 (DanioRerio)]||Omykiss:No Hit|CD74 molecule, major histocompatibility complex, class II invariant chain [Source:ZFIN;Acc:ZDB-GENE-990910-10] [9.0e-16, ENSDARP00000053204 (DanioRerio)]
ORTHOMCL881	3	6.70907072214401	3.27630141973062	Down	1.36710317298507e-07	5.03701311948138e-05	NA	0.02274594	0.08178691	NA	9.577007e-06	Omykiss:Heme-binding protein 2 OS=Homo sapiens GN=HEBP2 PE=1 SV=1 [4.0e-28, Q9Y5Z4 (UniProt)]|LOC100000079 protein [Source:UniProtKB/TrEMBL;Acc:A8KBA7] [3.0e-77, ENSDARP00000098458 (DanioRerio)]
ORTHOMCL2857	3	6.46326041097958	3	Up	7.90612196127393e-07	5.04817628992629e-05	NA	0.01662253	NA	1.579224e-06	0.1445387	Drerio:Dolichyl-diphosphooligosaccharide--protein glycosyltransferase subunit STT3A OS=Mus musculus GN=Stt3a PE=1 SV=1 [5.0e-98, P46978 (UniProt)]|integral membrane protein 1 [Source:ZFIN;Acc:ZDB-GENE-021015-3] [1.0e-100, ENSDARP00000070408 (DanioRerio)]||Omykiss:Dolichyl-diphosphooligosaccharide--protein glycosyltransferase subunit STT3A OS=Pongo abelii GN=STT3A PE=2 SV=1 [6.0e-166, Q5RCE2 (UniP…
ORTHOMCL4091	1	10.0821023037769	1.8	Down	1.49620941307229e-07	5.07844973942272e-05	NA	NA	NA	2.704568e-07	NA	Drerio:Sodium-dependent phosphate transport protein 2B OS=Rattus norvegicus GN=Slc34a2 PE=2 SV=1 [2.0e-43, Q9JJ09 (UniProt)]|solute carrier family 34 (sodium phosphate), member 2b [Source:ZFIN;Acc:ZDB-GENE-030709-1] [2.0e-76, ENSDARP00000053526 (DanioRerio)]
ORTHOMCL1914	3	5.83433586339165	3.52173913043478	Up	8.10579701249134e-07	5.12492989544673e-05	NA	0.3840422	NA	1	4.738284e-08	Drerio:Mps one binder kinase activator-like 2B OS=Homo sapiens GN=MOBKL2B PE=1 SV=2 [1.0e-66, Q86TA1 (UniProt)]|MOB1, Mps One Binder kinase activator-like 2A (yeast) [Source:ZFIN;Acc:ZDB-GENE-030131-4091] [2.0e-79, ENSDARP00000021765 (DanioRerio)]||Omykiss:Mps one binder kinase activator-like 2A OS=Mus musculus GN=Mobkl2a PE=2 SV=1 [8.0e-110, Q8BSU7 (UniProt)]|MOB1, Mps One Binder kinase activato…
ORTHOMCL333	5	4.21836697347913	6.12144634610704	Up	8.68005906258181e-07	5.43472824219321e-05	0.004387011	1	0.2825784	2.153479e-05	0.4872983	Drerio:T-complex protein 1 subunit gamma OS=Xenopus laevis GN=cct3 PE=2 SV=2 [0.0e+00, P50143 (UniProt)]|chaperonin containing TCP1, subunit 3 (gamma) [Source:ZFIN;Acc:ZDB-GENE-020419-5] [0.0e+00, ENSDARP00000004738 (DanioRerio)]||Omykiss:T-complex protein 1 subunit gamma OS=Xenopus laevis GN=cct3 PE=2 SV=2 [2.0e-164, P50143 (UniProt)]|chaperonin containing TCP1, subunit 3 (gamma) [Source:ZFIN;Ac…
ORTHOMCL339	5	4.14892473179351	6.27724498692241	Up	9.25419761693823e-07	5.73849234919564e-05	9.77554e-05	0.190753	0.07945195	0.01589191	0.0162011	Drerio:60S ribosomal protein L15 OS=Monopterus albus GN=rpl15 PE=2 SV=3 [2.0e-46, Q7T3N2 (UniProt)]|ribosomal protein L15 [Source:HGNC Symbol;Acc:10306] [4.0e-47, ENSORLP00000010200 (OryziasLatipes)]||Omykiss:60S ribosomal protein L15 OS=Paramisgurnus dabryanus GN=rpl15 PE=2 SV=3 [1.0e-103, Q7T3N3 (UniProt)]|ribosomal protein L15 [Source:HGNC Symbol;Acc:10306] [2.0e-105, ENSGACP00000010566 (Gaste…
ORTHOMCL584	3	4.6907500973266	4.98886694200036	Up	1.00624340104826e-06	6.18025113653357e-05	0.0001501414	0.004137989	NA	NA	0.01064405	Omykiss:No Hit|No Hit
ORTHOMCL5949	1	8.93441666769864	1.8	Up	1.07766790944644e-06	6.55649089435859e-05	NA	NA	NA	NA	1.512684e-06
ORTHOMCL482	4	5.18564673068151	4.15896487985213	Up	1.11114025379086e-06	6.6969565389694e-05	0.0002192497	0.001681372	0.0905316	0.00659138	NA	Drerio:40S ribosomal protein S26 OS=Rattus norvegicus GN=Rps26 PE=3 SV=3 [1.0e-51, P62856 (UniProt)]|ribosomal protein S26, like [Source:ZFIN;Acc:ZDB-GENE-040426-1706] [9.0e-54, ENSDARP00000111782 (DanioRerio)]||Omykiss:40S ribosomal protein S26 OS=Rattus norvegicus GN=Rps26 PE=3 SV=3 [7.0e-39, P62856 (UniProt)]|ribosomal protein S26 [Source:HGNC Symbol;Acc:10414] [1.0e-39, ENSORLP00000001910 (Or…
ORTHOMCL2722	3	6.31557557356637	3	Up	1.17854070991764e-06	6.97489492749409e-05	0.01235559	NA	NA	0.01443594	3.313085e-05	Drerio:Bifunctional heparan sulfate N-deacetylase/N-sulfotransferase 1 OS=Homo sapiens GN=NDST1 PE=1 SV=1 [2.0e-88, P52848 (UniProt)]|N-deacetylase/N-sulfotransferase (heparan glucosaminyl) 1 [Source:HGNC Symbol;Acc:7680] [1.0e-103, ENSDARP00000080183 (DanioRerio)]
ORTHOMCL957	3	4.76839493040722	4.77819726285984	Up	1.17888594680858e-06	6.97489492749409e-05	6.12826e-07	1	NA	NA	1	Omykiss:Peptidyl-prolyl cis-trans isomerase F, mitochondrial OS=Mus musculus GN=Ppif PE=2 SV=1 [1.0e-76, Q99KR7 (UniProt)]|peptidylprolyl isomerase F [Source:HGNC Symbol;Acc:9259] [1.0e-94, ENSGACP00000002980 (GasterosteusAculeatus)]
ORTHOMCL1516	2	5.15445535537893	4.16443594646272	Up	1.22466685698543e-06	7.17988778245367e-05	NA	1	NA	NA	1.924622e-07	Omykiss:Fucolectin-6 OS=Anguilla japonica PE=2 SV=1 [5.0e-37, Q9I926 (UniProt)]|No description [2.0e-41, ENSGACP00000016760 (GasterosteusAculeatus)]
ORTHOMCL67	1	3.33554024872013	9.41419640078114	Up	1.23749270413053e-06	7.18972112516918e-05	NA	NA	NA	NA	2.305736e-06
ORTHOMCL140	4	5.04546158330047	4.28613471290493	Up	1.3294827313092e-06	7.65520904840447e-05	0.007583803	0.1239756	0.1074691	NA	7.672276e-05	Omykiss:Ig kappa-b4 chain C region OS=Oryctolagus cuniculus GN=K-BAS PE=4 SV=1 [4.0e-16, P01839 (UniProt)]|No description [2.0e-47, ENSORLP00000001165 (OryziasLatipes)]
ORTHOMCL6369	1	8.79511438522865	1.8	Up	1.36848675995208e-06	7.81006293356722e-05	NA	NA	NA	NA	1.864213e-06
ORTHOMCL224	4	3.92316377886243	7.76263078255197	Down	2.6022702003204e-07	7.99144786755535e-05	0.00670623	0.07837599	NA	0.001628606	1.222632e-05	Drerio:Heat shock 70 kDa protein OS=Oncorhynchus tschawytscha GN=hsp70 PE=2 SV=1 [0.0e+00, Q91233 (UniProt)]|heat shock 70kDa protein 1B [Source:Jamboree;Acc:XB-GENE-5915622] [0.0e+00, ENSXETP00000019397 (XenopusTropicalis)]||Omykiss:Heat shock cognate 70 kDa protein OS=Oncorhynchus mykiss GN=hsc71 PE=2 SV=2 [6.0e-123, P08108 (UniProt)]|heat shock protein 8 [Source:ZFIN;Acc:ZDB-GENE-990415-92] [3…
ORTHOMCL1097	4	4.76142319188571	4.69902912621359	Up	1.45345538230775e-06	8.22222259693216e-05	1	0.004239112	NA	0.0005671964	1.371448e-05	Drerio:Transmembrane emp24 domain-containing protein 2 OS=Rattus norvegicus GN=Tmed2 PE=1 SV=1 [9.0e-95, Q63524 (UniProt)]|transmembrane emp24 domain trafficking protein 2 [Source:ZFIN;Acc:ZDB-GENE-030131-269] [2.0e-105, ENSDARP00000037031 (DanioRerio)]||Omykiss:Transmembrane emp24 domain-containing protein 2 OS=Rattus norvegicus GN=Tmed2 PE=1 SV=1 [1.0e-100, Q63524 (UniProt)]|transmembrane emp24…
ORTHOMCL531	1	4.33680922890237	5.53557469305182	Up	1.50358750982458e-06	8.43185726161625e-05	NA	NA	NA	NA	3.043883e-06
ORTHOMCL3777	2	6.85615583379685	2.57142857142857	Up	1.56299947735507e-06	8.68946864608868e-05	1.272216e-05	NA	0.02572686	NA	NA	Omykiss:Cytochrome P450 1A1 OS=Oncorhynchus mykiss GN=cyp1a1 PE=2 SV=2 [1.0e-119, Q92110 (UniProt)]|cytochrome P450, family 1, subfamily A, polypeptide 2 [Source:HGNC Symbol;Acc:2596] [2.0e-104, ENSGACP00000019391 (GasterosteusAculeatus)]
ORTHOMCL1771	2	6.17836489491797	3.01204819277108	Up	1.63593837295346e-06	9.01723638220244e-05	NA	NA	6.605047e-12	NA	1	Omykiss:PAS domain-containing serine/threonine-protein kinase OS=Homo sapiens GN=PASK PE=1 SV=3 [1.0e-34, Q96RG2 (UniProt)]|PAS domain containing serine/threonine kinase [Source:HGNC Symbol;Acc:17270] [1.0e-40, ENSGACP00000019837 (GasterosteusAculeatus)]
ORTHOMCL66	3	5.41472030937754	3.7043289333163	Up	1.76934871351874e-06	9.66994055379861e-05	5.930287e-05	0.005564562	0.2411131	NA	NA	Omykiss:40S ribosomal protein S16 OS=Ictalurus punctatus GN=rps16 PE=2 SV=1 [7.0e-77, Q90YQ7 (UniProt)]|ribosomal protein S16 [Source:HGNC Symbol;Acc:10396] [9.0e-79, ENSORLP00000020368 (OryziasLatipes)]
ORTHOMCL3861	1	6.96325512134353	2.46938775510204	Up	1.86092826731205e-06	0.00010019314089525	NA	NA	NA	NA	2.856345e-06
ORTHOMCL6100	1	8.61466703167316	1.8	Up	1.86434748138161e-06	0.00010019314089525	NA	NA	NA	NA	2.443692e-06
ORTHOMCL422	3	4.28899470572659	5.52204437900283	Up	1.91634372943019e-06	0.000102136369513184	1.926161e-05	0.2397494	NA	NA	0.06894591	Omykiss:No Hit|No Hit
ORTHOMCL5520	1	9.54501784366609	1.8	Down	3.77431099635554e-07	0.000106649985096154	6.05309e-07	NA	NA	NA	NA
ORTHOMCL5829	1	9.54052359410139	1.8	Down	3.80361243171274e-07	0.000106649985096154	NA	NA	6.094034e-07	NA	NA	Omykiss:Fatty acid-binding protein 10-A, liver basic OS=Danio rerio GN=fabp10a PE=1 SV=1 [2.0e-19, Q9I8L5 (UniProt)]|No description [2.0e-22, ENSGACP00000018034 (GasterosteusAculeatus)]
ORTHOMCL3273	3	6.11312790745601	3	Up	2.03386321860996e-06	0.000107511343416521	2.582039e-06	0.04395816	NA	NA	0.09556625	Omykiss:39S ribosomal protein L45, mitochondrial OS=Xenopus laevis GN=mrpl45 PE=2 SV=1 [4.0e-113, P59480 (UniProt)]|mitochondrial ribosomal protein L45 [Source:HGNC Symbol;Acc:16651] [3.0e-139, ENSORLP00000000132 (OryziasLatipes)]
ORTHOMCL572	5	4.90816788266715	4.96757278874017	Down	4.25420523824106e-07	0.000114314039922569	0.0003079081	0.0002330468	0.0006515257	0.2273447	0.003650645	Drerio:DNA (cytosine-5)-methyltransferase 1 OS=Gallus gallus GN=DNMT1 PE=1 SV=1 [9.0e-40, Q92072 (UniProt)]|DNA (cytosine-5-)-methyltransferase 1 [Source:HGNC Symbol;Acc:2976] [3.0e-41, ENSGACP00000018172 (GasterosteusAculeatus)]||Omykiss:No Hit|No description [1.0e-26, ENSTNIP00000000610 (TetraodonNigroviridis)]
ORTHOMCL1788	1	5.47505339650807	3.56215600683242	Up	2.19536630849831e-06	0.00011510501889029	NA	NA	NA	NA	3.721544e-06
ORTHOMCL95	4	4.40782611613076	5.96934941707763	Down	4.57382736646799e-07	0.000117986450745408	NA	0.05864724	0.2139197	1.168135e-05	0.1345076	Drerio:H-2 class II histocompatibility antigen, E-Q beta chain OS=Mus musculus PE=2 SV=1 [2.0e-31, P20040 (UniProt)]|major histocompatibility complex class II DAB gene [Source:ZFIN;Acc:ZDB-GENE-980526-200] [6.0e-133, ENSDARP00000100252 (DanioRerio)]||Omykiss:H-2 class II histocompatibility antigen, I-E beta chain OS=Mus musculus GN=H2-Eb1 PE=1 SV=1 [3.0e-33, P18469 (UniProt)]|si:busm1-194e12.12 […
ORTHOMCL197	5	3.87461126532448	6.57752503410998	Up	2.2777887586087e-06	0.000118463384711835	0.001596157	0.01613416	0.174023	1	9.328849e-10	Drerio:Zona pellucida sperm-binding protein 3 OS=Gallus gallus GN=ZP3 PE=1 SV=4 [8.0e-53, P79762 (UniProt)]|zona pellucida glycoprotein 3.2 [Source:ZFIN;Acc:ZDB-GENE-050626-121] [0.0e+00, ENSDARP00000109119 (DanioRerio)]||Omykiss:Zona pellucida sperm-binding protein 3 OS=Gallus gallus GN=ZP3 PE=1 SV=4 [2.0e-31, P79762 (UniProt)]|No description [3.0e-65, ENSTRUP00000030222 (TakifuguRubripes)]
ORTHOMCL551	4	4.26790792646722	5.47083449623221	Up	2.32244150183409e-06	0.000119819401962624	NA	1	1	8.657162e-06	0.1221995	Drerio:UTP--glucose-1-phosphate uridylyltransferase OS=Mus musculus GN=Ugp2 PE=2 SV=3 [1.0e-12, Q91ZJ5 (UniProt)]|UDP-glucose pyrophosphorylase 2b [Source:ZFIN;Acc:ZDB-GENE-030131-6352] [1.0e-15, ENSDARP00000026398 (DanioRerio)]||Omykiss:UTP--glucose-1-phosphate uridylyltransferase OS=Mus musculus GN=Ugp2 PE=2 SV=3 [1.0e-32, Q91ZJ5 (UniProt)]|UDP-glucose pyrophosphorylase 2 [Source:HGNC Symbol;Ac…
ORTHOMCL515	4	4.1219803326569	5.77475884519181	Up	2.58978590550116e-06	0.000132551819877595	0.0002363819	1	0.311238	NA	0.0002532271	Omykiss:40S ribosomal protein S6 OS=Oncorhynchus mykiss GN=rps6 PE=2 SV=1 [5.0e-126, Q9YGF2 (UniProt)]|ribosomal protein S6 [Source:HGNC Symbol;Acc:10429] [8.0e-126, ENSORLP00000007920 (OryziasLatipes)]
ORTHOMCL1230	3	6.25567134974463	3.22547204738986	Down	6.21473902933818e-07	0.000152579859086433	NA	0.06855192	1	NA	7.653183e-06	Omykiss:Bile acid-CoA:amino acid N-acyltransferase OS=Homo sapiens GN=BAAT PE=1 SV=1 [5.0e-12, Q14032 (UniProt)]|si:dkeyp-89c11.2 [Source:ZFIN;Acc:ZDB-GENE-041210-202] [1.0e-32, ENSDARP00000044738 (DanioRerio)]
ORTHOMCL1279	2	6.37542317764237	3.12322156585406	Down	6.38805426474445e-07	0.000152579859086433	NA	0.0002341531	NA	NA	4.419819e-05	Omykiss:Alpha-2-HS-glycoprotein OS=Bos taurus GN=AHSG PE=1 SV=2 [2.0e-35, P12763 (UniProt)]|alpha-2-HS-glycoprotein [Source:HGNC Symbol;Acc:349] [4.0e-96, ENSTRUP00000022994 (TakifuguRubripes)]
ORTHOMCL2437	2	5.33428557283233	3.6	Up	3.06349463156821e-06	0.000154845591124286	NA	0.003689494	3.041451e-05	NA	NA	Omykiss:Histone H2A.Z OS=Gallus gallus GN=H2AFZ PE=1 SV=3 [2.0e-65, Q5ZMD6 (UniProt)]|H2A histone family, member Z [Source:HGNC Symbol;Acc:4741] [1.0e-66, ENSGACP00000001130 (GasterosteusAculeatus)]
ORTHOMCL2588	1	5.89447523570202	3.04878048780488	Up	3.12140282930022e-06	0.000154845591124286	NA	NA	NA	NA	4.642968e-06
ORTHOMCL490	2	3.66518981019542	7.12431201366483	Up	3.07691166195397e-06	0.000154845591124286	NA	0.0004172677	NA	NA	0.0001289717	Omykiss:No Hit|extracellular matrix protein 1 [Source:HGNC Symbol;Acc:3153] [6.0e-22, ENSTNIP00000021514 (TetraodonNigroviridis)]
ORTHOMCL6379	1	8.31404091392288	1.8	Up	3.11850376271328e-06	0.000154845591124286	NA	NA	NA	NA	3.836073e-06
ORTHOMCL53	4	3.80267094946465	6.56202543313185	Up	3.38837207984003e-06	0.00016680619498388	1	0.03677235	NA	3.591769e-06	0.01571423	Drerio:60S ribosomal protein L4-B OS=Xenopus laevis GN=rpl4-b PE=2 SV=2 [3.0e-44, P02385 (UniProt)]|ribosomal protein L4 [Source:ZFIN;Acc:ZDB-GENE-030131-9034] [3.0e-47, ENSDARP00000060362 (DanioRerio)]||Omykiss:60S ribosomal protein L4-B OS=Xenopus laevis GN=rpl4-b PE=2 SV=2 [9.0e-169, P02385 (UniProt)]|ribosomal protein L4 [Source:HGNC Symbol;Acc:10353] [2.0e-175, ENSORLP00000008645 (OryziasLat…
ORTHOMCL6	5	3.51048794225372	8.863162282339	Down	7.39213122330168e-07	0.000170256622353831	0.06512986	1	0.006347088	3.223294e-06	0.003406043	Drerio:Actin, cytoplasmic 1 OS=Danio rerio GN=actba PE=2 SV=2 [0.0e+00, Q7ZVI7 (UniProt)]|actin, gamma 1 [Source:Jamboree;Acc:XB-GENE-491618] [0.0e+00, ENSXETP00000057558 (XenopusTropicalis)]||Omykiss:No Hit|No Hit
ORTHOMCL745	2	4.24764056578766	6.09756097560976	Down	7.84934502973241e-07	0.000174553193437049	NA	0.09525643	2.161443e-07	NA	NA	Omykiss:Perilipin-2 OS=Bos taurus GN=PLIN2 PE=2 SV=1 [1.0e-16, Q9TUM6 (UniProt)]|perilipin 2 [Source:HGNC Symbol;Acc:248] [2.0e-18, ENSORLP00000006342 (OryziasLatipes)]
ORTHOMCL2498	2	6.09677295820753	2.84705882352941	Up	3.59040788510833e-06	0.00017468103973137	6.120151e-05	NA	NA	NA	0.01036784
ORTHOMCL678	5	4.09950458000286	5.64705882352941	Up	3.60250865006546e-06	0.00017468103973137	0.0001024235	1	0.3275297	0.002599198	0.26434	Drerio:T-complex protein 1 subunit zeta OS=Gallus gallus GN=CCT6 PE=1 SV=3 [2.0e-55, Q5ZJ54 (UniProt)]|chaperonin containing TCP1, subunit 6A (zeta 1) [Source:ZFIN;Acc:ZDB-GENE-011018-2] [8.0e-60, ENSDARP00000016831 (DanioRerio)]||Omykiss:T-complex protein 1 subunit zeta OS=Gallus gallus GN=CCT6 PE=1 SV=3 [2.0e-60, Q5ZJ54 (UniProt)]|chaperonin containing TCP1, subunit 6A (zeta 1) [Source:HGNC Sym…
ORTHOMCL4011	2	7.65043419516824	2	Up	3.69086389856129e-06	0.000177629711058371	2.146438e-05	NA	NA	0.0105487	NA	Drerio:COP9 signalosome complex subunit 4 OS=Danio rerio GN=cops4 PE=2 SV=1 [5.0e-126, Q6P0H6 (UniProt)]|COP9 constitutive photomorphogenic homolog subunit 4 (Arabidopsis) [Source:ZFIN;Acc:ZDB-GENE-030131-4317] [7.0e-127, ENSDARP00000064214 (DanioRerio)]
ORTHOMCL429	4	5.24513839263029	4.18180204993238	Down	8.44377821867404e-07	0.000179402864511702	0.001678578	0.1729358	1	NA	0.0001282747	Omykiss:Cytochrome c oxidase subunit 4 isoform 2, mitochondrial OS=Thunnus obesus PE=1 SV=2 [2.0e-55, P80971 (UniProt)]|cytochrome c oxidase subunit IV isoform 2 [Source:ZFIN;Acc:ZDB-GENE-040426-1775] [2.0e-58, ENSDARP00000095260 (DanioRerio)]
ORTHOMCL731	4	5.33845604548586	4.05243145887533	Down	8.62380027890023e-07	0.000179402864511702	NA	0.270187	0.3400812	2.17347e-07	1	Drerio:Proteasome subunit beta type-9 OS=Salmo salar GN=psmb9-a PE=2 SV=1 [1.0e-98, Q9DD33 (UniProt)]|proteasome (prosome, macropain) subunit, beta type, 9a [Source:ZFIN;Acc:ZDB-GENE-990415-140] [3.0e-122, ENSDARP00000001220 (DanioRerio)]||Omykiss:Proteasome subunit beta type-9 OS=Salmo salar GN=psmb9-a PE=2 SV=1 [2.0e-119, Q9DD33 (UniProt)]|Proteasome subunit beta type 9 precursor (EC 3.4.25.1) …
ORTHOMCL3886	1	6.64415267232251	2.46938775510204	Up	3.83473979793866e-06	0.000183186940421529	NA	NA	NA	NA	5.127222e-06
ORTHOMCL1203	3	5.60054840637024	3.22547204738986	Up	4.07228409809224e-06	0.000186256454954587	7.557489e-05	0.02518888	0.1200178	NA	NA	Omykiss:Trans-1,2-dihydrobenzene-1,2-diol dehydrogenase OS=Danio rerio GN=dhdh PE=2 SV=2 [7.0e-70, Q642M9 (UniProt)]|dihydrodiol dehydrogenase (dimeric) [Source:HGNC Symbol;Acc:17887] [1.0e-87, ENSTRUP00000033081 (TakifuguRubripes)]
ORTHOMCL2571	2	5.24387574541984	3.6	Up	4.06729065209564e-06	0.000186256454954587	0.00129583	NA	NA	NA	0.0001135777
ORTHOMCL272	3	3.92810525843295	6.05038940247978	Up	4.06520339615179e-06	0.000186256454954587	0.001387062	0.005118456	NA	NA	0.0003842122	Omykiss:Endoplasmin OS=Gallus gallus GN=HSP90B1 PE=1 SV=1 [2.0e-96, P08110 (UniProt)]|heat shock protein 90, beta (grp94), member 1 [Source:ZFIN;Acc:ZDB-GENE-031002-1] [2.0e-103, ENSDARP00000013441 (DanioRerio)]
ORTHOMCL4851	2	7.61088706238633	2	Up	3.97526278254162e-06	0.000186256454954587	NA	0.004805769	NA	NA	5.09923e-05	Omykiss:Cysteine protease ATG4C OS=Homo sapiens GN=ATG4C PE=1 SV=1 [9.0e-61, Q96DT6 (UniProt)]|ATG4 autophagy related 4 homolog C (S. cerevisiae) [Source:HGNC Symbol;Acc:16040] [4.0e-88, ENSGACP00000009183 (GasterosteusAculeatus)]
ORTHOMCL5052	2	7.60601612014781	2	Up	4.01176789246104e-06	0.000186256454954587	NA	1	NA	NA	2.474562e-07	Omykiss:Transposable element Tcb1 transposase OS=Caenorhabditis briggsae PE=3 SV=1 [1.0e-20, P35072 (UniProt)]|No description [5.0e-46, ENSXETP00000060817 (XenopusTropicalis)]
ORTHOMCL939	4	4.44537100223412	4.80769230769231	Up	4.03805598616799e-06	0.000186256454954587	1	1	NA	8.346992e-08	0.04554895	Drerio:X-box-binding protein 1 OS=Bos taurus GN=XBP1 PE=2 SV=1 [7.0e-53, Q3SZZ2 (UniProt)]|X-box binding protein 1 [Source:ZFIN;Acc:ZDB-GENE-011210-2] [4.0e-168, ENSDARP00000051648 (DanioRerio)]||Omykiss:X-box-binding protein 1 OS=Bos taurus GN=XBP1 PE=2 SV=1 [2.0e-17, Q3SZZ2 (UniProt)]|X-box binding protein 1 (xbp1), mRNA [Source:RefSeq_dna;Acc:NM_001037943] [1.0e-59, ENSTRUP00000041380 (Takifug…
ORTHOMCL953	2	5.61792328151144	3.20394395433316	Up	4.13574549609104e-06	0.000187826920452755	NA	2.559426e-05	NA	NA	0.1971826	Omykiss:Reticulon-3 OS=Pongo abelii GN=RTN3 PE=2 SV=1 [9.0e-57, Q5RBL9 (UniProt)]|reticulon 3 [Source:ZFIN;Acc:ZDB-GENE-030710-5] [6.0e-91, ENSDARP00000109200 (DanioRerio)]
ORTHOMCL293	5	4.29982511989761	5.08887186370659	Up	4.19419528430462e-06	0.000189149408311052	6.005406e-05	1	0.2834092	0.003570394	0.2140922	Drerio:Glutathione S-transferase P OS=Cricetulus longicaudatus GN=GSTP1 PE=2 SV=2 [6.0e-18, P46424 (UniProt)]|glutathione S-transferase pi [Source:ZFIN;Acc:ZDB-GENE-020806-4] [2.0e-30, ENSDARP00000004830 (DanioRerio)]||Omykiss:60S acidic ribosomal protein P2 OS=Equus caballus GN=RPLP2 PE=3 SV=1 [2.0e-18, Q6X9Z5 (UniProt)]|No description [9.0e-26, ENSGACP00000006897 (GasterosteusAculeatus)]
ORTHOMCL2264	3	5.98252824553151	2.88	Up	4.30914330946108e-06	0.000192983786129962	1.529566e-05	0.4569978	0.2329969	NA	NA	Omykiss:Mitochondrial inner membrane protease ATP23 homolog OS=Danio rerio GN=zgc:162885 PE=2 SV=1 [1.0e-116, A4IGF3 (UniProt)]|XRCC6 binding protein 1 [Source:HGNC Symbol;Acc:29452] [2.0e-117, ENSDARP00000087721 (DanioRerio)]
ORTHOMCL5626	1	8.95915855614181	1.8	Down	1.03287721367156e-06	0.000208157035967746	NA	NA	1.457573e-06	NA	NA	Omykiss:Hephaestin OS=Homo sapiens GN=HEPH PE=2 SV=3 [4.0e-31, Q9BQS7 (UniProt)]|ceruloplasmin (ferroxidase) [Source:HGNC Symbol;Acc:2295] [1.0e-63, ENSTNIP00000005905 (TetraodonNigroviridis)]
ORTHOMCL26	2	2.68959554047424	15.5162640100508	Down	1.07915735608182e-06	0.000210893508768839	NA	0.007102475	2.341319e-06	NA	NA	Omykiss:No Hit|No Hit
ORTHOMCL667	3	5.38811835260476	3.38054926941022	Up	4.80550994535589e-06	0.00021372919750069	NA	0.03871744	0.1797258	7.65508e-05	NA	Drerio:Obg-like ATPase 1 OS=Danio rerio GN=ola1 PE=2 SV=1 [2.0e-107, Q7ZU42 (UniProt)]|Obg-like ATPase 1 [Source:ZFIN;Acc:ZDB-GENE-030131-5063] [3.0e-108, ENSDARP00000118669 (DanioRerio)]||Omykiss:GTP-binding protein 10 OS=Danio rerio GN=gtpbp10 PE=2 SV=1 [1.0e-127, Q6DHF7 (UniProt)]|GTP-binding protein 10 (putative) [Source:HGNC Symbol;Acc:25106] [7.0e-147, ENSGACP00000016244 (GasterosteusAculea…
ORTHOMCL246	1	3.96711418558241	6.70855677526682	Down	1.13178446352853e-06	0.000214672882508692	NA	NA	NA	2.499752e-06	NA	Drerio:Olfactory receptor 6N1 OS=Homo sapiens GN=OR6N1 PE=2 SV=1 [6.0e-50, Q8NGY5 (UniProt)]|odorant receptor, family C, subfamily 103, member 4 [Source:ZFIN;Acc:ZDB-GENE-000329-12] [0.0e+00, ENSDARP00000122106 (DanioRerio)]
ORTHOMCL13	4	3.52036555301959	7.37334933976254	Up	4.90944730824686e-06	0.000216616768969567	0.001740874	3.694732e-06	9.51083e-06	NA	0.04983485	Omykiss:Nucleoside diphosphate kinase A OS=Rattus norvegicus GN=Nme1 PE=1 SV=1 [8.0e-69, Q05982 (UniProt)]|non-metastatic cells 1, protein (NM23A) expressed in [Source:HGNC Symbol;Acc:7849] [3.0e-68, ENSP00000013034 (HomoSapiens)]
ORTHOMCL3744	2	6.36610049436366	2.57142857142857	Up	4.93761281416131e-06	0.000216616768969567	1.67185e-05	NA	NA	NA	0.07428773
ORTHOMCL426	3	5.25900430937674	3.49615106271893	Up	5.14254448534927e-06	0.000222578989167902	4.213369e-05	1	0.1139046	NA	NA	Omykiss:60S ribosomal protein L26 OS=Mus musculus GN=Rpl26 PE=2 SV=1 [1.0e-62, P61255 (UniProt)]|ribosomal protein L26 [Source:HGNC Symbol;Acc:10327] [5.0e-67, ENSORLP00000009243 (OryziasLatipes)]
ORTHOMCL5521	2	7.47542738968525	2	Up	5.12519307544171e-06	0.000222578989167902	3.213115e-07	NA	NA	NA	1
ORTHOMCL231	3	5.57168679261257	3.59127679542179	Down	1.48903193466923e-06	0.000266525187925029	0.0001269785	1	7.461728e-06	NA	NA	Omykiss:Brain protein 44-like protein OS=Rattus norvegicus GN=Brp44l PE=2 SV=1 [3.0e-48, P63031 (UniProt)]|brain protein 44-like [Source:HGNC Symbol;Acc:21606] [4.0e-55, ENSORLP00000012740 (OryziasLatipes)]
ORTHOMCL46	3	4.15690100325469	5.97621037040905	Down	1.5291412549583e-06	0.000266525187925029	NA	1	NA	4.267586e-05	6.617364e-05	Drerio:Apolipoprotein Eb OS=Danio rerio GN=apoeb PE=2 SV=1 [1.0e-152, O42364 (UniProt)]|apolipoprotein Eb [Source:ZFIN;Acc:ZDB-GENE-980526-368] [2.0e-153, ENSDARP00000058964 (DanioRerio)]||Omykiss:Apolipoprotein Eb OS=Danio rerio GN=apoeb PE=2 SV=1 [3.0e-87, O42364 (UniProt)]|apolipoprotein Eb [Source:ZFIN;Acc:ZDB-GENE-980526-368] [5.0e-88, ENSDARP00000058964 (DanioRerio)]
ORTHOMCL509	3	5.68064938812176	3.47167309709531	Down	1.52292577820978e-06	0.000266525187925029	NA	1	4.063748e-06	0.0002289329	NA	Drerio:Glutathione S-transferase P OS=Cricetulus migratorius GN=GSTP1 PE=2 SV=2 [3.0e-67, P47954 (UniProt)]|glutathione S-transferase pi [Source:ZFIN;Acc:ZDB-GENE-020806-4] [6.0e-111, ENSDARP00000004830 (DanioRerio)]||Omykiss:Glutathione S-transferase P OS=Mesocricetus auratus GN=GSTP1 PE=2 SV=3 [3.0e-71, Q60550 (UniProt)]|glutathione S-transferase pi [Source:ZFIN;Acc:ZDB-GENE-020806-4] [2.0e-86,…
ORTHOMCL6152	1	7.90602558932709	1.8	Up	6.25935584318601e-06	0.000269110572218044	NA	NA	NA	NA	7.074326e-06
ORTHOMCL146	4	3.67065806468138	6.6026425350058	Up	6.30302136365769e-06	0.000269193276650519	0.0008525933	0.1216963	0.04247782	NA	0.0007396076	Omykiss:40S ribosomal protein S2 OS=Ictalurus punctatus GN=rps2 PE=2 SV=1 [4.0e-131, Q90YS3 (UniProt)]|ribosomal protein S2 [Source:Jamboree;Acc:XB-GENE-1003616] [3.0e-132, ENSXETP00000015711 (XenopusTropicalis)]
ORTHOMCL761	3	4.28431841968441	4.90120153326864	Up	6.40875371777999e-06	0.000271908241618178	2.231208e-05	0.0641371	NA	NA	0.4911178	Omykiss:Phospholipid hydroperoxide glutathione peroxidase, mitochondrial OS=Sus scrofa GN=GPX4 PE=1 SV=3 [6.0e-55, P36968 (UniProt)]|glutathione peroxidase 4 (phospholipid hydroperoxidase) [Source:HGNC Symbol;Acc:4556] [6.0e-56, ENSGACP00000017545 (GasterosteusAculeatus)]
ORTHOMCL2874	2	6.84374416635524	2.57142857142857	Down	1.60935329327139e-06	0.000273124194429137	NA	0.4611084	3.869853e-09	NA	NA	Omykiss:Leukocyte cell-derived chemotaxin-2 OS=Mus musculus GN=Lect2 PE=1 SV=1 [2.0e-16, O88803 (UniProt)]|leukocyte cell-derived chemotaxin 2 [Source:HGNC Symbol;Acc:6550] [2.0e-23, ENSDARP00000104566 (DanioRerio)]
ORTHOMCL747	3	5.23884678913617	3.38054926941022	Up	7.47284811313426e-06	0.000314982990075835	8.00251e-05	0.1704697	0.09616126	NA	NA	Omykiss:Importin subunit alpha-2 OS=Homo sapiens GN=KPNA2 PE=1 SV=1 [2.0e-76, P52292 (UniProt)]|karyopherin alpha 2 (RAG cohort 1, importin alpha 1) [Source:ZFIN;Acc:ZDB-GENE-040718-22] [9.0e-98, ENSDARP00000055489 (DanioRerio)]
ORTHOMCL1164	3	4.61526150581152	4.8	Down	2.07809250276765e-06	0.00032760822024122	NA	0.1146793	0.004250474	NA	4.394313e-05	Omykiss:Cytosolic sulfotransferase 2 OS=Danio rerio GN=sult1st2 PE=1 SV=1 [1.0e-130, Q7ZUS4 (UniProt)]|sulfotransferase family 1, cytosolic sulfotransferase 2 [Source:ZFIN;Acc:ZDB-GENE-030804-27] [7.0e-132, ENSDARP00000030476 (DanioRerio)]
ORTHOMCL907	3	5.77924042887602	3.27630141973062	Down	2.08279377111025e-06	0.00032760822024122	NA	0.1178848	1	1.948631e-05	NA	Drerio:Mannose-binding protein C OS=Callithrix jacchus GN=MBL2 PE=3 SV=1 [1.0e-26, Q66S61 (UniProt)]|hexose-binding lectin 3 [Source:ZFIN;Acc:ZDB-GENE-000427-2] [2.0e-113, ENSDARP00000089300 (DanioRerio)]||Omykiss:Mannose-binding protein C OS=Chlorocebus aethiops GN=MBL2 PE=3 SV=1 [2.0e-13, Q66S37 (UniProt)]|No description [1.0e-27, ENSORLP00000002540 (OryziasLatipes)]
ORTHOMCL6000	1	7.75883155590257	1.8	Up	8.04439924257163e-06	0.000336872277372366	NA	NA	NA	NA	8.822129e-06
ORTHOMCL131	5	4.15535803645095	5.03753795652263	Up	8.4091726557814e-06	0.000349875835207318	3.40046e-05	0.2648601	0.04211065	0.07824101	0.0575824	Drerio:60S ribosomal protein L34 OS=Danio rerio GN=rpl34 PE=2 SV=3 [4.0e-55, Q7ZWJ7 (UniProt)]|ribosomal protein L34 [Source:ZFIN;Acc:ZDB-GENE-040426-1033] [6.0e-56, ENSDARP00000108075 (DanioRerio)]||Omykiss:60S ribosomal protein L34 OS=Homo sapiens GN=RPL34 PE=1 SV=3 [3.0e-58, P49207 (UniProt)]|ribosomal protein L34 [Source:HGNC Symbol;Acc:10340] [2.0e-60, ENSTNIP00000022031 (TetraodonNigrovirid…
ORTHOMCL1735	3	4.54981930006663	4.26315789473684	Up	8.46406708042368e-06	0.000349902362831104	0.000582934	0.4177571	NA	NA	0.0002181829	Omykiss:Proactivator polypeptide OS=Gallus gallus GN=PSAP PE=1 SV=1 [3.0e-27, O13035 (UniProt)]|surfactant protein B [Source:HGNC Symbol;Acc:10801] [6.0e-63, ENSGACP00000011133 (GasterosteusAculeatus)]
ORTHOMCL552	4	4.13602772749466	5.0662997247936	Up	8.64617742351783e-06	0.000355154128689595	5.315544e-05	0.2478892	0.0838092	0.1044772	NA	Drerio:Prostaglandin G/H synthase 1 OS=Bos taurus GN=PTGS1 PE=2 SV=2 [0.0e+00, O62664 (UniProt)]|prostaglandin-endoperoxide synthase 1 (prostaglandin G/H synthase and cyclooxygenase) [Source:Jamboree;Acc:XB-GENE-995315] [0.0e+00, ENSXETP00000035659 (XenopusTropicalis)]||Omykiss:Prostaglandin G/H synthase 2 OS=Rattus norvegicus GN=Ptgs2 PE=1 SV=1 [4.0e-80, P35355 (UniProt)]|prostaglandin-endoperox…
ORTHOMCL1641	3	4.87783945176117	3.74226804123711	Up	9.03508831776205e-06	0.000368353242798405	3.232634e-06	0.3979742	NA	NA	0.1406401	Omykiss:Probable serine carboxypeptidase CPVL OS=Homo sapiens GN=CPVL PE=1 SV=2 [5.0e-117, Q9H3G5 (UniProt)]|carboxypeptidase, vitellogenic-like [Source:HGNC Symbol;Acc:14399] [9.0e-163, ENSORLP00000009393 (OryziasLatipes)]
ORTHOMCL5524	1	7.68762205277198	1.8	Up	9.08174377499557e-06	0.000368353242798405	9.816626e-06	NA	NA	NA	NA
ORTHOMCL3795	1	6.24136902147125	2.46938775510204	Up	9.51066808512607e-06	0.000382492920730901	NA	NA	NA	NA	1.072954e-05
ORTHOMCL496	3	3.42111227994106	7.28744939271255	Up	9.54897817299969e-06	0.000382492920730901	NA	0.0007831738	0.0006176701	NA	0.003723536	Omykiss:Nucleoprotein TPR OS=Homo sapiens GN=TPR PE=1 SV=3 [6.0e-23, P12270 (UniProt)]|translocated promoter region b (to activated MET oncogene) [Source:ZFIN;Acc:ZDB-GENE-030131-6410] [1.0e-26, ENSDARP00000019846 (DanioRerio)]
ORTHOMCL484	3	5.06513084869844	3.47167309709531	Up	9.87048480547611e-06	0.000392930595743923	6.910788e-05	1	0.1009211	NA	NA	Omykiss:40S ribosomal protein S29 OS=Ictalurus punctatus GN=rps29 PE=3 SV=3 [6.0e-27, Q90YP2 (UniProt)]|ribosomal protein S29 [Source:HGNC Symbol;Acc:10419] [4.0e-28, ENSGACP00000016990 (GasterosteusAculeatus)]
ORTHOMCL359	3	5.00688639860533	3.53264037667618	Up	1.00913319095165e-05	0.000399257665548908	0.0002652206	0.005793668	0.04120218	NA	NA	Omykiss:40S ribosomal protein S18 OS=Ictalurus punctatus GN=rps18 PE=2 SV=1 [3.0e-72, Q90YQ5 (UniProt)]|ribosomal protein S18 [Source:HGNC Symbol;Acc:10401] [9.0e-74, ENSGACP00000012973 (GasterosteusAculeatus)]
ORTHOMCL6443	1	8.41227804127485	1.8	Down	2.63621657108378e-06	0.000404784777783793	3.310481e-06	NA	NA	NA	NA
ORTHOMCL473	3	3.88413151318853	5.59447910448592	Up	1.04197293508285e-05	0.000409736796240811	NA	0.285849	NA	0.0004401436	0.0005068709	Drerio:Adenylosuccinate synthetase isozyme 2 OS=Sus scrofa GN=ADSS PE=2 SV=1 [0.0e+00, A4Z6H1 (UniProt)]|adenylosuccinate synthase [Source:Jamboree;Acc:XB-GENE-944123] [0.0e+00, ENSXETP00000031816 (XenopusTropicalis)]||Omykiss:Adenylosuccinate synthetase isozyme 1 C OS=Salmo salar GN=adssl1c PE=2 SV=1 [1.0e-51, B5DGM4 (UniProt)]|adenylosuccinate synthase like 1 [Source:HGNC Symbol;Acc:20093] [7.0…
ORTHOMCL255	4	4.05977477147207	5.908974184305	Down	2.74347159327413e-06	0.00041145693732616	NA	0.07195933	1	0.000186196	0.001623466	Drerio:Cofilin-2 OS=Xenopus tropicalis GN=cfl2 PE=2 SV=1 [6.0e-53, Q5U4Y2 (UniProt)]|cofilin 1 [Source:ZFIN;Acc:ZDB-GENE-030131-215] [2.0e-66, ENSDARP00000023177 (DanioRerio)]||Omykiss:Cofilin-2 OS=Mus musculus GN=Cfl2 PE=1 SV=1 [3.0e-70, P45591 (UniProt)]|cofilin 1 (non-muscle) [Source:HGNC Symbol;Acc:1874] [2.0e-79, ENSORLP00000002617 (OryziasLatipes)]
ORTHOMCL862	1	4.73915199101639	4.446964725646	Down	2.8169679522362e-06	0.000412877870999347	NA	4.606952e-06	NA	NA	NA	Omykiss:No Hit|No Hit
ORTHOMCL2708	3	5.47216105031266	3	Up	1.12909964324786e-05	0.000441306884806391	NA	0.4137685	NA	1.823827e-05	0.009832657	Drerio:High affinity copper uptake protein 1 OS=Pongo abelii GN=SLC31A1 PE=2 SV=1 [2.0e-69, Q5RAS6 (UniProt)]|solute carrier family 31 (copper transporters), member 1 [Source:ZFIN;Acc:ZDB-GENE-040415-3] [3.0e-88, ENSDARP00000015824 (DanioRerio)]||Omykiss:High affinity copper uptake protein 1 OS=Homo sapiens GN=SLC31A1 PE=1 SV=1 [3.0e-35, O15431 (UniProt)]|solute carrier family 31 (copper transpor…
ORTHOMCL38	3	2.35481957450169	17.3571032946474	Up	1.15364931522191e-05	0.000443638004342164	NA	0.04252758	0.1205017	NA	7.235313e-07	Omykiss:Trypsin-1 OS=Salmo salar PE=1 SV=1 [5.0e-141, P35031 (UniProt)]|Trypsinogen (Fragment). [Source:UniProtKB/TrEMBL;Acc:Q91515] [7.0e-130, ENSTRUP00000002728 (TakifuguRubripes)]
ORTHOMCL5528	1	7.54601032052816	1.8	Up	1.15570142238306e-05	0.000443638004342164	1.213987e-05	NA	NA	NA	NA
ORTHOMCL6282	1	7.54809597421412	1.8	Up	1.15160817657289e-05	0.000443638004342164	NA	NA	NA	NA	1.210195e-05
ORTHOMCL1943	3	4.96192676767502	3.52173913043478	Up	1.18932089240599e-05	0.000453842037581434	NA	0.001457559	NA	0.0006949675	0.196968	Drerio:Protein disulfide-isomerase A3 OS=Bos taurus GN=PDIA3 PE=2 SV=1 [9.0e-68, P38657 (UniProt)]|protein disulfide isomerase family A, member 3 [Source:ZFIN;Acc:ZDB-GENE-031002-9] [2.0e-80, ENSDARP00000026546 (DanioRerio)]||Omykiss:Protein disulfide-isomerase A3 OS=Gallus gallus GN=PDIA3 PE=2 SV=1 [0.0e+00, Q8JG64 (UniProt)]|protein disulfide isomerase family A, member 3 [Source:ZFIN;Acc:ZDB-GE…
ORTHOMCL2299	3	5.57589409379712	2.88	Up	1.22725788624782e-05	0.000462841292889602	NA	1	0.2236501	NA	2.364015e-05	Omykiss:Beta-sarcoglycan OS=Pongo abelii GN=SGCB PE=2 SV=1 [3.0e-53, Q5R9U1 (UniProt)]|sarcoglycan, beta (dystrophin-associated glycoprotein) [Source:ZFIN;Acc:ZDB-GENE-030131-6695] [5.0e-64, ENSDARP00000068661 (DanioRerio)]
ORTHOMCL2620	3	5.44232647385717	3	Up	1.22220151558678e-05	0.000462841292889602	2.128275e-05	NA	NA	1	0.003812898	Drerio:Nuclear receptor subfamily 1 group D member 2 OS=Rattus norvegicus GN=Nr1d2 PE=2 SV=1 [1.0e-95, Q63504 (UniProt)]|nuclear receptor subfamily 1, group D, member 2b [Source:ZFIN;Acc:ZDB-GENE-990415-244] [0.0e+00, ENSDARP00000112360 (DanioRerio)]
ORTHOMCL1049	1	4.58803396965567	4.02477183833116	Up	1.23617068655759e-05	0.000463492137070344	NA	NA	NA	1.312905e-05	NA	Drerio:Bone morphogenetic protein 7 OS=Mus musculus GN=Bmp7 PE=1 SV=2 [1.0e-88, P23359 (UniProt)]|bone morphogenetic protein 7b [Source:ZFIN;Acc:ZDB-GENE-060929-328] [8.0e-114, ENSDARP00000119798 (DanioRerio)]
ORTHOMCL121	2	3.09929671369774	10.0622691643794	Down	3.28087289313684e-06	0.000470185539729766	NA	0.0167676	5.525812e-06	NA	NA	Omykiss:60S acidic ribosomal protein P2 OS=Equus caballus GN=RPLP2 PE=3 SV=1 [4.0e-20, Q6X9Z5 (UniProt)]|ribosomal protein, large P2, like [Source:ZFIN;Acc:ZDB-GENE-070327-2] [3.0e-22, ENSDARP00000022552 (DanioRerio)]
ORTHOMCL105	5	3.59196079049818	6.37870017074015	Up	1.28547670575892e-05	0.000479193021701693	0.03960342	0.0007422355	0.07748754	0.002121143	0.002900451	Drerio:60S ribosomal protein L10 OS=Ovis aries GN=RPL10 PE=2 SV=1 [1.0e-102, A8D8X1 (UniProt)]|ribosomal protein L10 [Source:ZFIN;Acc:ZDB-GENE-030131-8656] [2.0e-110, ENSDARP00000119262 (DanioRerio)]||Omykiss:60S ribosomal protein L10 OS=Ovis aries GN=RPL10 PE=2 SV=1 [2.0e-112, A8D8X1 (UniProt)]|ribosomal protein L10-like [Source:HGNC Symbol;Acc:17976] [2.0e-118, ENSTNIP00000005868 (TetraodonNigr…
ORTHOMCL754	3	5.09317280561205	3.30832486688292	Up	1.38360644481085e-05	0.000512809078309491	0.0001956018	0.007581225	0.1766576	NA	NA	Omykiss:Phospholipid hydroperoxide glutathione peroxidase, mitochondrial OS=Callithrix jacchus GN=GPX4 PE=2 SV=2 [5.0e-70, Q32QL6 (UniProt)]|glutathione peroxidase 4 (phospholipid hydroperoxidase) [Source:HGNC Symbol;Acc:4556] [9.0e-71, ENSORLP00000018492 (OryziasLatipes)]
ORTHOMCL5749	1	8.21918597042518	1.8	Down	3.66740466308683e-06	0.000514154188527108	NA	NA	4.422617e-06	NA	NA	Omykiss:No Hit|No Hit
ORTHOMCL138	4	4.40258272792394	4.2758876152913	Up	1.39636285882213e-05	0.000514579661516797	0.005088634	0.007271252	0.02330055	NA	0.001756264	Omykiss:40S ribosomal protein S20 OS=Rattus norvegicus GN=Rps20 PE=3 SV=1 [1.0e-60, P60868 (UniProt)]|ribosomal protein S20 [Source:HGNC Symbol;Acc:10405] [3.0e-62, ENSTNIP00000001041 (TetraodonNigroviridis)]
ORTHOMCL214	4	3.9874899772231	5.92657540257903	Down	3.75398516185285e-06	0.000515094687421044	2.020579e-05	0.03142816	0.06586734	NA	0.00535007	Omykiss:Type-4 ice-structuring protein OS=Gadus morhua PE=2 SV=1 [2.0e-14, Q56TU0 (UniProt)]|No description [5.0e-25, ENSGACP00000014461 (GasterosteusAculeatus)]
ORTHOMCL5240	2	6.93295906972409	2	Up	1.41351363623656e-05	0.000517940309095997	1	9.508418e-07	NA	NA	NA	Omykiss:Peroxisomal coenzyme A diphosphatase NUDT7 OS=Homo sapiens GN=NUDT7 PE=2 SV=1 [2.0e-39, P0C024 (UniProt)]|nudix (nucleoside diphosphate linked moiety X)-type motif 7 [Source:HGNC Symbol;Acc:8054] [2.0e-72, ENSORLP00000012973 (OryziasLatipes)]
ORTHOMCL145	2	2.86031113704932	10.3256597885118	Up	1.44736828904342e-05	0.00052734904497407	NA	0.007748425	NA	NA	6.55435e-06	Omykiss:Complement C1q-like protein 4 OS=Mus musculus GN=C1ql4 PE=2 SV=1 [3.0e-11, Q4ZJM9 (UniProt)]|No description [7.0e-32, ENSORLP00000009839 (OryziasLatipes)]
ORTHOMCL3881	1	6.04518790646424	2.46938775510204	Up	1.4774649064299e-05	0.000535290515818337	NA	NA	NA	NA	1.537382e-05
ORTHOMCL2413	4	4.54904279310916	4	Up	1.48812370693647e-05	0.000536140211510241	8.042906e-05	0.01041002	NA	0.03489232	0.4284586	Drerio:Proteasome subunit beta type-6 OS=Bos taurus GN=PSMB6 PE=1 SV=1 [3.0e-89, Q3MHN0 (UniProt)]|proteasome (prosome, macropain) subunit, beta type, 6 [Source:ZFIN;Acc:ZDB-GENE-990415-216] [6.0e-115, ENSDARP00000025226 (DanioRerio)]||Omykiss:Proteasome subunit beta type-6 OS=Bos taurus GN=PSMB6 PE=1 SV=1 [6.0e-95, Q3MHN0 (UniProt)]|proteasome (prosome, macropain) subunit, beta type, 6 [Source:H…
ORTHOMCL5910	1	8.16203496493448	1.8	Down	4.04355618604901e-06	0.000543268621746459	NA	NA	4.818478e-06	NA	NA	Omykiss:Glutathione S-transferase P OS=Cricetulus migratorius GN=GSTP1 PE=2 SV=2 [1.0e-43, P47954 (UniProt)]|glutathione S-transferase pi 1 [Source:HGNC Symbol;Acc:4638] [1.0e-42, ENSP00000381607 (HomoSapiens)]
ORTHOMCL2086	2	4.8146297479442	3.6	Up	1.54684262199351e-05	0.000554199337179787	NA	5.33456e-07	1	NA	NA	Omykiss:No Hit|No Hit
ORTHOMCL406	4	4.41494059551126	4.18180204993238	Up	1.61672969095185e-05	0.000576038109223673	0.04367358	0.2931863	0.03734018	0.0001166782	NA	Drerio:40S ribosomal protein S17 OS=Ictalurus punctatus GN=rps17 PE=2 SV=3 [3.0e-69, Q90YQ6 (UniProt)]|ribosomal protein S17 [Source:HGNC Symbol;Acc:10397] [1.0e-71, ENSDARP00000067865 (DanioRerio)]||Omykiss:40S ribosomal protein S17 OS=Ictalurus punctatus GN=rps17 PE=2 SV=3 [6.0e-70, Q90YQ6 (UniProt)]|ribosomal protein S17 [Source:Jamboree;Acc:XB-GENE-1016373] [2.0e-70, ENSXETP00000023337 (Xenop…
ORTHOMCL2635	3	5.29964347002994	3	Up	1.78397521287072e-05	0.000632134953176005	NA	0.007995878	NA	0.0001643125	0.09476446	Drerio:Dolichyl-diphosphooligosaccharide--protein glycosyltransferase subunit 1 OS=Pongo abelii GN=RPN1 PE=2 SV=1 [0.0e+00, Q5RFB6 (UniProt)]|ribophorin I [Source:Jamboree;Acc:XB-GENE-999954] [0.0e+00, ENSXETP00000035266 (XenopusTropicalis)]||Omykiss:Dolichyl-diphosphooligosaccharide--protein glycosyltransferase subunit 1 OS=Sus scrofa GN=RPN1 PE=1 SV=1 [4.0e-96, Q9GMB0 (UniProt)]|ribophorin I [S…
ORTHOMCL1207	3	5.52379418956089	3.22547204738986	Down	5.06717614449354e-06	0.00066690242767018	NA	0.01067017	1	NA	5.493698e-05	Omykiss:Ubiquitin carboxyl-terminal hydrolase isozyme L1 OS=Homo sapiens GN=UCHL1 PE=1 SV=2 [3.0e-74, P09936 (UniProt)]|No description [2.0e-90, ENSGACP00000022609 (GasterosteusAculeatus)]
ORTHOMCL273	4	4.33284582221579	4.23682805947389	Up	1.93359904568235e-05	0.000677705448130731	0.003253008	0.4590525	0.01306447	NA	0.001976972	Omykiss:40S ribosomal protein S19 OS=Pagrus major GN=rps19 PE=2 SV=1 [1.0e-70, P61155 (UniProt)]|ribosomal protein S19 [Source:HGNC Symbol;Acc:10402] [2.0e-72, ENSGACP00000004560 (GasterosteusAculeatus)]
ORTHOMCL3745	2	5.78165223869039	2.57142857142857	Up	1.92561539622009e-05	0.000677705448130731	0.0008755916	NA	NA	NA	0.001131693
ORTHOMCL56	4	3.31147889684462	8.31244154913388	Down	5.2724672333168e-06	0.0006800428237532	0.01124188	1	NA	2.88157e-06	0.001207399	Drerio:Fructose-bisphosphate aldolase A OS=Rattus norvegicus GN=Aldoa PE=1 SV=2 [1.0e-177, P05065 (UniProt)]|aldolase a, fructose-bisphosphate, a [Source:ZFIN;Acc:ZDB-GENE-030131-8369] [0.0e+00, ENSDARP00000018850 (DanioRerio)]||Omykiss:Fructose-bisphosphate aldolase B OS=Sparus aurata GN=aldob PE=2 SV=2 [1.0e-161, P53447 (UniProt)]|aldolase B, fructose-bisphosphate [Source:HGNC Symbol;Acc:417] […
ORTHOMCL2291	2	4.73946350107257	3.6	Up	1.95100117772078e-05	0.00068010846460115	NA	0.1346523	NA	NA	4.963839e-06	Omykiss:Cytochrome b reductase 1 OS=Xenopus laevis GN=cybrd1 PE=2 SV=2 [1.0e-29, Q6DDR3 (UniProt)]|cytochrome b reductase 1 [Source:HGNC Symbol;Acc:20797] [4.0e-38, ENSTRUP00000045593 (TakifuguRubripes)]
ORTHOMCL376	3	4.78108377883952	3.53264037667618	Up	2.00733477835262e-05	0.000692262138267169	NA	1.083626e-06	4.068362e-07	0.02868364	NA	Drerio:Fatty acid-binding protein, heart OS=Oncorhynchus mykiss GN=fabp3 PE=2 SV=3 [8.0e-53, O13008 (UniProt)]|fatty acid binding protein 3, muscle and heart [Source:ZFIN;Acc:ZDB-GENE-020318-2] [4.0e-67, ENSDARP00000039143 (DanioRerio)]||Omykiss:Fatty acid-binding protein, heart OS=Oncorhynchus mykiss GN=fabp3 PE=2 SV=3 [3.0e-66, O13008 (UniProt)]|fatty acid binding protein 3, muscle and heart (m…
ORTHOMCL770	2	5.00292323228684	3.26564606134371	Up	1.9973667432842e-05	0.000692262138267169	NA	NA	NA	0.008185608	0.000288005	Drerio:Insulin gene enhancer protein isl-1 OS=Danio rerio GN=isl1 PE=2 SV=1 [0.0e+00, P53405 (UniProt)]|islet1 [Source:ZFIN;Acc:ZDB-GENE-980526-112] [0.0e+00, ENSDARP00000012903 (DanioRerio)]
ORTHOMCL1315	1	4.43421183473913	4.02477183833116	Up	2.08322437784578e-05	0.000707090211196182	NA	NA	NA	NA	1.91383e-05
ORTHOMCL173	4	3.65333328716196	5.82818833877163	Up	2.07825161191578e-05	0.000707090211196182	NA	0.1320836	1	0.0003653412	0.001555865	Drerio:Elongation factor 2 OS=Callithrix jacchus GN=EEF2 PE=2 SV=1 [8.0e-70, A0SXL6 (UniProt)]|eukaryotic translation elongation factor 2a, tandem duplicate 1 [Source:ZFIN;Acc:ZDB-GENE-050522-500] [5.0e-83, ENSDARP00000020169 (DanioRerio)]||Omykiss:Elongation factor 2 OS=Rattus norvegicus GN=Eef2 PE=1 SV=4 [8.0e-156, P05197 (UniProt)]|No description [6.0e-164, ENSORLP00000018810 (OryziasLatipes)]
ORTHOMCL6277	1	7.20447829977295	1.8	Up	2.06468366726615e-05	0.000707090211196182	NA	NA	NA	NA	2.026293e-05
ORTHOMCL2897	2	5.74015428935052	2.57142857142857	Up	2.11991162146628e-05	0.000715775395122306	NA	0.2335494	2.942252e-07	NA	NA	Omykiss:DNA repair endonuclease XPF OS=Cricetulus griseus GN=ERCC4 PE=2 SV=3 [1.0e-30, Q9QYM7 (UniProt)]|excision repair cross-complementing rodent repair deficiency, complementation group 4 [Source:HGNC Symbol;Acc:3436] [4.0e-44, ENSORLP00000003684 (OryziasLatipes)]
ORTHOMCL4969	1	7.95330156907964	1.8	Down	5.7744404319786e-06	0.000730183653839804	NA	6.590032e-06	NA	NA	NA	Omykiss:No Hit|No Hit
ORTHOMCL4984	2	6.67454558634506	2	Up	2.28764041425961e-05	0.000768385053727094	3.792663e-06	0.4203578	NA	NA	NA	Omykiss:UPF0553 protein C9orf64 homolog OS=Bos taurus PE=2 SV=1 [6.0e-102, Q1JP73 (UniProt)]|chromosome 9 open reading frame 64 [Source:HGNC Symbol;Acc:28144] [7.0e-156, ENSDARP00000069326 (DanioRerio)]
ORTHOMCL39	3	4.248096424318	4.30042121081451	Up	2.31079804509957e-05	0.000772141792375499	NA	0.1056827	NA	0.0001413744	0.001095506	Drerio:Elongation factor 2 OS=Gallus gallus GN=EEF2 PE=1 SV=3 [4.0e-128, Q90705 (UniProt)]|No description [8.0e-132, ENSORLP00000018810 (OryziasLatipes)]||Omykiss:Elongation factor 2 OS=Gallus gallus GN=EEF2 PE=1 SV=3 [5.0e-97, Q90705 (UniProt)]|No description [2.0e-101, ENSORLP00000018810 (OryziasLatipes)]
ORTHOMCL5445	2	6.65335966066596	2	Up	2.37960725023084e-05	0.000791035420450448	0.0008958792	0.001856589	NA	NA	NA	Omykiss:No Hit|No Hit
ORTHOMCL2496	2	5.34129848814158	2.84705882352941	Up	2.45232935284482e-05	0.000806891428392666	0.0006912697	NA	NA	NA	0.00194279
ORTHOMCL3907	2	5.67892022416244	2.57142857142857	Up	2.44266670383355e-05	0.000806891428392666	NA	NA	NA	0.1134495	4.982923e-05	Drerio:Alpha-(1,3)-fucosyltransferase OS=Bos taurus GN=FUT9 PE=2 SV=1 [4.0e-94, Q8HZR2 (UniProt)]|alpha(1,3)fucosyltransferase gene 1 [Source:ZFIN;Acc:ZDB-GENE-990715-17] [0.0e+00, ENSDARP00000076504 (DanioRerio)]
ORTHOMCL1957	3	4.72064498097798	3.52173913043478	Up	2.47179056578627e-05	0.000809166363388611	NA	0.03410036	NA	0.008492408	0.0001206813	Drerio:Polyadenylate-binding protein 2 OS=Xenopus tropicalis GN=pabpn1 PE=2 SV=1 [2.0e-14, Q6NVP7 (UniProt)]|poly(A) binding protein, nuclear 1 [Source:ZFIN;Acc:ZDB-GENE-040426-2401] [6.0e-38, ENSDARP00000113199 (DanioRerio)]||Omykiss:Polyadenylate-binding protein 2 OS=Homo sapiens GN=PABPN1 PE=1 SV=3 [1.0e-80, Q86U42 (UniProt)]|poly(A) binding protein, nuclear 1 [Source:ZFIN;Acc:ZDB-GENE-040426-…
ORTHOMCL17	3	2.65867539227673	13.3685469788332	Down	6.83107755793393e-06	0.000831200361719168	NA	0.02460508	4.893075e-08	NA	0.009835438	Omykiss:No Hit|No Hit
ORTHOMCL331	4	3.29537671334929	8.14889336016097	Down	7.03692018918949e-06	0.000834444663968261	NA	0.000771128	4.114654e-05	0.009417241	0.02959777	Drerio:Cytochrome P450 2J6 OS=Mus musculus GN=Cyp2j6 PE=2 SV=1 [5.0e-107, O54750 (UniProt)]|cytochrome P450, family 2, subfamily V, polypeptide 1 [Source:ZFIN;Acc:ZDB-GENE-040912-139] [0.0e+00, ENSDARP00000011215 (DanioRerio)]||Omykiss:Cytochrome P450 2M1 OS=Oncorhynchus mykiss GN=cyp2m1 PE=1 SV=1 [5.0e-180, Q92088 (UniProt)]|hypothetical protein LOC100145695 [Source:RefSeq peptide;Acc:NP_0011205…
ORTHOMCL468	3	4.18809168245085	5.05496420227455	Down	7.11652295212504e-06	0.000834444663968261	NA	0.1070968	NA	1.775243e-06	0.02032579	Drerio:H-2 class I histocompatibility antigen, Q10 alpha chain OS=Mus musculus GN=H2-Q10 PE=1 SV=3 [4.0e-41, P01898 (UniProt)]|major histocompatibility complex class I ZE [Source:RefSeq peptide;Acc:NP_919406] [8.0e-167, ENSDARP00000038741 (DanioRerio)]||Omykiss:Major histocompatibility complex class I-related gene protein OS=Rattus norvegicus GN=Mr1 PE=2 SV=2 [5.0e-46, O19477 (UniProt)]|major his…
ORTHOMCL1963	3	4.70859780245531	3.52173913043478	Up	2.56336956883107e-05	0.000834907593403614	0.0001313578	NA	NA	0.3238495	0.002262925	Drerio:E3 ubiquitin-protein ligase MARCH6 OS=Homo sapiens GN=MARCH6 PE=1 SV=2 [9.0e-86, O60337 (UniProt)]|membrane-associated ring finger (C3HC4) 6 [Source:ZFIN;Acc:ZDB-GENE-070912-530] [2.0e-94, ENSDARP00000098249 (DanioRerio)]
ORTHOMCL25	4	3.52776461177539	7.04266015620497	Down	7.30084543800203e-06	0.000840770575529912	NA	1	0.006639782	0.0001668727	0.4324548	Drerio:H-2 class II histocompatibility antigen gamma chain OS=Rattus norvegicus GN=Cd74 PE=2 SV=2 [4.0e-23, P10247 (UniProt)]|invariant chain-like protein 1 [Source:ZFIN;Acc:ZDB-GENE-000901-1] [2.0e-136, ENSDARP00000002547 (DanioRerio)]||Omykiss:HLA class II histocompatibility antigen gamma chain OS=Homo sapiens GN=CD74 PE=1 SV=3 [1.0e-14, P04233 (UniProt)]|CD74 molecule, major histocompatibility…
ORTHOMCL153	3	3.61002101531419	5.79142366938667	Up	2.66669871492874e-05	0.00086419799058168	NA	0.02410777	NA	0.01047124	1.032655e-06	Drerio:Importin subunit alpha-4 OS=Homo sapiens GN=KPNA4 PE=1 SV=1 [6.0e-127, O00629 (UniProt)]|karyopherin alpha 4 (importin alpha 3) [Source:ZFIN;Acc:ZDB-GENE-030131-5584] [5.0e-131, ENSDARP00000106212 (DanioRerio)]||Omykiss:Importin subunit alpha-2 OS=Mus musculus GN=Kpna2 PE=1 SV=2 [3.0e-150, P52293 (UniProt)]|karyopherin alpha 2 (RAG cohort 1, importin alpha 1) [Source:ZFIN;Acc:ZDB-GENE-0407…
ORTHOMCL164	3	4.25226968098898	4.20831901342326	Up	2.71216161491705e-05	0.000870185584805973	0.000407999	0.4409084	NA	NA	8.52806e-07	Omykiss:NAD(P)H dehydrogenase [quinone] 1 OS=Rattus norvegicus GN=Nqo1 PE=1 SV=4 [8.0e-48, P05982 (UniProt)]|No description [1.0e-80, ENSGACP00000004955 (GasterosteusAculeatus)]
ORTHOMCL458	1	3.58846210411819	5.85331882958591	Up	2.6993772314977e-05	0.000870185584805973	NA	NA	NA	NA	1.966411e-05
ORTHOMCL1146	1	4.72708754688103	4.02477183833116	Down	7.69228616419142e-06	0.000870307955664394	NA	9.338504e-06	NA	NA	NA	Omykiss:Nattectin OS=Thalassophryne nattereri PE=2 SV=1 [1.0e-27, Q66S03 (UniProt)]|No description [1.0e-34, ENSORLP00000003108 (OryziasLatipes)]
ORTHOMCL6150	2	6.56661316141279	2	Up	2.79610574620529e-05	0.00089267752263752	0.4366021	NA	NA	NA	4.531338e-06
ORTHOMCL1018	4	4.38289984856608	3.95121951219512	Up	2.87172104588205e-05	0.000903401415848456	NA	0.343376	0.1341608	0.03891104	0.0001396543	Drerio:Sorting nexin-14 OS=Mus musculus GN=Snx14 PE=2 SV=1 [6.0e-22, Q8BHY8 (UniProt)]|sorting nexin 14 [Source:ZFIN;Acc:ZDB-GENE-040724-144] [2.0e-35, ENSDARP00000119620 (DanioRerio)]||Omykiss:Sorting nexin-14 OS=Pongo abelii GN=SNX14 PE=1 SV=1 [8.0e-76, Q5R903 (UniProt)]|sorting nexin 14 [Source:ZFIN;Acc:ZDB-GENE-040724-144] [7.0e-84, ENSDARP00000015158 (DanioRerio)]
ORTHOMCL3949	1	7.0104682193414	1.8	Up	2.86887551427816e-05	0.000903401415848456	NA	NA	NA	2.710744e-05	NA	Drerio:Glucagon family neuropeptides OS=Oncorhynchus nerka PE=2 SV=1 [5.0e-67, P41585 (UniProt)]|adenylate cyclase activating polypeptide 1b [Source:ZFIN;Acc:ZDB-GENE-041010-89] [1.0e-88, ENSDARP00000033245 (DanioRerio)]
ORTHOMCL6039	1	7.01228914686794	1.8	Up	2.86003877824747e-05	0.000903401415848456	NA	NA	NA	NA	2.70335e-05
ORTHOMCL641	4	3.73748652650048	5.34843110504775	Up	2.89143123202753e-05	0.000905186408511919	0.0002135865	1	0.3148835	0.01283415	NA	Drerio:Nuclear receptor subfamily 5 group A member 2 OS=Homo sapiens GN=NR5A2 PE=1 SV=2 [0.0e+00, O00482 (UniProt)]|nuclear receptor subfamily 5, group A, member 2 [Source:Jamboree;Acc:XB-GENE-478074] [0.0e+00, ENSXETP00000000645 (XenopusTropicalis)]||Omykiss:Nuclear receptor subfamily 5 group A member 2 OS=Gallus gallus GN=NR5A2 PE=2 SV=1 [9.0e-22, O42101 (UniProt)]|nuclear receptor subfamily 5,…
ORTHOMCL42	4	4.15991453154633	4.34680366391638	Up	2.90618189135822e-05	0.000905409034655514	NA	0.007501982	0.04155221	0.0001508469	0.08283894	Drerio:60S ribosomal protein L28 OS=Mus musculus GN=Rpl28 PE=1 SV=2 [1.0e-50, P41105 (UniProt)]|ribosomal protein L28-like [Source:ZFIN;Acc:ZDB-GENE-040930-10] [2.0e-60, ENSDARP00000024189 (DanioRerio)]||Omykiss:60S ribosomal protein L28 OS=Mus musculus GN=Rpl28 PE=1 SV=2 [8.0e-46, P41105 (UniProt)]|ribosomal protein L28 [Source:HGNC Symbol;Acc:10330] [8.0e-51, ENSORLP00000006439 (OryziasLatipes)]
ORTHOMCL117	5	3.8072954716568	5.14335460527004	Up	2.95086749305133e-05	0.000914360835193044	0.0001042939	0.08293368	0.07693148	0.4347502	0.01398945	Drerio:High choriolytic enzyme 1 OS=Oryzias latipes GN=hcea PE=1 SV=1 [1.0e-56, P31580 (UniProt)]|nephrosin [Source:ZFIN;Acc:ZDB-GENE-040420-2] [1.0e-144, ENSDARP00000100461 (DanioRerio)]||Omykiss:No Hit|No Hit
ORTHOMCL410	4	4.28664165616699	4.1000279077075	Up	2.96327205078844e-05	0.000914360835193044	2.070281e-05	0.06000763	1	NA	0.2160647	Omykiss:Cystatin-B OS=Pan troglodytes GN=CSTB PE=3 SV=1 [6.0e-23, Q8I030 (UniProt)]|zgc:56530 [Source:ZFIN;Acc:ZDB-GENE-040426-1065] [1.0e-35, ENSDARP00000032643 (DanioRerio)]
ORTHOMCL2497	3	4.65687538043444	3.52173913043478	Up	2.9962087422556e-05	0.000920121437086017	2.382474e-06	NA	NA	0.215481	1	Drerio:Cellular tumor antigen p53 OS=Danio rerio GN=tp53 PE=1 SV=1 [0.0e+00, P79734 (UniProt)]|tumor protein p53 [Source:ZFIN;Acc:ZDB-GENE-990415-270] [0.0e+00, ENSDARP00000051548 (DanioRerio)]
ORTHOMCL1427	4	4.06604409718294	4.5	Up	3.10852739443311e-05	0.000945608168240524	2.613158e-06	1	NA	0.321708	0.03295305	Drerio:Ragulator complex protein LAMTOR2 OS=Danio rerio GN=lamtor2 PE=2 SV=1 [1.0e-53, Q6DEG4 (UniProt)]|late endosomal/lysosomal adaptor, MAPK and MTOR activator 2 [Source:HGNC Symbol;Acc:29796] [7.0e-55, ENSDARP00000058324 (DanioRerio)]||Omykiss:Ragulator complex protein LAMTOR2 OS=Salmo salar GN=lamtor2 PE=2 SV=1 [5.0e-64, B5X7X4 (UniProt)]|late endosomal/lysosomal adaptor, MAPK and MTOR activ…
ORTHOMCL326	4	3.24014703172598	7.12423616229771	Up	3.098351417041e-05	0.000945608168240524	0.001138813	0.3711649	0.0722347	NA	0.001457073	Omykiss:No Hit|No Hit
ORTHOMCL261	3	3.54648308377215	5.88420300214439	Up	3.13617548522834e-05	0.000949539704424299	4.209848e-05	0.4918583	0.3221709	NA	NA	Omykiss:NADH dehydrogenase [ubiquinone] 1 beta subcomplex subunit 2, mitochondrial OS=Gorilla gorilla gorilla GN=NDUFB2 PE=3 SV=1 [2.0e-29, Q0MQC8 (UniProt)]|NADH dehydrogenase (ubiquinone) 1 beta subcomplex, 2, 8kDa [Source:HGNC Symbol;Acc:7697] [2.0e-47, ENSTRUP00000040051 (TakifuguRubripes)]
ORTHOMCL634	2	3.6171601743142	6.57107006667348	Down	8.67124054781488e-06	0.000964152246428589	NA	0.09127879	2.529869e-06	NA	NA	Omykiss:Keratin, type I cytoskeletal 15 OS=Ovis aries GN=KRT15 PE=2 SV=1 [1.0e-34, O77727 (UniProt)]|No description [5.0e-45, ENSTRUP00000038610 (TakifuguRubripes)]
ORTHOMCL4833	1	7.70322126763456	1.8	Down	8.84366502502274e-06	0.000966657555023248	NA	9.589595e-06	NA	NA	NA	Omykiss:No Hit|No Hit
ORTHOMCL911	3	5.26964813196235	3.27630141973062	Down	9.0692274940219e-06	0.000974790801815787	NA	0.03352285	0.2068585	NA	0.0001011274	Omykiss:Mitochondrial import inner membrane translocase subunit Tim17-A OS=Homo sapiens GN=TIMM17A PE=1 SV=1 [1.0e-57, Q99595 (UniProt)]|translocase of inner mitochondrial membrane 17 homolog A (yeast) [Source:ZFIN;Acc:ZDB-GENE-031030-6] [2.0e-64, ENSDARP00000044986 (DanioRerio)]
ORTHOMCL860	4	3.5027802537757	6	Up	3.28775279116794e-05	0.000990781203282338	0.0001284335	0.01633182	NA	0.01959678	0.1295929	Drerio:5-aminolevulinate synthase, erythroid-specific, mitochondrial OS=Danio rerio GN=alas2 PE=2 SV=1 [0.0e+00, Q9YHT4 (UniProt)]|aminolevulinate, delta-, synthase 2 [Source:Jamboree;Acc:XB-GENE-487573] [0.0e+00, ENSXETP00000047667 (XenopusTropicalis)]||Omykiss:5-aminolevulinate synthase, erythroid-specific, mitochondrial OS=Opsanus tau GN=alas2 PE=2 SV=1 [0.0e+00, P43090 (UniProt)]|aminolevulin…
ORTHOMCL3268	2	6.0860742233748	2.57142857142857	Down	9.49291720981822e-06	0.00100360365714947	NA	9.618824e-05	NA	NA	0.01247015	Omykiss:Phospholipid transfer protein OS=Homo sapiens GN=PLTP PE=1 SV=1 [1.0e-48, P55058 (UniProt)]|phospholipid transfer protein [Source:HGNC Symbol;Acc:9093] [8.0e-72, ENSORLP00000016447 (OryziasLatipes)]
ORTHOMCL1678	2	5.02494188027071	3.01204819277108	Up	3.57049015242779e-05	0.00106111018400953	NA	0.1768335	NA	NA	9.921103e-05	Omykiss:GLIPR1-like protein 1 OS=Bos taurus GN=GLIPR1L1 PE=2 SV=1 [1.0e-27, Q32LB5 (UniProt)]|GLI pathogenesis-related 1 [Source:HGNC Symbol;Acc:17001] [6.0e-53, ENSGACP00000025712 (GasterosteusAculeatus)]
ORTHOMCL2171	3	4.59893406695666	3.52173913043478	Up	3.5673009334431e-05	0.00106111018400953	3.628521e-09	1	NA	NA	0.4314911	Omykiss:EF-hand domain-containing family member A1 OS=Homo sapiens GN=EFHA1 PE=1 SV=2 [5.0e-39, Q8IYU8 (UniProt)]|EF-hand domain family, member A1 [Source:HGNC Symbol;Acc:31830] [7.0e-57, ENSTRUP00000000012 (TakifuguRubripes)]
ORTHOMCL3294	3	5.03685882133267	3	Up	3.5679784989074e-05	0.00106111018400953	2.051147e-06	0.1335252	NA	NA	1	Omykiss:Ankyrin repeat domain-containing protein 54 OS=Danio rerio GN=ankrd54 PE=2 SV=1 [5.0e-62, Q6DGX3 (UniProt)]|No description [1.0e-64, ENSORLP00000019214 (OryziasLatipes)]
ORTHOMCL4293	2	6.43119083304877	2	Up	3.59564221092256e-05	0.00106368333111191	NA	NA	NA	0.0005136153	0.005050108	Drerio:Peroxiredoxin-4 OS=Mus musculus GN=Prdx4 PE=1 SV=1 [3.0e-95, O08807 (UniProt)]|peroxiredoxin 4 [Source:HGNC Symbol;Acc:17169] [7.0e-130, ENSDARP00000090833 (DanioRerio)]
ORTHOMCL481	4	4.59652686108964	4.08904260799176	Down	1.04444881635376e-05	0.00108639522849442	0.05318604	1	0.002004683	0.0001530318	NA	Drerio:ATP synthase subunit g, mitochondrial OS=Pongo abelii GN=ATP5L PE=3 SV=1 [3.0e-37, Q5RFH0 (UniProt)]|ATP synthase, H+ transporting, mitochondrial F0 complex, subunit g [Source:ZFIN;Acc:ZDB-GENE-030131-5177] [8.0e-54, ENSDARP00000007716 (DanioRerio)]||Omykiss:ATP synthase subunit g, mitochondrial OS=Pongo abelii GN=ATP5L PE=3 SV=1 [2.0e-34, Q5RFH0 (UniProt)]|ATP synthase, H+ transporting, m…
ORTHOMCL596	2	3.75915864709669	5.12539247951975	Up	3.69567360737401e-05	0.00108828306365091	NA	3.418983e-09	1	NA	NA	Omykiss:No Hit|No Hit
ORTHOMCL240	2	4.61037334526582	3.48109612257976	Up	3.7683885332059e-05	0.00109965328735949	0.001505341	NA	NA	NA	0.0001432688
ORTHOMCL97	3	4.47527079674168	3.67401451593318	Up	3.7625743464039e-05	0.00109965328735949	0.0003635335	0.07560847	0.02827693	NA	NA	Omykiss:60S ribosomal protein L19 OS=Xenopus laevis GN=rpl19 PE=2 SV=1 [1.0e-66, Q7ZYS1 (UniProt)]|ribosomal protein L19 [Source:HGNC Symbol;Acc:10312] [1.0e-66, ENSORLP00000010350 (OryziasLatipes)]
ORTHOMCL316	2	3.90692131517516	5.50661699994782	Down	1.0848370721506e-05	0.00111049432988876	NA	0.0586949	3.321881e-05	NA	NA	Omykiss:No Hit|No Hit
ORTHOMCL4031	2	6.39191497229769	2	Up	3.86743571842969e-05	0.00112347265532221	NA	NA	NA	0.0825954	3.397014e-05	Drerio:Histone-lysine N-methyltransferase EZH2 OS=Xenopus tropicalis GN=ezh2 PE=2 SV=1 [1.0e-55, Q28D84 (UniProt)]|enhancer of zeste homolog 2 (Drosophila) [Source:ZFIN;Acc:ZDB-GENE-041111-259] [2.0e-56, ENSDARP00000023693 (DanioRerio)]
ORTHOMCL207	4	3.09362253509316	7.65427822819208	Up	3.91722279004348e-05	0.00113143120296322	0.0001833011	0.141918	NA	0.1413083	0.02625399	Drerio:Cysteine-rich protein 2 OS=Rattus norvegicus GN=Crip2 PE=2 SV=1 [4.0e-93, P36201 (UniProt)]|cysteine-rich protein 2 [Source:ZFIN;Acc:ZDB-GENE-040426-2889] [5.0e-120, ENSDARP00000094755 (DanioRerio)]||Omykiss:Cysteine-rich protein 1 OS=Homo sapiens GN=CRIP1 PE=1 SV=3 [1.0e-30, P50238 (UniProt)]|zgc:103738 [Source:ZFIN;Acc:ZDB-GENE-050320-4] [3.0e-33, ENSDARP00000112846 (DanioRerio)]
ORTHOMCL301	2	2.96053136387455	8.45069638729636	Up	3.92992075459389e-05	0.00113143120296322	NA	0.0005939474	0.0005602207	NA	NA	Omykiss:BET1 homolog OS=Homo sapiens GN=BET1 PE=1 SV=1 [7.0e-35, O15155 (UniProt)]|blocked early in transport 1 homolog (S. cerevisiae) [Source:HGNC Symbol;Acc:14562] [2.0e-50, ENSORLP00000023034 (OryziasLatipes)]
ORTHOMCL329	2	4.61783845354005	3.4408248056671	Up	4.02746714429526e-05	0.00115436158282489	0.0002225536	NA	NA	NA	0.07721309
ORTHOMCL553	4	3.3136565376487	6.5597667638484	Up	4.06243538415635e-05	0.00115923211470904	1	0.009311281	NA	2.312631e-06	0.02907973	Drerio:Protein transport protein Sec61 subunit alpha-like 1 OS=Danio rerio GN=sec61al1 PE=2 SV=3 [0.0e+00, Q90ZM2 (UniProt)]|Sec61 alpha 1 subunit [Source:Jamboree;Acc:XB-GENE-971480] [0.0e+00, ENSXETP00000061874 (XenopusTropicalis)]||Omykiss:Protein transport protein Sec61 subunit alpha isoform A OS=Oncorhynchus mykiss GN=sec61aa PE=2 SV=3 [4.0e-119, Q98SN9 (UniProt)]|Sec61 alpha 1 subunit (S. c…
ORTHOMCL1119	4	3.93249195214077	4.62857142857143	Up	4.10748789775163e-05	0.001166924645489	0.005258246	0.1212724	0.170402	NA	0.000637987	Omykiss:Phospholipase A2, acidic 1 OS=Ophiophagus hannah PE=1 SV=2 [2.0e-16, P80966 (UniProt)]|phospholipase A2, group IB (pancreas) [Source:HGNC Symbol;Acc:9030] [1.0e-23, ENSTRUP00000041623 (TakifuguRubripes)]
ORTHOMCL775	5	3.62466792783333	5.43396226415094	Up	4.13117190446439e-05	0.00116850559701276	0.000126171	0.01089276	0.007484376	0.3339047	0.4499414	Drerio:Peroxiredoxin-6 OS=Gallus gallus GN=PRDX6 PE=2 SV=3 [1.0e-35, Q5ZJF4 (UniProt)]|peroxiredoxin 6 [Source:ZFIN;Acc:ZDB-GENE-040426-1778] [1.0e-48, ENSDARP00000063876 (DanioRerio)]||Omykiss:Peroxiredoxin-6 OS=Gallus gallus GN=PRDX6 PE=2 SV=3 [6.0e-94, Q5ZJF4 (UniProt)]|peroxiredoxin 6 [Source:HGNC Symbol;Acc:16753] [3.0e-111, ENSORLP00000018210 (OryziasLatipes)]
ORTHOMCL2714	2	5.44121253742252	2.57142857142857	Up	4.22782952896285e-05	0.00118043367117717	NA	0.01715739	NA	3.622909e-05	NA	Drerio:Protein 4.1 OS=Mus musculus GN=Epb41 PE=1 SV=2 [1.0e-111, P48193 (UniProt)]|erythrocyte membrane protein band 4.1 (elliptocytosis 1, RH-linked) [Source:ZFIN;Acc:ZDB-GENE-030130-1] [0.0e+00, ENSDARP00000039745 (DanioRerio)]||Omykiss:Band 4.1-like protein 3 OS=Mus musculus GN=Epb41l3 PE=1 SV=1 [7.0e-72, Q9WV92 (UniProt)]|erythrocyte membrane protein band 4.1-like 3 [Source:HGNC Symbol;Acc:33…
ORTHOMCL5207	2	6.3474387982626	2	Up	4.19993787409569e-05	0.00118043367117717	4.848265e-05	0.06325551	NA	NA	NA	Omykiss:Estradiol 17-beta-dehydrogenase 12-B OS=Danio rerio GN=hsd17b12b PE=2 SV=2 [3.0e-122, Q6QA33 (UniProt)]|hydroxysteroid (17-beta) dehydrogenase 12 [Source:HGNC Symbol;Acc:18646] [4.0e-145, ENSORLP00000001233 (OryziasLatipes)]
ORTHOMCL6164	1	6.78130133691778	1.8	Up	4.22825520300708e-05	0.00118043367117717	NA	NA	NA	NA	3.822763e-05
ORTHOMCL62	5	3.33174387918644	6.43009934524727	Up	4.33341027013789e-05	0.00120457598414307	2.426687e-05	0.001287702	1	1	0.05334357	Drerio:Metallothionein-1 OS=Danio rerio GN=mt PE=2 SV=1 [8.0e-13, P52722 (UniProt)]|metallothionein 2 [Source:ZFIN;Acc:ZDB-GENE-030131-4174] [8.0e-13, ENSDARP00000061006 (DanioRerio)]||Omykiss:GDP-L-fucose synthase OS=Mus musculus GN=Tsta3 PE=2 SV=3 [6.0e-15, P23591 (UniProt)]|tissue specific transplantation antigen P35B [Source:HGNC Symbol;Acc:12390] [5.0e-22, ENSORLP00000015678 (OryziasLatipes)]
ORTHOMCL2831	3	5.4468797758271	3	Down	1.20751522987098e-05	0.00120629732704489	0.001155211	NA	NA	0.0002103889	0.3293566	Drerio:Cystathionine gamma-lyase OS=Homo sapiens GN=CTH PE=1 SV=3 [5.0e-68, P32929 (UniProt)]|cystathionase (cystathionine gamma-lyase) [Source:ZFIN;Acc:ZDB-GENE-030131-774] [1.0e-93, ENSDARP00000117293 (DanioRerio)]
ORTHOMCL3884	1	6.12525779472826	2.46938775510204	Down	1.23454215513976e-05	0.00120629732704489	NA	NA	NA	NA	1.327485e-05
ORTHOMCL5947	1	7.51310465690881	1.8	Down	1.22223218601956e-05	0.00120629732704489	NA	NA	1.275411e-05	NA	NA	Omykiss:Carbonyl reductase [NADPH] 1 OS=Rattus norvegicus GN=Cbr1 PE=1 SV=2 [2.0e-26, P47727 (UniProt)]|carbonyl reductase 1-like [Source:ZFIN;Acc:ZDB-GENE-030131-9642] [7.0e-36, ENSDARP00000024104 (DanioRerio)]
ORTHOMCL1971	4	4.2133262539965	4	Up	4.59120752422827e-05	0.00127075954179177	0.05714968	0.2750307	NA	0.001482646	0.00205717	Drerio:Asparaginyl-tRNA synthetase, cytoplasmic OS=Homo sapiens GN=NARS PE=1 SV=1 [1.0e-47, O43776 (UniProt)]|asparaginyl-tRNA synthetase [Source:ZFIN;Acc:ZDB-GENE-030131-1016] [6.0e-92, ENSDARP00000081180 (DanioRerio)]||Omykiss:Asparaginyl-tRNA synthetase, cytoplasmic OS=Homo sapiens GN=NARS PE=1 SV=1 [0.0e+00, O43776 (UniProt)]|asparaginyl-tRNA synthetase [Source:Jamboree;Acc:XB-GENE-965615] [0…
ORTHOMCL3737	1	5.52547562888564	2.46938775510204	Up	4.71384118174249e-05	0.00129912657184006	3.986393e-05	NA	NA	NA	NA
ORTHOMCL2314	3	5.04094083668863	2.88	Up	4.79741367828219e-05	0.00131095427166279	NA	1	0.4293152	NA	5.54501e-05	Omykiss:MIP18 family protein FAM96A OS=Homo sapiens GN=FAM96A PE=1 SV=1 [5.0e-64, Q9H5X1 (UniProt)]|family with sequence similarity 96, member A [Source:HGNC Symbol;Acc:26235] [2.0e-72, ENSTRUP00000036873 (TakifuguRubripes)]
ORTHOMCL498	3	4.62956083622363	3.34698061987473	Up	4.78923430253057e-05	0.00131095427166279	0.0006580806	0.08402312	0.0127015	NA	NA	Omykiss:Small ubiquitin-related modifier 2 OS=Homo sapiens GN=SUMO2 PE=1 SV=2 [2.0e-48, P61956 (UniProt)]|Uncharacterized protein [Source:UniProtKB/TrEMBL;Acc:C9J3L3] [5.0e-49, ENSP00000391266 (HomoSapiens)]
ORTHOMCL4747	2	6.26968655970662	2	Up	4.85085177650428e-05	0.00131996384416355	NA	0.1459859	NA	NA	2.454192e-05	Omykiss:Uncharacterized 29.3 kDa protein OS=Orgyia pseudotsugata multicapsid polyhedrosis virus GN=ORF92 PE=4 SV=1 [1.0e-13, O10341 (UniProt)]|topoisomerase I binding, arginine/serine-rich, E3 ubiquitin protein ligase [Source:HGNC Symbol;Acc:21653] [2.0e-12, ENSTNIP00000007007 (TetraodonNigroviridis)]
ORTHOMCL1288	3	4.91476023096444	3.003003003003	Up	4.87983579209789e-05	0.00132227147156468	0.01756084	0.0007660241	0.0001043388	NA	NA	Omykiss:Signal peptidase complex subunit 1 OS=Sus scrofa GN=SPCS1 PE=3 SV=1 [1.0e-30, B0FWK4 (UniProt)]|signal peptidase complex subunit 1 homolog (S. cerevisiae) [Source:HGNC Symbol;Acc:23401] [5.0e-45, ENSORLP00000020020 (OryziasLatipes)]
ORTHOMCL878	2	4.14006753466797	4.78306174167882	Down	1.41727500772542e-05	0.00136418007833153	NA	0.0005725154	0.0005443715	NA	NA	Omykiss:No Hit|No Hit
ORTHOMCL193	4	3.58346369147834	6.31648014758879	Down	1.46035690328749e-05	0.00136490458975377	0.0003981144	0.005564659	0.0004268709	NA	1	Omykiss:NADH-ubiquinone oxidoreductase chain 1 OS=Salmo salar GN=MT-ND1 PE=3 SV=2 [1.0e-112, Q37676 (UniProt)]|NADH dehydrogenase subunit 1 [Source:RefSeq_peptide;Acc:NP_443411] [8.0e-107, ENSGACP00000027660 (GasterosteusAculeatus)]
ORTHOMCL232	4	3.8954981140128	5.35782470350015	Down	1.45026911772533e-05	0.00136490458975377	0.4291041	0.1217449	0.0008884654	NA	1.419514e-06	Omykiss:Cytochrome c OS=Danio rerio GN=cyc PE=2 SV=3 [3.0e-53, Q6IQM2 (UniProt)]|cytochrome c, somatic [Source:HGNC Symbol;Acc:19986] [4.0e-54, ENSDARP00000034555 (DanioRerio)]
ORTHOMCL3776	2	5.36014252380948	2.57142857142857	Up	5.09472129931741e-05	0.00137472207779489	NA	NA	1	NA	2.209222e-05	Omykiss:Zinc finger C3H1 domain-containing protein OS=Homo sapiens GN=ZFC3H1 PE=1 SV=3 [3.0e-20, O60293 (UniProt)]|zinc finger, C3H1-type containing [Source:HGNC Symbol;Acc:28328] [4.0e-34, ENSGACP00000010150 (GasterosteusAculeatus)]
ORTHOMCL358	3	3.96960556236719	5.14888016537688	Down	1.4940576533333e-05	0.00137645397233521	4.344695e-05	1	NA	NA	0.005114926	Omykiss:No Hit|inter-alpha (globulin) inhibitor H4 (plasma Kallikrein-sensitive glycoprotein) [Source:HGNC Symbol;Acc:6169] [5.0e-33, ENSGACP00000002062 (GasterosteusAculeatus)]
ORTHOMCL636	2	4.62866971359065	3.31460937467706	Up	5.15844569188712e-05	0.0013861173444575	0.01390027	NA	NA	NA	1.318541e-06
ORTHOMCL4276	2	6.88050455759616	2	Down	1.55878322797707e-05	0.00141134476364453	NA	1	NA	1.056014e-06	NA	Drerio:Anamorsin OS=Danio rerio GN=ciapin1 PE=2 SV=1 [8.0e-30, Q6AZB3 (UniProt)]|cytokine induced apoptosis inhibitor 1 [Source:ZFIN;Acc:ZDB-GENE-040808-57] [1.0e-30, ENSDARP00000067234 (DanioRerio)]||Omykiss:Protein arginine N-methyltransferase 7 OS=Danio rerio GN=prmt7 PE=2 SV=1 [5.0e-89, A2AV36 (UniProt)]|protein arginine methyltransferase 7 [Source:HGNC Symbol;Acc:25557] [1.0e-91, ENSORLP0000…
ORTHOMCL433	2	3.27116088025368	7.55871966763495	Down	1.59758362143046e-05	0.00141134476364453	NA	1	1.093526e-07	NA	NA	Omykiss:Acyl-CoA-binding protein OS=Gallus gallus GN=DBI PE=1 SV=1 [1.0e-20, Q9PRL8 (UniProt)]|diazepam binding inhibitor (GABA receptor modulator, acyl-CoA binding protein) [Source:HGNC Symbol;Acc:2690] [4.0e-27, ENSORLP00000025784 (OryziasLatipes)]
ORTHOMCL5815	1	7.36237636147738	1.8	Down	1.57915559887291e-05	0.00141134476364453	NA	NA	1.598972e-05	NA	NA	Omykiss:Collagen alpha-2(I) chain OS=Oncorhynchus mykiss GN=col1a2 PE=2 SV=2 [3.0e-96, O93484 (UniProt)]|collagen, type I, alpha 2 [Source:ZFIN;Acc:ZDB-GENE-030131-8415] [1.0e-91, ENSDARP00000042989 (DanioRerio)]
ORTHOMCL2339	3	4.99801687591597	2.88	Up	5.34796479120571e-05	0.00142885057873418	0.0001828745	0.2105357	0.1602821	NA	NA	Omykiss:No Hit|interleukin 8 [Source:ZFIN;Acc:ZDB-GENE-081104-317] [1.0e-16, ENSDARP00000121245 (DanioRerio)]
ORTHOMCL4173	2	6.21560428968842	2	Up	5.36179004580047e-05	0.00142885057873418	NA	NA	NA	7.508821e-05	0.05316465	Drerio:Importin-5 OS=Homo sapiens GN=IPO5 PE=1 SV=4 [4.0e-105, O00410 (UniProt)]|karyopherin (importin) beta 3 [Source:ZFIN;Acc:ZDB-GENE-030424-2] [7.0e-131, ENSDARP00000058875 (DanioRerio)]
ORTHOMCL4008	1	6.62486418728921	1.8	Up	5.50752543514514e-05	0.00146164738811733	NA	NA	NA	4.833782e-05	NA	Drerio:ER lumen protein retaining receptor 2 OS=Xenopus tropicalis GN=kdelr2 PE=2 SV=1 [4.0e-14, Q6P257 (UniProt)]|KDEL (Lys-Asp-Glu-Leu) endoplasmic reticulum protein retention receptor 1 [Source:Jamboree;Acc:XB-GENE-941343] [3.0e-15, ENSXETP00000023270 (XenopusTropicalis)]
ORTHOMCL10	1	2.38914131658943	13.8112677323788	Up	5.53744439981879e-05	0.00146356471042752	NA	NA	NA	NA	1.19614e-05
ORTHOMCL1305	1	4.14162948656519	4.02477183833116	Up	5.57103339762194e-05	0.00146643242372506	NA	NA	NA	NA	3.919379e-05
ORTHOMCL2115	3	4.4447898270674	3.52173913043478	Up	5.66447465441006e-05	0.0014849673596053	NA	0.3325862	NA	0.01042005	0.0003234578	Drerio:CUGBP Elav-like family member 3 OS=Danio rerio GN=celf3 PE=2 SV=2 [0.0e+00, Q9IBD1 (UniProt)]|cugbp, Elav-like family member 3 [Source:ZFIN;Acc:ZDB-GENE-000501-2] [0.0e+00, ENSDARP00000039628 (DanioRerio)]||Omykiss:CUGBP Elav-like family member 4 OS=Xenopus tropicalis GN=celf4 PE=2 SV=1 [1.0e-37, Q0V9L3 (UniProt)]|CUGBP, Elav-like family member 4 [Source:HGNC Symbol;Acc:14015] [6.0e-40, EN…
ORTHOMCL1304	2	4.74715712222464	3.12322156585406	Up	5.72664349075813e-05	0.00149518720129147	0.1621019	NA	NA	NA	2.451231e-08
ORTHOMCL1982	2	5.48245464316218	2.84705882352941	Down	1.71645308753858e-05	0.00149586567047788	NA	NA	NA	0.00378015	5.139263e-05	Drerio:ATPase family AAA domain-containing protein 3-B OS=Xenopus laevis GN=atad3-b PE=2 SV=1 [5.0e-43, Q6PAX2 (UniProt)]|ATPase family, AAA domain containing 3A [Source:HGNC Symbol;Acc:25567] [4.0e-56, ENSTRUP00000025474 (TakifuguRubripes)]
ORTHOMCL598	3	4.49757359790885	3.43642611683849	Up	5.7892075893239e-05	0.00150542740901411	0.0004082516	0.1829899	0.03814565	NA	NA	Omykiss:40S ribosomal protein S12 OS=Sus scrofa GN=RPS12 PE=2 SV=2 [1.0e-69, P46405 (UniProt)]|ribosomal protein S12 [Source:ZFIN;Acc:ZDB-GENE-030131-8951] [5.0e-72, ENSDARP00000053541 (DanioRerio)]
ORTHOMCL2841	3	5.27569123981172	3	Down	1.90067345899909e-05	0.00163432575161135	NA	0.01067378	NA	8.483664e-05	0.1477364	Drerio:Glucosamine-6-phosphate isomerase 1 OS=Bos taurus GN=GNPDA1 PE=2 SV=1 [2.0e-117, A4FV08 (UniProt)]|glucosamine-6-phosphate deaminase 1 [Source:ZFIN;Acc:ZDB-GENE-050417-417] [9.0e-132, ENSDARP00000116667 (DanioRerio)]||Omykiss:Glucosamine-6-phosphate isomerase 1 OS=Bos taurus GN=GNPDA1 PE=2 SV=1 [7.0e-132, A4FV08 (UniProt)]|glucosamine-6-phosphate deaminase 1 [Source:HGNC Symbol;Acc:4417] […
ORTHOMCL2316	3	4.40714888492778	3.52173913043478	Up	6.33909688028695e-05	0.0016414327414043	0.02814382	1	NA	NA	6.435994e-05	Omykiss:No Hit|protein tyrosine phosphatase, non-receptor type 18 [Source:ZFIN;Acc:ZDB-GENE-050320-12] [6.0e-21, ENSDARP00000026508 (DanioRerio)]
ORTHOMCL5090	1	6.53930572459403	1.8	Up	6.36312894016244e-05	0.0016414327414043	NA	5.495705e-05	NA	NA	NA	Omykiss:No Hit|No Hit
ORTHOMCL3277	2	5.24184274324231	2.57142857142857	Up	6.68466479356479e-05	0.00171750610572507	8.056816e-05	0.2047598	NA	NA	NA	Omykiss:No Hit|mannose receptor, C type 1a [Source:ZFIN;Acc:ZDB-GENE-090915-4] [3.0e-11, ENSDARP00000098436 (DanioRerio)]
ORTHOMCL1881	4	4.45736237336081	4	Down	2.02730175362538e-05	0.00172027223804343	0.006239073	0.0002429985	NA	0.0369756	0.322203	Drerio:RNA-binding protein 5 OS=Xenopus tropicalis GN=rbm5 PE=2 SV=1 [1.0e-51, A4IGK4 (UniProt)]|RNA binding motif protein 5 [Source:HGNC Symbol;Acc:9902] [4.0e-65, ENSTRUP00000020747 (TakifuguRubripes)]||Omykiss:RNA-binding protein 5 OS=Rattus norvegicus GN=Rbm5 PE=2 SV=1 [2.0e-59, B2GV05 (UniProt)]|RNA binding motif protein 5 [Source:HGNC Symbol;Acc:9902] [2.0e-72, ENSGACP00000001120 (Gasterost…
ORTHOMCL1465	2	4.78329818538918	3.01204819277108	Up	6.73993983511607e-05	0.00172483619034379	9.851248e-05	0.491164	NA	NA	NA	Omykiss:No Hit|No description [2.0e-32, ENSTNIP00000006722 (TetraodonNigroviridis)]
ORTHOMCL3942	2	6.07953109092948	2	Up	6.89622350526486e-05	0.00175134293910753	NA	NA	NA	0.06730246	7.786736e-05	Drerio:Tyrosine-protein kinase SYK OS=Homo sapiens GN=SYK PE=1 SV=1 [0.0e+00, P43405 (UniProt)]|spleen tyrosine kinase [Source:Jamboree;Acc:XB-GENE-978184] [0.0e+00, ENSXETP00000001796 (XenopusTropicalis)]
ORTHOMCL570	4	4.05162700832186	4.07411059911539	Up	6.8978307727293e-05	0.00175134293910753	0.0001494122	0.0960899	1	0.05882846	NA	Drerio:Proteasome maturation protein OS=Bos taurus GN=POMP PE=2 SV=1 [2.0e-49, Q3SZV5 (UniProt)]|proteasome maturation protein [Source:HGNC Symbol;Acc:20330] [4.0e-70, ENSDARP00000045123 (DanioRerio)]||Omykiss:Proteasome maturation protein OS=Bos taurus GN=POMP PE=2 SV=1 [6.0e-53, Q3SZV5 (UniProt)]|proteasome maturation protein [Source:HGNC Symbol;Acc:20330] [3.0e-63, ENSTRUP00000010514 (Takifugu…
ORTHOMCL2305	3	4.88361406107788	2.88	Up	7.13972945376256e-05	0.00180565157832607	0.001064188	1	0.0001560936	NA	NA	Omykiss:Peptidyl-prolyl cis-trans isomerase E OS=Homo sapiens GN=PPIE PE=1 SV=1 [3.0e-142, Q9UNP9 (UniProt)]|peptidylprolyl isomerase E (cyclophilin E) [Source:HGNC Symbol;Acc:9258] [2.0e-152, ENSTNIP00000020019 (TetraodonNigroviridis)]
ORTHOMCL5827	1	7.16978005454801	1.8	Down	2.189876806072e-05	0.0018340929249816	NA	NA	2.134549e-05	NA	NA	Omykiss:Selenium-binding protein 1 OS=Danio rerio GN=selenbp1 PE=2 SV=1 [4.0e-85, Q6PHD9 (UniProt)]|selenium binding protein 1 [Source:HGNC Symbol;Acc:10719] [4.0e-86, ENSTNIP00000005508 (TetraodonNigroviridis)]
ORTHOMCL961	4	3.6656625795661	4.90909090909091	Up	7.40085625910363e-05	0.00186437976620935	0.002899509	0.4870261	0.06451694	NA	0.002477443	Omykiss:Solute carrier family 2, facilitated glucose transporter member 6 OS=Homo sapiens GN=SLC2A6 PE=1 SV=2 [4.0e-126, Q9UGQ3 (UniProt)]|solute carrier family 2 (facilitated glucose transporter), member 6 [Source:ZFIN;Acc:ZDB-GENE-081104-301] [3.0e-168, ENSDARP00000076098 (DanioRerio)]
ORTHOMCL2129	1	4.71200110118162	3.04878048780488	Up	7.46750436682962e-05	0.00187384963664141	NA	5.453494e-05	NA	NA	NA	Omykiss:Trafficking protein particle complex subunit 5 OS=Homo sapiens GN=TRAPPC5 PE=1 SV=1 [3.0e-79, Q8IUR0 (UniProt)]|trafficking protein particle complex 5 [Source:HGNC Symbol;Acc:23067] [1.0e-93, ENSGACP00000008260 (GasterosteusAculeatus)]
ORTHOMCL6189	1	6.43373129657109	1.8	Up	7.60302811363179e-05	0.00190046233739579	NA	NA	NA	NA	6.438712e-05
ORTHOMCL2023	3	4.32914246971938	3.52173913043478	Up	7.99978213141497e-05	0.00198425365251904	2.288927e-06	1	NA	NA	1	Omykiss:Secreted phosphoprotein 24 OS=Salmo salar GN=spp2 PE=2 SV=1 [3.0e-43, Q710A1 (UniProt)]|No Hit
ORTHOMCL633	3	3.2907751804933	6.06060606060606	Up	8.14077348357477e-05	0.00201148843661202	NA	0.1156213	0.03552641	NA	5.570194e-05	Omykiss:Protein IWS1 homolog OS=Xenopus tropicalis GN=iws1 PE=2 SV=1 [2.0e-36, Q505H7 (UniProt)]|No description [3.0e-48, ENSDARP00000111339 (DanioRerio)]
ORTHOMCL5517	2	5.98530583307956	2	Up	8.20710264931552e-05	0.00202013759486396	6.32746e-06	NA	NA	NA	1
ORTHOMCL945	4	4.38990975727814	4.01762656282025	Down	2.45472679126384e-05	0.00202955552267442	NA	0.06003743	0.4635765	5.307741e-06	1	Drerio:Retinol-binding protein 2 OS=Sus scrofa GN=RBP2 PE=2 SV=2 [2.0e-55, P50121 (UniProt)]|retinol binding protein 2a, cellular [Source:ZFIN;Acc:ZDB-GENE-020320-2] [2.0e-77, ENSDARP00000093236 (DanioRerio)]||Omykiss:Retinol-binding protein 2 OS=Sus scrofa GN=RBP2 PE=2 SV=2 [1.0e-26, P50121 (UniProt)]|retinol binding protein 2a, cellular [Source:ZFIN;Acc:ZDB-GENE-020320-2] [2.0e-33, ENSDARP00000…
ORTHOMCL6262	1	6.38278651774978	1.8	Up	8.28451227088643e-05	0.00203143800893333	NA	NA	NA	NA	6.950028e-05
ORTHOMCL5826	1	6.37393933165544	1.8	Up	8.40890077685532e-05	0.00204637740037509	NA	NA	7.042875e-05	NA	NA	Omykiss:Myosin-binding protein C, slow-type OS=Homo sapiens GN=MYBPC1 PE=1 SV=2 [2.0e-43, Q00872 (UniProt)]|myosin binding protein C, fast type [Source:HGNC Symbol;Acc:7550] [1.0e-57, ENSTRUP00000035087 (TakifuguRubripes)]
ORTHOMCL884	3	3.68197160108102	4.77819726285984	Up	8.40790531970064e-05	0.00204637740037509	0.0004661886	0.0008838364	NA	NA	1	Omykiss:7-dehydrocholesterol reductase OS=Xenopus tropicalis GN=dhcr7 PE=2 SV=1 [8.0e-28, Q6P4M0 (UniProt)]|7-dehydrocholesterol reductase [Source:HGNC Symbol;Acc:2860] [1.0e-31, ENSORLP00000019315 (OryziasLatipes)]
ORTHOMCL342	5	3.22946782580948	6.27724498692241	Up	8.46127278559819e-05	0.00205104067098231	0.03490028	0.002542405	0.3207062	0.001695857	0.1475383	Drerio:Bifunctional purine biosynthesis protein PURH OS=Pongo abelii GN=ATIC PE=2 SV=1 [5.0e-105, Q5R5C2 (UniProt)]|5-aminoimidazole-4-carboxamide ribonucleotide formyltransferase/IMP cyclohydrolase [Source:ZFIN;Acc:ZDB-GENE-011212-4] [1.0e-125, ENSDARP00000024082 (DanioRerio)]||Omykiss:Bifunctional purine biosynthesis protein PURH OS=Gallus gallus GN=ATIC PE=1 SV=1 [1.0e-68, P31335 (UniProt)]|5-…
ORTHOMCL5617	1	6.36812406665167	1.8	Up	8.49167094359244e-05	0.00205104067098231	NA	NA	7.104578e-05	NA	NA	Omykiss:No Hit|No Hit
ORTHOMCL550	3	3.90018609211843	4.98886694200036	Down	2.58316434245831e-05	0.00210065671957827	NA	0.01664679	NA	0.0001271428	1	Drerio:Cytosolic non-specific dipeptidase OS=Pongo abelii GN=CNDP2 PE=2 SV=1 [1.0e-21, Q5R432 (UniProt)]|CNDP dipeptidase 2 (metallopeptidase M20 family) [Source:ZFIN;Acc:ZDB-GENE-030131-5499] [4.0e-26, ENSDARP00000033632 (DanioRerio)]||Omykiss:Cytosolic non-specific dipeptidase OS=Homo sapiens GN=CNDP2 PE=1 SV=2 [3.0e-87, Q96KP4 (UniProt)]|CNDP dipeptidase 2 (metallopeptidase M20 family) [Source…
ORTHOMCL685	5	3.66070851184293	5.64705882352941	Down	2.6058697095094e-05	0.00210065671957827	0.003173551	1	1.566712e-09	0.1672044	0.1042534	Drerio:6-phosphogluconate dehydrogenase, decarboxylating OS=Mus musculus GN=Pgd PE=2 SV=3 [4.0e-120, Q9DCD0 (UniProt)]|phosphogluconate hydrogenase [Source:ZFIN;Acc:ZDB-GENE-040426-2807] [3.0e-150, ENSDARP00000007588 (DanioRerio)]||Omykiss:6-phosphogluconate dehydrogenase, decarboxylating OS=Rattus norvegicus GN=Pgd PE=1 SV=1 [2.0e-22, P85968 (UniProt)]|phosphogluconate dehydrogenase [Source:HGNC…
ORTHOMCL1431	4	4.14500122065301	3.76744186046512	Up	8.81103933991978e-05	0.00211235660606478	3.976917e-06	1	1	1	NA	Drerio:Nucleoside diphosphate kinase, mitochondrial OS=Homo sapiens GN=NME4 PE=1 SV=1 [3.0e-58, O00746 (UniProt)]|non-metastatic cells 4, protein expressed in [Source:ZFIN;Acc:ZDB-GENE-040426-1043] [1.0e-103, ENSDARP00000116332 (DanioRerio)]||Omykiss:Nucleoside diphosphate kinase, mitochondrial OS=Homo sapiens GN=NME4 PE=1 SV=1 [9.0e-58, O00746 (UniProt)]|non-metastatic cells 4, protein expressed…
ORTHOMCL4247	2	5.94738220448906	2	Up	8.80203042696754e-05	0.00211235660606478	NA	NA	NA	0.02649174	0.0002576671	Drerio:Proteim yippee-like 3 OS=Danio rerio GN=ypel3 PE=2 SV=1 [2.0e-67, Q6NWI4 (UniProt)]|yippee-like 3 [Source:ZFIN;Acc:ZDB-GENE-030516-4] [3.0e-68, ENSDARP00000113056 (DanioRerio)]
ORTHOMCL1007	5	3.67458666609448	4.72131147540984	Up	9.39583958390232e-05	0.002244213684318	9.973695e-06	0.207859	0.4283436	1	0.1206659	Drerio:Metaxin-2 OS=Sus scrofa GN=MTX2 PE=2 SV=1 [8.0e-53, Q2L969 (UniProt)]|metaxin 2 [Source:ZFIN;Acc:ZDB-GENE-021210-2] [9.0e-65, ENSDARP00000041857 (DanioRerio)]||Omykiss:Metaxin-2 OS=Sus scrofa GN=MTX2 PE=2 SV=1 [2.0e-121, Q2L969 (UniProt)]|metaxin 2 [Source:ZFIN;Acc:ZDB-GENE-021210-2] [1.0e-129, ENSDARP00000041857 (DanioRerio)]
ORTHOMCL3007	2	5.61138952888076	2.57142857142857	Down	2.85534980378e-05	0.00224562815665576	NA	0.005837128	0.0001095758	NA	NA	Omykiss:No Hit|No Hit
ORTHOMCL5432	2	5.90721706503263	2	Up	9.47885508077936e-05	0.00225568769062532	NA	0.0001027034	NA	NA	0.07202307	Omykiss:Cysteine-rich with EGF-like domain protein 2 OS=Danio rerio GN=creld2 PE=2 SV=2 [2.0e-132, Q7SXF6 (UniProt)]|No description [7.0e-158, ENSTRUP00000003109 (TakifuguRubripes)]
ORTHOMCL3587	2	5.08503866102279	2.57142857142857	Up	9.57126724409576e-05	0.00226930523739609	6.211653e-05	0.4841462	NA	NA	NA	Omykiss:Zinc finger protein 706 OS=Mus musculus GN=Znf706 PE=2 SV=1 [1.0e-14, Q9D115 (UniProt)]|zinc finger protein 706 [Source:HGNC Symbol;Acc:24992] [4.0e-18, ENSGACP00000002579 (GasterosteusAculeatus)]
ORTHOMCL737	2	4.44005459999668	3.26564606134371	Up	9.74990395141436e-05	0.00230319159643484	0.0002061603	0.3607219	NA	NA	NA	Omykiss:Cytosolic non-specific dipeptidase OS=Homo sapiens GN=CNDP2 PE=1 SV=2 [8.0e-40, Q96KP4 (UniProt)]|carnosine dipeptidase 1 (metallopeptidase M20 family) [Source:HGNC Symbol;Acc:20675] [4.0e-63, ENSGACP00000005131 (GasterosteusAculeatus)]
ORTHOMCL1084	4	4.01005635652796	3.95121951219512	Up	9.79915519319855e-05	0.00230637780441378	8.893106e-05	0.1060278	0.3306505	0.204824	NA	Drerio:Programmed cell death protein 10-B OS=Danio rerio GN=pdcd10b PE=1 SV=1 [1.0e-35, Q6NWL1 (UniProt)]|programmed cell death 10b [Source:ZFIN;Acc:ZDB-GENE-040426-2607] [2.0e-36, ENSDARP00000021450 (DanioRerio)]||Omykiss:Programmed cell death protein 10 OS=Homo sapiens GN=PDCD10 PE=1 SV=1 [2.0e-106, Q9BUL8 (UniProt)]|programmed cell death 10 [Source:HGNC Symbol;Acc:8761] [1.0e-107, ENSGACP00000…
ORTHOMCL1111	3	4.46080196459266	3.22547204738986	Up	0.000100052931002334	0.00234633218921474	0.0001684699	0.4258002	1	NA	NA	Omykiss:Succinate dehydrogenase cytochrome b560 subunit, mitochondrial OS=Homo sapiens GN=SDHC PE=1 SV=1 [8.0e-50, Q99643 (UniProt)]|succinate dehydrogenase complex, subunit C, integral membrane protein, 15kDa [Source:HGNC Symbol;Acc:10682] [2.0e-71, ENSORLP00000003330 (OryziasLatipes)]
ORTHOMCL171	5	3.51319237126382	5.11645952597275	Up	0.000101470962400887	0.00237096462508449	0.01312723	0.1982204	0.2293817	0.005906222	0.01928943	Drerio:60S ribosomal protein L12 OS=Mus musculus GN=Rpl12 PE=1 SV=2 [7.0e-69, P35979 (UniProt)]|ribosomal protein L12 [Source:HGNC Symbol;Acc:10302] [9.0e-81, ENSTRUP00000029502 (TakifuguRubripes)]||Omykiss:60S ribosomal protein L12 OS=Mus musculus GN=Rpl12 PE=1 SV=2 [3.0e-80, P35979 (UniProt)]|ribosomal protein L12 [Source:HGNC Symbol;Acc:10302] [2.0e-87, ENSGACP00000023117 (GasterosteusAculeatu…
ORTHOMCL80	3	2.46097116030644	11.6521649360607	Up	0.000106431973588658	0.00246899207796134	NA	0.1971458	0.2442453	NA	7.598574e-07	Omykiss:Trypsin-3 (Fragment) OS=Salmo salar PE=1 SV=1 [2.0e-126, P35033 (UniProt)]|No description [6.0e-112, ENSGACP00000009920 (GasterosteusAculeatus)]
ORTHOMCL865	3	3.28134653675919	5.85877605917956	Up	0.000107482799532126	0.00248443216552931	NA	1	0.02437132	NA	5.761518e-05	Omykiss:Chymotrypsin-like protease CTRL-1 OS=Homo sapiens GN=CTRL PE=2 SV=1 [1.0e-44, P40313 (UniProt)]|chymotrypsin-like [Source:ZFIN;Acc:ZDB-GENE-040912-147] [1.0e-70, ENSDARP00000090198 (DanioRerio)]
ORTHOMCL5225	2	6.47613159377736	2	Down	3.30786844686198e-05	0.00253957662069201	5.027116e-06	0.4716118	NA	NA	NA	Omykiss:Thioredoxin domain-containing protein 9 OS=Mus musculus GN=Txndc9 PE=1 SV=1 [8.0e-41, Q9CQ79 (UniProt)]|thioredoxin domain containing 9 [Source:ZFIN;Acc:ZDB-GENE-030131-8569] [5.0e-48, ENSDARP00000092767 (DanioRerio)]
ORTHOMCL5929	1	6.9266817304902	1.8	Down	3.30626167808506e-05	0.00253957662069201	NA	NA	3.073764e-05	NA	NA	Omykiss:Ornithine aminotransferase, mitochondrial OS=Rattus norvegicus GN=Oat PE=1 SV=1 [8.0e-11, P04182 (UniProt)]|ornithine aminotransferase [Source:HGNC Symbol;Acc:8091] [6.0e-14, ENSTNIP00000022619 (TetraodonNigroviridis)]
ORTHOMCL3850	1	5.65726224137137	2.46938775510204	Down	3.51591326858429e-05	0.00264203404641376	NA	NA	NA	NA	3.130767e-05
ORTHOMCL5902	1	6.88912750119444	1.8	Down	3.52325830348246e-05	0.00264203404641376	NA	NA	3.251883e-05	NA	NA	Omykiss:Pterin-4-alpha-carbinolamine dehydratase OS=Mus musculus GN=Pcbd1 PE=1 SV=2 [3.0e-23, P61458 (UniProt)]|pterin-4 alpha-carbinolamine dehydratase/dimerization cofactor of hepatocyte nuclear factor 1 alpha [Source:HGNC Symbol;Acc:8646] [6.0e-33, ENSGACP00000004272 (GasterosteusAculeatus)]
ORTHOMCL2483	3	4.20207116159665	3.52173913043478	Up	0.000116687673106838	0.00268756715666428	9.618051e-06	1	NA	NA	0.2056629	Omykiss:ATP-dependent RNA helicase DHX29 OS=Homo sapiens GN=DHX29 PE=1 SV=2 [3.0e-63, Q7Z478 (UniProt)]|DEAH (Asp-Glu-Ala-His) box polypeptide 29 [Source:HGNC Symbol;Acc:15815] [7.0e-72, ENSTRUP00000037646 (TakifuguRubripes)]
ORTHOMCL3353	2	4.99375650262368	2.57142857142857	Up	0.000117886904882656	0.00270552544337456	0.0001829122	0.125995	NA	NA	NA	Omykiss:Leukocyte elastase inhibitor OS=Homo sapiens GN=SERPINB1 PE=1 SV=1 [4.0e-33, P30740 (UniProt)]|serpin peptidase inhibitor, clade B (ovalbumin), member 1 [Source:HGNC Symbol;Acc:3311] [5.0e-53, ENSGACP00000007277 (GasterosteusAculeatus)]
ORTHOMCL823	4	3.91658220585781	4.01762656282025	Up	0.000119066721144219	0.00272291235694704	NA	0.2484186	1	1	1.153718e-05	Drerio:Pro-cathepsin H OS=Bos taurus GN=CTSH PE=2 SV=1 [2.0e-27, Q3T0I2 (UniProt)]|cathepsin H [Source:ZFIN;Acc:ZDB-GENE-030131-3539] [7.0e-35, ENSDARP00000060244 (DanioRerio)]||Omykiss:Pro-cathepsin H OS=Homo sapiens GN=CTSH PE=1 SV=4 [8.0e-36, P09668 (UniProt)]|cathepsin H [Source:ZFIN;Acc:ZDB-GENE-030131-3539] [5.0e-40, ENSDARP00000060244 (DanioRerio)]
ORTHOMCL132	5	3.74150178708431	5.1492017385062	Down	3.83281090505285e-05	0.00284112615249263	0.008398397	0.0608947	5.386866e-07	0.2008151	0.003904025	Drerio:Thioredoxin OS=Ictalurus punctatus GN=txn PE=3 SV=1 [1.0e-31, Q9DGI3 (UniProt)]|zgc:56493 [Source:ZFIN;Acc:ZDB-GENE-030131-8581] [2.0e-52, ENSDARP00000045696 (DanioRerio)]||Omykiss:Thioredoxin OS=Ictalurus punctatus GN=txn PE=3 SV=1 [3.0e-37, Q9DGI3 (UniProt)]|zgc:92903 [Source:ZFIN;Acc:ZDB-GENE-040718-162] [1.0e-43, ENSDARP00000064788 (DanioRerio)]
ORTHOMCL2629	3	4.55620497551339	3	Up	0.000125186616332856	0.00285275084357098	1.001373e-05	0.1156645	NA	1	NA	Drerio:Pterin-4-alpha-carbinolamine dehydratase OS=Mus musculus GN=Pcbd1 PE=1 SV=2 [3.0e-38, P61458 (UniProt)]|6-pyruvoyl-tetrahydropterin synthase/dimerization cofactor of hepatocyte nuclear factor 1 alpha (TCF1) [Source:ZFIN;Acc:ZDB-GENE-040426-1787] [8.0e-55, ENSDARP00000046049 (DanioRerio)]||Omykiss:Pterin-4-alpha-carbinolamine dehydratase OS=Mus musculus GN=Pcbd1 PE=1 SV=2 [3.0e-37, P61458 (…
ORTHOMCL591	3	3.36041852038938	5.43478260869565	Up	0.000126507195408693	0.00287269332109389	0.000383581	0.009900207	NA	NA	1	Omykiss:Microsomal glutathione S-transferase 3 OS=Homo sapiens GN=MGST3 PE=1 SV=1 [2.0e-48, O14880 (UniProt)]|microsomal glutathione S-transferase 3 [Source:HGNC Symbol;Acc:7064] [7.0e-62, ENSORLP00000012767 (OryziasLatipes)]
ORTHOMCL5522	1	6.12064079834482	1.8	Up	0.000128764572878473	0.00291369379120446	0.0001029815	NA	NA	NA	NA
ORTHOMCL469	5	3.47802602522624	5.02632590115585	Up	0.000131497369507513	0.00296512774809073	0.3762392	0.0115122	3.676154e-05	0.001298544	0.07281314	Drerio:Probable signal peptidase complex subunit 2 OS=Danio rerio GN=spcs2 PE=2 SV=1 [2.0e-25, Q5BJI9 (UniProt)]|signal peptidase complex subunit 2 homolog (S. cerevisiae) [Source:ZFIN;Acc:ZDB-GENE-050320-32] [3.0e-26, ENSDARP00000062851 (DanioRerio)]||Omykiss:Probable signal peptidase complex subunit 2 OS=Danio rerio GN=spcs2 PE=2 SV=1 [3.0e-18, Q5BJI9 (UniProt)]|signal peptidase complex subunit…
ORTHOMCL2002	3	4.55200273685751	3.52173913043478	Down	4.10770265131218e-05	0.00301029254526276	0.0001592941	0.243979	NA	0.01885832	NA	Drerio:Cytochrome c oxidase subunit 7C, mitochondrial OS=Bos taurus GN=COX7C PE=1 SV=3 [2.0e-24, P00430 (UniProt)]|cytochrome c oxidase, subunit VIIc [Source:ZFIN;Acc:ZDB-GENE-030131-8062] [4.0e-31, ENSDARP00000069896 (DanioRerio)]||Omykiss:Cytochrome c oxidase subunit 7C, mitochondrial OS=Mus musculus GN=Cox7c PE=1 SV=1 [2.0e-24, P17665 (UniProt)]|cytochrome c oxidase subunit VIIc [Source:HGNC S…
ORTHOMCL3616	2	5.4375545095916	2.57142857142857	Down	4.26358886678283e-05	0.00302152578042664	NA	1	NA	NA	8.231903e-08	Omykiss:Farnesyl pyrophosphate synthase OS=Gallus gallus GN=FDPS PE=1 SV=2 [8.0e-113, P08836 (UniProt)]|farnesyl diphosphate synthase [Source:HGNC Symbol;Acc:3631] [8.0e-158, ENSTNIP00000021484 (TetraodonNigroviridis)]
ORTHOMCL4041	2	6.35014820774542	2	Down	4.17889358220414e-05	0.00302152578042664	NA	NA	NA	0.0003624175	0.008416319	Drerio:Peroxisomal acyl-coenzyme A oxidase 1 OS=Cavia porcellus GN=ACOX1 PE=2 SV=1 [8.0e-25, Q9Z1N0 (UniProt)]|acyl-Coenzyme A oxidase 1, palmitoyl [Source:ZFIN;Acc:ZDB-GENE-041010-219] [5.0e-37, ENSDARP00000067559 (DanioRerio)]
ORTHOMCL5924	1	6.78065970172882	1.8	Down	4.23284493869718e-05	0.00302152578042664	NA	NA	3.826444e-05	NA	NA	Omykiss:Beta-enolase OS=Rattus norvegicus GN=Eno3 PE=1 SV=3 [1.0e-84, P15429 (UniProt)]|enolase 3 (beta, muscle) [Source:HGNC Symbol;Acc:3354] [2.0e-93, ENSORLP00000023703 (OryziasLatipes)]
ORTHOMCL4460	1	6.09480969528572	1.8	Up	0.000134474746252552	0.00302169908913837	NA	0.00010705	NA	NA	NA	Omykiss:No Hit|No Hit
ORTHOMCL5276	2	5.70904588114974	2	Up	0.00013653393858446	0.0030536394128355	NA	1.099476e-05	NA	NA	1	Omykiss:Hydroxysteroid dehydrogenase-like protein 2 OS=Danio rerio GN=hsdl2 PE=2 SV=1 [7.0e-108, Q6P5L8 (UniProt)]|hydroxysteroid dehydrogenase like 2 [Source:ZFIN;Acc:ZDB-GENE-030131-1066] [1.0e-108, ENSDARP00000038205 (DanioRerio)]
ORTHOMCL816	4	3.3504808918997	5.40446650124069	Up	0.000136843198993559	0.0030536394128355	0.0007156801	1	NA	1	9.712911e-05	Drerio:Dihydrolipoyl dehydrogenase, mitochondrial OS=Sus scrofa GN=DLD PE=1 SV=1 [4.0e-79, P09623 (UniProt)]|dihydrolipoamide dehydrogenase [Source:ZFIN;Acc:ZDB-GENE-040120-4] [2.0e-86, ENSDARP00000017217 (DanioRerio)]||Omykiss:Dihydrolipoyl dehydrogenase, mitochondrial OS=Rattus norvegicus GN=Dld PE=1 SV=1 [1.0e-39, Q6P6R2 (UniProt)]|dihydrolipoamide dehydrogenase [Source:HGNC Symbol;Acc:2898] […
ORTHOMCL2832	3	4.51401704100288	3	Up	0.000139647158314189	0.00310546387575243	1.348024e-05	NA	NA	1	0.0975134	Drerio:Myosin-Ie OS=Homo sapiens GN=MYO1E PE=1 SV=2 [1.0e-19, Q12965 (UniProt)]|zgc:64042 [Source:ZFIN;Acc:ZDB-GENE-040426-1347] [3.0e-27, ENSDARP00000044970 (DanioRerio)]
ORTHOMCL1947	4	3.87543048768238	4	Up	0.000140305224277283	0.00310937591534089	7.028378e-05	0.1093608	NA	0.02409744	1	Drerio:Protein arginine N-methyltransferase 1-B OS=Xenopus laevis GN=prmt1-b PE=2 SV=1 [2.0e-91, Q6VRB0 (UniProt)]|protein arginine methyltransferase 1 [Source:ZFIN;Acc:ZDB-GENE-030131-693] [3.0e-95, ENSDARP00000010384 (DanioRerio)]||Omykiss:Protein arginine N-methyltransferase 1 OS=Xenopus tropicalis GN=prmt1 PE=2 SV=1 [0.0e+00, Q28F07 (UniProt)]|protein arginine methyltransferase 1 [Source:Jamb…
ORTHOMCL5213	2	6.30244949656101	2	Down	4.56517304308363e-05	0.00313200010157939	NA	0.4042164	NA	NA	8.301336e-06	Omykiss:Perilipin-2 OS=Sus scrofa GN=PLIN2 PE=2 SV=1 [7.0e-129, Q4PLW0 (UniProt)]|perilipin 2 [Source:HGNC Symbol;Acc:248] [6.0e-128, ENSORLP00000006341 (OryziasLatipes)]
ORTHOMCL54	5	3.19285125367126	7.00304630192719	Down	4.54775989508922e-05	0.00313200010157939	0.01982606	0.002947724	9.262371e-05	0.00830091	0.01842042	Drerio:Glyceraldehyde-3-phosphate dehydrogenase OS=Danio rerio GN=gapdh PE=2 SV=2 [4.0e-117, Q5XJ10 (UniProt)]|glyceraldehyde-3-phosphate dehydrogenase [Source:ZFIN;Acc:ZDB-GENE-030115-1] [6.0e-118, ENSDARP00000063799 (DanioRerio)]||Omykiss:Glyceraldehyde-3-phosphate dehydrogenase OS=Danio rerio GN=gapdh PE=2 SV=2 [1.0e-55, Q5XJ10 (UniProt)]|glyceraldehyde-3-phosphate dehydrogenase [Source:ZFIN;A…
ORTHOMCL90	5	2.95179073280267	8.35892071137289	Down	4.5082751084791e-05	0.00313200010157939	0.3209502	0.01017886	0.01093157	7.812432e-06	0.09719438	Drerio:Class I histocompatibility antigen, F10 alpha chain OS=Gallus gallus PE=2 SV=1 [9.0e-51, P15979 (UniProt)]|major histocompatibility complex class I UBA gene [Source:ZFIN;Acc:ZDB-GENE-990415-145] [1.0e-85, ENSDARP00000020667 (DanioRerio)]||Omykiss:Class I histocompatibility antigen, F10 alpha chain OS=Gallus gallus PE=2 SV=1 [8.0e-48, P15979 (UniProt)]|MHC class I antigen alpha1 (Fragment).…
ORTHOMCL3466	2	4.90945181883566	2.57142857142857	Up	0.000142847150317314	0.00315486737122041	NA	0.0835762	NA	NA	0.0002846531	Omykiss:Peptidyl-prolyl cis-trans isomerase FKBP11 OS=Mus musculus GN=Fkbp11 PE=2 SV=1 [1.0e-41, Q9D1M7 (UniProt)]|FK506 binding protein 11, 19 kDa [Source:HGNC Symbol;Acc:18624] [2.0e-62, ENSGACP00000000960 (GasterosteusAculeatus)]
ORTHOMCL516	3	4.54405966405975	3.47167309709531	Down	4.68354030313525e-05	0.00317938435946518	NA	0.03515425	0.001881508	NA	0.001060712	Omykiss:Annexin A5 OS=Gallus gallus GN=ANXA5 PE=1 SV=2 [9.0e-51, P17153 (UniProt)]|annexin A5 [Source:HGNC Symbol;Acc:543] [9.0e-60, ENSTRUP00000039556 (TakifuguRubripes)]
ORTHOMCL2668	3	4.49335593918249	3	Up	0.000147318912443655	0.00324252445852946	4.565547e-05	NA	NA	1	0.0306329	Drerio:Tyrosine-protein kinase Fyn OS=Xiphophorus helleri GN=fyn PE=2 SV=3 [5.0e-78, P27446 (UniProt)]|FYN oncogene related to SRC, FGR, YES a [Source:ZFIN;Acc:ZDB-GENE-030903-5] [6.0e-86, ENSDARP00000046413 (DanioRerio)]
ORTHOMCL4733	1	6.03481400425478	1.8	Up	0.000148726548889065	0.00326237249586932	NA	0.0001171306	NA	NA	NA	Omykiss:Cysteine-rich with EGF-like domain protein 2 OS=Danio rerio GN=creld2 PE=2 SV=2 [5.0e-24, Q7SXF6 (UniProt)]|No description [5.0e-34, ENSGACP00000025122 (GasterosteusAculeatus)]
ORTHOMCL423	2	3.34386651042292	5.34793035426876	Up	0.000150641840862313	0.00328245691954796	NA	0.04263428	NA	NA	0.0002343542	Omykiss:No Hit|No Hit
ORTHOMCL6350	1	6.68424411577673	1.8	Down	4.98197973669626e-05	0.00334674867937022	NA	NA	NA	NA	4.421855e-05
ORTHOMCL6177	1	6.01059838342121	1.8	Up	0.000154895190408336	0.00336336391563421	NA	NA	NA	NA	0.0001214634
ORTHOMCL3700	2	5.36308964298824	2.57142857142857	Down	5.06032122288979e-05	0.00336433108932126	NA	0.001017548	0.003170932	NA	NA	Omykiss:Heme oxygenase OS=Takifugu rubripes GN=hmox PE=3 SV=1 [5.0e-19, O73688 (UniProt)]|Heme oxygenase (EC 1.14.99.3) (HO). [Source:UniProtKB/Swiss-Prot;Acc:O73688] [1.0e-19, ENSTRUP00000011176 (TakifuguRubripes)]
ORTHOMCL2558	1	4.42974206375719	3.04878048780488	Up	0.000156987960629506	0.00339736697348886	NA	NA	NA	NA	9.818773e-05
ORTHOMCL1901	3	4.99956258874927	2.88	Down	5.3270946598129e-05	0.00339826326330585	NA	0.2732511	0.005349815	0.0004970208	NA	Drerio:No Hit|si:dkey-266f7.7 [Source:ZFIN;Acc:ZDB-GENE-070705-438] [0.0e+00, ENSDARP00000020392 (DanioRerio)]||Omykiss:No Hit|No description [2.0e-51, ENSTRUP00000003191 (TakifuguRubripes)]
ORTHOMCL357	4	4.06411161009206	4.19753541533588	Down	5.32341254928009e-05	0.00339826326330585	1.245266e-05	0.07095478	0.2745673	NA	1	Omykiss:60S ribosomal protein L35 OS=Platichthys flesus GN=rpl35 PE=2 SV=3 [1.0e-44, Q5DVH6 (UniProt)]|ribosomal protein L35 [Source:HGNC Symbol;Acc:10344] [8.0e-44, ENSORLP00000020671 (OryziasLatipes)]
ORTHOMCL542	4	3.44324060347495	5.85446100251597	Down	5.21829919521579e-05	0.00339826326330585	1.34508e-05	1	NA	1	0.009215217	Drerio:ATP synthase subunit gamma, mitochondrial OS=Macaca fascicularis GN=ATP5C1 PE=2 SV=1 [1.0e-105, Q4R5B0 (UniProt)]|ATP synthase, H+ transporting, mitochondrial F1 complex, gamma polypeptide 1 [Source:ZFIN;Acc:ZDB-GENE-030131-8901] [9.0e-137, ENSDARP00000066929 (DanioRerio)]||Omykiss:ATP synthase subunit gamma, mitochondrial OS=Bos taurus GN=ATP5C1 PE=1 SV=3 [2.0e-117, P05631 (UniProt)]|ATP …
ORTHOMCL5515	1	6.63942512841886	1.8	Down	5.37376171415423e-05	0.00339826326330585	4.72935e-05	NA	NA	NA	NA
ORTHOMCL64	4	3.2799466598965	6.46233255911959	Down	5.37483102585202e-05	0.00339826326330585	0.0009372491	1	0.1633296	NA	0.0002135242	Omykiss:Protein AMBP (Fragment) OS=Pleuronectes platessa PE=2 SV=1 [5.0e-123, P36992 (UniProt)]|alpha-1-microglobulin/bikunin precursor [Source:HGNC Symbol;Acc:453] [2.0e-124, ENSGACP00000023045 (GasterosteusAculeatus)]
ORTHOMCL253	4	3.72252877173281	4.23682805947389	Up	0.000161911592089615	0.00349220019192617	NA	0.00772591	0.06197788	0.002855223	0.02354246	Drerio:60S ribosomal protein L24 OS=Danio rerio GN=rpl24 PE=2 SV=1 [6.0e-54, Q8JGR4 (UniProt)]|ribosomal protein L24 [Source:HGNC Symbol;Acc:10325] [6.0e-54, ENSORLP00000015979 (OryziasLatipes)]||Omykiss:60S ribosomal protein L24 OS=Gillichthys mirabilis GN=rpl24 PE=2 SV=2 [2.0e-51, Q9DFQ7 (UniProt)]|ribosomal protein L24 [Source:HGNC Symbol;Acc:10325] [2.0e-52, ENSORLP00000015979 (OryziasLatipes…
ORTHOMCL5638	1	5.96778813156855	1.8	Up	0.000166428745398444	0.00357766326358188	NA	NA	0.0001295191	NA	NA	Omykiss:No Hit|No Hit
ORTHOMCL2003	4	3.81742986279576	4	Up	0.000169639812662055	0.00363457525534083	0.00024018	0.3018201	NA	0.1571384	0.02050585	Drerio:Vesicle-associated membrane protein 7 OS=Rattus norvegicus GN=Vamp7 PE=1 SV=1 [2.0e-68, Q9JHW5 (UniProt)]|synaptobrevin-like 1 [Source:ZFIN;Acc:ZDB-GENE-040426-1055] [6.0e-88, ENSDARP00000041098 (DanioRerio)]||Omykiss:Vesicle-trafficking protein SEC22b-B OS=Danio rerio GN=sec22bb PE=2 SV=1 [8.0e-102, Q7SXP0 (UniProt)]|No description [2.0e-103, ENSORLP00000005146 (OryziasLatipes)]
ORTHOMCL398	4	3.11200179994318	6.13325525569881	Up	0.000170952091313245	0.00365056303602358	0.0001117304	0.1471864	NA	0.05056794	1	Drerio:Tryptophan 5-hydroxylase 2 OS=Mus musculus GN=Tph2 PE=2 SV=1 [2.0e-113, Q8CGV2 (UniProt)]|tryptophan hydroxylase 2 (tryptophan 5-monooxygenase) [Source:ZFIN;Acc:ZDB-GENE-040624-4] [2.0e-122, ENSDARP00000102919 (DanioRerio)]||Omykiss:No Hit|phenylalanine hydroxylase [Source:ZFIN;Acc:ZDB-GENE-031006-2] [1.0e-12, ENSDARP00000012808 (DanioRerio)]
ORTHOMCL1777	1	4.4003171027522	3.56215600683242	Down	5.96006360267428e-05	0.00373169419161616	NA	NA	NA	NA	4.329858e-05
ORTHOMCL2975	3	4.42349798813602	3	Up	0.000176470892334694	0.00375597618701795	NA	1.724637e-06	NA	1	1	Drerio:Cathepsin D OS=Clupea harengus GN=ctsd PE=1 SV=1 [0.0e+00, Q9DEX3 (UniProt)]|cathepsin D [Source:ZFIN;Acc:ZDB-GENE-010131-8] [0.0e+00, ENSDARP00000104995 (DanioRerio)]||Omykiss:Cathepsin D OS=Clupea harengus GN=ctsd PE=1 SV=1 [2.0e-73, Q9DEX3 (UniProt)]|cathepsin D [Source:ZFIN;Acc:ZDB-GENE-010131-8] [4.0e-75, ENSDARP00000074872 (DanioRerio)]
ORTHOMCL4565	2	6.14256178838096	2	Down	6.13767968551019e-05	0.00380595156652454	NA	0.0315611	NA	NA	0.0001463816	Omykiss:Mitochondrial intermembrane space import and assembly protein 40 OS=Danio rerio GN=chchd4 PE=2 SV=1 [9.0e-60, Q6DEI8 (UniProt)]|coiled-coil-helix-coiled-coil-helix domain containing 4 [Source:ZFIN;Acc:ZDB-GENE-040801-46] [1.0e-61, ENSDARP00000039846 (DanioRerio)]
ORTHOMCL256	4	3.30665536018872	5.31357885991709	Up	0.000182921214507286	0.00386309554407702	NA	2.910252e-06	1	0.0313065	0.002486628	Drerio:ATP synthase lipid-binding protein, mitochondrial OS=Mus musculus GN=Atp5g3 PE=2 SV=1 [6.0e-35, P56384 (UniProt)]|ATP synthase, H+ transporting, mitochondrial Fo complex, subunit C2 (subunit 9) [Source:HGNC Symbol;Acc:842] [1.0e-56, ENSDARP00000072885 (DanioRerio)]||Omykiss:ATP synthase lipid-binding protein, mitochondrial OS=Rattus norvegicus GN=Atp5g3 PE=2 SV=1 [2.0e-37, Q71S46 (UniProt)…
ORTHOMCL3768	2	4.80181705371646	2.57142857142857	Up	0.000182435488589738	0.00386309554407702	NA	NA	0.1416339	NA	0.0002483609	Omykiss:Dihydroxyacetone phosphate acyltransferase OS=Bos taurus GN=GNPAT PE=2 SV=1 [2.0e-37, A4IF87 (UniProt)]|glyceronephosphate O-acyltransferase [Source:ZFIN;Acc:ZDB-GENE-040618-4] [6.0e-44, ENSDARP00000103920 (DanioRerio)]
ORTHOMCL263	4	3.10683577769313	6.08033247976894	Up	0.000184943905460942	0.00388256374559804	0.0001289484	0.1893544	1	NA	1	Omykiss:Glutathione S-transferase theta-1 OS=Gallus gallus GN=GSTT1 PE=1 SV=3 [1.0e-20, P20135 (UniProt)]|glutathione S-transferase theta 1a [Source:ZFIN;Acc:ZDB-GENE-031001-13] [1.0e-38, ENSDARP00000062219 (DanioRerio)]
ORTHOMCL5318	1	5.90331004813946	1.8	Up	0.000185428691835044	0.00388256374559804	NA	0.0001426716	NA	NA	NA	Omykiss:No Hit|No Hit
ORTHOMCL700	4	4.08564957660164	4.05243145887533	Down	6.39286785483858e-05	0.00388939667885415	0.0002127583	1	1	NA	0.02233512	Omykiss:No Hit|No Hit
ORTHOMCL1958	3	4.03618895471709	3.52173913043478	Up	0.000190432018144467	0.00397442098709925	NA	0.316256	NA	1.74292e-05	1	Drerio:Seryl-tRNA synthetase, cytoplasmic OS=Pongo abelii GN=SARS PE=2 SV=3 [1.0e-110, Q5R9K9 (UniProt)]|seryl-tRNA synthetase [Source:ZFIN;Acc:ZDB-GENE-040831-1] [2.0e-124, ENSDARP00000015775 (DanioRerio)]||Omykiss:Seryl-tRNA synthetase, cytoplasmic OS=Rattus norvegicus GN=Sars PE=1 SV=3 [5.0e-16, Q6P799 (UniProt)]|seryl-tRNA synthetase [Source:ZFIN;Acc:ZDB-GENE-040831-1] [3.0e-20, ENSDARP000000…
ORTHOMCL1928	3	4.03475440207216	3.52173913043478	Up	0.00019123738691237	0.00397835454257379	0.0005834509	NA	0.4302512	0.01664816	NA	Drerio:Sorting nexin-2 OS=Mus musculus GN=Snx2 PE=1 SV=2 [8.0e-97, Q9CWK8 (UniProt)]|sorting nexin 2 [Source:HGNC Symbol;Acc:11173] [2.0e-113, ENSDARP00000069870 (DanioRerio)]||Omykiss:Sorting nexin-1 OS=Mus musculus GN=Snx1 PE=1 SV=1 [6.0e-44, Q9WV80 (UniProt)]|sorting nexin 1 [Source:ZFIN;Acc:ZDB-GENE-060302-3] [3.0e-48, ENSDARP00000069669 (DanioRerio)]
ORTHOMCL4121	1	6.4951053127869	1.8	Down	6.85566787317153e-05	0.00409372241797067	NA	NA	NA	5.872424e-05	NA	Drerio:Zinc finger protein 76 OS=Mus musculus GN=Znf76 PE=2 SV=1 [5.0e-103, Q8BMU0 (UniProt)]|zinc finger protein 76 [Source:HGNC Symbol;Acc:13149] [5.0e-112, ENSDARP00000020208 (DanioRerio)]
ORTHOMCL828	3	3.73764146665051	4.77819726285984	Down	6.79630741195729e-05	0.00409372241797067	NA	0.18729	NA	0.004866743	0.0004879385	Drerio:No Hit|brain protein 44 [Source:ZFIN;Acc:ZDB-GENE-030131-330] [4.0e-15, ENSDARP00000031014 (DanioRerio)]||Omykiss:Brain protein 44 OS=Homo sapiens GN=BRP44 PE=1 SV=1 [3.0e-46, O95563 (UniProt)]|brain protein 44 [Source:HGNC Symbol;Acc:24515] [5.0e-52, ENSGACP00000004283 (GasterosteusAculeatus)]
ORTHOMCL6380	1	5.86195963110146	1.8	Up	0.000198731755626444	0.00412096814159144	NA	NA	NA	NA	0.0001518011
ORTHOMCL280	5	3.6255204386739	5.05689001264223	Down	7.01875421111041e-05	0.00415265558783954	1	0.4664665	0.4563686	0.0004003952	0.001822151	Drerio:Triosephosphate isomerase B OS=Danio rerio GN=tpi1b PE=2 SV=1 [4.0e-141, Q90XG0 (UniProt)]|triosephosphate isomerase 1b [Source:ZFIN;Acc:ZDB-GENE-020416-4] [2.0e-141, ENSDARP00000060055 (DanioRerio)]||Omykiss:Triosephosphate isomerase B OS=Danio rerio GN=tpi1b PE=2 SV=1 [4.0e-119, Q90XG0 (UniProt)]|Triose phosphate isomerase B (Fragment). [Source:UniProtKB/TrEMBL;Acc:Q76BF5] [3.0e-122, ENS…
ORTHOMCL1361	3	4.22795743359021	3.74226804123711	Down	7.11590891995302e-05	0.00417186332952519	NA	0.3970639	NA	0.01631248	0.000314592	Drerio:Bifunctional protein NCOAT OS=Rattus norvegicus GN=Mgea5 PE=1 SV=1 [2.0e-33, Q8VIJ5 (UniProt)]|meningioma expressed antigen 5 (hyaluronidase) [Source:ZFIN;Acc:ZDB-GENE-030131-3208] [6.0e-40, ENSDARP00000099461 (DanioRerio)]||Omykiss:Bifunctional protein NCOAT OS=Rattus norvegicus GN=Mgea5 PE=1 SV=1 [9.0e-12, Q8VIJ5 (UniProt)]|No description [3.0e-18, ENSGACP00000024250 (GasterosteusAculeat…
ORTHOMCL969	2	4.21716106805296	3.20394395433316	Up	0.000203645315006283	0.00420932255280614	0.0003742751	NA	NA	NA	0.2638653
ORTHOMCL5699	1	5.84045190165486	1.8	Up	0.000206021498126794	0.00424483272019072	NA	NA	0.0001567783	NA	NA	Omykiss:No Hit|No Hit
ORTHOMCL1177	4	4.09557970434783	3.95121951219512	Down	7.40814737682774e-05	0.00430406688587046	NA	0.02067651	0.02463014	5.775935e-05	1	Drerio:Sphingosine 1-phosphate receptor 1 OS=Danio rerio GN=s1pr1 PE=2 SV=2 [0.0e+00, Q9DDK4 (UniProt)]|sphingosine-1-phosphate receptor 1 [Source:ZFIN;Acc:ZDB-GENE-001228-2] [0.0e+00, ENSDARP00000062632 (DanioRerio)]||Omykiss:Sphingosine 1-phosphate receptor 4 OS=Homo sapiens GN=S1PR4 PE=1 SV=1 [9.0e-49, O95977 (UniProt)]|sphingosine-1-phosphate receptor 4 [Source:HGNC Symbol;Acc:3170] [3.0e-78,…
ORTHOMCL2692	2	5.18452305519995	2.57142857142857	Down	7.62302890707065e-05	0.00438936726979452	NA	NA	NA	7.529562e-05	0.2691635	Drerio:Plastin-1 OS=Bos taurus GN=PLS1 PE=2 SV=1 [2.0e-76, A6H742 (UniProt)]|plastin 1 (I isoform) [Source:ZFIN;Acc:ZDB-GENE-030131-6205] [3.0e-113, ENSDARP00000109993 (DanioRerio)]
ORTHOMCL1600	3	4.24404559801435	3.1304347826087	Up	0.000217953993039812	0.00447638630927945	NA	0.04493314	0.3450358	NA	0.0008257689	Omykiss:Transforming acidic coiled-coil-containing protein 3 OS=Xenopus laevis GN=tacc3 PE=1 SV=2 [2.0e-60, Q9PTG8 (UniProt)]|transforming, acidic coiled-coil containing protein 3 [Source:HGNC Symbol;Acc:11524] [2.0e-65, ENSGACP00000010965 (GasterosteusAculeatus)]
ORTHOMCL4175	1	6.40716041875267	1.8	Down	7.95120499809304e-05	0.00449801061690369	NA	NA	NA	6.700518e-05	NA	Drerio:No Hit|amyloid beta (A4) precursor protein-binding, family A, member 3 [Source:HGNC Symbol;Acc:580] [4.0e-38, ENSDARP00000099375 (DanioRerio)]
ORTHOMCL479	5	3.29925227785741	6.04894983509807	Down	7.93632421377305e-05	0.00449801061690369	0.01585758	0.1005196	0.0774754	7.303336e-06	0.3254488	Drerio:L-lactate dehydrogenase B-B chain OS=Danio rerio GN=ldhbb PE=2 SV=1 [7.0e-119, Q6DGK2 (UniProt)]|lactate dehydrogenase Bb [Source:ZFIN;Acc:ZDB-GENE-040718-176] [1.0e-119, ENSDARP00000118106 (DanioRerio)]||Omykiss:L-lactate dehydrogenase B chain OS=Fundulus heteroclitus GN=ldhb PE=2 SV=2 [4.0e-45, P20373 (UniProt)]|lactate dehydrogenase B [Source:HGNC Symbol;Acc:6541] [1.0e-46, ENSORLP00000…
ORTHOMCL2816	2	5.15874775517817	2.57142857142857	Down	8.0864408125773e-05	0.00453473537394009	NA	NA	3.309783e-06	0.1488112	NA	Drerio:Phosphatidylethanolamine-binding protein 1 OS=Mus musculus GN=Pebp1 PE=1 SV=3 [2.0e-59, P70296 (UniProt)]|phosphatidylethanolamine binding protein [Source:ZFIN;Acc:ZDB-GENE-040426-2621] [3.0e-72, ENSDARP00000061652 (DanioRerio)]||Omykiss:Phosphatidylethanolamine-binding protein 1 OS=Bos taurus GN=PEBP1 PE=1 SV=2 [6.0e-85, P13696 (UniProt)]|phosphatidylethanolamine binding protein [Source:Z…
ORTHOMCL365	3	3.13179869691299	5.79571091515643	Up	0.000223072037612114	0.00455250497012825	NA	0.1271667	NA	0.0005323305	0.1055364	Drerio:T-complex protein 1 subunit alpha OS=Paleosuchus palpebrosus GN=TCP1 PE=2 SV=1 [0.0e+00, Q9W790 (UniProt)]|t-complex polypeptide 1 [Source:ZFIN;Acc:ZDB-GENE-990714-24] [0.0e+00, ENSDARP00000104575 (DanioRerio)]||Omykiss:T-complex protein 1 subunit alpha OS=Paleosuchus palpebrosus GN=TCP1 PE=2 SV=1 [7.0e-177, Q9W790 (UniProt)]|t-complex polypeptide 1 [Source:ZFIN;Acc:ZDB-GENE-990714-24] [0.…
ORTHOMCL6035	1	5.79387845173814	1.8	Up	0.000222729479874919	0.00455250497012825	NA	NA	NA	NA	0.0001681225
ORTHOMCL2688	3	4.32620001798615	3	Up	0.000226767016666616	0.00461331385010413	1.600929e-05	NA	NA	0.1442426	1	Drerio:No Hit|No Hit
ORTHOMCL1605	3	4.22024280799972	3.1304347826087	Up	0.000232227620897323	0.00469500266463797	0.003408615	0.002295975	0.1107465	NA	NA	Omykiss:Carbonyl reductase [NADPH] 1 OS=Rattus norvegicus GN=Cbr1 PE=1 SV=2 [5.0e-36, P47727 (UniProt)]|carbonyl reductase 1 [Source:ZFIN;Acc:ZDB-GENE-030902-2] [7.0e-39, ENSDARP00000053151 (DanioRerio)]
ORTHOMCL595	4	3.20508917192855	5.47083449623221	Up	0.000232238463330673	0.00469500266463797	0.0003647531	1	0.4020093	NA	0.07746733	Omykiss:Elongation factor 1-delta OS=Xenopus laevis GN=eef1d PE=1 SV=1 [1.0e-43, P29693 (UniProt)]|eukaryotic translation elongation factor 1 delta (guanine nucleotide exchange protein) [Source:HGNC Symbol;Acc:3211] [2.0e-50, ENSGACP00000007479 (GasterosteusAculeatus)]
ORTHOMCL6176	1	5.75740678817124	1.8	Up	0.000236746962915761	0.00477119113701169	NA	NA	NA	NA	0.0001775763
ORTHOMCL2972	2	5.13192367239099	2.57142857142857	Down	8.59833977828102e-05	0.00478023217501158	NA	0.001368734	NA	NA	0.004066521	Omykiss:Anionic trypsin-1 OS=Rattus norvegicus GN=Prss1 PE=1 SV=1 [1.0e-81, P00762 (UniProt)]|Trypsinogen. [Source:UniProtKB/TrEMBL;Acc:Q66PG9] [1.0e-129, ENSTRUP00000008581 (TakifuguRubripes)]
ORTHOMCL3328	2	4.67965151778147	2.57142857142857	Up	0.000240622503419176	0.00482958034558936	NA	0.0006175541	0.05211311	NA	NA	Omykiss:Thymic stromal cotransporter homolog OS=Homo sapiens GN=SLC46A2 PE=2 SV=1 [4.0e-25, Q9BY10 (UniProt)]|solute carrier family 46, member 2 [Source:HGNC Symbol;Acc:16055] [2.0e-48, ENSDARP00000100545 (DanioRerio)]
ORTHOMCL5005	2	5.3990297949747	2	Up	0.000241142017565479	0.00482958034558936	NA	0.007686439	NA	NA	0.002659115	Omykiss:Membrane-bound transcription factor site-1 protease OS=Rattus norvegicus GN=Mbtps1 PE=1 SV=1 [1.0e-61, Q9WTZ3 (UniProt)]|membrane-bound transcription factor protease, site 1 [Source:ZFIN;Acc:ZDB-GENE-030131-4909] [4.0e-68, ENSDARP00000007839 (DanioRerio)]
ORTHOMCL1729	2	3.6337684309913	4.16443594646272	Up	0.000243307257373162	0.00485785914179418	NA	2.030335e-05	0.1273169	NA	NA	Omykiss:Myelin expression factor 2 OS=Homo sapiens GN=MYEF2 PE=1 SV=3 [3.0e-33, Q9P2K5 (UniProt)]|myelin expression factor 2 [Source:HGNC Symbol;Acc:17940] [8.0e-45, ENSTRUP00000043456 (TakifuguRubripes)]
ORTHOMCL304	3	4.26924763568184	3.55798876242616	Down	8.91445171954322e-05	0.00491361531105421	NA	3.04042e-05	0.003482929	NA	0.005191261	Omykiss:Keratin, type I cytoskeletal 18 OS=Oncorhynchus mykiss GN=krt18 PE=1 SV=1 [4.0e-119, O57607 (UniProt)]|keratin 18 [Source:ZFIN;Acc:ZDB-GENE-030411-6] [3.0e-101, ENSDARP00000110768 (DanioRerio)]
ORTHOMCL2395	3	4.38813101079721	2.88	Up	0.000246893402966523	0.00491424554237996	NA	0.352264	0.2228043	NA	0.0004289854	Omykiss:DEP domain-containing protein 7 OS=Mus musculus GN=Depdc7 PE=2 SV=1 [1.0e-35, Q91WS7 (UniProt)]|DEP domain containing 7 [Source:HGNC Symbol;Acc:29899] [2.0e-41, ENSGACP00000004328 (GasterosteusAculeatus)]
ORTHOMCL2552	1	4.25520666182637	3.04878048780488	Up	0.000247673897548305	0.0049146122008893	NA	NA	NA	NA	0.0001412451
ORTHOMCL6366	1	5.72103075318357	1.8	Up	0.000251599648751509	0.00497719673251068	NA	NA	NA	NA	0.0001875348
ORTHOMCL625	2	3.14362471836582	6.57107006667348	Down	9.28604281648334e-05	0.00507505848504246	NA	0.002235989	0.0005367703	NA	NA	Omykiss:No Hit|No Hit
ORTHOMCL1241	3	3.44869010997907	4.59063231850117	Up	0.000259265163711012	0.00509756414869608	0.0001364867	0.02015093	NA	NA	0.3935155	Omykiss:Adiponectin receptor protein 1 OS=Mus musculus GN=Adipor1 PE=1 SV=1 [4.0e-62, Q91VH1 (UniProt)]|adiponectin receptor 1 [Source:HGNC Symbol;Acc:24040] [2.0e-67, ENSGACP00000000663 (GasterosteusAculeatus)]
ORTHOMCL23	4	2.77580734059609	7.48220366607384	Up	0.000259239850850924	0.00509756414869608	0.0003603699	0.3613235	0.3162889	NA	1	Omykiss:No Hit|No description [5.0e-32, ENSGACP00000004536 (GasterosteusAculeatus)]
ORTHOMCL264	2	2.71842083705818	7.86395798281898	Up	0.000261273620058281	0.0051214394399874	NA	0.01029749	7.551946e-05	NA	NA	Omykiss:Dolichyl-diphosphooligosaccharide--protein glycosyltransferase subunit DAD1 OS=Rattus norvegicus GN=Dad1 PE=2 SV=3 [1.0e-44, P61805 (UniProt)]|defender against cell death 1 [Source:HGNC Symbol;Acc:2664] [1.0e-54, ENSGACP00000019058 (GasterosteusAculeatus)]
ORTHOMCL2495	2	4.79983369612969	2.84705882352941	Down	9.53201224412015e-05	0.00512266224686091	0.0002485833	NA	NA	NA	0.09225361
ORTHOMCL6417	1	6.30006757080557	1.8	Down	9.52267189086287e-05	0.00512266224686091	NA	NA	NA	NA	7.868159e-05
ORTHOMCL800	1	3.77913735287399	4.446964725646	Down	9.64411862181252e-05	0.00514007611504702	NA	NA	NA	5.552022e-05	NA	Drerio:No Hit|No Hit
ORTHOMCL5404	2	5.35093696139043	2	Up	0.000263324109378378	0.00514599145873079	NA	1	NA	NA	2.250273e-05	Omykiss:Ankyrin repeat domain-containing protein 57 OS=Mus musculus GN=Ankrd57 PE=2 SV=2 [3.0e-34, Q8C0J6 (UniProt)]|ankyrin repeat domain 58 [Source:HGNC Symbol;Acc:32960] [1.0e-68, ENSDARP00000110269 (DanioRerio)]
ORTHOMCL1290	1	3.66907415902212	4.02477183833116	Up	0.00026513625855805	0.00515019196217128	0.0001247459	NA	NA	NA	NA
ORTHOMCL5613	1	5.69075426162432	1.8	Up	0.000264664480273226	0.00515019196217128	NA	NA	0.000196248	NA	NA	Omykiss:No Hit|No Hit
ORTHOMCL930	3	3.0759360119417	5.85877605917956	Up	0.000266696070217855	0.00516493380430916	NA	2.983321e-06	0.0195796	NA	0.3328964	Omykiss:Gamma-interferon-inducible lysosomal thiol reductase OS=Bos taurus GN=IFI30 PE=2 SV=1 [1.0e-49, A6QPN6 (UniProt)]|No description [3.0e-93, ENSGACP00000020468 (GasterosteusAculeatus)]
ORTHOMCL4578	1	5.68157837025167	1.8	Up	0.000268755416721155	0.0051892325821399	NA	0.0001989678	NA	NA	NA	Omykiss:Derlin-2 OS=Pongo abelii GN=DERL2 PE=2 SV=1 [6.0e-14, Q5RC74 (UniProt)]|Der1-like domain family, member 2 [Source:HGNC Symbol;Acc:17943] [3.0e-18, ENSGACP00000024316 (GasterosteusAculeatus)]
ORTHOMCL771	3	3.24443391160205	5.19343023921255	Up	0.000270516731192686	0.00520764895361681	0.001956075	NA	NA	0.03988692	0.02801198	Drerio:Lamin-B2 OS=Gallus gallus GN=LMNB2 PE=2 SV=1 [0.0e+00, P14732 (UniProt)]|lamin B2 [Source:Jamboree;Acc:XB-GENE-490443] [0.0e+00, ENSXETP00000003751 (XenopusTropicalis)]
ORTHOMCL4321	2	5.33261162888539	2	Up	0.000272298623504795	0.00522635066363815	2.334277e-05	1	NA	NA	NA	Omykiss:No Hit|PL-5283 protein [Source:RefSeq peptide;Acc:NP_001124401] [1.0e-15, ENSP00000425996 (HomoSapiens)]
ORTHOMCL154	5	2.90235340946202	6.66239550047235	Up	0.000274852880225304	0.00525972173463794	1	0.004558209	0.06715098	0.0002077541	0.06443686	Drerio:40S ribosomal protein S8 OS=Danio rerio GN=rps8 PE=2 SV=2 [2.0e-69, P62247 (UniProt)]|ribosomal protein S8a [Source:ZFIN;Acc:ZDB-GENE-030131-8626] [2.0e-70, ENSDARP00000072874 (DanioRerio)]||Omykiss:40S ribosomal protein S8 OS=Rattus norvegicus GN=Rps8 PE=1 SV=2 [3.0e-105, P62243 (UniProt)]|ribosomal protein S8 [Source:HGNC Symbol;Acc:10441] [1.0e-109, ENSGACP00000021778 (GasterosteusAcule…
ORTHOMCL174	4	3.44125924952245	5.34848981331735	Down	0.000100528668809172	0.00531401135369139	0.02367272	1	0.001155479	NA	0.0002920154	Omykiss:Beta-2-glycoprotein 1 OS=Pan troglodytes GN=APOH PE=2 SV=1 [6.0e-57, Q95LB0 (UniProt)]|apolipoprotein H (beta-2-glycoprotein I) [Source:HGNC Symbol;Acc:616] [8.0e-142, ENSTRUP00000003099 (TakifuguRubripes)]
ORTHOMCL3411	2	5.05046548383999	2.57142857142857	Down	0.000103577969077642	0.005425047474787	NA	0.01683076	NA	NA	0.0006249121	Omykiss:No Hit|No Hit
ORTHOMCL587	3	3.41245138402493	5.4142201583995	Down	0.000104311658687174	0.005425047474787	NA	0.07556585	0.0005221823	NA	0.001564676	Omykiss:Ornithine aminotransferase, mitochondrial OS=Rattus norvegicus GN=Oat PE=1 SV=1 [6.0e-24, P04182 (UniProt)]|ornithine aminotransferase [Source:HGNC Symbol;Acc:8091] [3.0e-28, ENSGACP00000003370 (GasterosteusAculeatus)]
ORTHOMCL353	4	3.57178011588449	4.19753541533588	Up	0.000285952840133212	0.0054398521121507	NA	0.01766748	0.03520098	0.0001129622	1	Drerio:Serine/arginine-rich splicing factor 6 OS=Homo sapiens GN=SRSF6 PE=1 SV=2 [1.0e-40, Q13247 (UniProt)]|serine/arginine-rich splicing factor 6a [Source:ZFIN;Acc:ZDB-GENE-040426-2824] [1.0e-63, ENSDARP00000094522 (DanioRerio)]||Omykiss:Serine/arginine-rich splicing factor 9 OS=Rattus norvegicus GN=Srsf9 PE=1 SV=1 [1.0e-66, Q5PPI1 (UniProt)]|serine/arginine-rich splicing factor 9 [Source:HGNC …
ORTHOMCL4642	2	5.30621885397261	2	Up	0.000285759226229314	0.0054398521121507	0.01187601	0.002072079	NA	NA	NA	Omykiss:No Hit|No description [1.0e-29, ENSTNIP00000012569 (TetraodonNigroviridis)]
ORTHOMCL1378	4	3.76478648685146	3.76744186046512	Up	0.000288112501048536	0.00545793340324064	4.598793e-05	0.1339934	0.40384	1	NA	Drerio:Elongation factor G, mitochondrial OS=Danio rerio GN=gfm1 PE=2 SV=1 [1.0e-26, Q08BB1 (UniProt)]|G elongation factor, mitochondrial 1 [Source:ZFIN;Acc:ZDB-GENE-061013-79] [2.0e-27, ENSDARP00000087584 (DanioRerio)]||Omykiss:No Hit|No Hit
ORTHOMCL4083	2	5.30081420423824	2	Up	0.000288595951388596	0.00545793340324064	NA	NA	NA	0.0227928	0.001091374	Drerio:Lysine-specific demethylase phf2 OS=Danio rerio GN=phf2 PE=2 SV=3 [3.0e-77, Q6P949 (UniProt)]|PHD finger protein 2 [Source:ZFIN;Acc:ZDB-GENE-050302-10] [4.0e-78, ENSDARP00000045941 (DanioRerio)]
ORTHOMCL228	4	2.55778709321278	8.99744097504629	Up	0.000293193301337115	0.00552866549802063	0.0001590378	0.0305728	0.2815392	NA	0.2016716	Omykiss:T-complex protein 1 subunit delta OS=Takifugu rubripes GN=cct4 PE=2 SV=1 [0.0e+00, P53451 (UniProt)]|chaperonin containing TCP1, subunit 4 (delta) [Source:Jamboree;Acc:XB-GENE-974483] [0.0e+00, ENSXETP00000004740 (XenopusTropicalis)]
ORTHOMCL4871	2	5.28064286719881	2	Up	0.000299431867238803	0.00562984289161237	NA	8.367092e-05	NA	NA	0.3095404	Omykiss:Phosphatidylethanolamine N-methyltransferase OS=Bos taurus GN=PEMT PE=2 SV=1 [3.0e-64, Q7YRH6 (UniProt)]|phosphatidylethanolamine N-methyltransferase [Source:ZFIN;Acc:ZDB-GENE-040426-719] [3.0e-98, ENSDARP00000059206 (DanioRerio)]
ORTHOMCL489	3	3.1203089075326	5.55898702903027	Up	0.000300873356595679	0.00564050080431842	0.0008602637	0.3248507	0.005133977	NA	NA	Omykiss:No Hit|No Hit
ORTHOMCL312	2	2.82316260308012	8.20500090088694	Down	0.000110090835238316	0.0056798063716152	NA	0.226772	1.265906e-06	NA	NA	Omykiss:No Hit|hypothetical protein LOC100003647 [Source:RefSeq peptide;Acc:NP_001165779] [2.0e-12, ENSDARP00000107661 (DanioRerio)]
ORTHOMCL659	5	3.55047558780227	4.93807566954797	Down	0.000111388035253915	0.00570112253454364	0.004836831	0.3337515	0.01751837	0.01546475	0.04718087	Drerio:No Hit|No Hit||Omykiss:Actin-related protein 2/3 complex subunit 4 OS=Mus musculus GN=Arpc4 PE=1 SV=3 [4.0e-85, P59999 (UniProt)]|actin related protein 2/3 complex, subunit 4, 20kDa [Source:HGNC Symbol;Acc:707] [9.0e-88, ENSORLP00000001654 (OryziasLatipes)]
ORTHOMCL49	4	3.01445988159211	7.01332904526062	Down	0.000113334954705585	0.0057550954558765	0.006880662	1	1.512954e-06	NA	0.00276484	Omykiss:Lipocalin OS=Bufo marinus PE=1 SV=1 [5.0e-29, Q01584 (UniProt)]|No description [2.0e-65, ENSORLP00000008961 (OryziasLatipes)]
ORTHOMCL149	1	2.68320543107787	7.89781449935787	Up	0.000308884656728024	0.00577390478620007	NA	NA	NA	NA	7.341999e-05
ORTHOMCL1878	4	3.63120143023541	4	Up	0.0003108034738549	0.00579298151124349	0.04337188	1	NA	4.706447e-05	0.2410214	Drerio:Eukaryotic peptide chain release factor GTP-binding subunit ERF3A OS=Mus musculus GN=Gspt1 PE=1 SV=1 [1.0e-110, Q8R050 (UniProt)]|G1 to S phase transition 1, like [Source:ZFIN;Acc:ZDB-GENE-030131-4009] [6.0e-127, ENSDARP00000027268 (DanioRerio)]||Omykiss:Eukaryotic peptide chain release factor GTP-binding subunit ERF3A OS=Mus musculus GN=Gspt1 PE=1 SV=1 [1.0e-113, Q8R050 (UniProt)]|G1 to S…
ORTHOMCL6432	1	5.59086726877745	1.8	Up	0.000312731189629139	0.00581211366547065	0.000227969	NA	NA	NA	NA
ORTHOMCL328	2	3.90958014901273	3.4408248056671	Up	0.000315660092053221	0.00583292817665106	0.001203721	NA	NA	NA	0.03325096
ORTHOMCL6108	2	5.24910198641309	2	Up	0.000317188879884185	0.00584443167535173	2.758595e-05	NA	NA	NA	1
ORTHOMCL1231	2	3.41243346523994	4.5271629778672	Up	0.000320410756201469	0.00588697711322871	NA	6.944056e-05	NA	NA	0.398596	Omykiss:No Hit|No Hit
ORTHOMCL6407	1	5.56387894395601	1.8	Up	0.000327142952421256	0.00599359346637694	NA	NA	NA	NA	0.0002373871
ORTHOMCL3797	1	4.63264274697254	2.46938775510204	Up	0.000336527857775611	0.00614806842718106	NA	NA	NA	NA	0.0002048611
ORTHOMCL3787	1	5.09285547924667	2.46938775510204	Down	0.000122774288388524	0.00618571395169996	NA	NA	NA	NA	8.811201e-05
ORTHOMCL5966	1	5.52879467198241	1.8	Up	0.000346867249742709	0.00631905902144274	NA	NA	NA	NA	0.0002502145
ORTHOMCL1495	3	4.06498363838072	3.1304347826087	Up	0.000350738395297722	0.00637158284866199	0.001835982	0.01301737	0.3173012	NA	NA	Omykiss:UDP-glucuronosyltransferase (Fragment) OS=Pleuronectes platessa GN=ugt3 PE=2 SV=1 [3.0e-58, Q91280 (UniProt)]|UDP glucuronosyltransferase 1 family a, b [Source:ZFIN;Acc:ZDB-GENE-040426-2762] [1.0e-70, ENSDARP00000107388 (DanioRerio)]
ORTHOMCL2170	1	4.11843546600262	3.04878048780488	Up	0.000353318896140946	0.00637444816673681	NA	0.0001878111	NA	NA	NA	Omykiss:No Hit|No Hit
ORTHOMCL2737	3	4.15302265404136	3	Up	0.000353578943747201	0.00637444816673681	0.0008428253	1	NA	0.004606361	NA	Drerio:Small nuclear ribonucleoprotein G OS=Mus musculus GN=Snrpg PE=1 SV=1 [8.0e-33, P62309 (UniProt)]|small nuclear ribonucleoprotein polypeptide G [Source:HGNC Symbol;Acc:11163] [8.0e-38, ENSDARP00000097927 (DanioRerio)]||Omykiss:Small nuclear ribonucleoprotein G OS=Mus musculus GN=Snrpg PE=1 SV=1 [3.0e-32, P62309 (UniProt)]|small nuclear ribonucleoprotein polypeptide G [Source:HGNC Symbol;Acc…
ORTHOMCL6070	2	5.1891572134819	2	Up	0.000353861442656501	0.00637444816673681	0.000575734	NA	NA	NA	0.05401737
ORTHOMCL2773	3	4.14885752350557	3	Up	0.000357363946015596	0.00641961027257543	7.024392e-05	0.1673127	NA	0.3344911	NA	Drerio:No Hit|aurora kinase A interacting protein 1 [Source:ZFIN;Acc:ZDB-GENE-070928-24] [8.0e-69, ENSDARP00000099495 (DanioRerio)]||Omykiss:Aurora kinase A-interacting protein OS=Mus musculus GN=Aurkaip1 PE=2 SV=1 [2.0e-24, Q9DCJ7 (UniProt)]|aurora kinase A interacting protein 1 [Source:HGNC Symbol;Acc:24114] [1.0e-58, ENSGACP00000016329 (GasterosteusAculeatus)]
ORTHOMCL1242	3	3.99228533308234	3.22547204738986	Up	0.000360747562232118	0.00646239174676369	0.0009176	0.07118357	0.444669	NA	NA	Omykiss:Proteasomal ubiquitin receptor ADRM1 OS=Danio rerio GN=adrm1b PE=1 SV=1 [4.0e-60, Q6NZ09 (UniProt)]|adhesion regulating molecule 1b [Source:ZFIN;Acc:ZDB-GENE-040426-905] [5.0e-61, ENSDARP00000108594 (DanioRerio)]
ORTHOMCL3000	2	4.49671405062078	2.57142857142857	Up	0.00036360541298765	0.00649554379046359	NA	0.03912516	NA	NA	0.00107787	Omykiss:No Hit|No Hit
ORTHOMCL4671	2	5.73096857330716	2	Down	0.00013113828562066	0.00655589770517546	NA	0.03906285	NA	NA	0.0002693891	Omykiss:No Hit|immunoglobulin superfamily, member 6 [Source:HGNC Symbol;Acc:5953] [9.0e-19, ENSDARP00000123634 (DanioRerio)]
ORTHOMCL1753	3	4.02928356336751	3.74226804123711	Down	0.000132326860184975	0.00656443016409928	NA	0.001029404	NA	0.001409387	0.1962464	Drerio:Parathyroid hormone/parathyroid hormone-related peptide receptor OS=Didelphis marsupialis virginiana GN=PTH1R PE=2 SV=2 [0.0e+00, P25107 (UniProt)]|parathyroid hormone 1 receptor [Source:Jamboree;Acc:XB-GENE-957445] [0.0e+00, ENSXETP00000007949 (XenopusTropicalis)]||Omykiss:Vasoactive intestinal polypeptide receptor 2 OS=Homo sapiens GN=VIPR2 PE=1 SV=2 [4.0e-64, P41587 (UniProt)]|vasoactiv…
ORTHOMCL1948	4	3.57846119569682	4	Up	0.00036849945468071	0.00656478724650801	6.868935e-05	0.3077381	NA	0.08604974	0.3340073	Drerio:DNA polymerase lambda OS=Rattus norvegicus GN=Poll PE=2 SV=1 [1.0e-64, Q5RKI3 (UniProt)]|polymerase (DNA directed), lambda [Source:ZFIN;Acc:ZDB-GENE-040426-2712] [3.0e-93, ENSDARP00000108797 (DanioRerio)]||Omykiss:DNA polymerase beta OS=Danio rerio GN=polb PE=2 SV=2 [6.0e-59, Q6DRD3 (UniProt)]|polymerase (DNA directed), beta [Source:HGNC Symbol;Acc:9174] [8.0e-60, ENSTRUP00000041968 (Takif…
ORTHOMCL1035	3	3.63563675491051	3.8659793814433	Up	0.000371723765216174	0.00658584220296458	NA	0.001368761	NA	0.2263217	0.002766613	Drerio:Decorin OS=Bos taurus GN=DCN PE=1 SV=2 [9.0e-55, P21793 (UniProt)]|decorin [Source:ZFIN;Acc:ZDB-GENE-010102-1] [1.0e-102, ENSDARP00000025940 (DanioRerio)]||Omykiss:Decorin OS=Oryctolagus cuniculus GN=DCN PE=2 SV=1 [6.0e-25, Q28888 (UniProt)]|decorin [Source:ZFIN;Acc:ZDB-GENE-010102-1] [4.0e-31, ENSDARP00000025940 (DanioRerio)]
ORTHOMCL1492	2	3.50760374859186	4.16443594646272	Up	0.000370891490020808	0.00658584220296458	NA	0.03749036	0.0003951793	NA	NA	Omykiss:Cathepsin B OS=Gallus gallus GN=CTSB PE=2 SV=1 [1.0e-24, P43233 (UniProt)]|cathepsin B, a [Source:ZFIN;Acc:ZDB-GENE-040426-2650] [6.0e-28, ENSDARP00000071885 (DanioRerio)]
ORTHOMCL1676	2	4.51361929683316	3.01204819277108	Down	0.000136242571094885	0.00665638590059756	0.0003407591	0.1138679	NA	NA	NA	Omykiss:No Hit|transcobalamin I (vitamin B12 binding protein, R binder family) [Source:HGNC Symbol;Acc:11652] [3.0e-33, ENSGACP00000011296 (GasterosteusAculeatus)]
ORTHOMCL2290	2	4.65607674077448	2.84705882352941	Down	0.000136244834684273	0.00665638590059756	0.0001478491	0.4051366	NA	NA	NA	Omykiss:Sodium-dependent neutral amino acid transporter B(0)AT1 OS=Homo sapiens GN=SLC6A19 PE=1 SV=1 [3.0e-68, Q695T7 (UniProt)]|solute carrier family 6 (neurotransmitter transporter), member 19b [Source:ZFIN;Acc:ZDB-GENE-030131-4755] [5.0e-90, ENSDARP00000073704 (DanioRerio)]
ORTHOMCL3741	2	4.91511993945226	2.57142857142857	Down	0.00014101625976238	0.00681326134275921	5.379985e-05	NA	NA	NA	1
ORTHOMCL3920	1	5.02690281415723	2.46938775510204	Down	0.000141956519426286	0.00681326134275921	9.943678e-05	NA	NA	NA	NA
ORTHOMCL257	4	3.39593837990382	5.21141723673531	Down	0.000144024498829813	0.00682951465406958	NA	1	0.005031798	0.0008223514	0.05566144	Drerio:Gamma-aminobutyric acid receptor-associated protein OS=Rattus norvegicus GN=Gabarap PE=1 SV=1 [4.0e-57, P60517 (UniProt)]|GABA(A) receptor-associated protein a [Source:ZFIN;Acc:ZDB-GENE-030131-5174] [6.0e-62, ENSDARP00000051546 (DanioRerio)]||Omykiss:Gamma-aminobutyric acid receptor-associated protein OS=Rattus norvegicus GN=Gabarap PE=1 SV=1 [1.0e-60, P60517 (UniProt)]|GABA(A) receptor-as…
ORTHOMCL854	2	4.33713637825064	3.20394395433316	Down	0.000146831061030948	0.00691177746415023	NA	0.1599716	5.253907e-08	NA	NA	Omykiss:Complement C1q tumor necrosis factor-related protein 3 OS=Mus musculus GN=C1qtnf3 PE=2 SV=1 [3.0e-15, Q9ES30 (UniProt)]|No description [3.0e-22, ENSGACP00000027118 (GasterosteusAculeatus)]
ORTHOMCL3876	1	4.99960041201839	2.46938775510204	Down	0.000150739845511769	0.00699367815615396	NA	NA	NA	NA	0.0001045407
ORTHOMCL5764	1	6.02989921007755	1.8	Down	0.000149958471573065	0.00699367815615396	NA	NA	0.0001179973	NA	NA	Omykiss:Phosphate carrier protein, mitochondrial OS=Rattus norvegicus GN=Slc25a3 PE=1 SV=1 [3.0e-88, P16036 (UniProt)]|solute carrier family 25 (mitochondrial carrier; phosphate carrier), member 3 [Source:HGNC Symbol;Acc:10989] [2.0e-97, ENSTNIP00000010041 (TetraodonNigroviridis)]
ORTHOMCL276	3	2.93833741801524	6.05038940247978	Up	0.000406262028256967	0.00717803786364159	NA	0.07295389	NA	0.001035132	0.1151671	Drerio:Nuclease-sensitive element-binding protein 1 OS=Rattus norvegicus GN=Ybx1 PE=1 SV=3 [5.0e-56, P62961 (UniProt)]|Y box binding protein 1 [Source:ZFIN;Acc:ZDB-GENE-000629-3] [4.0e-81, ENSDARP00000010482 (DanioRerio)]||Omykiss:Nuclease-sensitive element-binding protein 1 OS=Gallus gallus GN=YBX1 PE=2 SV=1 [2.0e-37, Q06066 (UniProt)]|Y-box binding protein. [Source:UniProtKB/TrEMBL;Acc:Q8AXS2] …
ORTHOMCL1770	3	3.43965505542653	4.26315789473684	Up	0.000408974326031408	0.00720621701796871	0.0003314595	NA	0.1553976	NA	0.2021648	Omykiss:Beta-hexosaminidase subunit beta OS=Homo sapiens GN=HEXB PE=1 SV=3 [2.0e-63, P07686 (UniProt)]|No description [2.0e-95, ENSGACP00000020966 (GasterosteusAculeatus)]
ORTHOMCL1789	2	4.0838759234947	3.01204819277108	Up	0.000412798363043844	0.00724630712009064	0.000283655	NA	NA	NA	1
ORTHOMCL3667	2	4.43954258237624	2.57142857142857	Up	0.000413496824343829	0.00724630712009064	0.0004134132	0.1955316	NA	NA	NA	Omykiss:Ester hydrolase C11orf54 homolog OS=Danio rerio GN=zgc:85789 PE=2 SV=1 [9.0e-73, Q6NWE0 (UniProt)]|chromosome 11 open reading frame 54 [Source:HGNC Symbol;Acc:30204] [1.0e-80, ENSORLP00000013715 (OryziasLatipes)]
ORTHOMCL209	4	3.09465171000822	6.27639753724985	Down	0.000159720302962231	0.00728629072953266	NA	0.0726452	0.003009456	0.01454632	0.001365478	Drerio:Trifunctional enzyme subunit beta, mitochondrial OS=Pan troglodytes GN=HADHB PE=2 SV=1 [3.0e-112, Q5R1W7 (UniProt)]|hydroxyacyl-Coenzyme A dehydrogenase/3-ketoacyl-Coenzyme A thiolase/enoyl-Coenzyme A hydratase (trifunctional protein), beta subunit [Source:ZFIN;Acc:ZDB-GENE-030131-8550] [8.0e-129, ENSDARP00000074190 (DanioRerio)]||Omykiss:Trifunctional enzyme subunit beta, mitochondrial OS…
ORTHOMCL432	3	4.10765222631417	3.49615106271893	Down	0.000161566068277744	0.00728629072953266	NA	0.0009188504	0.0007866022	NA	0.006264744	Omykiss:Cytochrome c oxidase subunit 4 isoform 1, mitochondrial OS=Thunnus obesus PE=2 SV=1 [2.0e-76, Q9I8U0 (UniProt)]|cytochrome c oxidase subunit IV isoform 1 [Source:HGNC Symbol;Acc:2265] [5.0e-78, ENSTRUP00000046689 (TakifuguRubripes)]
ORTHOMCL6134	1	5.98823398715494	1.8	Down	0.000160817718567102	0.00728629072953266	NA	NA	NA	NA	0.0001256072
ORTHOMCL2427	3	3.76352813450895	3.52173913043478	Up	0.000422553992965986	0.0073849612483405	8.28456e-05	0.4398962	NA	NA	0.2006378	Omykiss:Mitochondrial glutamate carrier 1 OS=Homo sapiens GN=SLC25A22 PE=1 SV=1 [5.0e-127, Q9H936 (UniProt)]|No description [1.0e-162, ENSORLP00000008138 (OryziasLatipes)]
ORTHOMCL4613	2	5.60314531996715	2	Down	0.000165864528716655	0.00742819684509521	8.615731e-05	0.1577167	NA	NA	NA	Omykiss:Coiled-coil domain-containing protein 115 OS=Danio rerio GN=ccdc115 PE=2 SV=1 [6.0e-15, Q5EAR6 (UniProt)]|coiled-coil domain containing 115 [Source:HGNC Symbol;Acc:28178] [3.0e-21, ENSORLP00000010228 (OryziasLatipes)]
ORTHOMCL278	3	3.46653210289573	4.16182668719984	Up	0.000426598741103342	0.0074355007604742	NA	1	NA	0.0002866521	0.0009505212	Drerio:Cathepsin E OS=Oryctolagus cuniculus GN=CTSE PE=2 SV=1 [3.0e-105, P43159 (UniProt)]|nothepsin [Source:ZFIN;Acc:ZDB-GENE-010620-1] [0.0e+00, ENSDARP00000069198 (DanioRerio)]||Omykiss:Gastricsin OS=Rhinolophus ferrumequinum GN=PGC PE=2 SV=1 [4.0e-81, Q9GMY3 (UniProt)]|progastricsin (pepsinogen C) [Source:HGNC Symbol;Acc:8890] [3.0e-99, ENSGACP00000016396 (GasterosteusAculeatus)]
ORTHOMCL325	4	2.7426568344375	7.06178059962504	Up	0.000430159298486376	0.0074773512558993	3.608757e-05	0.02148726	0.1705963	NA	1	Omykiss:No Hit|No description [2.0e-18, ENSGACP00000004541 (GasterosteusAculeatus)]
ORTHOMCL2075	3	4.53503957016401	2.88	Down	0.000171235162618061	0.00761583147395776	NA	1	0.2934889	NA	0.0001731347	Omykiss:Calcium-binding protein p22 OS=Rattus norvegicus GN=Chp PE=1 SV=2 [3.0e-44, P61023 (UniProt)]|No description [2.0e-47, ENSTNIP00000022556 (TetraodonNigroviridis)]
ORTHOMCL5050	1	5.9465063367278	1.8	Down	0.000172475776582192	0.0076184676930038	NA	0.0001337204	NA	NA	NA	Omykiss:No Hit|No Hit
ORTHOMCL1316	2	4.33393759253843	3.12322156585406	Down	0.000173915218697078	0.00762979078488064	0.1733988	NA	NA	NA	1.3871e-07
ORTHOMCL4826	1	5.38382955616271	1.8	Up	0.000441667675079723	0.00765676031341165	NA	0.0003109917	NA	NA	NA	Omykiss:No Hit|No Hit
ORTHOMCL3929	2	5.56071360954903	2	Down	0.000179299585694617	0.00775496559571122	NA	NA	NA	0.01319592	0.001120949	Drerio:Polycomb complex protein BMI-1-A OS=Danio rerio GN=bmi1a PE=1 SV=2 [8.0e-171, Q8JIR0 (UniProt)]|B lymphoma Mo-MLV insertion region 1 [Source:ZFIN;Acc:ZDB-GENE-030131-224] [8.0e-173, ENSDARP00000106943 (DanioRerio)]
ORTHOMCL706	4	3.7738513432029	4.05243145887533	Down	0.00018037600238125	0.00775496559571122	0.0001549273	1	1	NA	0.07815983	Omykiss:Protein BCCIP homolog OS=Xenopus laevis GN=bccip PE=2 SV=1 [5.0e-88, Q6GNI0 (UniProt)]|BRCA2 and CDKN1A interacting protein [Source:HGNC Symbol;Acc:978] [9.0e-116, ENSTNIP00000013273 (TetraodonNigroviridis)]
ORTHOMCL6205	1	5.37343569675995	1.8	Up	0.000449377466288006	0.00776953158201434	NA	NA	NA	NA	0.0003158783
ORTHOMCL705	3	3.85871890647557	3.30832486688292	Up	0.000452511995396285	0.00780280710778246	0.001268689	0.2326732	0.1124653	NA	NA	Omykiss:60S ribosomal protein L30 OS=Ictalurus punctatus GN=rpl30 PE=3 SV=2 [2.0e-57, P58372 (UniProt)]|ribosomal protein L30 [Source:ZFIN;Acc:ZDB-GENE-030131-8657] [1.0e-57, ENSDARP00000052081 (DanioRerio)]
ORTHOMCL944	4	3.50487423846399	4.01762656282025	Up	0.00045594459663533	0.00784103120986997	0.0001209956	1	0.1483702	NA	0.4236484	Omykiss:Polyubiquitin 9 OS=Arabidopsis thaliana GN=UBQ9 PE=3 SV=1 [1.0e-20, Q9FHQ6 (UniProt)]|ISG15 ubiquitin-like modifier [Source:HGNC Symbol;Acc:4053] [1.0e-30, ENSDARP00000112153 (DanioRerio)]
ORTHOMCL6223	1	5.89997227169076	1.8	Down	0.00018646886953877	0.00796382609043395	NA	NA	NA	NA	0.0001433877
ORTHOMCL144	4	3.05825979090078	5.36294138951111	Up	0.000475588441075721	0.00815710068217374	0.0006104297	0.07626094	0.4453736	NA	0.1743021	Omykiss:No Hit|No Hit
ORTHOMCL826	3	3.5193054083047	3.9461069451258	Up	0.000479577126084515	0.00820369465814068	0.0002666278	NA	NA	0.1356699	0.4699335	Drerio:Alcohol dehydrogenase [NADP+] B OS=Danio rerio GN=akr1a1b PE=2 SV=1 [2.0e-72, Q568L5 (UniProt)]|aldo-keto reductase family 1, member A1b (aldehyde reductase) [Source:ZFIN;Acc:ZDB-GENE-050417-118] [3.0e-73, ENSDARP00000119785 (DanioRerio)]
ORTHOMCL3688	3	4.0277577178408	3	Up	0.000486669093419934	0.00823760888048597	9.281398e-05	0.1471668	NA	NA	0.4138833	Omykiss:Purine nucleoside phosphorylase OS=Bos taurus GN=PNP PE=1 SV=3 [4.0e-62, P55859 (UniProt)]|purine nucleoside phosphorylase [Source:HGNC Symbol;Acc:7892] [7.0e-89, ENSORLP00000010405 (OryziasLatipes)]
ORTHOMCL4172	2	5.0160205523923	2	Up	0.000485060351667225	0.00823760888048597	NA	0.01966653	NA	0.002235693	NA	Drerio:Hypoxia up-regulated protein 1 OS=Danio rerio GN=hyou1 PE=2 SV=1 [2.0e-96, Q7ZUW2 (UniProt)]|hypoxia up-regulated 1 [Source:ZFIN;Acc:ZDB-GENE-030131-5344] [7.0e-97, ENSDARP00000090804 (DanioRerio)]||Omykiss:Hypoxia up-regulated protein 1 OS=Danio rerio GN=hyou1 PE=2 SV=1 [1.0e-53, Q7ZUW2 (UniProt)]|hypoxia up-regulated 1 [Source:HGNC Symbol;Acc:16931] [4.0e-57, ENSTNIP00000011439 (Tetraodo…
ORTHOMCL78	5	3.10415784308347	5.16462284081622	Up	0.000486037231147967	0.00823760888048597	0.0001150131	0.08901883	0.07617165	0.2248469	0.3814097	Drerio:UPF0760 protein C2orf29 homolog OS=Danio rerio GN=zgc:163002 PE=2 SV=1 [1.0e-55, A4QP78 (UniProt)]|chromosome 2 open reading frame 29 [Source:HGNC Symbol;Acc:25217] [2.0e-56, ENSDARP00000090050 (DanioRerio)]||Omykiss:60S ribosomal protein L31 OS=Paralichthys olivaceus GN=rpl31 PE=2 SV=1 [3.0e-54, Q9IA76 (UniProt)]|ribosomal protein L31 [Source:HGNC Symbol;Acc:10334] [5.0e-56, ENSORLP000000…
ORTHOMCL5552	1	5.86899703296346	1.8	Down	0.000196402599344761	0.00833289712614712	NA	NA	0.0001502071	NA	NA	Omykiss:Heat shock cognate 70 kDa protein OS=Oncorhynchus mykiss GN=hsc71 PE=2 SV=2 [5.0e-84, P08108 (UniProt)]|heat shock 70kDa protein 8 [Source:HGNC Symbol;Acc:5241] [2.0e-84, ENSORLP00000016955 (OryziasLatipes)]
ORTHOMCL2704	2	4.35896666686711	2.57142857142857	Up	0.000495464902894949	0.00836453706484169	NA	NA	NA	0.000163625	1	Drerio:Isocitrate dehydrogenase [NADP], mitochondrial OS=Macaca fascicularis GN=IDH2 PE=2 SV=1 [2.0e-86, Q4R502 (UniProt)]|isocitrate dehydrogenase 2 (NADP+), mitochondrial [Source:HGNC Symbol;Acc:5383] [4.0e-98, ENSORLP00000010322 (OryziasLatipes)]
ORTHOMCL529	3	3.02655737335364	5.44326316351925	Up	0.000499028669408412	0.00840270467105705	0.006236608	NA	0.07716735	NA	0.00442418	Omykiss:T-complex protein 1 subunit epsilon OS=Pongo abelii GN=CCT5 PE=2 SV=1 [2.0e-76, Q5RF02 (UniProt)]|chaperonin containing TCP1, subunit 5 (epsilon) [Source:HGNC Symbol;Acc:1618] [4.0e-86, ENSTNIP00000010991 (TetraodonNigroviridis)]
ORTHOMCL1265	3	3.8627078335416	3.22547204738986	Up	0.000512100113644193	0.00860034800232135	NA	1	1	NA	0.0004414633	Omykiss:Collagen alpha-1(X) chain OS=Homo sapiens GN=COL10A1 PE=1 SV=2 [8.0e-46, Q03692 (UniProt)]|collagen, type X, alpha 1 [Source:HGNC Symbol;Acc:2185] [7.0e-106, ENSGACP00000008157 (GasterosteusAculeatus)]
ORTHOMCL3293	2	4.3399823234655	2.57142857142857	Up	0.000516998963583296	0.00866006835363292	0.0005597279	0.1673183	NA	NA	NA	Omykiss:No Hit|No Hit
ORTHOMCL1155	4	3.47166734936058	4.69902912621359	Down	0.000206932849101548	0.00871976293606161	0.02055469	0.0817544	NA	0.00115928	0.1531696	Drerio:Apoptosis-associated speck-like protein containing a CARD OS=Danio rerio GN=pycard PE=2 SV=1 [4.0e-97, Q9I9N6 (UniProt)]|PYD and CARD domain containing [Source:ZFIN;Acc:ZDB-GENE-000511-2] [4.0e-98, ENSDARP00000055920 (DanioRerio)]||Omykiss:Apoptosis-associated speck-like protein containing a CARD OS=Danio rerio GN=pycard PE=2 SV=1 [6.0e-33, Q9I9N6 (UniProt)]|PYD and CARD domain containing …
ORTHOMCL233	3	3.96561951786612	3.59127679542179	Down	0.000208225072438128	0.00871976293606161	0.00115218	0.001776046	1	NA	NA	Omykiss:60S ribosomal protein L18 OS=Oreochromis niloticus GN=rpl18 PE=2 SV=2 [4.0e-85, P69091 (UniProt)]|ribosomal protein L18 [Source:HGNC Symbol;Acc:10310] [7.0e-87, ENSGACP00000015306 (GasterosteusAculeatus)]
ORTHOMCL4367	2	4.97225313609588	2	Up	0.000525232964375058	0.00877520048511592	NA	0.4434918	NA	NA	0.0001082107	Omykiss:No Hit|MARCKS-like 1 [Source:HGNC Symbol;Acc:7142] [1.0e-33, ENSTRUP00000031124 (TakifuguRubripes)]
ORTHOMCL354	4	3.08677473347295	5.14091074935668	Up	0.000533180249808813	0.00888495977006986	NA	0.0004875956	2.818088e-06	0.05240168	0.4182564	Drerio:Protein disulfide-isomerase A3 OS=Gallus gallus GN=PDIA3 PE=2 SV=1 [3.0e-46, Q8JG64 (UniProt)]|protein disulfide isomerase family A, member 3 [Source:ZFIN;Acc:ZDB-GENE-031002-9] [8.0e-52, ENSDARP00000026546 (DanioRerio)]||Omykiss:No Hit|No Hit
ORTHOMCL5510	1	5.26205187444827	1.8	Up	0.000540858280929565	0.00898967797349167	0.0003733188	NA	NA	NA	NA
ORTHOMCL3837	2	4.31478020953591	2.57142857142857	Up	0.000547017426270143	0.00906867707459165	0.0001787432	NA	NA	NA	1
ORTHOMCL4342	2	4.93542516486061	2	Up	0.000561574897496072	0.00928614490756965	0.0001642094	0.3145909	NA	NA	NA	Omykiss:No Hit|No Hit
ORTHOMCL150	4	2.75858250321312	6.61903765954409	Up	0.00056653947777811	0.00928835029504086	0.05786196	0.01371224	NA	0.01181859	0.002688408	Drerio:60S ribosomal protein L5 OS=Homo sapiens GN=RPL5 PE=1 SV=3 [3.0e-107, P46777 (UniProt)]|ribosomal protein L5a [Source:ZFIN;Acc:ZDB-GENE-030131-5161] [8.0e-126, ENSDARP00000006085 (DanioRerio)]||Omykiss:60S ribosomal protein L5 OS=Homo sapiens GN=RPL5 PE=1 SV=3 [3.0e-146, P46777 (UniProt)]|ribosomal protein L5 [Source:HGNC Symbol;Acc:10360] [6.0e-155, ENSTNIP00000016766 (TetraodonNigrovirid…
ORTHOMCL1974	3	3.66208548947795	3.52173913043478	Up	0.000566834652947397	0.00928835029504086	0.0009975056	NA	NA	0.06804173	0.1246115	Drerio:Tryptophan 2,3-dioxygenase A OS=Danio rerio GN=tdo2a PE=2 SV=2 [1.0e-27, A7MBU6 (UniProt)]|tryptophan 2,3-dioxygenase a [Source:ZFIN;Acc:ZDB-GENE-030131-1187] [2.0e-28, ENSDARP00000096367 (DanioRerio)]
ORTHOMCL2190	3	4.05425397670405	2.88	Up	0.000563267780084894	0.00928835029504086	0.0005827638	1	0.1377468	NA	NA	Omykiss:Aquaporin FA-CHIP OS=Rana esculenta GN=AQPA PE=2 SV=1 [4.0e-33, P50501 (UniProt)]|aquaporin 1 (Colton blood group) [Source:HGNC Symbol;Acc:633] [6.0e-51, ENSORLP00000022052 (OryziasLatipes)]
ORTHOMCL730	2	2.85350913853202	6.09756097560976	Up	0.00056746937761608	0.00928835029504086	NA	5.732845e-05	0.1196831	NA	NA	Omykiss:Intracellular hyaluronan-binding protein 4 OS=Homo sapiens GN=HABP4 PE=1 SV=1 [2.0e-16, Q5JVS0 (UniProt)]|hyaluronan binding protein 4 [Source:HGNC Symbol;Acc:17062] [2.0e-21, ENSDARP00000007173 (DanioRerio)]
ORTHOMCL919	4	3.43386511797165	4.01762656282025	Up	0.000572823643124017	0.0093522523405235	0.001354866	0.07807311	0.4381348	NA	0.06541642	Omykiss:Retinol dehydrogenase 7 OS=Rattus norvegicus GN=Rdh7 PE=2 SV=1 [1.0e-86, P55006 (UniProt)]|No description [1.0e-135, ENSTNIP00000016254 (TetraodonNigroviridis)]
ORTHOMCL6314	2	5.43010564604786	2	Down	0.00022780465258659	0.00941738592648024	1.920747e-05	NA	NA	NA	1
ORTHOMCL2600	1	3.92205103789118	3.04878048780488	Up	0.000586462217076549	0.00955074454021885	NA	NA	NA	NA	0.0002827522
ORTHOMCL1152	3	3.46940516279446	4.59063231850117	Down	0.000240516001483634	0.00957461539239478	0.04735271	0.004651118	NA	NA	0.001303164	Omykiss:Regulator of microtubule dynamics protein 1 OS=Homo sapiens GN=FAM82B PE=1 SV=1 [2.0e-84, Q96DB5 (UniProt)]|family with sequence similarity 82, member B [Source:HGNC Symbol;Acc:24285] [2.0e-100, ENSTNIP00000011590 (TetraodonNigroviridis)]
ORTHOMCL1196	3	3.39803729207528	4.8	Down	0.000239244145125306	0.00957461539239478	NA	1	0.0832632	NA	0.0001295767	Omykiss:Growth hormone-inducible transmembrane protein OS=Homo sapiens GN=GHITM PE=1 SV=2 [6.0e-11, Q9H3K2 (UniProt)]|growth hormone inducible transmembrane protein [Source:HGNC Symbol;Acc:17281] [3.0e-16, ENSGACP00000003204 (GasterosteusAculeatus)]
ORTHOMCL338	5	3.30962668460475	5.07584870000846	Down	0.000239753420451668	0.00957461539239478	0.01307691	0.1428174	0.3146492	0.003545027	0.07763739	Drerio:Sorcin OS=Pongo abelii GN=SRI PE=2 SV=1 [3.0e-71, Q5R4U9 (UniProt)]|sorcin [Source:ZFIN;Acc:ZDB-GENE-040426-1356] [1.0e-90, ENSDARP00000075918 (DanioRerio)]||Omykiss:Sorcin OS=Pongo abelii GN=SRI PE=2 SV=1 [6.0e-75, Q5R4U9 (UniProt)]|sorcin [Source:ZFIN;Acc:ZDB-GENE-040426-1356] [1.0e-85, ENSDARP00000075918 (DanioRerio)]
ORTHOMCL1924	3	3.95422480713203	3.52173913043478	Down	0.000242252273348416	0.00958457000505479	NA	NA	1	0.000107993	0.06526951	Drerio:Tyrosine-protein kinase Lyn OS=Mus musculus GN=Lyn PE=1 SV=4 [7.0e-92, P25911 (UniProt)]|v-yes-1 Yamaguchi sarcoma viral related oncogene homolog [Source:ZFIN;Acc:ZDB-GENE-040912-7] [3.0e-105, ENSDARP00000040554 (DanioRerio)]||Omykiss:Proto-oncogene tyrosine-protein kinase LCK OS=Gallus gallus GN=LCK PE=2 SV=2 [8.0e-95, P42683 (UniProt)]|lymphocyte-specific protein tyrosine kinase [Source:…
ORTHOMCL1335	3	4.19688373908044	3.1304347826087	Down	0.000247129759345403	0.00965902920011215	NA	1	0.08310043	0.0005185198	NA	Drerio:Carbonyl reductase [NADPH] 1 OS=Rattus norvegicus GN=Cbr1 PE=1 SV=2 [3.0e-86, P47727 (UniProt)]|carbonyl reductase 1-like [Source:ZFIN;Acc:ZDB-GENE-030131-9642] [1.0e-152, ENSDARP00000024104 (DanioRerio)]||Omykiss:Carbonyl reductase [NADPH] 1 OS=Rattus norvegicus GN=Cbr1 PE=1 SV=2 [9.0e-83, P47727 (UniProt)]|carbonyl reductase 1-like [Source:ZFIN;Acc:ZDB-GENE-030131-9642] [6.0e-120, ENSDAR…
ORTHOMCL1654	2	4.6692388818101	2.57142857142857	Down	0.000246357473521944	0.00965902920011215	NA	0.2697808	5.888564e-06	NA	NA	Omykiss:No Hit|No Hit
ORTHOMCL279	2	2.95376470899647	5.57050680514125	Up	0.000595005200645032	0.00966546231476023	NA	NA	0.005818983	NA	0.0004597057	Omykiss:No Hit|No Hit
ORTHOMCL5463	2	4.89871745822446	2	Up	0.000600272812693759	0.00972653107804536	5.559402e-05	1	NA	NA	NA	Omykiss:No Hit|No Hit
ORTHOMCL1386	3	3.3213197491217	4.26315789473684	Up	0.000609351132040435	0.0098325502499969	NA	0.001828561	NA	0.008934584	0.4621923	Drerio:Transmembrane 9 superfamily member 4 OS=Pongo abelii GN=TM9SF4 PE=2 SV=1 [4.0e-51, Q5RDY2 (UniProt)]|transmembrane 9 superfamily protein member 4 [Source:ZFIN;Acc:ZDB-GENE-040426-1575] [4.0e-53, ENSDARP00000013759 (DanioRerio)]||Omykiss:Transmembrane 9 superfamily member 2 OS=Rattus norvegicus GN=Tm9sf2 PE=2 SV=1 [3.0e-72, Q66HG5 (UniProt)]|No description [6.0e-80, ENSGACP00000022763 (Gast…
ORTHOMCL3447	3	3.93889714214273	3	Up	0.00060986511086971	0.0098325502499969	0.003672441	0.002009654	NA	NA	1	Omykiss:Glycine dehydrogenase [decarboxylating], mitochondrial OS=Mus musculus GN=Gldc PE=1 SV=1 [2.0e-101, Q91W43 (UniProt)]|glycine dehydrogenase (decarboxylating) [Source:HGNC Symbol;Acc:4313] [2.0e-112, ENSTRUP00000043171 (TakifuguRubripes)]
ORTHOMCL882	3	4.08637880685941	3.27630141973062	Down	0.000254997870431179	0.00990651365307635	NA	0.02796185	0.002135142	NA	0.005171681	Omykiss:No Hit|No Hit
ORTHOMCL651	4	3.66488549362829	4.05243145887533	Down	0.000258127523141926	0.0099680502798939	NA	0.09038472	1	0.1765817	0.0001693062	Drerio:rRNA 2'-O-methyltransferase fibrillarin OS=Xenopus laevis GN=fbl PE=2 SV=1 [2.0e-33, P22232 (UniProt)]|fibrillarin [Source:ZFIN;Acc:ZDB-GENE-040426-1936] [3.0e-37, ENSDARP00000070509 (DanioRerio)]||Omykiss:No Hit|No Hit
ORTHOMCL102	5	2.7320150309061	6.64197015798565	Up	0.000630552345671477	0.010140728372158	0.01448333	1	0.07887429	0.01010467	0.03892846	Drerio:40S ribosomal protein S3 OS=Ambystoma mexicanum GN=RPS3 PE=2 SV=1 [2.0e-72, P79891 (UniProt)]|ribosomal protein S3 [Source:Jamboree;Acc:XB-GENE-978298] [4.0e-71, ENSXETP00000023473 (XenopusTropicalis)]||Omykiss:40S ribosomal protein S3 OS=Rattus norvegicus GN=Rps3 PE=2 SV=1 [9.0e-126, P62909 (UniProt)]|ribosomal protein S3 [Source:ZFIN;Acc:ZDB-GENE-030131-8494] [5.0e-126, ENSDARP0000006780…
ORTHOMCL996	3	3.4398422697186	4.59063231850117	Down	0.000267703297728604	0.0102763009943558	NA	0.4781098	NA	1.690376e-05	0.02161986	Drerio:Brother of CDO OS=Mus musculus GN=Boc PE=1 SV=2 [0.0e+00, Q6AZB0 (UniProt)]|brother of CDO [Source:ZFIN;Acc:ZDB-GENE-030131-6560] [0.0e+00, ENSDARP00000098383 (DanioRerio)]||Omykiss:Down syndrome cell adhesion molecule OS=Homo sapiens GN=DSCAM PE=1 SV=2 [6.0e-33, O60469 (UniProt)]|Down syndrome cell adhesion molecule [Source:HGNC Symbol;Acc:3039] [3.0e-34, ENSGACP00000026666 (GasterosteusA…
ORTHOMCL6303	1	5.15662059330343	1.8	Up	0.000644372891292534	0.0103372158605611	NA	NA	NA	NA	0.0004372826
ORTHOMCL5952	1	5.67651341960233	1.8	Down	0.000271040371975515	0.0103428364430183	NA	NA	NA	NA	0.0002004852
ORTHOMCL3856	1	4.3284903999947	2.46938775510204	Up	0.000651011586053643	0.0104178007902232	NA	NA	NA	NA	0.0003577895
ORTHOMCL4100	1	5.14790650188523	1.8	Up	0.000653759457674095	0.0104358780755946	NA	NA	NA	0.0004430359	NA	Drerio:Single-minded homolog 1-A OS=Danio rerio GN=sim1a PE=2 SV=1 [0.0e+00, Q98SJ5 (UniProt)]|single-minded homolog 1 [Source:Jamboree;Acc:XB-GENE-485816] [0.0e+00, ENSXETP00000005117 (XenopusTropicalis)]
ORTHOMCL5041	2	5.32205965972554	2	Down	0.000277603132179015	0.010482162401164	0.00678719	0.003512592	NA	NA	NA	Omykiss:No Hit|No Hit
ORTHOMCL6317	1	5.66146773275634	1.8	Down	0.000277942281066684	0.010482162401164	NA	NA	NA	NA	0.0002050613
ORTHOMCL934	3	3.12941861802856	4.77819726285984	Up	0.000664652672425752	0.0105835681098115	0.002742258	0.07604521	NA	NA	0.02494787	Omykiss:Ribosome production factor 2 homolog OS=Bos taurus GN=RPF2 PE=2 SV=1 [1.0e-121, Q2YDN6 (UniProt)]|ribosome production factor 2 homolog (S. cerevisiae) [Source:HGNC Symbol;Acc:20870] [1.0e-137, ENSGACP00000008683 (GasterosteusAculeatus)]
ORTHOMCL2845	3	4.24016760994866	3	Down	0.000282856882327104	0.0106054885705087	1	NA	NA	0.044733	6.682328e-05	Drerio:Density-regulated protein OS=Danio rerio GN=denr PE=1 SV=1 [5.0e-46, Q6DH65 (UniProt)]|density-regulated protein [Source:ZFIN;Acc:ZDB-GENE-040718-450] [7.0e-47, ENSDARP00000054152 (DanioRerio)]
ORTHOMCL6412	2	4.83963782428235	2	Up	0.000668168186112117	0.0106133414587119	0.0008410495	NA	NA	NA	0.07439135
ORTHOMCL6210	1	5.13275379515065	1.8	Up	0.000670405283520931	0.0106227117283206	NA	NA	NA	NA	0.000453221
ORTHOMCL6008	1	5.1269350205092	1.8	Up	0.000676908448282642	0.0106994671151342	NA	NA	NA	NA	0.0004571941
ORTHOMCL2723	3	3.8910555564938	3	Up	0.00068840511524127	0.0108017629882992	0.0003952727	NA	NA	0.3776043	0.05707874	Drerio:ADP-ribosylation factor-like protein 6-interacting protein 1 OS=Mus musculus GN=Arl6ip1 PE=2 SV=1 [2.0e-71, Q9JKW0 (UniProt)]|ADP-ribosylation factor-like 6 interacting protein 1 [Source:ZFIN;Acc:ZDB-GENE-040426-1087] [5.0e-90, ENSDARP00000058954 (DanioRerio)]
ORTHOMCL5526	1	5.11804158777317	1.8	Up	0.00068696888293494	0.0108017629882992	0.000463334	NA	NA	NA	NA
ORTHOMCL928	3	3.72382661461401	3.27630141973062	Up	0.000688341587611338	0.0108017629882992	0.001688773	0.15743	0.1555819	NA	NA	Omykiss:Cysteine and glycine-rich protein 1 OS=Rattus norvegicus GN=Csrp1 PE=2 SV=2 [7.0e-15, P47875 (UniProt)]|cysteine and glycine-rich protein 1 [Source:HGNC Symbol;Acc:2469] [4.0e-15, ENSP00000345079 (HomoSapiens)]
ORTHOMCL1086	4	3.40100072109807	3.95121951219512	Up	0.000692475729573968	0.0108392620874333	0.006333716	0.02596964	0.2801833	0.03019473	NA	Drerio:Amidophosphoribosyltransferase OS=Gallus gallus GN=PPAT PE=2 SV=1 [4.0e-115, P28173 (UniProt)]|phosphoribosyl pyrophosphate amidotransferase [Source:ZFIN;Acc:ZDB-GENE-041210-323] [2.0e-144, ENSDARP00000072847 (DanioRerio)]||Omykiss:Amidophosphoribosyltransferase OS=Gallus gallus GN=PPAT PE=2 SV=1 [2.0e-112, P28173 (UniProt)]|phosphoribosyl pyrophosphate amidotransferase [Source:ZFIN;Acc:ZD…
ORTHOMCL5180	1	5.11149599452961	1.8	Up	0.00069446791448511	0.0108441248922869	NA	0.0004679056	NA	NA	NA	Omykiss:No Hit|No Hit
ORTHOMCL573	4	3.35101072741514	4.07411059911539	Up	0.00069626018895695	0.0108458501415057	0.005469694	0.01015007	0.02752037	0.07123861	NA	Drerio:40S ribosomal protein S15a OS=Rattus norvegicus GN=Rps15a PE=1 SV=2 [4.0e-69, P62246 (UniProt)]|ribosomal protein S15a [Source:ZFIN;Acc:ZDB-GENE-030131-8708] [4.0e-70, ENSDARP00000108197 (DanioRerio)]||Omykiss:40S ribosomal protein S15a OS=Rattus norvegicus GN=Rps15a PE=1 SV=2 [2.0e-69, P62246 (UniProt)]|ribosomal protein S15a [Source:HGNC Symbol;Acc:10389] [3.0e-71, ENSORLP00000016730 (Or…
ORTHOMCL6160	1	5.107108578266	1.8	Up	0.000699539755966977	0.0108706792439302	NA	NA	NA	NA	0.0004709951
ORTHOMCL5511	2	4.80494836061664	2	Up	0.000711518241445167	0.0110302431227882	6.706175e-05	NA	NA	NA	1
ORTHOMCL2712	3	3.87617788210788	3	Up	0.000714796720819224	0.0110544941308469	NA	0.2367183	NA	0.001144905	0.03286932	Drerio:DNA replication licensing factor mcm2 OS=Xenopus tropicalis GN=mcm2 PE=2 SV=1 [0.0e+00, Q6DIH3 (UniProt)]|minichromosome maintenance complex component 2 [Source:Jamboree;Acc:XB-GENE-999974] [0.0e+00, ENSXETP00000004403 (XenopusTropicalis)]||Omykiss:DNA replication licensing factor mcm2 OS=Xenopus tropicalis GN=mcm2 PE=2 SV=1 [0.0e+00, Q6DIH3 (UniProt)]|minichromosome maintenance complex co…
ORTHOMCL1403	4	3.46597571718074	3.76744186046512	Up	0.000718919516772705	0.0110916554154717	0.0001180161	0.1577178	0.275466	1	NA	Drerio:U4/U6.U5 small nuclear ribonucleoprotein 27 kDa protein OS=Danio rerio GN=snrnp27 PE=2 SV=1 [6.0e-36, Q6DH74 (UniProt)]|small nuclear ribonucleoprotein 27 (U4/U6.U5) [Source:ZFIN;Acc:ZDB-GENE-040718-457] [8.0e-37, ENSDARP00000051654 (DanioRerio)]||Omykiss:U4/U6.U5 small nuclear ribonucleoprotein 27 kDa protein OS=Mus musculus GN=Snrnp27 PE=2 SV=1 [2.0e-21, Q8K194 (UniProt)]|small nuclear r…
ORTHOMCL2167	1	3.84103796240786	3.04878048780488	Up	0.000721923714061892	0.0111114225107044	NA	0.000334738	NA	NA	NA	Omykiss:No Hit|No Hit
ORTHOMCL2806	3	3.86690270281865	3	Up	0.000731750529793428	0.0112358551586615	NA	0.4861022	NA	1.884295e-05	1	Drerio:Nucleosome assembly protein 1-like 1 OS=Xenopus tropicalis GN=nap1l1 PE=2 SV=1 [3.0e-70, Q28EB4 (UniProt)]|nucleosome assembly protein 1, like 1 [Source:ZFIN;Acc:ZDB-GENE-030516-2] [2.0e-79, ENSDARP00000027102 (DanioRerio)]||Omykiss:Nucleosome assembly protein 1-like 1-A OS=Xenopus laevis GN=nap1l1-a PE=1 SV=1 [1.0e-124, Q4U0Y4 (UniProt)]|nucleosome assembly protein 1-like 1 [Source:HGNC S…
ORTHOMCL3869	1	4.27240676947245	2.46938775510204	Up	0.00073477495906274	0.0112554957505834	NA	NA	NA	NA	0.0003965352
ORTHOMCL6011	2	5.26322341009795	2	Down	0.000309113293804565	0.0115229574089343	0.01432369	NA	NA	NA	0.001872265
ORTHOMCL3752	2	4.16954044891024	2.57142857142857	Up	0.000756618271372076	0.0115352984209894	NA	NA	1	NA	0.0002389919	Omykiss:Whey acidic protein OS=Macropus eugenii GN=WAP PE=1 SV=1 [4.0e-20, Q9N0L8 (UniProt)]|WAP four-disulfide core domain 2 [Source:ZFIN;Acc:ZDB-GENE-090313-47] [5.0e-65, ENSDARP00000105933 (DanioRerio)]
ORTHOMCL575	3	3.03598993136136	4.98886694200036	Up	0.000756261615791616	0.0115352984209894	NA	2.238637e-05	NA	0.1756918	0.2836185	Drerio:No Hit|No Hit||Omykiss:Hemicentin-1 OS=Homo sapiens GN=HMCN1 PE=1 SV=2 [1.0e-106, Q96RW7 (UniProt)]|hemicentin 1 [Source:ZFIN;Acc:ZDB-GENE-041014-322] [3.0e-128, ENSDARP00000119972 (DanioRerio)]
ORTHOMCL3841	1	4.25709069113476	2.46938775510204	Up	0.000759440899934717	0.0115510244426391	NA	NA	NA	NA	0.0004078275
ORTHOMCL4023	2	4.76346022284997	2	Up	0.000767030020177791	0.0116390037650037	NA	NA	NA	0.08881683	0.0008203813	Drerio:Protein Mpv17 OS=Danio rerio GN=mpv17 PE=2 SV=1 [6.0e-19, Q5TZ51 (UniProt)]|MpV17 transgene, murine homolog, glomerulosclerosis [Source:ZFIN;Acc:ZDB-GENE-040426-1168] [8.0e-20, ENSDARP00000044664 (DanioRerio)]
ORTHOMCL205	5	2.74819034191252	6.27678913988625	Up	0.000781778817517851	0.0118349567938324	1	0.02035395	0.1339343	0.0006443419	0.01473372	Drerio:40S ribosomal protein S5 OS=Homo sapiens GN=RPS5 PE=1 SV=4 [7.0e-107, P46782 (UniProt)]|ribosomal protein S5 [Source:ZFIN;Acc:ZDB-GENE-020419-12] [1.0e-112, ENSDARP00000123493 (DanioRerio)]||Omykiss:40S ribosomal protein S5 OS=Homo sapiens GN=RPS5 PE=1 SV=4 [1.0e-107, P46782 (UniProt)]|ribosomal protein S5 [Source:HGNC Symbol;Acc:10426] [4.0e-111, ENSORLP00000002697 (OryziasLatipes)]
ORTHOMCL397	5	3.24029621933135	5.05689001264223	Down	0.000321395703195599	0.0119119591374047	0.0008569731	1	0.006317402	0.4803876	0.01924601	Drerio:Calmodulin OS=Xenopus laevis GN=calm1 PE=1 SV=2 [6.0e-80, P62155 (UniProt)]|calmodulin 2 (phosphorylase kinase, delta) [Source:Jamboree;Acc:XB-GENE-1014640] [5.0e-81, ENSXETP00000000663 (XenopusTropicalis)]||Omykiss:No Hit|No Hit
ORTHOMCL1565	3	3.75026540473382	3.1304347826087	Up	0.000802381196484645	0.0121183989136522	NA	0.06536782	0.1033031	NA	0.002924613	Omykiss:Serine/threonine-protein phosphatase 2A 65 kDa regulatory subunit A beta isoform (Fragment) OS=Sus scrofa GN=PPP2R1B PE=2 SV=1 [3.0e-111, P54613 (UniProt)]|protein phosphatase 2, regulatory subunit A, beta [Source:HGNC Symbol;Acc:9303] [1.0e-121, ENSGACP00000012177 (GasterosteusAculeatus)]
ORTHOMCL448	3	2.49665968611583	7.97419947267307	Up	0.000805710503472751	0.0121402500862051	NA	0.003873924	0.02706181	NA	0.003658249	Omykiss:40S ribosomal protein S9 OS=Rattus norvegicus GN=Rps9 PE=1 SV=4 [1.0e-94, P29314 (UniProt)]|ribosomal protein S9 [Source:HGNC Symbol;Acc:10442] [3.0e-96, ENSGACP00000015117 (GasterosteusAculeatus)]
ORTHOMCL1113	1	3.60060395545439	4.02477183833116	Down	0.000331276005890295	0.0122079940684943	NA	0.0001475299	NA	NA	NA	Omykiss:No Hit|No Hit
ORTHOMCL1803	1	3.78627206369945	3.04878048780488	Up	0.000830455633944362	0.0124829390138312	NA	NA	NA	0.0003751942	NA	Drerio:Semaphorin-3D OS=Mus musculus GN=Sema3d PE=1 SV=1 [1.0e-54, Q8BH34 (UniProt)]|semaphorin 3h [Source:ZFIN;Acc:ZDB-GENE-990715-8] [3.0e-178, ENSDARP00000062514 (DanioRerio)]
ORTHOMCL2010	4	3.32322385743901	4	Up	0.000833302486302492	0.0124829390138312	0.02951085	0.4770293	NA	0.4581443	0.0002614808	Drerio:39S ribosomal protein L3, mitochondrial OS=Homo sapiens GN=MRPL3 PE=1 SV=1 [7.0e-72, P09001 (UniProt)]|mitochondrial ribosomal protein L3 [Source:ZFIN;Acc:ZDB-GENE-030131-8227] [3.0e-99, ENSDARP00000095172 (DanioRerio)]||Omykiss:39S ribosomal protein L3, mitochondrial OS=Bos taurus GN=MRPL3 PE=2 SV=1 [1.0e-113, Q3ZBX6 (UniProt)]|mitochondrial ribosomal protein L3 [Source:HGNC Symbol;Acc:10…
ORTHOMCL4628	1	5.00082626908508	1.8	Up	0.000834260616368624	0.0124829390138312	NA	0.0005523993	NA	NA	NA	Omykiss:No Hit|No Hit
ORTHOMCL2166	3	4.2556157231128	2.88	Down	0.000342919833637429	0.0125652841314078	NA	0.1713581	1	NA	0.0004860342	Omykiss:Ephexin-1 OS=Rattus norvegicus GN=Ngef PE=1 SV=2 [4.0e-17, Q5BKC9 (UniProt)]|Rho guanine nucleotide exchange factor (GEF) 15 [Source:HGNC Symbol;Acc:15590] [2.0e-30, ENSDARP00000082903 (DanioRerio)]
ORTHOMCL3584	2	4.51767617473245	2.57142857142857	Down	0.000346842608555014	0.0126372202405157	NA	0.02691326	0.0002944727	NA	NA	Omykiss:Heat shock protein HSP 90-alpha 1 OS=Danio rerio GN=hsp90a.1 PE=2 SV=3 [1.0e-59, Q90474 (UniProt)]|heat shock protein 90-alpha 1 [Source:ZFIN;Acc:ZDB-GENE-990415-94] [2.0e-60, ENSDARP00000022302 (DanioRerio)]
ORTHOMCL1711	3	3.72878440816733	3.1304347826087	Up	0.000848638223336772	0.0126686756997658	0.0005770574	1	1	NA	NA	Omykiss:Biotinidase OS=Takifugu rubripes GN=btd PE=3 SV=1 [9.0e-38, Q8AV84 (UniProt)]|biotinidase [Source:HGNC Symbol;Acc:1122] [2.0e-41, ENSGACP00000008465 (GasterosteusAculeatus)]
ORTHOMCL1715	2	3.52468963363669	4.16443594646272	Down	0.000350378979040062	0.0126943485158953	NA	0.07449854	0.0002140565	NA	NA	Omykiss:Acidic mammalian chitinase OS=Homo sapiens GN=CHIA PE=1 SV=1 [1.0e-43, Q9BZP6 (UniProt)]|No description [3.0e-59, ENSGACP00000016517 (GasterosteusAculeatus)]
ORTHOMCL5109	2	4.70439549359821	2	Up	0.000853521137067227	0.0127121427550729	0.02745722	0.002986465	NA	NA	NA	Omykiss:No Hit|apolipoprotein F [Source:HGNC Symbol;Acc:615] [9.0e-24, ENSDARP00000110505 (DanioRerio)]
ORTHOMCL400	5	2.76112810575491	6.09327068473759	Up	0.000855557923034102	0.012713117616698	0.3607457	0.007102315	0.2831906	0.0008309633	0.0882557	Drerio:40S ribosomal protein S7 OS=Danio rerio GN=rps7 PE=2 SV=1 [7.0e-103, P62084 (UniProt)]|ribosomal protein S7 [Source:ZFIN;Acc:ZDB-GENE-040426-1718] [1.0e-103, ENSDARP00000109497 (DanioRerio)]||Omykiss:40S ribosomal protein S7 OS=Takifugu rubripes GN=rps7 PE=3 SV=1 [2.0e-101, P50894 (UniProt)]|40S ribosomal protein S7. [Source:UniProtKB/Swiss-Prot;Acc:P50894] [4.0e-102, ENSTRUP00000040253 (T…
ORTHOMCL538	4	3.01025215443231	5.85446100251597	Down	0.000356763561613074	0.0127820456046817	0.009781995	0.002508968	NA	0.3585614	0.001592811	Drerio:No Hit|prothymosin, alpha a [Source:ZFIN;Acc:ZDB-GENE-030131-7647] [8.0e-11, ENSDARP00000009093 (DanioRerio)]||Omykiss:No Hit|No Hit
ORTHOMCL5591	1	5.51422814413843	1.8	Down	0.000355399099466325	0.0127820456046817	NA	NA	0.0002557418	NA	NA	Omykiss:Alpha-enolase OS=Anas platyrhynchos GN=ENO1 PE=2 SV=2 [3.0e-51, P19140 (UniProt)]|enolase 3 (beta, muscle) [Source:HGNC Symbol;Acc:3354] [1.0e-55, ENSORLP00000023700 (OryziasLatipes)]
ORTHOMCL1499	2	3.24925340960257	4.16443594646272	Up	0.000869624158870505	0.0128713151324028	NA	0.0009988285	NA	NA	0.03112685	Omykiss:Long-chain-fatty-acid--CoA ligase 1 OS=Mus musculus GN=Acsl1 PE=1 SV=2 [9.0e-96, P41216 (UniProt)]|acyl-CoA synthetase long-chain family member 5 [Source:HGNC Symbol;Acc:16526] [1.0e-109, ENSTNIP00000017433 (TetraodonNigroviridis)]
ORTHOMCL393	3	2.9686613659397	5.10686321824652	Up	0.000870195905989704	0.0128713151324028	NA	0.05778935	NA	0.0009070162	1	Drerio:Nucleolar GTP-binding protein 1 OS=Homo sapiens GN=GTPBP4 PE=1 SV=3 [1.0e-38, Q9BZE4 (UniProt)]|GTP binding protein 4 [Source:ZFIN;Acc:ZDB-GENE-030131-5982] [4.0e-63, ENSDARP00000002061 (DanioRerio)]||Omykiss:Nucleolar GTP-binding protein 1 OS=Mus musculus GN=Gtpbp4 PE=2 SV=3 [8.0e-24, Q99ME9 (UniProt)]|GTP binding protein 4 [Source:HGNC Symbol;Acc:21535] [2.0e-31, ENSGACP00000023149 (Gast…
ORTHOMCL1211	2	3.00844727533698	4.93877551020408	Up	0.000881315519294423	0.0129407570074839	NA	0.1256722	NA	NA	0.0001288457	Omykiss:No Hit|No Hit
ORTHOMCL1449	3	3.21034420365842	4.26315789473684	Up	0.000882855625748933	0.0129407570074839	NA	NA	0.06275964	0.0009483814	0.2902609	Drerio:Peptidyl-prolyl cis-trans isomerase-like 2 OS=Mus musculus GN=Ppil2 PE=2 SV=2 [4.0e-46, Q9D787 (UniProt)]|peptidylprolyl isomerase (cyclophilin)-like 2 [Source:ZFIN;Acc:ZDB-GENE-040426-1096] [2.0e-81, ENSDARP00000003509 (DanioRerio)]||Omykiss:Peptidyl-prolyl cis-trans isomerase-like 2 OS=Homo sapiens GN=PPIL2 PE=1 SV=1 [4.0e-75, Q13356 (UniProt)]|peptidylprolyl isomerase (cyclophilin)-like…
ORTHOMCL3352	2	4.10017401303675	2.57142857142857	Up	0.000882917209380198	0.0129407570074839	0.000274558	1	NA	NA	NA	Omykiss:No Hit|si:ch211-210c8.6 [Source:ZFIN;Acc:ZDB-GENE-030131-3630] [2.0e-34, ENSDARP00000014473 (DanioRerio)]
ORTHOMCL3738	1	4.19010288067842	2.46938775510204	Up	0.000877264215467512	0.0129407570074839	0.0004611186	NA	NA	NA	NA
ORTHOMCL4760	2	4.68418288274356	2	Up	0.000885280204165091	0.012945968337099	8.538281e-05	1	NA	NA	NA	Omykiss:Parafibromin OS=Rattus norvegicus GN=Cdc73 PE=2 SV=1 [2.0e-21, Q4V8C8 (UniProt)]|cell division cycle 73, Paf1/RNA polymerase II complex component, homolog (S. cerevisiae) [Source:HGNC Symbol;Acc:16783] [2.0e-22, ENSTNIP00000010623 (TetraodonNigroviridis)]
ORTHOMCL4133	2	4.6809417023362	2	Up	0.000890480468600244	0.0129925532624502	NA	1	NA	8.593809e-05	NA	Drerio:RNA-binding protein PNO1 OS=Danio rerio GN=pno1 PE=2 SV=2 [2.0e-72, Q6VEU3 (UniProt)]|partner of NOB1 homolog (S. cerevisiae) [Source:ZFIN;Acc:ZDB-GENE-040426-1419] [3.0e-73, ENSDARP00000004926 (DanioRerio)]||Omykiss:RNA-binding protein PNO1 OS=Danio rerio GN=pno1 PE=2 SV=2 [4.0e-103, Q6VEU3 (UniProt)]|partner of NOB1 homolog (S. cerevisiae) [Source:HGNC Symbol;Acc:32790] [2.0e-107, ENSTRU…
ORTHOMCL1425	3	3.69916697811852	3.74226804123711	Down	0.000366165968225889	0.0130024580764428	NA	0.08045535	NA	0.1858748	0.0003222301	Drerio:Ubiquitin carboxyl-terminal hydrolase isozyme L3 OS=Rattus norvegicus GN=Uchl3 PE=1 SV=1 [8.0e-32, Q91Y78 (UniProt)]|ubiquitin carboxyl-terminal esterase L3 (ubiquitin thiolesterase) [Source:ZFIN;Acc:ZDB-GENE-050522-158] [6.0e-45, ENSDARP00000039759 (DanioRerio)]||Omykiss:Ubiquitin carboxyl-terminal hydrolase isozyme L3 OS=Mus musculus GN=Uchl3 PE=1 SV=2 [2.0e-97, Q9JKB1 (UniProt)]|ubiquit…
ORTHOMCL5783	1	5.49505385408456	1.8	Down	0.000366947956258737	0.0130024580764428	NA	NA	0.0002632041	NA	NA	Omykiss:Actin, alpha skeletal muscle OS=Oryzias latipes GN=acta1 PE=2 SV=1 [1.0e-58, Q98972 (UniProt)]|Actin, muscle-type (OlMA1). [Source:UniProtKB/Swiss-Prot;Acc:Q98972] [9.0e-60, ENSORLP00000022277 (OryziasLatipes)]
ORTHOMCL6195	1	5.48695244318727	1.8	Down	0.000371938694752144	0.0130360469698727	NA	NA	NA	NA	0.0002664221
ORTHOMCL6145	1	4.94638092874787	1.8	Up	0.000912926494639027	0.0132899841172169	NA	NA	NA	NA	0.000599406
ORTHOMCL2146	3	3.79804552048578	3.52173913043478	Down	0.000382224261993819	0.0133241311653953	NA	1	NA	3.425509e-05	0.1884935	Drerio:4F2 cell-surface antigen heavy chain OS=Homo sapiens GN=SLC3A2 PE=1 SV=3 [7.0e-102, P08195 (UniProt)]|solute carrier family 3, member 2 [Source:ZFIN;Acc:ZDB-GENE-000831-3] [0.0e+00, ENSDARP00000103035 (DanioRerio)]||Omykiss:No Hit|solute carrier family 3 (activators of dibasic and neutral amino acid transport), member 2 [Source:HGNC Symbol;Acc:11026] [9.0e-15, ENSGACP00000026093 (Gasterost…
ORTHOMCL259	4	3.47183235621645	4.21803555258549	Down	0.000389212433204053	0.0134947902243706	NA	0.3862067	0.4261852	0.09589723	0.0004567826	Drerio:Polyadenylate-binding protein 1 OS=Rattus norvegicus GN=Pabpc1 PE=2 SV=1 [4.0e-34, Q9EPH8 (UniProt)]|poly A binding protein, cytoplasmic 1 b [Source:ZFIN;Acc:ZDB-GENE-050308-1] [2.0e-38, ENSDARP00000034822 (DanioRerio)]||Omykiss:Polyadenylate-binding protein 1 OS=Rattus norvegicus GN=Pabpc1 PE=2 SV=1 [2.0e-58, Q9EPH8 (UniProt)]|poly(A) binding protein, cytoplasmic 3 [Source:HGNC Symbol;Acc…
ORTHOMCL2257	3	4.20101026696152	2.88	Down	0.000392460565138636	0.0135346426982838	NA	1	0.1962303	NA	0.0003861833	Omykiss:Cyclic AMP-dependent transcription factor ATF-4 OS=Danio rerio GN=atf4 PE=2 SV=1 [3.0e-29, Q6NW59 (UniProt)]|activating transcription factor 5 [Source:HGNC Symbol;Acc:790] [6.0e-32, ENSGACP00000010811 (GasterosteusAculeatus)]
ORTHOMCL4907	1	4.92915859664241	1.8	Up	0.000939307394538158	0.013612569409835	NA	0.0006150925	NA	NA	NA	Omykiss:No Hit|No Hit
ORTHOMCL2607	3	3.75509007264672	3	Up	0.000969966843612022	0.0140253725884617	0.02349661	0.01744857	NA	0.0312457	NA	Drerio:DNA-directed RNA polymerase III subunit RPC10 OS=Mus musculus GN=Polr3k PE=2 SV=1 [1.0e-49, Q9CQZ7 (UniProt)]|polymerase (RNA) III (DNA directed) polypeptide K [Source:ZFIN;Acc:ZDB-GENE-040718-291] [5.0e-54, ENSDARP00000055128 (DanioRerio)]||Omykiss:DNA-directed RNA polymerase III subunit RPC10 OS=Mus musculus GN=Polr3k PE=2 SV=1 [4.0e-57, Q9CQZ7 (UniProt)]|polymerase (RNA) III (DNA direct…
ORTHOMCL5843	1	5.43015429227498	1.8	Down	0.000408870523385239	0.0140255638580394	NA	NA	0.0002901155	NA	NA	Omykiss:Cathepsin L1 OS=Sus scrofa GN=CTSL1 PE=2 SV=1 [1.0e-70, Q28944 (UniProt)]|No description [5.0e-80, ENSTNIP00000018709 (TetraodonNigroviridis)]
ORTHOMCL389	3	3.7829875070746	3.49615106271893	Down	0.000415596505457719	0.0141808564216763	NA	0.2540615	0.01572933	0.001678695	NA	Drerio:Ribonuclease UK114 OS=Bos taurus GN=HRSP12 PE=2 SV=3 [4.0e-53, Q3T114 (UniProt)]|heat-responsive protein 12 [Source:HGNC Symbol;Acc:16897] [3.0e-70, ENSDARP00000052096 (DanioRerio)]||Omykiss:Ribonuclease UK114 OS=Bos taurus GN=HRSP12 PE=2 SV=3 [1.0e-19, Q3T114 (UniProt)]|heat-responsive protein 12 [Source:HGNC Symbol;Acc:16897] [8.0e-33, ENSTRUP00000038269 (TakifuguRubripes)]
ORTHOMCL1376	3	3.37156131000016	3.74226804123711	Up	0.000987119380127384	0.0142414605871175	NA	1	NA	0.0001958561	0.2066862	Drerio:Eukaryotic translation initiation factor 3 subunit F OS=Pan troglodytes GN=EIF3F PE=2 SV=1 [5.0e-102, A5A6I3 (UniProt)]|eukaryotic translation initiation factor 3, subunit F [Source:HGNC Symbol;Acc:3275] [5.0e-125, ENSDARP00000099664 (DanioRerio)]||Omykiss:Eukaryotic translation initiation factor 3 subunit F OS=Pan troglodytes GN=EIF3F PE=2 SV=1 [3.0e-120, A5A6I3 (UniProt)]|eukaryotic tran…
ORTHOMCL4200	2	4.61776729475966	2	Up	0.000998087968988152	0.0143675654285817	0.004676588	NA	NA	0.02085111	NA	Drerio:PPPDE peptidase domain-containing protein 1 OS=Danio rerio GN=pppde1 PE=2 SV=1 [5.0e-56, Q6DC39 (UniProt)]|PPPDE peptidase domain containing 1 [Source:ZFIN;Acc:ZDB-GENE-040801-39] [7.0e-57, ENSDARP00000033545 (DanioRerio)]
ORTHOMCL6286	1	4.88785659744751	1.8	Up	0.00100568876432623	0.0144447368399552	NA	NA	NA	NA	0.0006544045
ORTHOMCL1228	4	3.0361075566048	4.69902912621359	Up	0.00101123647724623	0.0144646421140044	0.0386369	0.03028723	NA	0.1281416	0.01393778	Drerio:Krueppel-like factor 2 OS=Homo sapiens GN=KLF2 PE=1 SV=2 [2.0e-55, Q9Y5W3 (UniProt)]|Kruppel-like factor 4 [Source:ZFIN;Acc:ZDB-GENE-010129-1] [0.0e+00, ENSDARP00000056654 (DanioRerio)]||Omykiss:Krueppel-like factor 2 OS=Mus musculus GN=Klf2 PE=1 SV=1 [6.0e-58, Q60843 (UniProt)]|Kruppel-like factor 4 [Source:ZFIN;Acc:ZDB-GENE-010129-1] [8.0e-91, ENSDARP00000056654 (DanioRerio)]
ORTHOMCL387	4	2.80446010117158	5.66679849301667	Up	0.00101156048897751	0.0144646421140044	NA	0.07313949	0.2565096	0.06138744	0.00022438	Drerio:Zona pellucida sperm-binding protein 2 OS=Felis catus GN=ZP2 PE=2 SV=1 [1.0e-39, P47984 (UniProt)]|si:dkeyp-50f7.2 [Source:ZFIN;Acc:ZDB-GENE-030131-5968] [0.0e+00, ENSDARP00000091393 (DanioRerio)]||Omykiss:Zona pellucida sperm-binding protein 2 OS=Sus scrofa GN=ZP2 PE=2 SV=2 [1.0e-13, P42099 (UniProt)]|No description [1.0e-32, ENSORLP00000015685 (OryziasLatipes)]
ORTHOMCL684	4	2.82755715531446	5.54870530209618	Up	0.00101738474468268	0.0145157394213685	0.001032041	0.1838302	NA	0.4244663	0.006097671	Drerio:N-lysine methyltransferase SMYD2-A OS=Danio rerio GN=smyd2a PE=2 SV=1 [8.0e-84, Q5BJI7 (UniProt)]|SET and MYND domain containing 2a [Source:ZFIN;Acc:ZDB-GENE-050320-126] [1.0e-84, ENSDARP00000071926 (DanioRerio)]||Omykiss:SET and MYND domain-containing protein 3 OS=Homo sapiens GN=SMYD3 PE=1 SV=4 [5.0e-52, Q9H7B4 (UniProt)]|SET and MYND domain containing 3 [Source:HGNC Symbol;Acc:15513] [5…
ORTHOMCL1587	3	3.36031581462297	3.74226804123711	Up	0.00102093055114926	0.0145341746674649	0.0003247417	0.02338822	NA	NA	1	Omykiss:No Hit|No Hit
ORTHOMCL3844	1	4.11792758617441	2.46938775510204	Up	0.00102439398980393	0.014551358678955	NA	NA	NA	NA	0.0005263554
ORTHOMCL5489	2	4.60185449768284	2	Up	0.00102715984841345	0.014558579917403	0.001141041	0.08822237	NA	NA	NA	Omykiss:No Hit|No description [9.0e-23, ENSTNIP00000021118 (TetraodonNigroviridis)]
ORTHOMCL943	2	3.05963761653226	5.45733357387696	Down	0.000429801268012529	0.01458835988112	NA	0.0003896994	0.02175564	NA	NA	Omykiss:15-hydroxyprostaglandin dehydrogenase [NAD+] OS=Homo sapiens GN=HPGD PE=1 SV=1 [2.0e-63, P15428 (UniProt)]|zgc:56585 [Source:ZFIN;Acc:ZDB-GENE-040426-1084] [5.0e-89, ENSDARP00000031845 (DanioRerio)]
ORTHOMCL3257	2	4.41985956287592	2.57142857142857	Down	0.000432190919767042	0.0145926661862704	0.0009679267	0.05789945	NA	NA	NA	Omykiss:No Hit|No Hit
ORTHOMCL1452	4	3.34438150529351	3.76744186046512	Up	0.00103799550148351	0.014679896905849	NA	0.2424448	1	0.1959434	0.0004552224	Drerio:UDP-glucose 4-epimerase OS=Homo sapiens GN=GALE PE=1 SV=2 [4.0e-42, Q14376 (UniProt)]|UDP-galactose-4-epimerase [Source:ZFIN;Acc:ZDB-GENE-060421-6479] [9.0e-59, ENSDARP00000011034 (DanioRerio)]||Omykiss:UDP-glucose 4-epimerase OS=Homo sapiens GN=GALE PE=1 SV=2 [2.0e-44, Q14376 (UniProt)]|UDP-galactose-4-epimerase [Source:HGNC Symbol;Acc:4116] [2.0e-55, ENSGACP00000009382 (GasterosteusAcule…
ORTHOMCL245	4	2.90693290230777	5.16486306091514	Up	0.00104436030639605	0.0147375921574357	NA	0.02841745	1	0.03392605	0.002921242	Drerio:Thymosin beta OS=Danio rerio GN=tmsb PE=2 SV=3 [3.0e-19, Q9W7M8 (UniProt)]|thymosin, beta [Source:ZFIN;Acc:ZDB-GENE-050307-5] [3.0e-20, ENSDARP00000071665 (DanioRerio)]||Omykiss:No Hit|No Hit
ORTHOMCL6438	1	4.86278575828227	1.8	Up	0.00104822687545649	0.014759858340216	0.0006794828	NA	NA	NA	NA
ORTHOMCL2005	4	3.51648064760466	4	Down	0.000449817573792812	0.0150304328154914	0.005829869	0.3227791	NA	0.03438253	0.01203221	Drerio:ATP-binding cassette sub-family B member 8, mitochondrial OS=Danio rerio GN=abcb8 PE=2 SV=1 [4.0e-62, Q56A55 (UniProt)]|ATP-binding cassette, sub-family B (MDR/TAP), member 8 [Source:ZFIN;Acc:ZDB-GENE-050410-6] [6.0e-63, ENSDARP00000073658 (DanioRerio)]||Omykiss:Bile salt export pump OS=Oryctolagus cuniculus GN=ABCB11 PE=2 SV=1 [3.0e-48, Q9N0V3 (UniProt)]|ATP-binding cassette, sub-family B…
ORTHOMCL88	3	2.32631321744333	10.8002678948663	Down	0.000449706611081012	0.0150304328154914	NA	0.0938947	3.464157e-05	NA	0.1298881	Omykiss:Keratin, type I cytoskeletal 13 OS=Oncorhynchus mykiss GN=krt13 PE=2 SV=1 [4.0e-112, Q8JFQ6 (UniProt)]|zgc:109868 [Source:ZFIN;Acc:ZDB-GENE-050417-363] [7.0e-120, ENSDARP00000095811 (DanioRerio)]
ORTHOMCL1398	4	3.07781666395289	4.5	Up	0.00107024350030297	0.015037037763516	0.4842431	0.3683965	NA	2.522934e-05	1	Drerio:DnaJ homolog subfamily B member 11 OS=Mus musculus GN=Dnajb11 PE=1 SV=1 [3.0e-94, Q99KV1 (UniProt)]|DnaJ (Hsp40) homolog, subfamily B, member 11 [Source:ZFIN;Acc:ZDB-GENE-031113-9] [1.0e-115, ENSDARP00000004839 (DanioRerio)]||Omykiss:DnaJ homolog subfamily B member 6-B OS=Xenopus laevis GN=dnajb6-b PE=2 SV=1 [7.0e-33, Q5XGU5 (UniProt)]|No description [4.0e-38, ENSGACP00000019591 (Gasterost…
ORTHOMCL1276	3	3.2824397983995	4.59063231850117	Down	0.000471612190025156	0.0155405586456529	0.008436376	0.03492228	NA	NA	0.007723575	Omykiss:Deoxyribonuclease gamma OS=Rattus norvegicus GN=Dnase1l3 PE=1 SV=1 [2.0e-58, O89107 (UniProt)]|zgc:101000 [Source:ZFIN;Acc:ZDB-GENE-040808-35] [4.0e-104, ENSDARP00000006940 (DanioRerio)]
ORTHOMCL2426	2	3.68654489700165	3.6	Down	0.000470106933701344	0.0155405586456529	NA	0.0148197	0.00106175	NA	NA	Omykiss:Mitogen-activated protein kinase kinase kinase 12 OS=Rattus norvegicus GN=Map3k12 PE=1 SV=1 [2.0e-30, Q63796 (UniProt)]|mitogen-activated protein kinase kinase kinase 12 [Source:HGNC Symbol;Acc:6851] [8.0e-33, ENSORLP00000016089 (OryziasLatipes)]
ORTHOMCL5888	1	5.34047111196316	1.8	Down	0.000474723221149578	0.0155405586456529	NA	NA	0.0003318901	NA	NA	Omykiss:Carbonic anhydrase 1 OS=Chionodraco hamatus GN=ca1 PE=1 SV=1 [1.0e-74, P83299 (UniProt)]|No description [8.0e-78, ENSTRUP00000029310 (TakifuguRubripes)]
ORTHOMCL5978	1	5.34250883226831	1.8	Down	0.000473116156913263	0.0155405586456529	NA	NA	NA	NA	0.0003308772
ORTHOMCL6083	1	4.82284098793545	1.8	Up	0.0011197099644588	0.015697846871293	NA	NA	NA	NA	0.0007214399
ORTHOMCL5616	1	5.32370774687905	1.8	Down	0.000488150872533904	0.0158848629528156	NA	NA	0.0003403413	NA	NA	Omykiss:Fructose-bisphosphate aldolase C-B OS=Danio rerio GN=aldocb PE=2 SV=1 [3.0e-90, Q8JH70 (UniProt)]|aldolase A, fructose-bisphosphate [Source:HGNC Symbol;Acc:414] [6.0e-100, ENSGACP00000005560 (GasterosteusAculeatus)]
ORTHOMCL893	3	3.21231654780659	4.77819726285984	Down	0.000490167115461358	0.0158848629528156	0.007146509	0.02910285	NA	NA	0.01114075	Omykiss:No Hit|No Hit
ORTHOMCL4040	1	4.81300010159818	1.8	Up	0.00113804893831548	0.0158901841318218	NA	NA	NA	0.0007321683	NA	Drerio:No Hit|No Hit
ORTHOMCL5008	2	4.54484127530567	2	Up	0.00113835712031349	0.0158901841318218	NA	0.0002455169	NA	NA	0.4595361	Omykiss:Transmembrane emp24 domain-containing protein 10 OS=Takifugu rubripes GN=tmed10 PE=3 SV=1 [1.0e-95, Q90515 (UniProt)]|transmembrane emp24-like trafficking protein 10 (yeast) [Source:HGNC Symbol;Acc:16998] [1.0e-109, ENSGACP00000013839 (GasterosteusAculeatus)]
ORTHOMCL2833	3	4.02063554023228	3	Down	0.000495566253838151	0.0159795338550112	0.424382	NA	NA	0.08243322	0.0001650902	Drerio:Isocitrate dehydrogenase [NAD] subunit alpha, mitochondrial OS=Bos taurus GN=IDH3A PE=1 SV=1 [2.0e-92, P41563 (UniProt)]|isocitrate dehydrogenase 3 (NAD+) alpha [Source:ZFIN;Acc:ZDB-GENE-040426-1007] [4.0e-105, ENSDARP00000106205 (DanioRerio)]
ORTHOMCL2405	3	3.41547843118882	3.52173913043478	Up	0.00114966038253195	0.0160133041186794	0.0006738212	0.09085554	NA	NA	0.2605658	Omykiss:Cornifelin homolog OS=Danio rerio GN=cnfn PE=3 SV=1 [6.0e-35, Q66I68 (UniProt)]|cornifelin [Source:HGNC Symbol;Acc:30183] [7.0e-37, ENSGACP00000012339 (GasterosteusAculeatus)]
ORTHOMCL1631	4	3.3073535658441	3.76744186046512	Up	0.00116014501497952	0.016124515520696	0.0005324111	1	0.3848538	NA	0.1267335	Omykiss:NAD-dependent deacetylase sirtuin-5 OS=Pongo abelii GN=SIRT5 PE=2 SV=1 [8.0e-118, Q5R6G3 (UniProt)]|sirtuin 5 [Source:HGNC Symbol;Acc:14933] [4.0e-131, ENSORLP00000016113 (OryziasLatipes)]
ORTHOMCL129	4	2.85367314651188	6.23551695302141	Down	0.000503017500504683	0.0161391037848492	0.006565437	0.0002636219	0.0117103	NA	0.1321876	Omykiss:No Hit|No Hit
ORTHOMCL3601	1	4.05535879150164	2.46938775510204	Up	0.00117141620264049	0.0162112941863273	NA	0.0005903326	NA	NA	NA	Omykiss:No Hit|No Hit
ORTHOMCL1713	2	3.40860501173973	4.16443594646272	Down	0.000515062956909785	0.0162415113819851	NA	0.002254329	NA	NA	0.005305155	Omykiss:Pancreatic progenitor cell differentiation and proliferation factor OS=Salmo salar GN=ppdpf PE=2 SV=1 [4.0e-57, B5DGK1 (UniProt)]|pancreatic progenitor cell differentiation and proliferation factor homolog (zebrafish) [Source:HGNC Symbol;Acc:16142] [2.0e-39, ENSGACP00000015847 (GasterosteusAculeatus)]
ORTHOMCL4541	1	5.29690689112339	1.8	Down	0.000510405192061776	0.0162415113819851	NA	0.0003543022	NA	NA	NA	Omykiss:No Hit|No Hit
ORTHOMCL50	5	2.70676969139075	7.06046261587809	Down	0.000514822865377315	0.0162415113819851	0.06537563	0.3210803	0.0001986369	0.006330354	0.01111449	Drerio:Inter-alpha-trypsin inhibitor heavy chain H2 OS=Sus scrofa GN=ITIH2 PE=2 SV=1 [1.0e-23, O02668 (UniProt)]|inter-alpha (globulin) inhibitor H2 [Source:ZFIN;Acc:ZDB-GENE-040426-1942] [3.0e-44, ENSDARP00000066932 (DanioRerio)]||Omykiss:Inter-alpha-trypsin inhibitor heavy chain H3 OS=Oryctolagus cuniculus GN=ITIH3 PE=2 SV=1 [5.0e-35, Q9GLY5 (UniProt)]|No description [2.0e-51, ENSTRUP0000000620…
ORTHOMCL556	4	3.15395083167631	4.92540885520542	Down	0.000517856132097856	0.0162415113819851	0.3814	0.1546874	NA	9.602569e-05	0.2698471	Drerio:Fructose-1,6-bisphosphatase 1 OS=Oryctolagus cuniculus GN=FBP1 PE=1 SV=4 [2.0e-57, P00637 (UniProt)]|fructose-1,6-bisphosphatase 1b [Source:ZFIN;Acc:ZDB-GENE-021206-11] [3.0e-74, ENSDARP00000051312 (DanioRerio)]||Omykiss:Fructose-1,6-bisphosphatase isozyme 2 OS=Oryctolagus cuniculus GN=FBP2 PE=2 SV=1 [2.0e-142, Q9N0J6 (UniProt)]|fructose-1,6-bisphosphatase 2 [Source:HGNC Symbol;Acc:3607] […
ORTHOMCL965	2	3.87092740403897	3.20394395433316	Down	0.000518801573063876	0.0162415113819851	NA	0.4517829	4.054359e-08	NA	NA	Omykiss:No Hit|No Hit
ORTHOMCL2963	2	4.33234316423881	2.57142857142857	Down	0.000525922227741011	0.0163848910468685	NA	0.0005965675	NA	NA	0.02435201	Omykiss:Eukaryotic peptide chain release factor subunit 1 OS=Rattus norvegicus GN=Etf1 PE=2 SV=3 [4.0e-31, Q5U2Q7 (UniProt)]|eukaryotic translation termination factor 1 [Source:HGNC Symbol;Acc:3477] [4.0e-32, ENSORLP00000005398 (OryziasLatipes)]
ORTHOMCL5198	2	4.51954127444036	2	Up	0.00119143499715466	0.0164530284724848	NA	0.0003361418	NA	NA	0.3530643	Omykiss:Myosin heavy chain, fast skeletal muscle OS=Cyprinus carpio PE=2 SV=2 [2.0e-75, Q90339 (UniProt)]|No description [1.0e-77, ENSTNIP00000009552 (TetraodonNigroviridis)]
ORTHOMCL1394	4	3.27297794757147	4.5	Down	0.000542498095926028	0.0165170429984164	0.001063966	0.08574734	NA	1	0.009965829	Drerio:Protein tyrosine phosphatase type IVA 2 OS=Rattus norvegicus GN=Ptp4a2 PE=2 SV=1 [9.0e-74, Q6P9X4 (UniProt)]|protein tyrosine phosphatase type IVA, member 2 [Source:HGNC Symbol;Acc:9635] [9.0e-89, ENSDARP00000009828 (DanioRerio)]||Omykiss:Protein tyrosine phosphatase type IVA 2 OS=Rattus norvegicus GN=Ptp4a2 PE=2 SV=1 [7.0e-84, Q6P9X4 (UniProt)]|protein tyrosine phosphatase type IVA, membe…
ORTHOMCL3659	2	4.32155545370311	2.57142857142857	Down	0.000538782496264594	0.0165170429984164	NA	0.1810123	NA	NA	0.0005510689	Omykiss:Tight junction protein ZO-2 OS=Homo sapiens GN=TJP2 PE=1 SV=2 [4.0e-40, Q9UDY2 (UniProt)]|tight junction protein 2b (zona occludens 2) [Source:ZFIN;Acc:ZDB-GENE-040718-58] [6.0e-54, ENSDARP00000086787 (DanioRerio)]
ORTHOMCL4929	1	5.26416315324748	1.8	Down	0.000538963443093466	0.0165170429984164	NA	0.0003721384	NA	NA	NA	Omykiss:Carboxypeptidase A1 OS=Homo sapiens GN=CPA1 PE=1 SV=2 [1.0e-95, P15085 (UniProt)]|carboxypeptidase A1 (pancreatic) [Source:HGNC Symbol;Acc:2296] [1.0e-119, ENSTNIP00000002848 (TetraodonNigroviridis)]
ORTHOMCL521	4	3.095208927136	5.1002289634581	Down	0.000538264595448977	0.0165170429984164	0.03866434	0.1022106	0.1816769	NA	0.002359909	Omykiss:26S proteasome non-ATPase regulatory subunit 12 OS=Pongo abelii GN=PSMD12 PE=2 SV=3 [3.0e-29, Q5RBI3 (UniProt)]|proteasome (prosome, macropain) 26S subunit, non-ATPase, 12 [Source:HGNC Symbol;Acc:9557] [2.0e-32, ENSORLP00000017472 (OryziasLatipes)]
ORTHOMCL937	2	3.18306934718076	4.78306174167882	Down	0.000542969935751942	0.0165170429984164	NA	0.0007636648	NA	NA	0.02703976	Omykiss:Protein NDRG1 OS=Homo sapiens GN=NDRG1 PE=1 SV=1 [7.0e-55, Q92597 (UniProt)]|N-myc downstream regulated gene 1 [Source:ZFIN;Acc:ZDB-GENE-030826-34] [2.0e-64, ENSDARP00000093670 (DanioRerio)]
ORTHOMCL3671	2	4.31522241871898	2.57142857142857	Down	0.000546476180700753	0.0165456567574608	NA	0.0009172936	NA	0.08590246	NA	Drerio:Twist-related protein OS=Xenopus laevis GN=twist1 PE=2 SV=1 [1.0e-51, P13903 (UniProt)]|twist1a [Source:ZFIN;Acc:ZDB-GENE-000210-6] [5.0e-66, ENSDARP00000043594 (DanioRerio)]||Omykiss:Twist-related protein 1 OS=Saguinus oedipus GN=TWIST1 PE=3 SV=1 [4.0e-39, Q8MIB5 (UniProt)]|twist3 [Source:ZFIN;Acc:ZDB-GENE-000210-7] [4.0e-44, ENSDARP00000010424 (DanioRerio)]
ORTHOMCL3796	2	3.95200613155964	2.57142857142857	Up	0.00122625210880867	0.0168976492515109	0.000369259	NA	NA	NA	1
ORTHOMCL4154	2	4.50047328139174	2	Up	0.00123304714688713	0.0169550555442966	NA	NA	NA	0.177092	0.000696209	Drerio:6-phosphofructokinase type C OS=Oryctolagus cuniculus GN=PFKP PE=1 SV=1 [2.0e-78, P47859 (UniProt)]|phosphofructokinase, platelet [Source:HGNC Symbol;Acc:8878] [3.0e-104, ENSDARP00000029635 (DanioRerio)]
ORTHOMCL3044	1	4.39429247606688	2.46938775510204	Down	0.000564678564346489	0.0170168787919183	NA	0.0003171287	NA	NA	NA	Omykiss:No Hit|No Hit
ORTHOMCL5530	2	4.49695782680812	2	Up	0.00124087415945929	0.0170263775624531	0.1004302	NA	NA	NA	0.001236311
ORTHOMCL768	3	2.8517234478812	5.19343023921255	Up	0.00125826864158042	0.0171918950626104	0.0003769716	NA	1	NA	0.2917997	Omykiss:Complement component C9 (Fragment) OS=Oncorhynchus mykiss GN=c9 PE=2 SV=2 [2.0e-61, P06682 (UniProt)]|complement component 9 [Source:HGNC Symbol;Acc:1358] [2.0e-40, ENSORLP00000003701 (OryziasLatipes)]
ORTHOMCL418	3	2.47362714597954	7.44780340701921	Up	0.00126198421222614	0.0172062075785336	NA	0.09886765	0.08437821	NA	0.0005345108	Omykiss:Granulins OS=Homo sapiens GN=GRN PE=1 SV=2 [3.0e-43, P28799 (UniProt)]|granulin a [Source:ZFIN;Acc:ZDB-GENE-030131-8434] [3.0e-54, ENSDARP00000094299 (DanioRerio)]
ORTHOMCL2397	3	3.72195178933018	2.88	Up	0.00126657062599415	0.0172323079473339	NA	1	0.2230144	NA	0.0009646641	Omykiss:Lymphokine-activated killer T-cell-originated protein kinase homolog OS=Danio rerio GN=pbk PE=2 SV=1 [2.0e-60, Q6DHU8 (UniProt)]|PDZ binding kinase [Source:ZFIN;Acc:ZDB-GENE-030523-2] [3.0e-61, ENSDARP00000114079 (DanioRerio)]
ORTHOMCL1519	3	3.5507977094825	3.74226804123711	Down	0.000575171789247826	0.0172524784598104	0.03252673	0.02488914	NA	NA	0.00544989	Omykiss:NADH dehydrogenase [ubiquinone] 1 beta subcomplex subunit 10 OS=Bos taurus GN=NDUFB10 PE=1 SV=2 [4.0e-60, Q02373 (UniProt)]|NADH dehydrogenase (ubiquinone) 1 beta subcomplex, 10, 22kDa [Source:HGNC Symbol;Acc:7696] [4.0e-79, ENSORLP00000011587 (OryziasLatipes)]
ORTHOMCL169	4	2.64660644301641	6.23181420069963	Up	0.0012709166956772	0.0172550353061522	1	0.0001719234	NA	0.01567784	0.005073449	Drerio:60S ribosomal protein L7a OS=Takifugu rubripes GN=rpl7a PE=3 SV=3 [3.0e-112, O57592 (UniProt)]|ribosomal protein L7a [Source:ZFIN;Acc:ZDB-GENE-031001-9] [3.0e-118, ENSDARP00000010055 (DanioRerio)]||Omykiss:60S ribosomal protein L7a OS=Takifugu rubripes GN=rpl7a PE=3 SV=3 [1.0e-126, O57592 (UniProt)]|ribosomal protein L7a [Source:HGNC Symbol;Acc:10364] [3.0e-128, ENSGACP00000021074 (Gastero…
ORTHOMCL2150	2	3.61484251203487	3.6	Down	0.00058057750608477	0.0173340015589846	NA	1.951109e-05	1	NA	NA	Omykiss:No Hit|No Hit
ORTHOMCL1661	2	3.63648338560878	3.01204819277108	Up	0.00128300320124429	0.0173513505625068	NA	0.01972449	NA	NA	0.00456865	Omykiss:No Hit|No Hit
ORTHOMCL3624	3	3.64341959411616	3	Up	0.00128339187754935	0.0173513505625068	0.0002882504	0.460987	NA	NA	0.1347691	Omykiss:Methyltransferase-like protein 7A OS=Homo sapiens GN=METTL7A PE=1 SV=1 [5.0e-62, Q9H8H3 (UniProt)]|No description [4.0e-80, ENSTNIP00000017592 (TetraodonNigroviridis)]
ORTHOMCL2889	2	4.27937465804786	2.57142857142857	Down	0.000592111787421068	0.0175969074519745	NA	1	2.657502e-06	NA	NA	Omykiss:No Hit|No Hit
ORTHOMCL675	3	3.42507859009126	4.00273735772943	Down	0.000600596871768997	0.0177671982845792	0.009409476	NA	NA	0.00999779	0.08549255	Drerio:Vimentin A2 (Fragment) OS=Carassius auratus PE=2 SV=1 [2.0e-47, P48672 (UniProt)]|vimentin [Source:HGNC Symbol;Acc:12692] [3.0e-58, ENSDARP00000088880 (DanioRerio)]
ORTHOMCL1358	4	3.01696472148646	4.5	Up	0.00131968559599361	0.017804712151805	0.003319381	0.07724505	NA	0.02487978	0.3832758	Drerio:Ubiquitin carboxyl-terminal hydrolase 3 OS=Homo sapiens GN=USP3 PE=1 SV=2 [2.0e-94, Q9Y6I4 (UniProt)]|F-box and leucine-rich repeat protein 22 [Source:ZFIN;Acc:ZDB-GENE-050227-1] [6.0e-124, ENSDARP00000083317 (DanioRerio)]||Omykiss:Ubiquitin carboxyl-terminal hydrolase 12 OS=Homo sapiens GN=USP12 PE=1 SV=2 [1.0e-85, O75317 (UniProt)]|ubiquitin specific peptidase 46 [Source:Jamboree;Acc:XB-…
ORTHOMCL5355	2	4.45760588801399	2	Up	0.00133190949598617	0.0179321176192377	NA	0.00116894	NA	NA	0.114916	Omykiss:TSC22 domain family protein 4 OS=Homo sapiens GN=TSC22D4 PE=1 SV=2 [6.0e-19, Q9Y3Q8 (UniProt)]|TSC22 domain family 2 [Source:ZFIN;Acc:ZDB-GENE-031001-12] [1.0e-20, ENSDARP00000120772 (DanioRerio)]
ORTHOMCL2491	1	3.59801909698396	3.04878048780488	Up	0.00134027221755274	0.0180071156895783	0.0005553716	NA	NA	NA	NA
ORTHOMCL5363	2	4.44781253817996	2	Up	0.00135557124784123	0.0181748003686655	0.002029767	0.06748899	NA	NA	NA	Omykiss:Coiled-coil-helix-coiled-coil-helix domain-containing protein 10, mitochondrial OS=Homo sapiens GN=CHCHD10 PE=1 SV=1 [1.0e-21, Q8WYQ3 (UniProt)]|coiled-coil-helix-coiled-coil-helix domain containing 10 [Source:ZFIN;Acc:ZDB-GENE-040426-1753] [2.0e-26, ENSDARP00000005265 (DanioRerio)]
ORTHOMCL1056	4	2.97095894690479	4.62857142857143	Up	0.00136497567035689	0.0182252855468084	NA	1	0.2401102	0.4471152	0.0003704847	Drerio:Tumor suppressor candidate 3 OS=Homo sapiens GN=TUSC3 PE=2 SV=1 [5.0e-93, Q13454 (UniProt)]|tumor suppressor candidate 3 [Source:HGNC Symbol;Acc:30242] [2.0e-98, ENSORLP00000017585 (OryziasLatipes)]||Omykiss:Tumor suppressor candidate 3 OS=Bos taurus GN=TUSC3 PE=2 SV=1 [1.0e-78, Q32L57 (UniProt)]|tumor suppressor candidate 3 [Source:HGNC Symbol;Acc:30242] [1.0e-83, ENSORLP00000017583 (Oryz…
ORTHOMCL3950	2	4.44396158464708	2	Up	0.0013649888229351	0.0182252855468084	NA	0.003195754	NA	0.04319671	NA	Drerio:Cell growth-regulating nucleolar protein OS=Homo sapiens GN=LYAR PE=1 SV=2 [2.0e-67, Q9NX58 (UniProt)]|Ly1 antibody reactive homolog (mouse) [Source:HGNC Symbol;Acc:26021] [7.0e-113, ENSDARP00000030659 (DanioRerio)]||Omykiss:Cell growth-regulating nucleolar protein OS=Homo sapiens GN=LYAR PE=1 SV=2 [2.0e-21, Q9NX58 (UniProt)]|Ly1 antibody reactive homolog (mouse) [Source:HGNC Symbol;Acc:26…
ORTHOMCL2408	2	3.59053423222476	3.6	Down	0.000623521663538125	0.0183611470692117	NA	0.1490886	0.0001407693	NA	NA	Omykiss:ADP/ATP translocase 2 OS=Tachyglossus aculeatus aculeatus GN=SLC25A5 PE=2 SV=1 [2.0e-60, Q000K2 (UniProt)]|solute carrier family 25 (mitochondrial carrier; adenine nucleotide translocator), member 6 [Source:HGNC Symbol;Acc:10992] [2.0e-63, ENSGACP00000027360 (GasterosteusAculeatus)]
ORTHOMCL1709	3	3.30454443711456	4.26315789473684	Down	0.000644608204914749	0.0186416067869741	NA	0.1557489	NA	0.3257314	1.739196e-05	Drerio:Putative ATP-dependent RNA helicase an3 OS=Xenopus laevis GN=an3 PE=2 SV=1 [0.0e+00, P24346 (UniProt)]|DEAD (Asp-Glu-Ala-Asp) box polypeptide 3, X-linked [Source:Jamboree;Acc:XB-GENE-999731] [0.0e+00, ENSXETP00000033769 (XenopusTropicalis)]||Omykiss:Probable ATP-dependent RNA helicase DDX5 OS=Pongo abelii GN=DDX5 PE=2 SV=1 [7.0e-114, Q5R4I9 (UniProt)]|DEAD (Asp-Glu-Ala-Asp) box polypeptide…
ORTHOMCL2875	2	4.24216435405361	2.57142857142857	Down	0.000643454789170637	0.0186416067869741	0.0004850021	0.2781883	NA	NA	NA	Omykiss:Retinol-binding protein 2 OS=Sus scrofa GN=RBP2 PE=2 SV=2 [1.0e-55, P50121 (UniProt)]|retinol binding protein 2a, cellular [Source:ZFIN;Acc:ZDB-GENE-020320-2] [1.0e-56, ENSDARP00000093236 (DanioRerio)]
ORTHOMCL4302	2	4.86385182653109	2	Down	0.000639467901609457	0.0186416067869741	1	NA	NA	5.960902e-05	NA	Drerio:Protein C20orf11 homolog OS=Gallus gallus GN=RCJMB04_9k15 PE=2 SV=1 [2.0e-108, Q5ZKQ7 (UniProt)]|chromosome 20 open reading frame 11 [Source:HGNC Symbol;Acc:15857] [3.0e-113, ENSDARP00000054737 (DanioRerio)]
ORTHOMCL4874	2	4.8607391055715	2	Down	0.000643087879381686	0.0186416067869741	NA	1	NA	NA	5.998127e-05	Omykiss:Lathosterol oxidase OS=Homo sapiens GN=SC5DL PE=1 SV=2 [3.0e-119, O75845 (UniProt)]|sterol-C5-desaturase (ERG3 delta-5-desaturase homolog, S. cerevisiae)-like [Source:HGNC Symbol;Acc:10547] [4.0e-145, ENSORLP00000018442 (OryziasLatipes)]
ORTHOMCL1625	2	3.60041815052672	3.01204819277108	Up	0.00140437923173783	0.0186739003411903	NA	0.001850153	0.1507105	NA	NA	Omykiss:Peroxisomal bifunctional enzyme OS=Danio rerio GN=ehhadh PE=2 SV=1 [1.0e-55, Q6NYL3 (UniProt)]|enoyl-CoA, hydratase/3-hydroxyacyl CoA dehydrogenase [Source:HGNC Symbol;Acc:3247] [2.0e-66, ENSGACP00000008013 (GasterosteusAculeatus)]
ORTHOMCL6121	1	4.68562038714037	1.8	Up	0.00140403495074344	0.0186739003411903	NA	NA	NA	NA	0.0008863217
ORTHOMCL3547	3	3.60629316994654	3	Up	0.00140812414628812	0.0186851699987902	0.001398994	0.1742525	NA	NA	0.08211556	Omykiss:Secernin-3 OS=Danio rerio GN=scrn3 PE=2 SV=1 [1.0e-105, Q803W1 (UniProt)]|secernin 3 [Source:HGNC Symbol;Acc:30382] [1.0e-110, ENSTNIP00000020070 (TetraodonNigroviridis)]
ORTHOMCL4267	2	4.42199051818732	2	Up	0.00141996815984845	0.0188036440715865	NA	NA	NA	0.2551399	0.0005653657	Drerio:Queuine tRNA-ribosyltransferase OS=Danio rerio GN=qtrt1 PE=2 SV=1 [4.0e-101, Q7SYK1 (UniProt)]|queuine tRNA-ribosyltransferase 1 [Source:ZFIN;Acc:ZDB-GENE-040426-1625] [2.0e-102, ENSDARP00000063286 (DanioRerio)]
ORTHOMCL2006	3	3.60849526879541	3.52173913043478	Down	0.000661558915965579	0.0189617486624979	0.04878111	NA	NA	0.000781486	0.3767624	Drerio:Delta(3,5)-Delta(2,4)-dienoyl-CoA isomerase, mitochondrial OS=Pongo abelii GN=ECH1 PE=2 SV=1 [2.0e-30, Q5RFG0 (UniProt)]|enoyl CoA hydratase 1, peroxisomal [Source:HGNC Symbol;Acc:3149] [1.0e-43, ENSDARP00000019234 (DanioRerio)]
ORTHOMCL959	2	3.13046106234838	4.78306174167882	Down	0.000658686073971086	0.0189617486624979	NA	0.08400092	0.0004246673	NA	NA	Omykiss:Actin, alpha skeletal muscle OS=Cyprinus carpio GN=acta1 PE=2 SV=1 [7.0e-75, P53479 (UniProt)]|actin, alpha 1b, skeletal muscle [Source:ZFIN;Acc:ZDB-GENE-030131-55] [1.0e-75, ENSDARP00000058628 (DanioRerio)]
ORTHOMCL1831	3	3.3346621953607	3.52173913043478	Up	0.00144614983296363	0.0190189104239425	NA	0.1363995	NA	0.1343405	0.001270306	Drerio:Secreted frizzled-related protein 5 OS=Homo sapiens GN=SFRP5 PE=2 SV=3 [5.0e-68, Q5T4F7 (UniProt)]|secreted frizzled-related protein 5 [Source:HGNC Symbol;Acc:10779] [1.0e-68, ENSP00000266066 (HomoSapiens)]||Omykiss:Retrovirus-related Pol polyprotein from transposon 17.6 OS=Drosophila melanogaster GN=pol PE=4 SV=1 [2.0e-25, P04323 (UniProt)]|No description [7.0e-46, ENSDARP00000110408 (Dan…
ORTHOMCL1832	3	3.33428628422574	3.52173913043478	Up	0.00144768993771932	0.0190189104239425	0.0007531031	NA	NA	0.04168594	0.4999955	Drerio:Insulin-induced gene 1 protein OS=Danio rerio GN=insig1 PE=2 SV=1 [5.0e-114, Q8AV61 (UniProt)]|insulin induced gene 1 [Source:ZFIN;Acc:ZDB-GENE-030131-6121] [7.0e-115, ENSDARP00000018378 (DanioRerio)]
ORTHOMCL2900	1	3.95796671110996	2.46938775510204	Up	0.00144252512233838	0.0190189104239425	NA	0.0007057339	NA	NA	NA	Omykiss:No Hit|No Hit
ORTHOMCL5504	2	4.41110159787517	2	Up	0.00144802062616774	0.0190189104239425	NA	1	NA	NA	0.0001474232	Omykiss:Mucin-5AC (Fragments) OS=Homo sapiens GN=MUC5AC PE=1 SV=3 [9.0e-22, P98088 (UniProt)]|No description [1.0e-26, ENSGACP00000018612 (GasterosteusAculeatus)]
ORTHOMCL6331	1	5.12446029315487	1.8	Down	0.000679693157878302	0.0193953149343238	NA	NA	NA	NA	0.0004588944
ORTHOMCL1059	4	3.39563139660323	3.95121951219512	Down	0.000704290972797011	0.0200086893549248	NA	0.0007033445	1	0.06922226	0.006117673	Drerio:Nuclear transcription factor Y subunit beta OS=Bos taurus GN=NFYB PE=2 SV=1 [2.0e-91, Q32KW0 (UniProt)]|nuclear transcription factor Y, beta b [Source:ZFIN;Acc:ZDB-GENE-050306-25] [3.0e-113, ENSDARP00000067071 (DanioRerio)]||Omykiss:Nuclear transcription factor Y subunit beta OS=Bos taurus GN=NFYB PE=2 SV=1 [5.0e-85, Q32KW0 (UniProt)]|nuclear transcription factor Y, beta [Source:HGNC Symbo…
ORTHOMCL180	3	2.46470337336712	8.45701504657459	Down	0.000711751482477836	0.0201319531162262	NA	0.005202101	NA	0.009433129	0.005755054	Drerio:Alpha-enolase OS=Gallus gallus GN=ENO1 PE=2 SV=2 [1.0e-84, P51913 (UniProt)]|zgc:73056 [Source:ZFIN;Acc:ZDB-GENE-040426-1651] [1.0e-94, ENSDARP00000094618 (DanioRerio)]||Omykiss:Beta-enolase OS=Rattus norvegicus GN=Eno3 PE=1 SV=3 [0.0e+00, P15429 (UniProt)]|enolase 1, (alpha) [Source:Jamboree;Acc:XB-GENE-483500] [0.0e+00, ENSXETP00000026001 (XenopusTropicalis)]
ORTHOMCL664	4	3.34727591682034	4.05243145887533	Down	0.00072377787073469	0.0203827226566289	NA	0.007132548	1	0.1707756	0.0008349973	Drerio:COP9 signalosome complex subunit 5 OS=Danio rerio GN=cops5 PE=2 SV=1 [5.0e-71, Q6PC30 (UniProt)]|COP9 constitutive photomorphogenic homolog subunit 5 [Source:ZFIN;Acc:ZDB-GENE-040426-1686] [8.0e-72, ENSDARP00000074782 (DanioRerio)]||Omykiss:26S proteasome non-ATPase regulatory subunit 14 OS=Mus musculus GN=Psmd14 PE=1 SV=2 [9.0e-164, O35593 (UniProt)]|proteasome (prosome, macropain) 26S su…
ORTHOMCL1079	5	3.11705896463567	4.72131147540984	Down	0.000738636897998136	0.0204440744857939	0.02570496	1	1	1	0.000149657	Drerio:Transcription initiation factor IIB OS=Xenopus laevis GN=gtf2b PE=2 SV=1 [6.0e-103, P29054 (UniProt)]|general transcription factor IIB [Source:ZFIN;Acc:ZDB-GENE-030131-3544] [2.0e-112, ENSDARP00000009188 (DanioRerio)]||Omykiss:Transcription initiation factor IIB OS=Xenopus laevis GN=gtf2b PE=2 SV=1 [4.0e-31, P29054 (UniProt)]|general transcription factor IIB [Source:ZFIN;Acc:ZDB-GENE-03013…
ORTHOMCL3828	1	4.27354540053076	2.46938775510204	Down	0.00073297309943072	0.0204440744857939	NA	NA	NA	NA	0.0003957083
ORTHOMCL51	2	2.52893639497364	7.85328934208282	Down	0.000732853986076297	0.0204440744857939	NA	0.0002519942	0.004496126	NA	NA	Omykiss:No Hit|No Hit
ORTHOMCL821	4	3.03567375579781	5.01714870744817	Down	0.000736013911650477	0.0204440744857939	NA	0.3857679	0.0006087129	0.0344824	0.005946804	Drerio:PDZ domain-containing protein 11 OS=Danio rerio GN=pdzd11 PE=2 SV=1 [7.0e-41, Q6NXB2 (UniProt)]|PDZ domain containing 11 [Source:ZFIN;Acc:ZDB-GENE-040426-2544] [1.0e-41, ENSDARP00000069672 (DanioRerio)]||Omykiss:PDZ domain-containing protein 11 OS=Danio rerio GN=pdzd11 PE=2 SV=1 [2.0e-74, Q6NXB2 (UniProt)]|PDZ domain containing 11 [Source:HGNC Symbol;Acc:28034] [1.0e-75, ENSGACP00000022645…
ORTHOMCL477	4	3.06984848980835	4.15896487985213	Up	0.00156516141014624	0.0205157031179534	0.02890783	0.0005062005	0.0539769	0.04310845	NA	Drerio:NHP2-like protein 1 OS=Xenopus laevis GN=nhp2l1 PE=2 SV=1 [2.0e-52, Q5XH16 (UniProt)]|NHP2 non-histone chromosome protein 2-like 1 (S. cerevisiae) [Source:ZFIN;Acc:ZDB-GENE-030131-9670] [2.0e-57, ENSDARP00000038446 (DanioRerio)]||Omykiss:NHP2-like protein 1 OS=Xenopus laevis GN=nhp2l1 PE=2 SV=1 [2.0e-51, Q5XH16 (UniProt)]|NHP2 non-histone chromosome protein 2-like 1 (S. cerevisiae) [Source…
ORTHOMCL1168	2	2.95777426613697	4.5271629778672	Up	0.00157474969436427	0.020599514764615	NA	0.04678862	0.001270176	NA	NA	Omykiss:No Hit|CD59 molecule, complement regulatory protein [Source:HGNC Symbol;Acc:1689] [6.0e-45, ENSORLP00000023204 (OryziasLatipes)]
ORTHOMCL220	3	3.29193121262285	3.54873432300185	Up	0.0015797478612798	0.0206230646910798	0.00411746	0.05123371	0.08770461	NA	NA	Omykiss:No Hit|No Hit
ORTHOMCL130	3	2.12105933228006	11.0414491611023	Up	0.00159635225080493	0.0207977286170525	NA	0.08950406	0.007755342	NA	0.001032577	Omykiss:Intestinal mucin-like protein (Fragment) OS=Rattus norvegicus PE=2 SV=1 [2.0e-32, P98089 (UniProt)]|Annotation not available [1.0e-49, ENSDARP00000124449 (DanioRerio)]
ORTHOMCL5237	1	4.60551360776012	1.8	Up	0.00160190771944709	0.0208280300054723	NA	0.000999485	NA	NA	NA	Omykiss:60S ribosomal protein L22-like 1 OS=Mus musculus GN=Rpl22l1 PE=1 SV=1 [5.0e-31, Q9D7S7 (UniProt)]|ribosomal protein L22-like 1 [Source:HGNC Symbol;Acc:27610] [1.0e-38, ENSORLP00000003642 (OryziasLatipes)]
ORTHOMCL1337	2	3.54625171391027	3.01204819277108	Up	0.00160808310736908	0.0208662534394832	NA	0.1237503	NA	0.002266432	NA	Drerio:Anti-apoptotic protein NR13 OS=Gallus gallus GN=NR13 PE=1 SV=1 [7.0e-24, Q90ZN1 (UniProt)]|BCL2-like 10 (apoptosis facilitator) [Source:ZFIN;Acc:ZDB-GENE-030825-2] [2.0e-88, ENSDARP00000108208 (DanioRerio)]||Omykiss:No Hit|No Hit
ORTHOMCL1419	4	3.1968326992763	3.76744186046512	Up	0.00161426131323923	0.02090435985759	0.001412793	1	0.3292767	0.07008645	NA	Drerio:Mitochondrial import inner membrane translocase subunit Tim13 OS=Danio rerio GN=timm13 PE=2 SV=1 [9.0e-41, Q6DGJ3 (UniProt)]|translocase of inner mitochondrial membrane 13 homolog (yeast) [Source:HGNC Symbol;Acc:11816] [1.0e-41, ENSDARP00000075599 (DanioRerio)]||Omykiss:Mitochondrial import inner membrane translocase subunit Tim13 OS=Danio rerio GN=timm13 PE=2 SV=1 [3.0e-39, Q6DGJ3 (UniPro…
ORTHOMCL6198	2	4.34755169655895	2	Up	0.00162299440155403	0.0209753324561562	NA	NA	NA	0.02763375	0.006057937	Drerio:Voltage-dependent L-type calcium channel subunit alpha-1C OS=Mus musculus GN=Cacna1c PE=1 SV=1 [0.0e+00, Q01815 (UniProt)]|calcium channel, voltage-dependent, L type, alpha 1C subunit [Source:HGNC Symbol;Acc:1390] [0.0e+00, ENSXETP00000034189 (XenopusTropicalis)]
ORTHOMCL2097	1	3.51776919007619	3.04878048780488	Up	0.00164138431314174	0.0211705748709022	NA	0.0006564357	NA	NA	NA	Omykiss:No Hit|No Hit
ORTHOMCL4625	1	4.58928560459374	1.8	Up	0.00164523123038763	0.0211778367360675	NA	0.001024113	NA	NA	NA	Omykiss:26S protease regulatory subunit 4 OS=Rattus norvegicus GN=Psmc1 PE=2 SV=1 [4.0e-90, P62193 (UniProt)]|proteasome (prosome, macropain) 26S subunit, ATPase, 1 [Source:HGNC Symbol;Acc:9547] [4.0e-92, ENSORLP00000019820 (OryziasLatipes)]
ORTHOMCL6213	1	4.58791671944652	1.8	Up	0.00164893825692838	0.0211832725476715	NA	NA	NA	NA	0.001026218
ORTHOMCL6093	2	4.33421244281511	2	Up	0.00166228939005894	0.021312334545706	0.0001719297	NA	NA	NA	1
ORTHOMCL1357	3	3.44837882803917	3.74226804123711	Down	0.000783726694178254	0.0215993737211776	0.006663662	NA	NA	0.008853031	0.3285934	Drerio:Myosin-VIIa OS=Homo sapiens GN=MYO7A PE=1 SV=1 [0.0e+00, Q13402 (UniProt)]|myosin 7a [Source:Jamboree;Acc:XB-GENE-494060] [0.0e+00, ENSXETP00000023451 (XenopusTropicalis)]
ORTHOMCL1306	1	3.0900851098929	4.02477183833116	Up	0.00168866991834878	0.0216076037766494	NA	NA	NA	NA	0.0005153272
ORTHOMCL624	2	2.69626367778296	6.57107006667348	Down	0.000787479344179624	0.0216104437898485	NA	0.001851185	0.004112926	NA	NA	Omykiss:No Hit|No Hit
ORTHOMCL6188	1	4.57141406784306	1.8	Up	0.0016942836599174	0.0216365055897175	NA	NA	NA	NA	0.001051938
ORTHOMCL3807	2	3.80122500656722	2.57142857142857	Up	0.00170981567665176	0.021663263848187	0.001248099	NA	NA	NA	0.2529725
ORTHOMCL3930	2	4.31895861755006	2	Up	0.00170837576604974	0.021663263848187	NA	NA	NA	1	0.0001772557	Drerio:Kelch-like ECH-associated protein 1 OS=Sus scrofa GN=KEAP1 PE=3 SV=1 [1.0e-173, Q684M4 (UniProt)]|No description [0.0e+00, ENSXETP00000049635 (XenopusTropicalis)]
ORTHOMCL4824	2	4.32036987088024	2	Up	0.00170405955786859	0.021663263848187	0.0001767561	1	NA	NA	NA	Omykiss:No Hit|No Hit
ORTHOMCL541	4	2.77486954045998	5.18147041470795	Up	0.00170421805968437	0.021663263848187	NA	0.4367569	0.1825343	0.001350229	0.1939101	Drerio:Eukaryotic translation initiation factor 3 subunit D OS=Danio rerio GN=eif3d PE=2 SV=1 [2.0e-127, Q6TH15 (UniProt)]|eukaryotic translation initiation factor 3, subunit D [Source:ZFIN;Acc:ZDB-GENE-030131-8442] [2.0e-128, ENSDARP00000011011 (DanioRerio)]||Omykiss:Eukaryotic translation initiation factor 3 subunit D OS=Danio rerio GN=eif3d PE=2 SV=1 [1.0e-89, Q6TH15 (UniProt)]|eukaryotic tran…
ORTHOMCL562	4	2.64072930916512	5.85446100251597	Up	0.00171932603227263	0.0217410462394631	0.0002928891	0.1721857	NA	0.3474118	0.4252809	Drerio:Proteasome subunit beta type-4 (Fragment) OS=Xenopus laevis GN=psmb4 PE=2 SV=2 [5.0e-20, P28024 (UniProt)]|proteasome (prosome, macropain) subunit, beta type, 4 [Source:ZFIN;Acc:ZDB-GENE-050417-333] [6.0e-27, ENSDARP00000071396 (DanioRerio)]||Omykiss:Proteasome subunit beta type-4 (Fragment) OS=Xenopus laevis GN=psmb4 PE=2 SV=2 [2.0e-114, P28024 (UniProt)]|proteasome (prosome, macropain) s…
ORTHOMCL2579	2	3.61154799868205	2.84705882352941	Up	0.00173441428351402	0.0218889192062268	0.005857328	NA	NA	NA	0.02195202
ORTHOMCL1222	3	3.39998752287554	3.22547204738986	Up	0.00175715161559622	0.0221325600956641	0.003145243	0.1936404	0.170149	NA	NA	Omykiss:Chromobox protein homolog 3 OS=Pongo abelii GN=CBX3 PE=2 SV=1 [2.0e-65, Q5R6X7 (UniProt)]|chromobox homolog 3 [Source:HGNC Symbol;Acc:1553] [2.0e-77, ENSGACP00000009362 (GasterosteusAculeatus)]
ORTHOMCL4414	2	4.72848612597342	2	Down	0.000817137404998599	0.0222704037919284	7.814283e-05	1	NA	NA	NA	Omykiss:Glutaredoxin-like protein C5orf63 homolog OS=Mus musculus PE=1 SV=1 [1.0e-33, Q9CWB7 (UniProt)]|si:dkey-184a18.5 [Source:ZFIN;Acc:ZDB-GENE-091204-187] [2.0e-33, ENSDARP00000116545 (DanioRerio)]
ORTHOMCL940	2	2.90125708383503	5.45733357387696	Down	0.000818434749369984	0.0222704037919284	NA	0.01732328	0.0005643609	NA	NA	Omykiss:Enolase OS=Loligo pealeii PE=2 SV=1 [2.0e-28, O02654 (UniProt)]|enolase 1, (alpha) [Source:HGNC Symbol;Acc:3350] [4.0e-31, ENSGACP00000009904 (GasterosteusAculeatus)]
ORTHOMCL4629	2	4.72399940234523	2	Down	0.000823795410952765	0.022322086576615	NA	0.2481859	NA	NA	0.0003176941	Omykiss:Proteasome subunit alpha type-5 OS=Mus musculus GN=Psma5 PE=1 SV=1 [9.0e-128, Q9Z2U1 (UniProt)]|proteasome (prosome, macropain) subunit, alpha type, 5 [Source:HGNC Symbol;Acc:9534] [6.0e-133, ENSORLP00000019982 (OryziasLatipes)]
ORTHOMCL1062	3	3.12339204890072	4.59063231850117	Down	0.000829825345766105	0.0223913960453791	NA	0.3622607	NA	0.131968	0.0005721005	Drerio:Mitochondrial import receptor subunit TOM20 homolog OS=Pongo abelii GN=TOMM20 PE=2 SV=1 [4.0e-13, Q5RA31 (UniProt)]|ch1073-321c8.1 [Source:ZFIN;Acc:ZDB-GENE-081028-53] [2.0e-15, ENSDARP00000028578 (DanioRerio)]||Omykiss:No Hit|No Hit
ORTHOMCL3343	2	3.77641025368088	2.57142857142857	Up	0.00180562254526027	0.0226987520358352	NA	0.004243363	0.04347227	NA	NA	Omykiss:No Hit|No Hit
ORTHOMCL5519	1	4.52704531752997	1.8	Up	0.00182240228910905	0.0228207230339111	0.00112433	NA	NA	NA	NA
ORTHOMCL6357	2	4.28348776131032	2	Up	0.00182047394136557	0.0228207230339111	0.0001902873	NA	NA	NA	1
ORTHOMCL58	2	2.36678208731851	9.12676146619707	Down	0.00084939080332624	0.0228238387110455	NA	0.0008193478	0.002525026	NA	NA	Omykiss:No Hit|No Hit
ORTHOMCL2621	3	3.50177245174433	3	Up	0.00182656182342043	0.0228284829442604	1	0.006806992	NA	0.004023865	NA	Drerio:Translocon-associated protein subunit beta OS=Canis familiaris GN=SSR2 PE=1 SV=1 [5.0e-84, P23438 (UniProt)]|signal sequence receptor, beta [Source:ZFIN;Acc:ZDB-GENE-010413-1] [1.0e-89, ENSDARP00000018781 (DanioRerio)]||Omykiss:Translocon-associated protein subunit beta OS=Canis familiaris GN=SSR2 PE=1 SV=1 [2.0e-81, P23438 (UniProt)]|Annotation not available [7.0e-87, ENSDARP00000123966 (…
ORTHOMCL1807	3	3.2495043417847	3.52173913043478	Up	0.00183922794106274	0.0228539132792169	1	0.00946984	NA	0.001304306	NA	Drerio:Proteasome subunit beta type-5 OS=Mus musculus GN=Psmb5 PE=1 SV=3 [1.0e-101, O55234 (UniProt)]|proteasome (prosome, macropain) subunit, beta type, 5 [Source:ZFIN;Acc:ZDB-GENE-990415-215] [3.0e-147, ENSDARP00000099755 (DanioRerio)]||Omykiss:Proteasome subunit beta type-5 OS=Mus musculus GN=Psmb5 PE=1 SV=3 [7.0e-101, O55234 (UniProt)]|proteasome (prosome, macropain) subunit, beta type, 5 [So…
ORTHOMCL5190	2	4.27976227029389	2	Up	0.00183266048857043	0.0228539132792169	NA	0.1514103	NA	NA	0.001266165	Omykiss:Carboxypeptidase B OS=Rattus norvegicus GN=Cpb1 PE=1 SV=1 [3.0e-139, P19223 (UniProt)]|carboxypeptidase B1 (tissue) [Source:HGNC Symbol;Acc:2299] [0.0e+00, ENSGACP00000004813 (GasterosteusAculeatus)]
ORTHOMCL201	1	2.58175837215264	7.21390698587089	Down	0.000856805183020712	0.0229275378643177	NA	NA	NA	NA	0.0001619496
ORTHOMCL319	4	2.59096275830642	6.04107947873805	Up	0.00185349311853006	0.0229447607808716	0.0251621	0.01836678	0.195758	NA	0.002242807	Omykiss:40S ribosomal protein S4 OS=Ictalurus punctatus GN=rps4 PE=2 SV=3 [8.0e-140, Q90YS0 (UniProt)]|ribosomal protein S4X pseudogene 21 [Source:HGNC Symbol;Acc:36228] [1.0e-143, ENSGACP00000024775 (GasterosteusAculeatus)]
ORTHOMCL478	4	3.01712880134761	4.15896487985213	Up	0.00185365488708856	0.0229447607808716	1	0.1654534	4.760889e-07	0.005941629	NA	Drerio:Protein transport protein Sec61 subunit gamma OS=Xenopus laevis GN=sec61g PE=3 SV=1 [8.0e-15, Q66KU2 (UniProt)]|Sec61 gamma subunit [Source:Jamboree;Acc:XB-GENE-484989] [9.0e-16, ENSXETP00000034548 (XenopusTropicalis)]||Omykiss:Protein transport protein Sec61 subunit gamma OS=Xenopus laevis GN=sec61g PE=3 SV=1 [3.0e-14, Q66KU2 (UniProt)]|Sec61 gamma subunit [Source:Jamboree;Acc:XB-GENE-484…
ORTHOMCL5069	2	4.2616901460554	2	Up	0.00189292801649381	0.0233860014911276	NA	1	NA	NA	0.0001987664	Omykiss:OX-2 membrane glycoprotein OS=Rattus norvegicus GN=Cd200 PE=1 SV=1 [6.0e-21, P04218 (UniProt)]|CD200 molecule [Source:HGNC Symbol;Acc:7203] [2.0e-41, ENSGACP00000019261 (GasterosteusAculeatus)]
ORTHOMCL1827	3	3.23787487191402	3.52173913043478	Up	0.00190041570096401	0.023433615402518	NA	0.1255405	NA	0.001233489	0.2439276	Drerio:Valyl-tRNA synthetase OS=Takifugu rubripes GN=vars PE=3 SV=1 [0.0e+00, P49696 (UniProt)]|valyl-tRNA synthetase [Source:Jamboree;Acc:XB-GENE-487344] [0.0e+00, ENSXETP00000051937 (XenopusTropicalis)]||Omykiss:Valyl-tRNA synthetase OS=Takifugu rubripes GN=vars PE=3 SV=1 [2.0e-11, P49696 (UniProt)]|valyl-tRNA synthetase [Source:HGNC Symbol;Acc:12651] [1.0e-13, ENSGACP00000012679 (GasterosteusA…
ORTHOMCL5993	1	4.49945511733195	1.8	Up	0.00190685246503824	0.0234681136393733	NA	NA	NA	NA	0.001171837
ORTHOMCL2647	3	3.78978451142784	3	Down	0.000888885414111038	0.0235050537754327	NA	0.06664264	NA	0.08641537	0.002004515	Drerio:Small EDRK-rich factor 2 OS=Pongo abelii GN=SERF2 PE=3 SV=1 [5.0e-18, Q5R7C4 (UniProt)]|small EDRK-rich factor 2 [Source:ZFIN;Acc:ZDB-GENE-041108-1] [5.0e-22, ENSDARP00000109735 (DanioRerio)]||Omykiss:Small EDRK-rich factor 2 OS=Pongo abelii GN=SERF2 PE=3 SV=1 [1.0e-15, Q5R7C4 (UniProt)]|small EDRK-rich factor 2 [Source:ZFIN;Acc:ZDB-GENE-041108-1] [4.0e-18, ENSDARP00000109735 (DanioRerio)]
ORTHOMCL446	4	3.26751664541868	4.1000279077075	Down	0.000883578415645795	0.0235050537754327	0.03403058	0.3870549	1	NA	0.001951777	Omykiss:No Hit|No Hit
ORTHOMCL760	2	2.75149524905017	6.09756097560976	Down	0.000889321308916976	0.0235050537754327	NA	0.2733541	3.839527e-05	NA	NA	Omykiss:Heat shock cognate 70 kDa protein OS=Oncorhynchus mykiss GN=hsc71 PE=2 SV=2 [6.0e-48, P08108 (UniProt)]|heat shock 70kDa protein 8 [Source:HGNC Symbol;Acc:5241] [4.0e-44, ENSORLP00000016955 (OryziasLatipes)]
ORTHOMCL242	1	2.60813062742914	6.96682042772593	Down	0.000894286242271343	0.0235398039853383	NA	NA	NA	NA	0.0001743624
ORTHOMCL1042	4	3.07228402679714	3.95121951219512	Up	0.00192739088115322	0.0236757024620136	0.0005681981	0.3775537	1	0.2419242	NA	Drerio:3-hydroxyacyl-CoA dehydrogenase type-2 OS=Rattus norvegicus GN=Hsd17b10 PE=1 SV=3 [2.0e-35, O70351 (UniProt)]|hydroxysteroid (17-beta) dehydrogenase 10 [Source:ZFIN;Acc:ZDB-GENE-041010-201] [4.0e-43, ENSDARP00000017597 (DanioRerio)]||Omykiss:3-hydroxyacyl-CoA dehydrogenase type-2 OS=Bos taurus GN=HSD17B10 PE=1 SV=3 [2.0e-107, O02691 (UniProt)]|hydroxysteroid (17-beta) dehydrogenase 10 [Sou…
ORTHOMCL47	3	2.24022289162938	10.5145181127434	Down	0.000919890594084969	0.0241153432571299	NA	1	0.00224139	6.166821e-05	NA	Drerio:Paired box protein Pax-7 OS=Homo sapiens GN=PAX7 PE=1 SV=3 [3.0e-130, P23759 (UniProt)]|paired box gene 7b [Source:ZFIN;Acc:ZDB-GENE-080917-54] [4.0e-137, ENSDARP00000087911 (DanioRerio)]||Omykiss:Retinal homeobox protein Rx2 OS=Oryzias latipes GN=rx2 PE=2 SV=1 [1.0e-15, Q9I9A2 (UniProt)]|ALX homeobox 1 [Source:HGNC Symbol;Acc:1494] [7.0e-17, ENSORLP00000003317 (OryziasLatipes)]
ORTHOMCL3883	1	3.812254911125	2.46938775510204	Up	0.00196698366849522	0.024116117258794	NA	NA	NA	NA	0.0009218445
ORTHOMCL5362	2	4.23865993135497	2	Up	0.001972569440966	0.0241387102937186	0.001441753	0.144363	NA	NA	NA	Omykiss:No Hit|No Hit
ORTHOMCL1759	3	3.20452580435451	4.23529411764706	Down	0.000928852807791558	0.0242517075200314	NA	0.4949474	0.09685583	NA	0.0003638264	Omykiss:Rab GDP dissociation inhibitor beta OS=Bos taurus GN=GDI2 PE=2 SV=3 [9.0e-73, P50397 (UniProt)]|GDP dissociation inhibitor 2 [Source:ZFIN;Acc:ZDB-GENE-030131-2485] [1.0e-80, ENSDARP00000009258 (DanioRerio)]
ORTHOMCL1611	4	3.12566234318699	3.76744186046512	Up	0.00199403973717765	0.0243552315626112	0.02015398	0.04864511	1	NA	0.01904346	Omykiss:ATP synthase subunit f, mitochondrial OS=Mus musculus GN=Atp5j2 PE=1 SV=3 [9.0e-25, P56135 (UniProt)]|ATP synthase, H+ transporting, mitochondrial Fo complex, subunit F2 [Source:HGNC Symbol;Acc:848] [4.0e-42, ENSORLP00000017205 (OryziasLatipes)]
ORTHOMCL335	3	2.77684661346551	5.88546819758922	Down	0.00094695170757458	0.024525668924291	NA	0.3877536	NA	0.001611601	0.02629192	Drerio:Polyubiquitin OS=Drosophila melanogaster GN=Ubi-p63E PE=3 SV=1 [1.0e-108, P0CG69 (UniProt)]|si:ch211-202a12.4 [Source:ZFIN;Acc:ZDB-GENE-030131-8486] [6.0e-118, ENSDARP00000107491 (DanioRerio)]||Omykiss:Polyubiquitin OS=Drosophila melanogaster GN=Ubi-p63E PE=3 SV=1 [0.0e+00, P0CG69 (UniProt)]|ubiquitin C [Source:Jamboree;Acc:XB-GENE-6066017] [0.0e+00, ENSXETP00000037338 (XenopusTropicalis)]
ORTHOMCL5529	1	4.92547611635966	1.8	Down	0.000945045377070308	0.024525668924291	0.0006184995	NA	NA	NA	NA
ORTHOMCL5967	1	4.46471482559208	1.8	Up	0.00201870744816007	0.0246099136733162	NA	NA	NA	NA	0.001234521
ORTHOMCL1318	1	3.0321911443822	4.02477183833116	Up	0.00202319343427383	0.0246180650143999	NA	NA	NA	NA	0.0005938592
ORTHOMCL952	3	2.81885323727028	4.77819726285984	Up	0.00203695513013014	0.024738839235799	0.001182094	0.07621951	NA	NA	1	Omykiss:Histidyl-tRNA synthetase, cytoplasmic OS=Takifugu rubripes GN=hars PE=3 SV=1 [3.0e-28, P70076 (UniProt)]|histidyl-tRNA synthetase [Source:ZFIN;Acc:ZDB-GENE-040912-152] [3.0e-32, ENSDARP00000104947 (DanioRerio)]
ORTHOMCL6392	2	4.21893734666398	2	Up	0.00204339246981982	0.0247703722516316	0.002445746	NA	NA	NA	0.08852506
ORTHOMCL6107	1	4.45354570435296	1.8	Up	0.00205602821948787	0.0248301984784218	NA	NA	NA	NA	0.001255378
ORTHOMCL6431	2	4.21651493410052	2	Up	0.0020522623228744	0.0248301984784218	0.0005678111	NA	NA	0.3831579	NA	Drerio:CCAAT/enhancer-binding protein alpha OS=Homo sapiens GN=CEBPA PE=1 SV=3 [4.0e-66, P49715 (UniProt)]|CCAAT/enhancer binding protein (C/EBP), alpha [Source:ZFIN;Acc:ZDB-GENE-020111-2] [3.0e-149, ENSDARP00000052365 (DanioRerio)]
ORTHOMCL3794	1	4.13408276237885	2.46938775510204	Down	0.00098948380119009	0.0251303009499365	NA	NA	NA	NA	0.0005109945
ORTHOMCL5886	1	4.89750300316723	1.8	Down	0.000989780809626899	0.0251303009499365	NA	NA	0.0006450037	NA	NA	Omykiss:Keratin, type II cytoskeletal 8 OS=Danio rerio GN=krt8 PE=1 SV=1 [7.0e-25, Q6NWF6 (UniProt)]|No description [3.0e-26, ENSGACP00000004979 (GasterosteusAculeatus)]
ORTHOMCL6098	1	4.89943426217873	1.8	Down	0.000986626018611317	0.0251303009499365	NA	NA	NA	NA	0.0006431379
ORTHOMCL6206	1	4.90264586037896	1.8	Down	0.000981401770828985	0.0251303009499365	NA	NA	NA	NA	0.0006400471
ORTHOMCL288	4	2.71988385970763	6.1261902219756	Down	0.000998340013740418	0.0251668038468167	0.001035917	0.0533636	NA	1	0.004656772	Drerio:Eukaryotic initiation factor 4A-II OS=Gallus gallus GN=EIF4A2 PE=2 SV=1 [3.0e-116, Q8JFP1 (UniProt)]|eukaryotic translation initiation factor 4A, isoform 1B [Source:ZFIN;Acc:ZDB-GENE-040120-6] [3.0e-133, ENSDARP00000018923 (DanioRerio)]||Omykiss:No Hit|No description [5.0e-16, ENSTRUP00000009868 (TakifuguRubripes)]
ORTHOMCL5563	1	4.89187989184692	1.8	Down	0.000999023381111035	0.0251668038468167	NA	NA	0.0006504671	NA	NA	Omykiss:DNA-directed RNA polymerase III subunit RPC5 OS=Mus musculus GN=Polr3e PE=1 SV=2 [7.0e-25, Q9CZT4 (UniProt)]|polymerase (RNA) III (DNA directed) polypeptide E [Source:ZFIN;Acc:ZDB-GENE-030131-8462] [1.0e-32, ENSDARP00000096063 (DanioRerio)]
ORTHOMCL1396	4	3.10960605728734	3.76744186046512	Up	0.00209105386273387	0.0252059931977023	NA	0.01484844	0.07109505	0.05256872	0.03347327	Drerio:Neuroendocrine protein 7B2 OS=Homo sapiens GN=SCG5 PE=1 SV=2 [3.0e-86, P05408 (UniProt)]|secretogranin V (7B2 protein) [Source:HGNC Symbol;Acc:10816] [3.0e-114, ENSDARP00000101682 (DanioRerio)]||Omykiss:Neuroendocrine protein 7B2 OS=Homo sapiens GN=SCG5 PE=1 SV=2 [5.0e-86, P05408 (UniProt)]|secretogranin V (7B2 protein) [Source:HGNC Symbol;Acc:10816] [9.0e-98, ENSDARP00000101682 (DanioReri…
ORTHOMCL5988	2	4.20483483788284	2	Up	0.00209556551532877	0.0252132500155881	NA	NA	NA	0.4760923	0.0004677736	Drerio:POU domain, class 5, transcription factor 1 OS=Danio rerio GN=pou5f1 PE=2 SV=1 [0.0e+00, Q90270 (UniProt)]|POU domain, class 5, transcription factor 1 [Source:ZFIN;Acc:ZDB-GENE-980526-485] [0.0e+00, ENSDARP00000065816 (DanioRerio)]
ORTHOMCL5507	2	4.19882898945245	2	Up	0.00211818122372745	0.0254378970424923	0.0005693177	0.395903	NA	NA	NA	Omykiss:Protein CutA homolog OS=Xenopus laevis GN=cuta PE=2 SV=2 [3.0e-48, Q66KY3 (UniProt)]|cutA divalent cation tolerance homolog (E. coli) [Source:HGNC Symbol;Acc:21101] [2.0e-55, ENSORLP00000013522 (OryziasLatipes)]
ORTHOMCL1547	2	3.72955024427786	3.01204819277108	Down	0.00101531772172531	0.0254777587058621	NA	0.2019515	NA	NA	0.001241753	Omykiss:28S ribosomal protein S16, mitochondrial OS=Mus musculus GN=Mrps16 PE=2 SV=1 [3.0e-36, Q9CPX7 (UniProt)]|mitochondrial ribosomal protein S16 [Source:HGNC Symbol;Acc:14048] [2.0e-52, ENSTNIP00000009520 (TetraodonNigroviridis)]
ORTHOMCL2661	3	3.43844118343075	3	Up	0.00213695137627627	0.0256156123152522	0.4891848	NA	NA	0.07674921	0.0008821959	Drerio:GTP cyclohydrolase 1 OS=Gallus gallus GN=GCH1 PE=2 SV=1 [4.0e-84, P50141 (UniProt)]|GTP cyclohydrolase 2 [Source:ZFIN;Acc:ZDB-GENE-001205-3] [9.0e-132, ENSDARP00000008311 (DanioRerio)]
ORTHOMCL5323	1	4.87552602629788	1.8	Down	0.00102639226008483	0.0256558282375467	NA	0.0006666209	NA	NA	NA	Omykiss:Proteasome subunit beta type-6 OS=Rattus norvegicus GN=Psmb6 PE=1 SV=3 [1.0e-75, P28073 (UniProt)]|proteasome (prosome, macropain) subunit, beta type, 6 [Source:HGNC Symbol;Acc:9543] [3.0e-79, ENSTRUP00000003687 (TakifuguRubripes)]
ORTHOMCL6127	1	4.86753140186684	1.8	Down	0.00104004043903989	0.0257970030437239	NA	NA	NA	NA	0.0006746631
ORTHOMCL740	4	3.3079399576184	3.85934819897084	Down	0.00103636791528239	0.0257970030437239	0.05925795	1	1	NA	0.0008267861	Omykiss:Glutathione peroxidase 3 OS=Mus musculus GN=Gpx3 PE=2 SV=2 [5.0e-52, P46412 (UniProt)]|Annotation not available [9.0e-63, ENSDARP00000123697 (DanioRerio)]
ORTHOMCL1861	3	3.1873201045559	3.52173913043478	Up	0.00219027690725251	0.0262061146101511	NA	0.02700001	NA	0.006923086	0.230911	Drerio:No Hit|No Hit||Omykiss:Protein SET OS=Homo sapiens GN=SET PE=1 SV=3 [2.0e-112, Q01105 (UniProt)]|SET translocation (myeloid leukemia-associated) B [Source:ZFIN;Acc:ZDB-GENE-030131-433] [6.0e-125, ENSDARP00000008085 (DanioRerio)]
ORTHOMCL2774	3	3.42549246094963	3	Up	0.00220648763286794	0.0263226240405478	0.002643071	0.01302788	NA	1	NA	Drerio:rRNA-processing protein FCF1 homolog OS=Pongo abelii GN=FCF1 PE=2 SV=1 [8.0e-93, Q5RFQ0 (UniProt)]|FCF1 small subunit (SSU) processome component homolog (S. cerevisiae) [Source:HGNC Symbol;Acc:20220] [2.0e-93, ENSP00000344393 (HomoSapiens)]||Omykiss:rRNA-processing protein FCF1 homolog OS=Pongo abelii GN=FCF1 PE=2 SV=1 [9.0e-79, Q5RFQ0 (UniProt)]|FCF1 small subunit (SSU) processome compone…
ORTHOMCL360	2	3.22792894044393	3.41634117725095	Up	0.00220817795099029	0.0263226240405478	NA	0.002068605	NA	NA	0.4358762	Omykiss:No Hit|No Hit
ORTHOMCL6249	1	4.40717033432352	1.8	Up	0.00221841724976032	0.026395890855543	NA	NA	NA	NA	0.001345815
ORTHOMCL2039	2	3.40500687061487	3.6	Down	0.00107130844888333	0.0264707593365846	NA	1	3.661617e-05	NA	NA	Omykiss:Neudesin OS=Bos taurus GN=NENF PE=2 SV=1 [4.0e-29, Q1JQA5 (UniProt)]|neuron derived neurotrophic factor [Source:ZFIN;Acc:ZDB-GENE-050320-129] [2.0e-32, ENSDARP00000058792 (DanioRerio)]
ORTHOMCL2500	2	3.80412843125941	2.84705882352941	Down	0.0010936099994205	0.0269186675048199	0.01667456	NA	NA	NA	0.00159156
ORTHOMCL3085	1	4.08034841995646	2.46938775510204	Down	0.0011103592658544	0.0272270224543537	NA	0.0005638971	NA	NA	NA	Omykiss:No Hit|No Hit
ORTHOMCL1421	3	3.08654911289919	3.74226804123711	Up	0.00229867234182524	0.0272623206504005	0.0002668289	1	NA	0.3567413	NA	Drerio:U6 snRNA-associated Sm-like protein LSm6 OS=Mus musculus GN=Lsm6 PE=2 SV=1 [7.0e-39, P62313 (UniProt)]|LSM6 homolog, U6 small nuclear RNA associated (S. cerevisiae) [Source:ZFIN;Acc:ZDB-GENE-040625-50] [1.0e-40, ENSDARP00000119629 (DanioRerio)]||Omykiss:U6 snRNA-associated Sm-like protein LSm6 OS=Mus musculus GN=Lsm6 PE=2 SV=1 [6.0e-39, P62313 (UniProt)]|LSM6 homolog, U6 small nuclear RNA …
ORTHOMCL6296	1	4.38520523610159	1.8	Up	0.00229969025179375	0.0272623206504005	NA	NA	NA	NA	0.001390895
ORTHOMCL3283	2	3.66512133131764	2.57142857142857	Up	0.00230419148520983	0.0272655612626022	NA	0.001726944	NA	NA	0.04553345	Omykiss:No Hit|No description [1.0e-31, ENSGACP00000007709 (GasterosteusAculeatus)]
ORTHOMCL4684	1	4.3785949124174	1.8	Up	0.0023247198304952	0.0274580919173325	NA	0.001404755	NA	NA	NA	Omykiss:No Hit|No Hit
ORTHOMCL2592	1	3.66336674146911	3.04878048780488	Down	0.00113566712625754	0.0275335236738154	NA	NA	NA	NA	0.0004846837
ORTHOMCL3203	2	3.98817894503668	2.57142857142857	Down	0.00113193658389302	0.0275335236738154	NA	0.1860378	NA	NA	0.001054009	Omykiss:No Hit|No Hit
ORTHOMCL3742	2	3.9879311048232	2.57142857142857	Down	0.00113255785912293	0.0275335236738154	0.09144188	NA	NA	NA	0.0002303949
ORTHOMCL4710	1	4.37459532105593	1.8	Up	0.0023399944820209	0.0275879788200234	NA	0.001413208	NA	NA	NA	Omykiss:No Hit|No Hit
ORTHOMCL1212	4	3.00838550270109	3.95121951219512	Up	0.00234451563444977	0.0275908418368004	NA	0.00727918	1.78069e-06	0.1583196	0.3235932	Drerio:G1/S-specific cyclin-E1 OS=Danio rerio GN=ccne1 PE=2 SV=1 [0.0e+00, P47794 (UniProt)]|cyclin E [Source:ZFIN;Acc:ZDB-GENE-980526-168] [0.0e+00, ENSDARP00000024696 (DanioRerio)]||Omykiss:G1/S-specific cyclin-E1 OS=Danio rerio GN=ccne1 PE=2 SV=1 [9.0e-17, P47794 (UniProt)]|cyclin E [Source:ZFIN;Acc:ZDB-GENE-980526-168] [1.0e-18, ENSDARP00000024696 (DanioRerio)]
ORTHOMCL1327	3	2.90847782234773	4.26315789473684	Up	0.00237916775447144	0.0279476372469696	NA	1	NA	0.1527889	0.0005682392	Drerio:Lethal(3)malignant brain tumor-like protein 3 OS=Homo sapiens GN=L3MBTL3 PE=1 SV=2 [7.0e-26, Q96JM7 (UniProt)]|l(3)mbt-like 3 (Drosophila) [Source:ZFIN;Acc:ZDB-GENE-040724-127] [2.0e-38, ENSDARP00000047307 (DanioRerio)]||Omykiss:No Hit|l(3)mbt-like 1 (Drosophila) [Source:HGNC Symbol;Acc:15905] [4.0e-11, ENSORLP00000004374 (OryziasLatipes)]
ORTHOMCL5773	1	4.80121919997427	1.8	Down	0.00116039454029986	0.0280276568928606	NA	NA	0.0007452217	NA	NA	Omykiss:No Hit|ELK4, ETS-domain protein (SRF accessory protein 1) [Source:HGNC Symbol;Acc:3326] [1.0e-17, ENSTRUP00000000177 (TakifuguRubripes)]
ORTHOMCL833	3	3.52876755621042	3.27630141973062	Down	0.00116593290562603	0.0280563481656055	NA	1	0.1492677	0.001358938	NA	Drerio:Bleomycin hydrolase OS=Gallus gallus GN=BLMH PE=1 SV=1 [1.0e-94, P87362 (UniProt)]|bleomycin hydrolase [Source:ZFIN;Acc:ZDB-GENE-030131-8485] [2.0e-112, ENSDARP00000060254 (DanioRerio)]||Omykiss:Bleomycin hydrolase OS=Gallus gallus GN=BLMH PE=1 SV=1 [0.0e+00, P87362 (UniProt)]|bleomycin hydrolase [Source:ZFIN;Acc:ZDB-GENE-030131-8485] [0.0e+00, ENSDARP00000060254 (DanioRerio)]
ORTHOMCL3135	2	3.64770732937582	2.57142857142857	Up	0.00239355199582181	0.0280654851291906	NA	0.01138097	NA	NA	0.01456108	Omykiss:UBX domain-containing protein 1 OS=Danio rerio GN=ubxn1 PE=2 SV=1 [1.0e-54, Q6NXA9 (UniProt)]|UBX domain protein 1 [Source:HGNC Symbol;Acc:18402] [1.0e-55, ENSGACP00000023261 (GasterosteusAculeatus)]
ORTHOMCL157	3	3.12328822494258	3.60097519612248	Up	0.00240418023592858	0.0281389443584453	NA	0.02128236	0.04852846	0.007328079	NA	Drerio:60S ribosomal protein L11 OS=Ictalurus punctatus GN=rpl11 PE=2 SV=3 [7.0e-89, Q90YV7 (UniProt)]|ribosomal protein L11 [Source:ZFIN;Acc:ZDB-GENE-040625-147] [1.0e-92, ENSDARP00000063869 (DanioRerio)]||Omykiss:60S ribosomal protein L11 OS=Ictalurus punctatus GN=rpl11 PE=2 SV=3 [8.0e-96, Q90YV7 (UniProt)]|ribosomal protein L11 [Source:HGNC Symbol;Acc:10301] [1.0e-98, ENSTNIP00000005169 (Tetra…
ORTHOMCL1785	2	3.67142804014389	3.01204819277108	Down	0.00117523147609279	0.028174973194507	0.01133384	NA	NA	NA	0.002568683
ORTHOMCL4652	1	4.35590067724423	1.8	Up	0.00241271497721553	0.0281876791450416	NA	0.001453398	NA	NA	NA	Omykiss:No Hit|No Hit
ORTHOMCL175	2	2.27489716674735	9.53960581172048	Down	0.00118486375302969	0.0283006901603278	NA	0.004280088	0.001203657	NA	NA	Omykiss:No Hit|No Hit
ORTHOMCL2537	1	3.36159293319683	3.04878048780488	Up	0.00242886111977532	0.0283250006535824	NA	NA	0.0009088608	NA	NA	Omykiss:40S ribosomal protein S2 OS=Ictalurus punctatus GN=rps2 PE=2 SV=1 [4.0e-72, Q90YS3 (UniProt)]|ribosomal protein S2 [Source:HGNC Symbol;Acc:10404] [1.0e-73, ENSGACP00000015774 (GasterosteusAculeatus)]
ORTHOMCL3214	2	3.63949792082241	2.57142857142857	Up	0.00243684840957839	0.0283668508905614	NA	0.106773	NA	NA	0.0005193573	Omykiss:Poly(U)-specific endoribonuclease OS=Paralichthys olivaceus GN=endou PE=2 SV=1 [2.0e-163, Q9PTU6 (UniProt)]|endonuclease, polyU-specific [Source:HGNC Symbol;Acc:14369] [5.0e-163, ENSGACP00000000906 (GasterosteusAculeatus)]
ORTHOMCL5386	2	4.11923931649882	2	Up	0.00244160074680081	0.0283709607497629	NA	0.04558703	NA	NA	0.005797395	Omykiss:No Hit|No Hit
ORTHOMCL1602	2	3.14944259478811	4.16443594646272	Down	0.00120340723301162	0.0286375396519997	NA	0.03337153	0.001272888	NA	NA	Omykiss:Hydroxyacyl-coenzyme A dehydrogenase, mitochondrial OS=Rattus norvegicus GN=Hadh PE=2 SV=1 [4.0e-53, Q9WVK7 (UniProt)]|hydroxyacyl-CoA dehydrogenase [Source:HGNC Symbol;Acc:4799] [6.0e-61, ENSORLP00000008657 (OryziasLatipes)]
ORTHOMCL3838	1	4.03642892598128	2.46938775510204	Down	0.00121985551496421	0.0288162938315173	NA	NA	NA	NA	0.0006111796
ORTHOMCL438	3	3.15199153479172	3.49615106271893	Up	0.00248728149523738	0.0288497812280322	NA	9.934207e-05	0.2236761	NA	0.02267951	Omykiss:Cellular nucleic acid-binding protein OS=Bos taurus GN=CNBP PE=2 SV=1 [1.0e-69, Q3T0Q6 (UniProt)]|zinc finger protein 9 [Source:ZFIN;Acc:ZDB-GENE-030131-5045] [1.0e-86, ENSDARP00000109279 (DanioRerio)]
ORTHOMCL2667	2	3.95014633298574	2.57142857142857	Down	0.00123130473551429	0.0289805994136192	NA	0.006930501	NA	0.01236724	NA	Drerio:Protocadherin 18 OS=Mus musculus GN=Pcdh18 PE=1 SV=2 [4.0e-96, Q8VHR0 (UniProt)]|protocadherin 18a [Source:ZFIN;Acc:ZDB-GENE-000607-1] [1.0e-124, ENSDARP00000108171 (DanioRerio)]||Omykiss:Cadherin-related family member 2 OS=Homo sapiens GN=CDHR2 PE=1 SV=2 [3.0e-18, Q9BYE9 (UniProt)]|cadherin-related family member 2 [Source:HGNC Symbol;Acc:18231] [1.0e-32, ENSORLP00000009075 (OryziasLatipes…
ORTHOMCL2664	3	3.3720570890683	3	Up	0.00251758152121084	0.0291488029269097	0.006102844	NA	NA	0.1009407	0.06561514	Drerio:Origin recognition complex subunit 5 OS=Homo sapiens GN=ORC5 PE=1 SV=1 [4.0e-63, O43913 (UniProt)]|origin recognition complex, subunit 5 [Source:ZFIN;Acc:ZDB-GENE-040426-2275] [5.0e-74, ENSDARP00000033056 (DanioRerio)]
ORTHOMCL2026	3	3.43333437479646	2.88	Up	0.0025349186334758	0.029250011912322	0.08754382	1	1.685988e-06	NA	NA	Omykiss:RNA 3'-terminal phosphate cyclase-like protein OS=Homo sapiens GN=RCL1 PE=1 SV=3 [2.0e-31, Q9Y2P8 (UniProt)]|RNA terminal phosphate cyclase-like 1 [Source:ZFIN;Acc:ZDB-GENE-040930-11] [4.0e-38, ENSDARP00000055877 (DanioRerio)]
ORTHOMCL2506	1	3.3444003449484	3.04878048780488	Up	0.00253539411676043	0.029250011912322	NA	NA	0.0009420043	NA	NA	Omykiss:No Hit|No Hit
ORTHOMCL1039	3	3.24438766554125	3.8659793814433	Down	0.0012490925577088	0.0292923560169601	NA	0.1813698	NA	0.003472072	0.03874727	Drerio:Actin-related protein 2/3 complex subunit 1B OS=Mus musculus GN=Arpc1b PE=1 SV=3 [8.0e-29, Q9WV32 (UniProt)]|actin related protein 2/3 complex, subunit 1B [Source:ZFIN;Acc:ZDB-GENE-030131-7414] [2.0e-37, ENSDARP00000038520 (DanioRerio)]||Omykiss:No Hit|No Hit
ORTHOMCL2493	2	3.74386537373418	2.84705882352941	Down	0.00126394336317773	0.0294266092026469	0.01286517	NA	NA	NA	0.003193679
ORTHOMCL383	1	2.7151559317027	5.85331882958591	Down	0.00126098977017973	0.0294266092026469	NA	NA	NA	0.000274808	NA	Drerio:T-box transcription factor TBX6 OS=Xenopus tropicalis GN=tbx6 PE=2 SV=1 [1.0e-75, Q66JL1 (UniProt)]|T-box 24 [Source:ZFIN;Acc:ZDB-GENE-020416-5] [0.0e+00, ENSDARP00000015108 (DanioRerio)]
ORTHOMCL3897	1	3.68252095986121	2.46938775510204	Up	0.00258867912912623	0.0297582739817025	NA	NA	NA	NA	0.001169372
ORTHOMCL4296	2	4.08651661250509	2	Up	0.00258827094128648	0.0297582739817025	NA	0.4902675	NA	0.0005755243	NA	Drerio:Huntingtin-interacting protein K OS=Mus musculus GN=Hypk PE=2 SV=2 [3.0e-35, Q9CR41 (UniProt)]|chromosome 15 open reading frame 63 [Source:HGNC Symbol;Acc:18418] [7.0e-45, ENSDARP00000077781 (DanioRerio)]||Omykiss:Huntingtin-interacting protein K OS=Macaca fascicularis GN=HYPK PE=2 SV=1 [3.0e-49, Q2PFU1 (UniProt)]|chromosome 15 open reading frame 63 [Source:HGNC Symbol;Acc:18418] [2.0e-61,…
ORTHOMCL5630	1	4.30510735515385	1.8	Up	0.0026217571108959	0.0300848960999424	NA	NA	0.00156846	NA	NA	Omykiss:Dolichyl-diphosphooligosaccharide--protein glycosyltransferase subunit STT3A OS=Bos taurus GN=STT3A PE=2 SV=1 [2.0e-82, Q2KJI2 (UniProt)]|STT3, subunit of the oligosaccharyltransferase complex, homolog A [Source:Jamboree;Acc:XB-GENE-973638] [1.0e-84, ENSXETP00000058477 (XenopusTropicalis)]
ORTHOMCL350	5	2.47083523845729	6.27724498692241	Up	0.00264925551348766	0.0303126079263649	0.0002907553	0.2283635	0.05044055	1	0.3306801	Drerio:LIM and senescent cell antigen-like-containing domain protein 1 OS=Homo sapiens GN=LIMS1 PE=1 SV=4 [3.0e-66, P48059 (UniProt)]|LIM and senescent cell antigen-like domains 1 [Source:ZFIN;Acc:ZDB-GENE-050522-236] [7.0e-68, ENSDARP00000035109 (DanioRerio)]||Omykiss:Leupaxin OS=Mus musculus GN=Lpxn PE=1 SV=2 [2.0e-80, Q99N69 (UniProt)]|leupaxin [Source:HGNC Symbol;Acc:14061] [2.0e-104, ENSDARP…
ORTHOMCL386	4	2.89676751114732	4.18180204993238	Up	0.00266277712645578	0.0303933622805546	0.01284958	0.008237318	0.04078314	0.08069424	NA	Drerio:Histone H2A.V OS=Xenopus tropicalis GN=h2afv PE=2 SV=3 [1.0e-55, Q5BJ65 (UniProt)]|H2A histone family, member V [Source:Jamboree;Acc:XB-GENE-964016] [1.0e-56, ENSXETP00000002709 (XenopusTropicalis)]||Omykiss:Histone H2A.V OS=Xenopus tropicalis GN=h2afv PE=2 SV=3 [1.0e-55, Q5BJ65 (UniProt)]|H2A histone family, member V [Source:Jamboree;Acc:XB-GENE-964016] [1.0e-56, ENSXETP00000002709 (Xenop…
ORTHOMCL4434	2	4.06888432012874	2	Up	0.00267086626369423	0.0304040622744676	NA	0.003281186	NA	NA	0.08908019	Omykiss:No Hit|No Hit
ORTHOMCL735	3	3.17266831285573	3.38054926941022	Up	0.00267314363616423	0.0304040622744676	0.003030679	0.4837717	0.2342487	NA	NA	Omykiss:No Hit|No Hit
ORTHOMCL2253	2	3.33358884591649	3.6	Down	0.00131726475249314	0.0305576992403895	NA	0.02347622	NA	NA	0.001932387	Omykiss:Retinol-binding protein 1 OS=Mus musculus GN=Rbp1 PE=2 SV=2 [3.0e-62, Q00915 (UniProt)]|nicotinamide nucleotide adenylyltransferase 3 [Source:HGNC Symbol;Acc:20989] [7.0e-71, ENSGACP00000020403 (GasterosteusAculeatus)]
ORTHOMCL2933	2	3.5916681726424	2.57142857142857	Up	0.00270478950132114	0.0307098371373592	NA	0.2208429	NA	NA	0.0002015347	Omykiss:Acylamino-acid-releasing enzyme OS=Bos taurus GN=APEH PE=1 SV=2 [2.0e-45, P80227 (UniProt)]|N-acylaminoacyl-peptide hydrolase [Source:HGNC Symbol;Acc:586] [6.0e-73, ENSDARP00000072831 (DanioRerio)]
ORTHOMCL1663	3	2.86713451126834	4.26315789473684	Up	0.00271933770679223	0.0307743274404879	0.04600774	0.07385277	NA	NA	0.003420375	Omykiss:Putative methyltransferase DDB_G0268948 OS=Dictyostelium discoideum GN=DDB_G0268948 PE=1 SV=2 [4.0e-18, Q55EX9 (UniProt)]|No description [2.0e-103, ENSGACP00000002858 (GasterosteusAculeatus)]
ORTHOMCL2079	2	3.42190565475974	2.84705882352941	Up	0.00272001343480821	0.0307743274404879	0.01375615	0.009197468	NA	NA	NA	Omykiss:Coiled-coil-helix-coiled-coil-helix domain-containing protein 1 OS=Mus musculus GN=Chchd1 PE=2 SV=1 [4.0e-20, Q9CQA6 (UniProt)]|coiled-coil-helix-coiled-coil-helix domain containing 1 [Source:HGNC Symbol;Acc:23518] [4.0e-30, ENSTRUP00000045908 (TakifuguRubripes)]
ORTHOMCL1121	3	3.23006627875874	3.22547204738986	Up	0.00274114957758914	0.0309591482064315	0.004249828	0.02563138	1	NA	NA	Omykiss:No Hit|cytochrome c oxidase subunit 8a [Source:ZFIN;Acc:ZDB-GENE-030131-9136] [5.0e-19, ENSDARP00000119314 (DanioRerio)]
ORTHOMCL3710	2	3.57930290617514	2.57142857142857	Up	0.00277862746096913	0.0312728944080103	NA	0.01331303	0.01413091	NA	NA	Omykiss:Probable methylthioribulose-1-phosphate dehydratase OS=Salmo salar GN=apip PE=2 SV=1 [3.0e-66, B5X277 (UniProt)]|APAF1 interacting protein [Source:HGNC Symbol;Acc:17581] [3.0e-55, ENSTNIP00000012476 (TetraodonNigroviridis)]
ORTHOMCL3860	2	3.57954688839898	2.57142857142857	Up	0.00277715163261087	0.0312728944080103	NA	NA	NA	0.08539097	0.00086926	Drerio:Cytosolic phospholipase A2 OS=Danio rerio GN=pla2g4a PE=2 SV=1 [0.0e+00, P50392 (UniProt)]|phospholipase A2, group IVA (cytosolic, calcium-dependent) [Source:Jamboree;Acc:XB-GENE-5838849] [0.0e+00, ENSXETP00000061765 (XenopusTropicalis)]
ORTHOMCL5645	1	4.70547696254112	1.8	Down	0.00135885118991319	0.0314094312679218	NA	NA	0.000860312	NA	NA	Omykiss:Collagen alpha-1(I) chain OS=Gallus gallus GN=COL1A1 PE=1 SV=3 [5.0e-33, P02457 (UniProt)]|collagen, type I, alpha 1 [Source:HGNC Symbol;Acc:2197] [1.0e-36, ENSGACP00000004439 (GasterosteusAculeatus)]
ORTHOMCL5512	2	4.04027203261435	2	Up	0.00281045199760285	0.0315759667814299	0.0003095026	NA	NA	NA	1
ORTHOMCL603	1	2.82593129664959	5.19757702409896	Down	0.00138397381278677	0.0318758825666495	NA	0.0003373229	NA	NA	NA	Omykiss:No Hit|No Hit
ORTHOMCL176	4	2.85824106071922	4.23587057083092	Up	0.0028674163679177	0.0321599446203499	NA	0.01341448	0.2033946	0.02474099	0.02283723	Drerio:Ependymin OS=Danio rerio GN=epd PE=2 SV=2 [8.0e-121, P17561 (UniProt)]|ependymin [Source:ZFIN;Acc:ZDB-GENE-980526-111] [2.0e-121, ENSDARP00000049894 (DanioRerio)]||Omykiss:No Hit|No Hit
ORTHOMCL1249	3	2.91703628112896	4.8	Down	0.00140637659688214	0.0322123699235388	NA	0.01851938	0.166277	NA	0.002852413	Omykiss:Glutathione S-transferase kappa 1 OS=Homo sapiens GN=GSTK1 PE=1 SV=3 [1.0e-66, Q9Y2Q3 (UniProt)]|glutathione S-transferase kappa 1 [Source:HGNC Symbol;Acc:16906] [2.0e-103, ENSGACP00000013781 (GasterosteusAculeatus)]
ORTHOMCL2619	2	3.88763466893496	2.57142857142857	Down	0.00141356810177725	0.0322123699235388	NA	NA	NA	0.001548248	0.1412877	Drerio:Protein unc-45 homolog B OS=Xenopus tropicalis GN=unc45b PE=1 SV=1 [0.0e+00, D7REX8 (UniProt)]|unc-45 homolog B [Source:Jamboree;Acc:XB-GENE-971729] [0.0e+00, ENSXETP00000029521 (XenopusTropicalis)]
ORTHOMCL2761	3	3.60545948811532	3	Down	0.00141105719487634	0.0322123699235388	0.0006966462	0.08205868	NA	0.3510506	NA	Drerio:No Hit|No Hit||Omykiss:TIM21-like protein, mitochondrial OS=Xenopus laevis PE=2 SV=1 [3.0e-22, Q5XKA2 (UniProt)]|chromosome 18 open reading frame 55 [Source:HGNC Symbol;Acc:25010] [2.0e-27, ENSDARP00000096733 (DanioRerio)]
ORTHOMCL206	4	2.85413754814925	4.2415278843026	Up	0.00289077867900459	0.0323168354758471	0.2194017	0.0002120356	8.15569e-06	0.04794223	NA	Drerio:Oligosaccharyltransferase complex subunit ostc OS=Danio rerio GN=ostc PE=2 SV=1 [7.0e-45, Q7ZWJ3 (UniProt)]|oligosaccharyltransferase complex subunit [Source:HGNC Symbol;Acc:24448] [6.0e-46, ENSGACP00000025912 (GasterosteusAculeatus)]||Omykiss:Oligosaccharyltransferase complex subunit ostc OS=Danio rerio GN=ostc PE=2 SV=1 [2.0e-70, Q7ZWJ3 (UniProt)]|oligosaccharyltransferase complex subuni…
ORTHOMCL767	2	2.47678877977797	6.09756097560976	Up	0.00289142720880195	0.0323168354758471	NA	0.004204598	0.007841096	NA	NA	Omykiss:40S ribosomal protein SA OS=Salmo salar GN=rpsa PE=2 SV=1 [1.0e-32, B5DGB6 (UniProt)]|ribosomal protein SA [Source:ZFIN;Acc:ZDB-GENE-040426-811] [9.0e-27, ENSDARP00000101074 (DanioRerio)]
ORTHOMCL5955	1	4.67199853521394	1.8	Down	0.00143588785510496	0.0326057773858164	NA	NA	NA	NA	0.000904618
ORTHOMCL5847	1	4.6645100585806	1.8	Down	0.00145370207605034	0.0328944725910478	NA	NA	0.0009148366	NA	NA	Omykiss:No Hit|No Hit
ORTHOMCL1128	2	2.97826426800291	4.5271629778672	Down	0.00146770461915956	0.0330951996117483	NA	0.001269787	0.01603181	NA	NA	Omykiss:No Hit|No Hit
ORTHOMCL1987	3	3.32753867933885	3.52173913043478	Down	0.00147560881589563	0.0331574956575292	0.0004301181	1	NA	0.1074032	NA	Drerio:S-formylglutathione hydrolase OS=Rattus norvegicus GN=Esd PE=1 SV=1 [2.0e-61, B0BNE5 (UniProt)]|esterase D/formylglutathione hydrolase [Source:ZFIN;Acc:ZDB-GENE-050417-328] [2.0e-76, ENSDARP00000103152 (DanioRerio)]||Omykiss:S-formylglutathione hydrolase OS=Sus scrofa GN=ESD PE=2 SV=1 [2.0e-128, Q9GJT2 (UniProt)]|esterase D/formylglutathione hydrolase [Source:ZFIN;Acc:ZDB-GENE-050417-328] …
ORTHOMCL43	4	2.7361827791568	5.5318360148452	Down	0.00149103802121315	0.0333878618014015	NA	0.07370146	0.006628349	0.1173576	0.003508523	Drerio:No Hit|Annotation not available [6.0e-69, ENSDARP00000124760 (DanioRerio)]||Omykiss:Ig heavy chain Mem5 (Fragment) OS=Mus musculus PE=1 SV=1 [3.0e-37, P84751 (UniProt)]|No description [1.0e-71, ENSGACP00000016913 (GasterosteusAculeatus)]
ORTHOMCL1031	3	3.30015339531998	3.003003003003	Up	0.00299358948237598	0.0334007933768904	NA	0.001671473	7.182878e-05	0.3284444	NA	Drerio:Signal peptidase complex catalytic subunit SEC11A OS=Pongo abelii GN=SEC11A PE=2 SV=1 [1.0e-50, Q5R9C7 (UniProt)]|SEC11 homolog A (S. cerevisiae) [Source:ZFIN;Acc:ZDB-GENE-040718-227] [2.0e-54, ENSDARP00000009538 (DanioRerio)]||Omykiss:Signal peptidase complex catalytic subunit SEC11A OS=Pongo abelii GN=SEC11A PE=2 SV=1 [4.0e-89, Q5R9C7 (UniProt)]|SEC11 homolog A (S. cerevisiae) [Source:HG…
ORTHOMCL2263	3	3.3195108254876	3.52173913043478	Down	0.00150951023700876	0.0335397099982244	0.02358951	0.4330973	NA	NA	0.003504465	Omykiss:Mitochondrial import receptor subunit TOM6 homolog OS=Bos taurus GN=TOMM6 PE=3 SV=1 [6.0e-18, Q56JY4 (UniProt)]|translocase of outer mitochondrial membrane 6 homolog (yeast) [Source:HGNC Symbol;Acc:34528] [2.0e-17, ENSP00000381856 (HomoSapiens)]
ORTHOMCL2626	2	3.85667016264359	2.57142857142857	Down	0.00151342155519977	0.0335397099982244	NA	0.05243757	NA	0.003189411	NA	Drerio:Bifunctional arginine demethylase and lysyl-hydroxylase JMJD6 OS=Danio rerio GN=jmjd6 PE=2 SV=2 [0.0e+00, Q6PFM0 (UniProt)]|jumonji domain containing 6 [Source:Jamboree;Acc:XB-GENE-966778] [0.0e+00, ENSXETP00000042228 (XenopusTropicalis)]||Omykiss:JmjC domain-containing protein 8 OS=Homo sapiens GN=JMJD8 PE=2 SV=1 [2.0e-18, Q96S16 (UniProt)]|jumonji domain containing 8 [Source:Jamboree;Acc…
ORTHOMCL289	4	3.07470161085468	4.18034113341851	Down	0.0015070488381998	0.0335397099982244	NA	0.04066559	0.02880078	0.03023942	0.01500277	Drerio:Thioredoxin-dependent peroxide reductase, mitochondrial OS=Bos taurus GN=PRDX3 PE=1 SV=2 [1.0e-75, P35705 (UniProt)]|peroxiredoxin 3 [Source:ZFIN;Acc:ZDB-GENE-030826-18] [3.0e-87, ENSDARP00000092715 (DanioRerio)]||Omykiss:Thioredoxin-dependent peroxide reductase, mitochondrial OS=Pongo abelii GN=PRDX3 PE=2 SV=1 [1.0e-98, Q5REY3 (UniProt)]|peroxiredoxin 3 [Source:HGNC Symbol;Acc:9354] [6.0e…
ORTHOMCL1538	3	3.23475040142102	3.1304347826087	Up	0.00302639799633102	0.033650414962653	0.005100196	0.02806945	1	NA	NA	Omykiss:Dynein light chain 1, cytoplasmic OS=Drosophila melanogaster GN=ctp PE=1 SV=1 [4.0e-46, Q24117 (UniProt)]|No description [6.0e-49, ENSGACP00000005338 (GasterosteusAculeatus)]
ORTHOMCL2216	3	3.35904217555445	2.88	Up	0.00302553810851435	0.033650414962653	NA	0.3955163	0.1300637	NA	0.00379378	Omykiss:Microtubule-associated protein 1A OS=Homo sapiens GN=MAP1A PE=1 SV=6 [3.0e-76, P78559 (UniProt)]|microtubule-associated protein 1A [Source:HGNC Symbol;Acc:6835] [6.0e-90, ENSGACP00000009462 (GasterosteusAculeatus)]
ORTHOMCL4063	1	4.21088645830416	1.8	Up	0.00305795089153381	0.0339427285705706	NA	NA	NA	0.001806562	NA	Drerio:GTP-binding protein 1 OS=Mus musculus GN=Gtpbp1 PE=1 SV=2 [3.0e-93, O08582 (UniProt)]|GTP binding protein 1, like [Source:ZFIN;Acc:ZDB-GENE-041007-2] [2.0e-140, ENSDARP00000105383 (DanioRerio)]
ORTHOMCL4647	1	4.20920140703246	1.8	Up	0.00306637039477685	0.0339777021922953	NA	0.001811134	NA	NA	NA	Omykiss:No Hit|No Hit
ORTHOMCL2992	2	3.84892267279545	2.57142857142857	Down	0.00153946996942914	0.0340001432631798	NA	1	9.667237e-06	NA	NA	Omykiss:Cytochrome P450 3A27 OS=Oncorhynchus mykiss GN=cyp3a27 PE=2 SV=1 [2.0e-108, O42563 (UniProt)]|No description [1.0e-91, ENSGACP00000022030 (GasterosteusAculeatus)]
ORTHOMCL518	4	2.6154143454322	5.17599765097056	Up	0.00311447850988584	0.0343925888874208	NA	0.01953438	0.3315767	0.3206222	0.0003172836	Drerio:Cyclin-dependent kinase 5 OS=Homo sapiens GN=CDK5 PE=1 SV=3 [1.0e-166, Q00535 (UniProt)]|cyclin-dependent protein kinase 5 [Source:ZFIN;Acc:ZDB-GENE-010131-2] [4.0e-172, ENSDARP00000073666 (DanioRerio)]||Omykiss:Cyclin-dependent kinase 4 OS=Rattus norvegicus GN=Cdk4 PE=2 SV=1 [4.0e-38, P35426 (UniProt)]|cyclin-dependent kinase 4 [Source:HGNC Symbol;Acc:1773] [2.0e-48, ENSGACP00000000767 (G…
ORTHOMCL623	4	2.53762307385571	5.60476058677	Up	0.00311030722254794	0.0343925888874208	NA	1	0.3130707	0.278884	4.146128e-06	Drerio:Zona pellucida sperm-binding protein 3 OS=Gallus gallus GN=ZP3 PE=1 SV=4 [1.0e-52, P79762 (UniProt)]|zona pellucida glycoprotein 3b [Source:ZFIN;Acc:ZDB-GENE-031124-2] [0.0e+00, ENSDARP00000058255 (DanioRerio)]||Omykiss:Zona pellucida sperm-binding protein 3 OS=Gallus gallus GN=ZP3 PE=1 SV=4 [8.0e-35, P79762 (UniProt)]|No description [6.0e-61, ENSTNIP00000007954 (TetraodonNigroviridis)]
ORTHOMCL1353	3	3.21585995017915	3.74226804123711	Down	0.00156989960865048	0.0345538654477371	1	NA	NA	0.0001273883	0.2878257	Drerio:Catalase OS=Danio rerio GN=cat PE=2 SV=1 [0.0e+00, Q9PT92 (UniProt)]|Putative ortholog of catalase (EC 1.11.1.6), 1 of 1 [Source:Jamboree;Acc:XB-GENE-976955] [0.0e+00, ENSXETP00000008620 (XenopusTropicalis)]
ORTHOMCL5171	2	3.97459449565061	2	Up	0.00315860097572629	0.0348202011836903	0.0242458	0.01455709	NA	NA	NA	Omykiss:Vesicular integral-membrane protein VIP36 OS=Homo sapiens GN=LMAN2 PE=1 SV=1 [2.0e-36, Q12907 (UniProt)]|lectin, mannose-binding 2 [Source:ZFIN;Acc:ZDB-GENE-070209-149] [2.0e-38, ENSDARP00000083123 (DanioRerio)]
ORTHOMCL188	2	2.24253824952833	9.32159731258224	Down	0.0015959981849252	0.0350088173285122	NA	0.04344257	8.379056e-05	NA	NA	Omykiss:No Hit|No Hit
ORTHOMCL4621	2	3.9704698616639	2	Up	0.00318182920712614	0.0350164105064103	NA	0.0003558719	NA	NA	1	Omykiss:Exosome complex component RRP40 OS=Bos taurus GN=EXOSC3 PE=2 SV=1 [1.0e-49, Q3T0E1 (UniProt)]|exosome component 3 [Source:ZFIN;Acc:ZDB-GENE-050706-140] [1.0e-54, ENSDARP00000046839 (DanioRerio)]
ORTHOMCL5245	1	4.18204608333316	1.8	Up	0.00320525137536352	0.0352140819756718	NA	0.00188643	NA	NA	NA	Omykiss:Alpha-2-HS-glycoprotein OS=Ovis aries GN=AHSG PE=1 SV=1 [8.0e-29, P29701 (UniProt)]|alpha-2-HS-glycoprotein [Source:ZFIN;Acc:ZDB-GENE-041114-50] [5.0e-63, ENSDARP00000109878 (DanioRerio)]
ORTHOMCL2673	3	3.5485459456162	3	Down	0.00162609275870089	0.0355480413588543	0.1206116	NA	NA	0.04732577	0.00417034	Drerio:Superoxide dismutase [Mn], mitochondrial OS=Mus musculus GN=Sod2 PE=1 SV=3 [1.0e-58, P09671 (UniProt)]|superoxide dismutase 2, mitochondrial [Source:ZFIN;Acc:ZDB-GENE-030131-7742] [1.0e-68, ENSDARP00000062555 (DanioRerio)]
ORTHOMCL1068	5	2.69927612857789	4.72131147540984	Up	0.00324594150296868	0.0356004706677637	0.001778709	0.3645036	0.2964716	0.06170562	0.4630226	Drerio:Ubiquitin carboxyl-terminal hydrolase 14 OS=Oryctolagus cuniculus GN=USP14 PE=1 SV=3 [1.0e-25, P40826 (UniProt)]|ubiquitin specific protease 14 (tRNA-guanine transglycosylase) [Source:ZFIN;Acc:ZDB-GENE-030131-7676] [4.0e-27, ENSDARP00000037906 (DanioRerio)]||Omykiss:Ubiquitin carboxyl-terminal hydrolase 14 OS=Oryctolagus cuniculus GN=USP14 PE=1 SV=3 [8.0e-106, P40826 (UniProt)]|ubiquitin s…
ORTHOMCL590	3	3.32776724590834	3.43642611683849	Down	0.00163769245898808	0.0356806711757233	0.01896177	0.02481999	0.0005458984	NA	NA	Omykiss:NADH dehydrogenase [ubiquinone] 1 beta subcomplex subunit 11, mitochondrial OS=Cricetulus griseus GN=NDUFB11 PE=2 SV=1 [1.0e-28, Q6DQX6 (UniProt)]|NADH dehydrogenase (ubiquinone) 1 beta subcomplex, 11, 17.3kDa [Source:HGNC Symbol;Acc:20372] [5.0e-50, ENSDARP00000063816 (DanioRerio)]
ORTHOMCL6448	1	4.5834227867131	1.8	Down	0.00166116626331266	0.0359491987654475	0.001033159	NA	NA	NA	NA
ORTHOMCL71	3	3.220467446985	3.68205472123781	Down	0.00165950573516131	0.0359491987654475	NA	0.01900377	0.1320743	0.00415943	NA	Drerio:Gamma-crystallin M2 OS=Cyprinus carpio PE=2 SV=1 [6.0e-93, P10044 (UniProt)]|crystallin, gamma M2d6 [Source:ZFIN;Acc:ZDB-GENE-040625-145] [3.0e-110, ENSDARP00000092585 (DanioRerio)]||Omykiss:Gamma-crystallin M3 OS=Cyprinus carpio PE=3 SV=2 [6.0e-75, P28022 (UniProt)]|No description [2.0e-86, ENSGACP00000011541 (GasterosteusAculeatus)]
ORTHOMCL2711	2	3.50076344382906	2.57142857142857	Up	0.00329587153073456	0.0360150552166371	NA	NA	NA	0.04352296	0.003025768	Drerio:Telomeric repeat-binding factor 2 OS=Gallus gallus GN=TERF2 PE=1 SV=2 [1.0e-30, Q9PU53 (UniProt)]|telomeric repeat binding factor a [Source:ZFIN;Acc:ZDB-GENE-020419-38] [0.0e+00, ENSDARP00000057422 (DanioRerio)]
ORTHOMCL462	4	2.494615676329	5.77475884519181	Up	0.00330049583393279	0.0360150552166371	NA	1	1	3.790748e-08	1	Drerio:Gap junction alpha-9 protein OS=Homo sapiens GN=GJA9 PE=2 SV=2 [1.0e-90, P57773 (UniProt)]|connexin 52.6 [Source:ZFIN;Acc:ZDB-GENE-040310-6] [0.0e+00, ENSDARP00000042122 (DanioRerio)]||Omykiss:Gap junction Cx32.2 protein OS=Micropogonias undulatus PE=2 SV=2 [2.0e-126, P51915 (UniProt)]|No description [5.0e-126, ENSTNIP00000001522 (TetraodonNigroviridis)]
ORTHOMCL6333	1	4.16579081160607	1.8	Up	0.00329133605021643	0.0360150552166371	NA	NA	NA	NA	0.001932992
ORTHOMCL6404	1	4.16203659944443	1.8	Up	0.00331153952813722	0.0360745243529677	NA	NA	NA	NA	0.001943908
ORTHOMCL1154	2	2.73776617212709	4.5271629778672	Up	0.00332255831958455	0.0361335220961227	NA	0.09119298	NA	NA	0.0003092751	Omykiss:Chymotrypsin-like elastase family member 2A OS=Sus scrofa GN=CELA2A PE=1 SV=1 [4.0e-92, P08419 (UniProt)]|No description [3.0e-130, ENSGACP00000014095 (GasterosteusAculeatus)]
ORTHOMCL1782	1	3.02161735241776	3.56215600683242	Up	0.0033354761423606	0.0362129387913864	NA	NA	NA	NA	0.001008431
ORTHOMCL5395	2	4.32552088859917	2	Down	0.00168839667819108	0.0364162882195794	0.0001749445	1	NA	NA	NA	Omykiss:Catechol O-methyltransferase domain-containing protein 1 OS=Mus musculus GN=Comtd1 PE=2 SV=1 [4.0e-54, Q8BIG7 (UniProt)]|catechol-O-methyltransferase domain containing 1 [Source:HGNC Symbol;Acc:26309] [1.0e-87, ENSGACP00000002905 (GasterosteusAculeatus)]
ORTHOMCL4199	2	4.32311800517434	2	Down	0.00169568545472551	0.0364515849917494	NA	NA	NA	0.003574881	0.0491729	Drerio:Nucleolysin TIA-1 OS=Mus musculus GN=Tia1 PE=1 SV=1 [3.0e-65, P52912 (UniProt)]|cytotoxic granule-associated RNA binding protein 1 [Source:ZFIN;Acc:ZDB-GENE-030131-1506] [6.0e-75, ENSDARP00000068889 (DanioRerio)]
ORTHOMCL6018	1	4.56643746439899	1.8	Down	0.00170819857880636	0.0365985801818014	NA	NA	NA	NA	0.00105982
ORTHOMCL741	2	2.81973951017458	4.97502014504432	Down	0.00171475362189515	0.0366173712172246	NA	0.002850681	0.00766307	NA	NA	Omykiss:No Hit|No description [8.0e-24, ENSORLP00000022785 (OryziasLatipes)]
ORTHOMCL308	4	2.45661882551164	7.0719715416583	Down	0.00172874666601304	0.0366733133194674	0.02386827	0.1215433	0.1334147	NA	0.001815848	Omykiss:No Hit|kininogen 1 [Source:HGNC Symbol;Acc:6383] [8.0e-37, ENSGACP00000008133 (GasterosteusAculeatus)]
ORTHOMCL3822	2	3.79657165432685	2.57142857142857	Down	0.00172739327268798	0.0366733133194674	NA	NA	NA	0.002330125	0.1005636	Drerio:Catenin alpha-1 OS=Homo sapiens GN=CTNNA1 PE=1 SV=1 [0.0e+00, P35221 (UniProt)]|catenin (cadherin-associated protein), alpha 1, 102kDa [Source:Jamboree;Acc:XB-GENE-479599] [0.0e+00, ENSXETP00000018423 (XenopusTropicalis)]
ORTHOMCL2944	3	3.24961303631986	3	Up	0.00340070397315278	0.0368590586938862	0.002315869	1	NA	NA	0.02520107	Omykiss:Endonuclease domain-containing 1 protein OS=Homo sapiens GN=ENDOD1 PE=1 SV=2 [2.0e-22, O94919 (UniProt)]|No description [7.0e-55, ENSDARP00000077060 (DanioRerio)]
ORTHOMCL1387	4	2.73416411763253	4.5	Up	0.00343749143046797	0.0371952722065234	9.648076e-05	0.07920354	NA	1	1	Drerio:No Hit|TAF10 RNA polymerase II, TATA box binding protein (TBP)-associated factor, 30kDa [Source:HGNC Symbol;Acc:11543] [1.0e-13, ENSDARP00000090137 (DanioRerio)]||Omykiss:Transcription initiation factor TFIID subunit 10 OS=Homo sapiens GN=TAF10 PE=1 SV=1 [6.0e-62, Q12962 (UniProt)]|TAF10 RNA polymerase II, TATA box binding protein (TBP)-associated factor, 30kDa [Source:HGNC Symbol;Acc:1154…
ORTHOMCL645	4	2.85187299033424	4.05243145887533	Up	0.00344525318349194	0.0372168137024112	NA	0.0005018685	0.2280346	0.001950743	1	Drerio:Small nuclear ribonucleoprotein-associated protein B' OS=Gallus gallus GN=SNRPB PE=2 SV=1 [2.0e-55, Q9PV94 (UniProt)]|small nuclear ribonucleoprotein polypeptides B and B1 [Source:ZFIN;Acc:ZDB-GENE-040426-1819] [1.0e-57, ENSDARP00000023337 (DanioRerio)]||Omykiss:No Hit|No Hit
ORTHOMCL6013	1	4.54461674633301	1.8	Down	0.00177055650737567	0.0374371112002155	NA	NA	NA	NA	0.001095083
ORTHOMCL317	3	3.25825779063576	3.52828683606468	Down	0.00178064523608698	0.0375273893056371	0.04812551	0.0008201768	0.0001157906	NA	NA	Omykiss:Glutathione peroxidase 2 OS=Cebus apella GN=GPX2 PE=2 SV=2 [2.0e-69, Q4AEH7 (UniProt)]|No description [4.0e-70, ENSGACP00000001142 (GasterosteusAculeatus)]
ORTHOMCL2776	3	3.51058046250691	3	Down	0.00178704810157163	0.0375396521401806	1	NA	NA	0.07953679	0.0003353936	Drerio:Charged multivesicular body protein 2b OS=Danio rerio GN=chmp2b PE=2 SV=1 [1.0e-66, Q6NXD2 (UniProt)]|chromatin modifying protein 2B, like [Source:ZFIN;Acc:ZDB-GENE-040426-2539] [1.0e-78, ENSDARP00000106542 (DanioRerio)]
ORTHOMCL2724	3	3.50896635175817	3	Down	0.0017942260421156	0.0375680641091022	NA	0.2633235	NA	0.003982128	0.02556354	Drerio:Ubiquitin-conjugating enzyme E2 D4 OS=Homo sapiens GN=UBE2D4 PE=1 SV=1 [3.0e-63, Q9Y2X8 (UniProt)]|ubiquitin-conjugating enzyme E2D 1 (UBC4/5 homolog, yeast) [Source:ZFIN;Acc:ZDB-GENE-030131-2735] [1.0e-65, ENSDARP00000033537 (DanioRerio)]||Omykiss:Ubiquitin-conjugating enzyme E2 D4 OS=Homo sapiens GN=UBE2D4 PE=1 SV=1 [1.0e-80, Q9Y2X8 (UniProt)]|ubiquitin-conjugating enzyme E2D 1 (UBC4/5 h…
ORTHOMCL2836	3	3.50754989607503	3	Down	0.00180054824770497	0.0375784325224899	NA	0.0002891962	NA	0.09308479	1	Drerio:Protein kinase C eta type OS=Homo sapiens GN=PRKCH PE=1 SV=4 [1.0e-33, P24723 (UniProt)]|protein kinase C, eta, a [Source:ZFIN;Acc:ZDB-GENE-080402-5] [3.0e-45, ENSDARP00000031430 (DanioRerio)]||Omykiss:Beta-chimaerin OS=Rattus norvegicus GN=Chn2 PE=2 SV=1 [2.0e-14, Q03070 (UniProt)]|chimerin (chimaerin) 2 [Source:HGNC Symbol;Acc:1944] [1.0e-15, ENSP00000394284 (HomoSapiens)]
ORTHOMCL212	5	2.45312330559	5.95270628454339	Up	0.00349147767808343	0.0375902162703841	0.0002671672	0.0655181	0.4036566	0.4480246	1	Drerio:High mobility group protein B2 OS=Sus scrofa GN=HMGB2 PE=1 SV=2 [4.0e-28, P17741 (UniProt)]|high-mobility group box 2, like [Source:ZFIN;Acc:ZDB-GENE-040912-122] [3.0e-48, ENSDARP00000058363 (DanioRerio)]||Omykiss:High mobility group-T protein OS=Oncorhynchus mykiss PE=2 SV=2 [4.0e-91, P07746 (UniProt)]|high-mobility group box 1 [Source:ZFIN;Acc:ZDB-GENE-030131-341] [1.0e-75, ENSDARP000001…
ORTHOMCL5083	1	4.13055857773865	1.8	Up	0.00348582357159617	0.0375902162703841	NA	0.002037895	NA	NA	NA	Omykiss:No Hit|No Hit
ORTHOMCL5488	2	3.91675915593605	2	Up	0.00350009584421372	0.0376201968322238	0.0008619137	0.4597084	NA	NA	NA	Omykiss:Deoxyribonucleoside 5'-monophosphate N-glycosidase OS=Esox lucius GN=rcl PE=2 SV=1 [1.0e-13, C1BW56 (UniProt)]|No Hit
ORTHOMCL122	3	3.1983651573769	3.65877608639646	Down	0.0018174780352951	0.0378094059665101	0.02060358	0.0009637666	0.0005317783	NA	NA	Omykiss:Cytochrome c oxidase subunit 6A, mitochondrial OS=Oncorhynchus mykiss PE=3 SV=1 [3.0e-42, O13085 (UniProt)]|cytochrome c oxidase subunit VIa polypeptide 2 [Source:HGNC Symbol;Acc:2279] [4.0e-36, ENSDARP00000071287 (DanioRerio)]
ORTHOMCL215	4	2.5470839257858	5.35782470350015	Up	0.00354294371824841	0.0378912836467396	0.009813301	0.1046084	0.07627195	NA	0.04750212	Omykiss:60S ribosomal protein L13a (Fragment) OS=Salmo trutta GN=rpl13a PE=2 SV=1 [7.0e-89, Q91487 (UniProt)]|ribosomal protein L13a [Source:HGNC Symbol;Acc:10304] [3.0e-89, ENSORLP00000018301 (OryziasLatipes)]
ORTHOMCL3902	2	3.46862711300752	2.57142857142857	Up	0.0035336874058416	0.0378912836467396	0.0009709319	NA	NA	NA	1
ORTHOMCL4547	1	4.12142146388983	1.8	Up	0.00353808566318848	0.0378912836467396	NA	0.002066018	NA	NA	NA	Omykiss:Transmembrane and coiled-coil domains protein 1 OS=Rattus norvegicus GN=Tmco1 PE=2 SV=1 [4.0e-77, Q5I0H4 (UniProt)]|transmembrane and coiled-coil domains 1 [Source:HGNC Symbol;Acc:18188] [6.0e-82, ENSGACP00000005120 (GasterosteusAculeatus)]
ORTHOMCL1415	4	3.15471982649036	3.76744186046512	Down	0.00182949233768291	0.0379369649058427	NA	0.4510133	0.294741	0.03955741	0.004388321	Drerio:Eukaryotic translation initiation factor 6 OS=Danio rerio GN=eif6 PE=2 SV=1 [1.0e-98, Q6ZM19 (UniProt)]|eukaryotic translation initiation factor 6 [Source:ZFIN;Acc:ZDB-GENE-031118-110] [2.0e-99, ENSDARP00000015326 (DanioRerio)]||Omykiss:Eukaryotic translation initiation factor 6 OS=Danio rerio GN=eif6 PE=2 SV=1 [3.0e-132, Q6ZM19 (UniProt)]|eukaryotic translation initiation factor 6 [Source…
ORTHOMCL4389	2	4.27799481729238	2	Down	0.00183847015660502	0.0380009424357236	0.0001923893	1	NA	NA	NA	Omykiss:Isochorismatase domain-containing protein 2, mitochondrial OS=Danio rerio GN=isoc2 PE=2 SV=1 [1.0e-87, A0JME6 (UniProt)]|isochorismatase domain containing 2 [Source:HGNC Symbol;Acc:26278] [6.0e-95, ENSORLP00000014561 (OryziasLatipes)]
ORTHOMCL5518	2	4.27518881712073	2	Down	0.00184773089181607	0.0380703403237118	0.18615	NA	NA	NA	0.001039334
ORTHOMCL4174	2	4.27321657526764	2	Down	0.00185426746609535	0.0380833467797736	NA	NA	NA	0.04092719	0.004745908	Drerio:Rab GDP dissociation inhibitor beta OS=Homo sapiens GN=GDI2 PE=1 SV=2 [2.0e-119, P50395 (UniProt)]|GDP dissociation inhibitor 2 [Source:ZFIN;Acc:ZDB-GENE-030131-2485] [3.0e-128, ENSDARP00000009258 (DanioRerio)]
ORTHOMCL846	3	3.35095639623196	3.27630141973062	Down	0.00187557623849247	0.0383987021017078	0.003437983	1	0.04563285	NA	NA	Omykiss:NADH dehydrogenase [ubiquinone] iron-sulfur protein 3, mitochondrial OS=Pongo pygmaeus GN=NDUFS3 PE=2 SV=1 [2.0e-69, Q0MQG6 (UniProt)]|NADH dehydrogenase (ubiquinone) Fe-S protein 3, 30kDa (NADH-coenzyme Q reductase) [Source:HGNC Symbol;Acc:7710] [5.0e-75, ENSTRUP00000037481 (TakifuguRubripes)]
ORTHOMCL1044	4	3.07769843355977	3.95121951219512	Down	0.00189556685490314	0.038685160276172	NA	1	0.0952647	0.1123202	0.00190553	Drerio:RING finger protein 113A OS=Homo sapiens GN=RNF113A PE=1 SV=1 [3.0e-78, O15541 (UniProt)]|ring finger protein 113A [Source:ZFIN;Acc:ZDB-GENE-040825-1] [6.0e-94, ENSDARP00000110509 (DanioRerio)]||Omykiss:RING finger protein 113A OS=Homo sapiens GN=RNF113A PE=1 SV=1 [6.0e-94, O15541 (UniProt)]|ring finger protein 113A [Source:ZFIN;Acc:ZDB-GENE-040825-1] [9.0e-105, ENSDARP00000110509 (DanioRe…
ORTHOMCL1570	2	3.00638520014974	4.16443594646272	Down	0.00190809232358607	0.0386958723107125	NA	0.1364602	NA	NA	0.0006176648	Omykiss:No Hit|CREB/ATF bZIP transcription factor [Source:HGNC Symbol;Acc:24905] [2.0e-11, ENSGACP00000027673 (GasterosteusAculeatus)]
ORTHOMCL2557	2	3.57212623360433	2.84705882352941	Down	0.00190515090909573	0.0386958723107125	0.03625727	NA	NA	NA	0.0008970329
ORTHOMCL2355	2	3.29357450894405	2.84705882352941	Up	0.00367871924058767	0.0392678011909368	NA	0.1301806	NA	NA	0.0002391116	Omykiss:SWI/SNF complex subunit SMARCC1 OS=Homo sapiens GN=SMARCC1 PE=1 SV=3 [6.0e-32, Q92922 (UniProt)]|SWI/SNF related, matrix associated, actin dependent regulator of chromatin, subfamily c, member 1a [Source:ZFIN;Acc:ZDB-GENE-080514-3] [2.0e-43, ENSDARP00000103197 (DanioRerio)]
ORTHOMCL315	2	2.16343964753577	8.45069638729636	Up	0.00368383000783327	0.0392678011909368	NA	0.0001197946	0.126359	NA	NA	Omykiss:Proteasome subunit alpha type-7 OS=Rattus norvegicus GN=Psma7 PE=1 SV=1 [3.0e-14, P48004 (UniProt)]|proteasome (prosome, macropain) subunit, alpha type, 7 [Source:HGNC Symbol;Acc:9536] [5.0e-16, ENSP00000397047 (HomoSapiens)]
ORTHOMCL5151	2	3.88664425044897	2	Up	0.00369203754465401	0.0392903467417058	0.009797073	0.04295437	NA	NA	NA	Omykiss:Cyclin-dependent kinase inhibitor 3 OS=Rattus norvegicus GN=Cdkn3 PE=2 SV=1 [1.0e-69, B2RZ50 (UniProt)]|cyclin-dependent kinase inhibitor 3 [Source:HGNC Symbol;Acc:1791] [4.0e-87, ENSGACP00000015587 (GasterosteusAculeatus)]
ORTHOMCL647	3	3.28673910825604	3.38054926941022	Down	0.00196187803665164	0.0396619167973869	NA	0.0001882816	0.0002731206	0.1038511	NA	Drerio:ATP synthase lipid-binding protein, mitochondrial OS=Rattus norvegicus GN=Atp5g3 PE=2 SV=1 [6.0e-32, Q71S46 (UniProt)]|ATP synthase, H+ transporting, mitochondrial F0 complex, subunit c (subunit 9) [Source:ZFIN;Acc:ZDB-GENE-020814-1] [9.0e-46, ENSDARP00000113590 (DanioRerio)]||Omykiss:ATP synthase lipid-binding protein, mitochondrial OS=Mus musculus GN=Atp5g3 PE=2 SV=1 [6.0e-42, P56384 (Un…
ORTHOMCL2603	1	3.18694492164618	3.04878048780488	Up	0.00374865207924512	0.039827112453133	NA	NA	NA	NA	0.001307722
ORTHOMCL1208	1	2.82842119901841	4.02477183833116	Up	0.00379386927050652	0.0401520650922328	NA	0.0009783609	NA	NA	NA	Omykiss:No Hit|No Hit
ORTHOMCL2525	2	2.9623605133995	3.6	Up	0.00379253115653671	0.0401520650922328	NA	NA	0.08823255	NA	0.001565888	Omykiss:Spastin OS=Gallus gallus GN=SPAST PE=2 SV=1 [3.0e-39, Q5ZK92 (UniProt)]|fidgetin-like 1 [Source:HGNC Symbol;Acc:13286] [6.0e-48, ENSGACP00000003972 (GasterosteusAculeatus)]
ORTHOMCL3511	2	3.43497877544941	2.57142857142857	Up	0.00380066568768398	0.0401520650922328	NA	0.02126294	0.01079414	NA	NA	Omykiss:Nucleolar GTP-binding protein 2 OS=Homo sapiens GN=GNL2 PE=1 SV=1 [6.0e-24, Q13823 (UniProt)]|guanine nucleotide binding protein-like 2 (nucleolar) [Source:HGNC Symbol;Acc:29925] [1.0e-36, ENSTRUP00000024601 (TakifuguRubripes)]
ORTHOMCL3522	3	3.20372501201361	3	Up	0.00380414200207074	0.0401520650922328	0.0001676318	1	NA	NA	0.3995428	Omykiss:DET1- and DDB1-associated protein 1 OS=Danio rerio GN=dda1 PE=2 SV=1 [5.0e-46, Q7T2A3 (UniProt)]|DET1 and DDB1 associated 1 [Source:HGNC Symbol;Acc:28360] [2.0e-48, ENSORLP00000011081 (OryziasLatipes)]
ORTHOMCL6062	1	4.47142420808708	1.8	Down	0.00199661121955486	0.0402379554840915	NA	NA	NA	NA	0.001222159
ORTHOMCL492	4	2.66858217027523	5.49668612127807	Down	0.00200445674730628	0.040270222938873	NA	0.4387406	0.1957652	0.008629035	0.003591846	Drerio:CD81 antigen OS=Bos taurus GN=CD81 PE=2 SV=1 [1.0e-82, Q3ZCD0 (UniProt)]|CD81 antigen [Source:ZFIN;Acc:ZDB-GENE-000831-5] [9.0e-138, ENSDARP00000052382 (DanioRerio)]||Omykiss:CD81 antigen OS=Mus musculus GN=Cd81 PE=1 SV=1 [1.0e-57, P35762 (UniProt)]|CD81 molecule [Source:HGNC Symbol;Acc:1701] [9.0e-70, ENSGACP00000016718 (GasterosteusAculeatus)]
ORTHOMCL4188	2	4.22248026170594	2	Down	0.00203048783478829	0.0405406069552622	NA	NA	NA	0.004831573	0.04449505	Drerio:Putative ATP-dependent Clp protease proteolytic subunit, mitochondrial OS=Mus musculus GN=Clpp PE=2 SV=1 [8.0e-23, O88696 (UniProt)]|ClpP caseinolytic peptidase, ATP-dependent, proteolytic subunit homolog (E. coli) [Source:ZFIN;Acc:ZDB-GENE-030131-7860] [2.0e-28, ENSDARP00000013890 (DanioRerio)]
ORTHOMCL59	2	2.04672988578012	11.714378873131	Down	0.0020287818376642	0.0405406069552622	NA	0.005192652	0.0007004353	NA	NA	Omykiss:Class I histocompatibility antigen, F10 alpha chain OS=Gallus gallus PE=2 SV=1 [1.0e-42, P15979 (UniProt)]|major histocompatibility complex class I UBA gene [Source:ZFIN;Acc:ZDB-GENE-990415-145] [9.0e-75, ENSDARP00000020667 (DanioRerio)]
ORTHOMCL1791	1	2.9693195158108	3.56215600683242	Up	0.00385932131275672	0.0406015712006004	NA	NA	NA	NA	0.001136336
ORTHOMCL4411	2	3.86164402330662	2	Up	0.00385921374136982	0.0406015712006004	NA	0.002120855	NA	NA	0.2085968	Omykiss:Glycerol-3-phosphate acyltransferase 1, mitochondrial OS=Mus musculus GN=Gpam PE=1 SV=1 [2.0e-13, Q61586 (UniProt)]|glycerol-3-phosphate acyltransferase, mitochondrial [Source:HGNC Symbol;Acc:24865] [2.0e-23, ENSGACP00000008105 (GasterosteusAculeatus)]
ORTHOMCL4808	1	4.06649391009632	1.8	Up	0.00386893853797268	0.0406364570543743	NA	0.002243449	NA	NA	NA	Omykiss:Heterogeneous nuclear ribonucleoprotein G OS=Pan troglodytes GN=RBMX PE=2 SV=1 [5.0e-17, A5A6M3 (UniProt)]|RNA binding motif protein, X-linked-like 3 [Source:HGNC Symbol;Acc:26859] [8.0e-26, ENSTNIP00000019957 (TetraodonNigroviridis)]
ORTHOMCL1408	4	2.69645438993021	4.5	Up	0.00389699495805946	0.0407599420189116	0.0003917521	0.01213812	NA	1	1	Drerio:Ubiquitin-conjugating enzyme E2 L3 OS=Mus musculus GN=Ube2l3 PE=2 SV=1 [2.0e-70, P68037 (UniProt)]|ubiquitin-conjugating enzyme E2L 3a [Source:ZFIN;Acc:ZDB-GENE-030131-2977] [2.0e-76, ENSDARP00000035541 (DanioRerio)]||Omykiss:Ubiquitin-conjugating enzyme E2 L3 OS=Mus musculus GN=Ube2l3 PE=2 SV=1 [6.0e-69, P68037 (UniProt)]|ubiquitin-conjugating enzyme E2L 3b [Source:ZFIN;Acc:ZDB-GENE-03013…
ORTHOMCL2789	3	3.19474497272012	3	Up	0.00388837493495705	0.0407599420189116	0.0003456927	0.199035	NA	1	NA	Drerio:39S ribosomal protein L34, mitochondrial OS=Mus musculus GN=Mrpl34 PE=2 SV=1 [1.0e-16, Q99N91 (UniProt)]|mitochondrial ribosomal protein L34 [Source:HGNC Symbol;Acc:14488] [4.0e-49, ENSDARP00000121717 (DanioRerio)]||Omykiss:39S ribosomal protein L34, mitochondrial OS=Macaca fascicularis GN=MRPL34 PE=3 SV=1 [6.0e-15, Q4R319 (UniProt)]|mitochondrial ribosomal protein L34 [Source:HGNC Symbol;…
ORTHOMCL4744	2	3.85575611161356	2	Up	0.00389965641582702	0.0407599420189116	0.00278108	0.1609605	NA	NA	NA	Omykiss:No Hit|RAS protein activator like 3 [Source:HGNC Symbol;Acc:26129] [2.0e-67, ENSGACP00000024070 (GasterosteusAculeatus)]
ORTHOMCL4065	2	4.21696027467039	2	Down	0.0020506288305681	0.0408163744701656	NA	NA	NA	0.1253199	0.001734502	Drerio:TFIIH basal transcription factor complex helicase XPB subunit OS=Danio rerio GN=ercc3 PE=2 SV=1 [9.0e-24, Q7ZVV1 (UniProt)]|excision repair cross-complementing rodent repair deficiency, complementation group 3 [Source:ZFIN;Acc:ZDB-GENE-030131-3043] [1.0e-24, ENSDARP00000010637 (DanioRerio)]
ORTHOMCL2649	2	3.4206449327473	2.57142857142857	Up	0.00392029410363544	0.040857124070695	NA	NA	NA	0.001068724	1	Drerio:Protein pelota homolog OS=Danio rerio GN=pelo PE=2 SV=1 [2.0e-86, Q7ZWC4 (UniProt)]|pelota homolog (Drosophila) [Source:ZFIN;Acc:ZDB-GENE-040426-1074] [3.0e-87, ENSDARP00000072295 (DanioRerio)]
ORTHOMCL544	5	2.45960655412506	5.72310724256857	Up	0.0039216250270988	0.040857124070695	1	0.01600433	0.01835603	0.01099093	0.01355276	Drerio:60S ribosomal protein L17 OS=Rattus norvegicus GN=Rpl17 PE=2 SV=3 [5.0e-71, P24049 (UniProt)]|ribosomal protein L17 [Source:HGNC Symbol;Acc:10307] [4.0e-78, ENSDARP00000115184 (DanioRerio)]||Omykiss:60S ribosomal protein L17 OS=Rattus norvegicus GN=Rpl17 PE=2 SV=3 [3.0e-91, P24049 (UniProt)]|ribosomal protein L17 [Source:HGNC Symbol;Acc:10307] [2.0e-93, ENSTRUP00000047770 (TakifuguRubripes…
ORTHOMCL5264	2	4.21040405792766	2	Down	0.00207480678831324	0.0411705507010218	NA	0.1199749	NA	NA	0.001835689	Omykiss:LYR motif-containing protein 4A OS=Salmo salar GN=lyrm4a PE=3 SV=1 [8.0e-43, B5X5U9 (UniProt)]|LYR motif containing 4 [Source:HGNC Symbol;Acc:21365] [1.0e-36, ENSDARP00000103510 (DanioRerio)]
ORTHOMCL910	1	2.70357105244545	4.446964725646	Up	0.00396841568794279	0.0412779238250695	NA	0.0009028325	NA	NA	NA	Omykiss:No Hit|enoyl CoA hydratase 1, peroxisomal [Source:HGNC Symbol;Acc:3149] [5.0e-12, ENSGACP00000017443 (GasterosteusAculeatus)]
ORTHOMCL5779	1	4.44197739591314	1.8	Down	0.00209540155624673	0.0414516706632981	NA	NA	0.001277352	NA	NA	Omykiss:No Hit|No Hit
ORTHOMCL282	4	2.4702399488776	5.62476907741371	Up	0.00399973977141934	0.0415367500577832	NA	1.638908e-08	0.233818	0.4413082	0.007743879	Drerio:Troponin I, fast skeletal muscle OS=Coturnix coturnix japonica GN=TNNI2 PE=3 SV=2 [6.0e-50, P68247 (UniProt)]|troponin I, skeletal, fast 2a.3 [Source:ZFIN;Acc:ZDB-GENE-040718-80] [3.0e-87, ENSDARP00000027342 (DanioRerio)]||Omykiss:Troponin I, fast skeletal muscle OS=Coturnix coturnix japonica GN=TNNI2 PE=3 SV=2 [6.0e-31, P68247 (UniProt)]|troponin I, skeletal, fast 2a.4 [Source:ZFIN;Acc:ZD…
ORTHOMCL5015	1	4.04070773405094	1.8	Up	0.00403460333928745	0.041831442017789	NA	0.002331924	NA	NA	NA	Omykiss:No Hit|No Hit
ORTHOMCL6215	1	4.02820269982516	1.8	Up	0.00411744080781798	0.0426217909624689	NA	NA	NA	NA	0.002376078
ORTHOMCL73	3	2.90890462626223	3.65803262358989	Up	0.00417217661406351	0.0431191778591276	0.06075591	0.001027573	3.875729e-05	NA	NA	Omykiss:No Hit|No Hit
ORTHOMCL1507	3	2.87934405900446	3.74226804123711	Up	0.00419970019439468	0.0433341864858421	NA	0.01334248	NA	0.005119104	0.3647158	Drerio:Proteasome subunit alpha type-6 OS=Rattus norvegicus GN=Psma6 PE=1 SV=1 [1.0e-95, P60901 (UniProt)]|proteasome (prosome, macropain) subunit, alpha type, 6, like [Source:ZFIN;Acc:ZDB-GENE-010502-2] [5.0e-134, ENSDARP00000064461 (DanioRerio)]||Omykiss:Proteasome subunit alpha type-6 OS=Rattus norvegicus GN=Psma6 PE=1 SV=1 [2.0e-130, P60901 (UniProt)]|proteasome (prosome, macropain) subunit, …
ORTHOMCL41	4	2.38652732243808	7.2080563866329	Down	0.00223148559140166	0.0436086381180283	NA	0.05320049	0.1949059	0.003589642	0.1073087	Drerio:Myosin regulatory light chain 2, skeletal muscle isoform OS=Gallus gallus GN=MYLPF PE=1 SV=2 [2.0e-75, P02609 (UniProt)]|myosin, light polypeptide 2, skeletal muscle [Source:ZFIN;Acc:ZDB-GENE-990712-15] [8.0e-86, ENSDARP00000069948 (DanioRerio)]||Omykiss:Myosin regulatory light chain 2, skeletal muscle isoform OS=Rattus norvegicus GN=Mylpf PE=2 SV=2 [3.0e-69, P04466 (UniProt)]|myosin light…
ORTHOMCL5170	2	4.17107737948429	2	Down	0.00222584684542424	0.0436086381180283	NA	1	NA	NA	0.0002382584	Omykiss:26S proteasome non-ATPase regulatory subunit 7 OS=Bos taurus GN=PSMD7 PE=2 SV=1 [2.0e-64, Q3ZBD0 (UniProt)]|proteasome (prosome, macropain) 26S subunit, non-ATPase, 7 (Mov34 homolog) [Source:ZFIN;Acc:ZDB-GENE-030131-5541] [8.0e-66, ENSDARP00000089001 (DanioRerio)]
ORTHOMCL5329	1	4.40462753904681	1.8	Down	0.0022276786679038	0.0436086381180283	NA	0.001350958	NA	NA	NA	Omykiss:No Hit|No Hit
ORTHOMCL3904	2	3.38360117258769	2.57142857142857	Up	0.00424675575094963	0.0437497249806297	0.00115091	NA	NA	NA	1
ORTHOMCL2178	2	3.14717513522081	3.6	Down	0.00224851522587669	0.0437977353123284	NA	0.1057561	0.0007503989	NA	NA	Omykiss:No Hit|complement component 7 [Source:HGNC Symbol;Acc:1346] [2.0e-17, ENSORLP00000018569 (OryziasLatipes)]
ORTHOMCL2893	2	3.67504394165615	2.57142857142857	Down	0.00225474463074787	0.0437977353123284	NA	0.3856794	6.799961e-05	NA	NA	Omykiss:Probable caffeoyl-CoA O-methyltransferase 1 OS=Dictyostelium discoideum GN=omt5 PE=3 SV=1 [2.0e-24, Q86IC9 (UniProt)]|No description [2.0e-49, ENSGACP00000011787 (GasterosteusAculeatus)]
ORTHOMCL363	3	2.9420239628246	3.53264037667618	Up	0.00428321758791503	0.0439848251981912	NA	0.2032059	5.59739e-07	NA	0.07448324	Omykiss:Galectin-2 OS=Homo sapiens GN=LGALS2 PE=1 SV=3 [2.0e-26, P05162 (UniProt)]|lectin, galactoside-binding, soluble, 2 [Source:HGNC Symbol;Acc:6562] [6.0e-41, ENSTNIP00000021998 (TetraodonNigroviridis)]
ORTHOMCL428	2	2.24604799222987	7.23494136976642	Up	0.00428077722656018	0.0439848251981912	NA	0.05875175	NA	NA	0.0002976158	Omykiss:Chymotrypsin A OS=Gadus morhua PE=1 SV=1 [3.0e-108, P47796 (UniProt)]|No description [8.0e-114, ENSTRUP00000007395 (TakifuguRubripes)]
ORTHOMCL5086	1	4.388713396446	1.8	Down	0.00228651512707878	0.0441489103429073	NA	0.001383595	NA	NA	NA	Omykiss:No Hit|No Hit
ORTHOMCL820	3	2.78675353525751	4.77819726285984	Down	0.00228225964683427	0.0441489103429073	NA	0.1993928	NA	0.01830127	0.004615989	Drerio:Dipeptidyl peptidase 1 OS=Homo sapiens GN=CTSC PE=1 SV=2 [1.0e-96, P53634 (UniProt)]|cathepsin C [Source:ZFIN;Acc:ZDB-GENE-030619-9] [3.0e-128, ENSDARP00000012986 (DanioRerio)]||Omykiss:No Hit|No Hit
ORTHOMCL778	3	2.41546946504594	5.85877605917956	Up	0.0043061706001237	0.0441502292530966	NA	0.3406291	0.1580775	0.0008491453	NA	Drerio:Bone morphogenetic protein 2 OS=Tetraodon nigroviridis GN=bmp2 PE=3 SV=2 [1.0e-159, Q804S2 (UniProt)]|bone morphogenetic protein 2b [Source:ZFIN;Acc:ZDB-GENE-980526-474] [0.0e+00, ENSDARP00000107417 (DanioRerio)]||Omykiss:Bone morphogenetic protein 4 OS=Gallus gallus GN=BMP4 PE=2 SV=1 [4.0e-74, Q90752 (UniProt)]|bone morphogenetic protein 4 [Source:HGNC Symbol;Acc:1071] [8.0e-88, ENSGACP00…
ORTHOMCL630	3	2.97237013320202	3.43642611683849	Up	0.00432918058344045	0.0443156914009642	0.01004768	0.04096826	0.09013887	NA	NA	Omykiss:Heat shock protein beta-11 OS=Danio rerio GN=hspb11 PE=2 SV=2 [2.0e-67, A5JV83 (UniProt)]|heat shock protein, alpha-crystallin-related, b11 [Source:ZFIN;Acc:ZDB-GENE-030131-5148] [4.0e-69, ENSDARP00000026207 (DanioRerio)]
ORTHOMCL5934	1	4.38358379436695	1.8	Down	0.00230580499176284	0.0443884668414285	NA	NA	0.001394282	NA	NA	Omykiss:Cold-inducible RNA-binding protein OS=Pongo abelii GN=CIRBP PE=2 SV=1 [2.0e-14, Q5RF83 (UniProt)]|cold inducible RNA binding protein [Source:HGNC Symbol;Acc:1982] [1.0e-18, ENSTNIP00000001653 (TetraodonNigroviridis)]
ORTHOMCL1977	3	3.16310211928427	3.52173913043478	Down	0.00234397514024854	0.0449840135554986	0.005490268	0.1617541	NA	0.04641762	NA	Drerio:GTP cyclohydrolase 1 feedback regulatory protein OS=Danio rerio GN=gchfr PE=2 SV=1 [3.0e-34, Q6PBT6 (UniProt)]|GTP cyclohydrolase I feedback regulator [Source:ZFIN;Acc:ZDB-GENE-040426-1731] [4.0e-35, ENSDARP00000022896 (DanioRerio)]||Omykiss:GTP cyclohydrolase 1 feedback regulatory protein OS=Danio rerio GN=gchfr PE=2 SV=1 [4.0e-38, Q6PBT6 (UniProt)]|GTP cyclohydrolase I feedback regulator…
ORTHOMCL4193	2	4.14050831318117	2	Down	0.00235069197832269	0.0449840135554986	NA	NA	NA	0.02090345	0.01211664	Drerio:No Hit|No Hit
ORTHOMCL4234	2	3.78530791893045	2	Up	0.00441708082416185	0.0451438260459901	NA	0.1361651	NA	0.003784927	NA	Drerio:Ribosome biogenesis protein BRX1 homolog OS=Xenopus laevis GN=brix1 PE=2 SV=1 [2.0e-60, Q8UVY2 (UniProt)]|brix domain containing 2 [Source:ZFIN;Acc:ZDB-GENE-060518-1] [2.0e-82, ENSDARP00000029422 (DanioRerio)]||Omykiss:Ribosome biogenesis protein BRX1 homolog OS=Xenopus laevis GN=brix1 PE=2 SV=1 [7.0e-48, Q8UVY2 (UniProt)]|BRX1, biogenesis of ribosomes, homolog [Source:Jamboree;Acc:XB-GENE…
ORTHOMCL4693	1	3.98114794774125	1.8	Up	0.00444443848437886	0.0453515566230368	NA	0.002549847	NA	NA	NA	Omykiss:No Hit|No Hit
ORTHOMCL1544	3	3.0805820252844	3.1304347826087	Up	0.00446565072722961	0.045439937842283	0.003646718	0.1936488	1	NA	NA	Omykiss:UPF0327 protein C1orf151 OS=Homo sapiens GN=C1orf151 PE=1 SV=1 [5.0e-27, Q5TGZ0 (UniProt)]|chromosome 1 open reading frame 151 [Source:HGNC Symbol;Acc:32068] [5.0e-32, ENSORLP00000000177 (OryziasLatipes)]
ORTHOMCL2606	2	3.21053099513782	2.84705882352941	Up	0.00446719190448247	0.045439937842283	0.001732956	NA	NA	NA	0.0521776
ORTHOMCL6433	1	3.97600698836365	1.8	Up	0.00448167901293559	0.0455155085896404	0.002569586	NA	NA	NA	NA
ORTHOMCL1531	3	3.32284715000529	3.1304347826087	Down	0.00241884304374467	0.0461512390210336	NA	0.2115275	0.3266677	NA	0.003167043	Omykiss:No Hit|mitochondrial ribosomal protein L16 [Source:HGNC Symbol;Acc:14476] [3.0e-15, ENSORLP00000006309 (OryziasLatipes)]
ORTHOMCL2858	2	3.3499800569207	2.57142857142857	Up	0.00456594107059977	0.0462019663772565	NA	1	NA	NA	0.001230961	Omykiss:28S ribosomal protein S28, mitochondrial OS=Bos taurus GN=MRPS28 PE=1 SV=2 [2.0e-49, P82928 (UniProt)]|mitochondrial ribosomal protein S28 [Source:HGNC Symbol;Acc:14513] [1.0e-50, ENSDARP00000060897 (DanioRerio)]
ORTHOMCL3715	3	3.12930775201924	3	Up	0.00455942742296802	0.0462019663772565	NA	0.04401916	NA	0.01877219	0.1013258	Drerio:Proteasome activator complex subunit 3 OS=Gallus gallus GN=PSME3 PE=1 SV=1 [6.0e-115, Q5F3J5 (UniProt)]|proteasome activator subunit 3 [Source:ZFIN;Acc:ZDB-GENE-991110-19] [5.0e-142, ENSDARP00000005578 (DanioRerio)]||Omykiss:Proteasome activator complex subunit 3 OS=Gallus gallus GN=PSME3 PE=1 SV=1 [1.0e-80, Q5F3J5 (UniProt)]|proteasome (prosome, macropain) activator subunit 3 (PA28 gamma;…
ORTHOMCL424	3	2.97720343019685	3.35969697494653	Up	0.00460908992445828	0.0465164646679678	NA	0.0008205666	9.076841e-06	NA	0.4596509	Omykiss:Apolipoprotein B-100 OS=Homo sapiens GN=APOB PE=1 SV=2 [1.0e-33, P04114 (UniProt)]|apolipoprotein B (including Ag(x) antigen) [Source:HGNC Symbol;Acc:603] [4.0e-87, ENSGACP00000012746 (GasterosteusAculeatus)]
ORTHOMCL654	3	2.55970205336584	4.90120153326864	Up	0.00462721933227143	0.0466264648028413	NA	NA	2.494297e-05	1	0.2465847	Drerio:Reticulocalbin-1 OS=Takifugu rubripes GN=rcn1 PE=3 SV=1 [1.0e-120, O93434 (UniProt)]|reticulocalbin 1, EF-hand calcium binding domain [Source:ZFIN;Acc:ZDB-GENE-080225-33] [2.0e-140, ENSDARP00000093139 (DanioRerio)]||Omykiss:Calumenin-A OS=Salmo salar GN=calua PE=2 SV=1 [4.0e-112, B5X186 (UniProt)]|calumenin a [Source:ZFIN;Acc:ZDB-GENE-040625-166] [4.0e-104, ENSDARP00000067157 (DanioRerio)]
ORTHOMCL2741	2	3.33746556653253	2.57142857142857	Up	0.00469063273070227	0.0470105569265344	NA	0.03151427	NA	0.01265055	NA	Drerio:No Hit|No Hit||Omykiss:No Hit|No Hit
ORTHOMCL5968	1	3.94741219901052	1.8	Up	0.00469449506290714	0.0470105569265344	NA	NA	NA	NA	0.002682199
ORTHOMCL628	4	2.4324310357901	5.60476058677	Up	0.00469177978277239	0.0470105569265344	1	0.004901139	0.004755606	NA	0.0004116857	Omykiss:Transmembrane 4 L6 family member 4 OS=Rattus norvegicus GN=Tm4sf4 PE=2 SV=1 [3.0e-31, Q9EQL5 (UniProt)]|transmembrane 4 L six family member 19 [Source:HGNC Symbol;Acc:25167] [4.0e-73, ENSGACP00000026966 (GasterosteusAculeatus)]
ORTHOMCL5126	2	3.74991899794591	2	Up	0.00470188920798636	0.0470116023291535	NA	0.1261247	NA	NA	0.004385929	Omykiss:Neutral cholesterol ester hydrolase 1 OS=Pongo abelii GN=NCEH1 PE=2 SV=1 [3.0e-28, Q5R8Y5 (UniProt)]|neutral cholesterol ester hydrolase 1 [Source:HGNC Symbol;Acc:29260] [5.0e-37, ENSGACP00000014456 (GasterosteusAculeatus)]
ORTHOMCL6168	1	3.9422528821915	1.8	Up	0.00473393933028949	0.0472587844288497	NA	NA	NA	NA	0.002703037
ORTHOMCL1206	2	2.63011706887649	4.5271629778672	Up	0.00475616333402681	0.047261166935499	NA	0.03991867	0.001525652	NA	NA	Omykiss:No Hit|No Hit
ORTHOMCL4076	2	3.74402205716525	2	Up	0.00475106955991718	0.047261166935499	0.02489604	NA	NA	0.02248296	NA	Drerio:MAP kinase-interacting serine/threonine-protein kinase 2 OS=Homo sapiens GN=MKNK2 PE=1 SV=3 [7.0e-121, Q9HBH9 (UniProt)]|MAP kinase-interacting serine/threonine kinase 2a [Source:ZFIN;Acc:ZDB-GENE-030131-6099] [1.0e-145, ENSDARP00000008879 (DanioRerio)]
ORTHOMCL4688	2	3.74455718833369	2	Up	0.00474658581348458	0.047261166935499	NA	0.3983718	NA	NA	0.001403558	Omykiss:No Hit|kinesin family member 2C [Source:HGNC Symbol;Acc:6393] [2.0e-25, ENSORLP00000020139 (OryziasLatipes)]
ORTHOMCL2769	2	3.32965915080062	2.57142857142857	Up	0.00477009085906651	0.0473266399232614	NA	NA	0.04761628	0.009758682	NA	Drerio:DNA-directed RNA polymerase II subunit RPB3 OS=Bos taurus GN=POLR2C PE=2 SV=1 [3.0e-80, Q3T0Q3 (UniProt)]|polymerase (RNA) II (DNA directed) polypeptide C [Source:ZFIN;Acc:ZDB-GENE-030131-6609] [3.0e-87, ENSDARP00000043811 (DanioRerio)]||Omykiss:DNA-directed RNA polymerase II subunit RPB3 OS=Mus musculus GN=Polr2c PE=2 SV=1 [3.0e-100, P97760 (UniProt)]|polymerase (RNA) II (DNA directed) po…
ORTHOMCL3765	2	3.62808338036777	2.57142857142857	Down	0.00249832656676739	0.0474571847641474	NA	NA	1.875125e-05	NA	1	Omykiss:Heat shock protein HSP 90-alpha OS=Homo sapiens GN=HSP90AA1 PE=1 SV=5 [2.0e-53, P07900 (UniProt)]|heat shock protein 90kDa alpha (cytosolic), class A member 1 [Source:HGNC Symbol;Acc:5253] [4.0e-54, ENSP00000216281 (HomoSapiens)]
ORTHOMCL891	3	3.2422153032866	3.27630141973062	Down	0.00250200694988527	0.0474571847641474	NA	1	1	NA	0.00152703	Omykiss:THO complex subunit 4 OS=Mus musculus GN=Thoc4 PE=1 SV=3 [1.0e-53, O08583 (UniProt)]|THO complex 4 [Source:ZFIN;Acc:ZDB-GENE-070928-29] [3.0e-56, ENSDARP00000103201 (DanioRerio)]
ORTHOMCL6012	1	3.93313911758877	1.8	Up	0.00480441541893066	0.047593970870482	NA	NA	NA	NA	0.002740243
ORTHOMCL2870	2	4.1010958756619	2	Down	0.00252188141743238	0.0476038954283809	NA	0.4159215	0.0006589038	NA	NA	Omykiss:No Hit|No Hit
ORTHOMCL2018	1	3.33822151072244	3.04878048780488	Down	0.00257478437728843	0.0483169601639964	NA	0.0009542087	NA	NA	NA	Omykiss:Guanidinoacetate N-methyltransferase OS=Danio rerio GN=gamt PE=2 SV=2 [3.0e-84, Q71N41 (UniProt)]|guanidinoacetate N-methyltransferase [Source:HGNC Symbol;Acc:4136] [2.0e-85, ENSORLP00000010342 (OryziasLatipes)]
ORTHOMCL2503	1	3.33782940453161	3.04878048780488	Down	0.00257730412411455	0.0483169601639964	NA	NA	0.0009549885	NA	NA	Omykiss:Annexin A1 OS=Pan troglodytes GN=ANXA1 PE=2 SV=1 [2.0e-57, A5A6M2 (UniProt)]|Annexin max3. [Source:UniProtKB/TrEMBL;Acc:O93446] [3.0e-79, ENSORLP00000015497 (OryziasLatipes)]
ORTHOMCL1952	3	2.88934973908329	3.52173913043478	Up	0.00500117489792402	0.0494671425102945	1	0.1213403	NA	0.0007017418	NA	Drerio:Protein FAM57B OS=Homo sapiens GN=FAM57B PE=2 SV=1 [8.0e-44, Q71RH2 (UniProt)]|family with sequence similarity 57, member B [Source:HGNC Symbol;Acc:25295] [9.0e-83, ENSDARP00000031019 (DanioRerio)]||Omykiss:No Hit|No description [3.0e-13, ENSTRUP00000026919 (TakifuguRubripes)]
ORTHOMCL3356	2	3.59918968522527	2.57142857142857	Down	0.0026608192104497	0.0494726761890938	NA	0.01999134	0.007234566	NA	NA	Omykiss:No Hit|No Hit
ORTHOMCL3562	3	3.3494151652939	3	Down	0.00266196598505436	0.0494726761890938	NA	0.06635431	NA	0.01661488	0.03924064	Drerio:Hemoglobin subunit beta OS=Cottoperca gobio GN=hbb PE=1 SV=2 [6.0e-64, P84652 (UniProt)]|si:busm1-118j2.5 [Source:ZFIN;Acc:ZDB-GENE-030131-7722] [9.0e-81, ENSDARP00000097665 (DanioRerio)]||Omykiss:Hemoglobin subunit beta-2 OS=Boreogadus saida GN=hbb2 PE=1 SV=3 [3.0e-67, Q1AGS6 (UniProt)]|Hemoglobin beta subunit. [Source:UniProtKB/TrEMBL;Acc:Q802A3] [2.0e-68, ENSTRUP00000043340 (TakifuguRub…
ORTHOMCL394	4	2.41834240552547	5.57610528675525	Up	0.00504052473674226	0.0497800061673061	NA	0.007030669	0.05235812	0.01019156	0.3328481	Drerio:Coatomer subunit alpha OS=Homo sapiens GN=COPA PE=1 SV=2 [6.0e-102, P53621 (UniProt)]|coatomer protein complex, subunit alpha [Source:ZFIN;Acc:ZDB-GENE-020905-2] [3.0e-125, ENSDARP00000106765 (DanioRerio)]||Omykiss:Coatomer subunit alpha OS=Mus musculus GN=Copa PE=1 SV=1 [4.0e-18, Q8CIE6 (UniProt)]|coatomer protein complex, subunit alpha [Source:HGNC Symbol;Acc:2230] [1.0e-21, ENSTNIP00000…
ORTHOMCL3662	2	3.59346379972643	2.57142857142857	Down	0.00269422814760713	0.0497855993080951	NA	0.04993834	NA	0.001864165	NA	Drerio:Anosmin-1 OS=Homo sapiens GN=KAL1 PE=1 SV=3 [0.0e+00, P23352 (UniProt)]|Kallmann syndrome 1 sequence [Source:Jamboree;Acc:XB-GENE-488217] [0.0e+00, ENSXETP00000055036 (XenopusTropicalis)]||Omykiss:Anosmin-1 OS=Homo sapiens GN=KAL1 PE=1 SV=3 [3.0e-25, P23352 (UniProt)]|Kallmann syndrome 1 sequence [Source:HGNC Symbol;Acc:6211] [5.0e-34, ENSGACP00000005034 (GasterosteusAculeatus)]
ORTHOMCL4039	2	4.0637470318475	2	Down	0.00269541558782865	0.0497855993080951	NA	0.250546	NA	0.001178655	NA	Drerio:Epidermal growth factor receptor kinase substrate 8-like protein 2 OS=Pongo abelii GN=EPS8L2 PE=2 SV=1 [6.0e-57, Q5RC07 (UniProt)]|EPS8-like 2 [Source:HGNC Symbol;Acc:21296] [1.0e-82, ENSDARP00000095696 (DanioRerio)]||Omykiss:Epidermal growth factor receptor kinase substrate 8-like protein 3 OS=Mus musculus GN=Eps8l3 PE=2 SV=1 [3.0e-20, Q91WL0 (UniProt)]|si:ch211-103a14.4 [Source:ZFIN;Acc:…
ORTHOMCL6020	1	4.28667362690971	1.8	Down	0.00270196305750245	0.0497855993080951	NA	NA	NA	NA	0.001612434
ORTHOMCL2566	2	3.15577147654236	2.84705882352941	Up	0.0050747658453004	0.0498889709395462	0.008187413	NA	NA	NA	0.06318382
ORTHOMCL3151	2	3.30141980852084	2.57142857142857	Up	0.00506864657211378	0.0498889709395462	0.004809648	0.1497838	NA	NA	NA	Omykiss:Cytoplasmic tRNA 2-thiolation protein 2 OS=Danio rerio GN=ctu2 PE=2 SV=1 [1.0e-30, Q6DC53 (UniProt)]|cytosolic thiouridylase subunit 2 homolog (S. pombe) [Source:ZFIN;Acc:ZDB-GENE-040801-79] [1.0e-31, ENSDARP00000068045 (DanioRerio)]
ORTHOMCL471	4	2.6980069370247	4.15896487985213	Up	0.00506945044784745	0.0498889709395462	0.03697066	0.3373369	0.08229962	0.01952196	NA	Drerio:60S ribosomal protein L36a OS=Takifugu rubripes GN=rpl36a PE=3 SV=2 [3.0e-49, P61486 (UniProt)]|ribosomal protein L36a [Source:HGNC Symbol;Acc:10359] [2.0e-50, ENSP00000404375 (HomoSapiens)]||Omykiss:60S ribosomal protein L36a OS=Takifugu rubripes GN=rpl36a PE=3 SV=2 [7.0e-46, P61486 (UniProt)]|ribosomal protein L36a-like [Source:HGNC Symbol;Acc:10346] [5.0e-47, ENSORLP00000001035 (Oryzias…
ORTHOMCL6378	1	3.89763101939186	1.8	Up	0.00508898698619486	0.0499526287275048	NA	NA	NA	NA	0.002890151
ORTHOMCL5006	1	3.89613934188415	1.8	Up	0.00510129813717153	0.0499973733839198	NA	0.002896625	NA	NA	NA	Omykiss:No Hit|No Hit
ORTHOMCL1463	3	2.86105851515456	4.26315789473684	Down	0.00277314450966865	0.0506182957552464	0.005457791	0.02612221	NA	NA	0.243235	Omykiss:Protein ETHE1, mitochondrial OS=Mus musculus GN=Ethe1 PE=1 SV=2 [2.0e-16, Q9DCM0 (UniProt)]|ethylmalonic encephalopathy 1 [Source:ZFIN;Acc:ZDB-GENE-040426-2503] [6.0e-24, ENSDARP00000043402 (DanioRerio)]
ORTHOMCL1515	1	3.08828631329178	3.56215600683242	Down	0.00276698155294556	0.0506182957552464	NA	0.0008660334	NA	NA	NA	Omykiss:Endonuclease domain-containing 1 protein OS=Homo sapiens GN=ENDOD1 PE=1 SV=2 [2.0e-14, O94919 (UniProt)]|si:ch211-133n4.10 [Source:ZFIN;Acc:ZDB-GENE-070424-123] [2.0e-50, ENSDARP00000119694 (DanioRerio)]
ORTHOMCL2732	3	3.33448895638964	3	Down	0.00276153683830572	0.0506182957552464	0.001209351	NA	NA	0.07922549	0.4722068	Drerio:Kinesin light chain 1 OS=Pongo abelii GN=KLC1 PE=2 SV=3 [1.0e-101, Q5R581 (UniProt)]|chromosome 14 open reading frame 153 [Source:HGNC Symbol;Acc:20492] [2.0e-105, ENSDARP00000011544 (DanioRerio)]
ORTHOMCL6340	2	4.04668568215958	2	Down	0.00277855120132691	0.0506182957552464	0.04214496	NA	NA	NA	0.007250164
ORTHOMCL3627	2	3.57644469891217	2.57142857142857	Down	0.00279597382393471	0.0507394534833723	0.01089501	0.01925165	NA	NA	NA	Omykiss:No Hit|No Hit
ORTHOMCL373	3	3.11962237817329	3.46940831219747	Down	0.00280093742286875	0.0507394534833723	NA	0.03700378	0.008791033	NA	0.0114562	Omykiss:No Hit|No description [7.0e-23, ENSGACP00000012971 (GasterosteusAculeatus)]
ORTHOMCL886	3	2.98251440144432	3.22547204738986	Up	0.00519221751105402	0.0508112454154588	0.00555014	1	0.05916918	NA	NA	Omykiss:COMM domain-containing protein 3 OS=Mus musculus GN=Commd3 PE=2 SV=1 [1.0e-52, Q63829 (UniProt)]|COMM domain containing 3 [Source:ZFIN;Acc:ZDB-GENE-041219-3] [5.0e-62, ENSDARP00000066763 (DanioRerio)]
ORTHOMCL1833	3	3.09579871741359	3.52173913043478	Down	0.00282833284102275	0.0508532875671762	NA	1	NA	0.003457684	0.004381519	Drerio:Carnitine O-acetyltransferase OS=Columba livia GN=CRAT PE=1 SV=1 [8.0e-107, P52826 (UniProt)]|carnitine O-acetyltransferase a [Source:ZFIN;Acc:ZDB-GENE-040927-17] [2.0e-129, ENSDARP00000047376 (DanioRerio)]||Omykiss:Carnitine O-palmitoyltransferase 2, mitochondrial OS=Danio rerio GN=cpt2 PE=2 SV=2 [1.0e-74, Q5U3U3 (UniProt)]|carnitine palmitoyltransferase 2 [Source:HGNC Symbol;Acc:2330] [3…
ORTHOMCL2156	4	2.93138837332247	4	Down	0.00283087769214084	0.0508532875671762	1	1	NA	1.706557e-05	0.4737356	Drerio:Tyrosine-protein kinase receptor TYRO3 OS=Danio rerio GN=tyro3 PE=2 SV=1 [0.0e+00, Q9YI66 (UniProt)]|TYRO3 protein tyrosine kinase [Source:Jamboree;Acc:XB-GENE-922144] [0.0e+00, ENSXETP00000060585 (XenopusTropicalis)]||Omykiss:Tyrosine-protein kinase receptor TYRO3 OS=Danio rerio GN=tyro3 PE=2 SV=1 [5.0e-50, Q9YI66 (UniProt)]|TYRO3 protein tyrosine kinase [Source:ZFIN;Acc:ZDB-GENE-990714-1…
ORTHOMCL40	1	2.03322316804904	11.0411244647093	Down	0.00282843623463293	0.0508532875671762	NA	NA	NA	NA	0.0001847941
ORTHOMCL1008	3	3.21076084300331	3.22547204738986	Down	0.00288231234730712	0.0514458314999348	NA	0.4488273	0.01513283	0.008179925	NA	Drerio:Phosphoglucomutase-1 OS=Macaca fascicularis GN=PGM1 PE=2 SV=3 [2.0e-59, Q4R5E4 (UniProt)]|phosphoglucomutase 1 [Source:ZFIN;Acc:ZDB-GENE-040426-1245] [6.0e-74, ENSDARP00000006510 (DanioRerio)]||Omykiss:Phosphoglucomutase-1 OS=Mus musculus GN=Pgm1 PE=1 SV=3 [2.0e-65, Q9D0F9 (UniProt)]|phosphoglucomutase 1 [Source:HGNC Symbol;Acc:8905] [3.0e-76, ENSGACP00000009348 (GasterosteusAculeatus)]
ORTHOMCL5991	1	4.24885706144117	1.8	Down	0.0028741618155737	0.0514458314999348	NA	NA	NA	NA	0.001706543
ORTHOMCL5996	1	4.24320141078052	1.8	Down	0.00290082939269374	0.0515356714971954	NA	NA	NA	NA	0.001721082
ORTHOMCL4765	2	3.68175603899349	2	Up	0.00530219902505726	0.0518089113827185	0.000633968	1	NA	NA	NA	Omykiss:Mediator of RNA polymerase II transcription subunit 20 OS=Danio rerio GN=med20 PE=2 SV=1 [1.0e-103, Q6DBX1 (UniProt)]|mediator complex subunit 20 [Source:HGNC Symbol;Acc:16840] [4.0e-106, ENSGACP00000001367 (GasterosteusAculeatus)]
ORTHOMCL6178	1	3.87124882321712	1.8	Up	0.00531110478916058	0.0518174202500704	NA	NA	NA	NA	0.003006817
ORTHOMCL4378	1	3.87023678210644	1.8	Up	0.00531981281007452	0.0518239770576595	NA	0.003011385	NA	NA	NA	Omykiss:No Hit|No Hit
ORTHOMCL4032	2	3.67724168486037	2	Up	0.0053445119706361	0.0519860598772733	NA	NA	NA	0.05529591	0.01156899	Drerio:Potassium channel subfamily K member 5 OS=Homo sapiens GN=KCNK5 PE=1 SV=1 [1.0e-70, O95279 (UniProt)]|potassium channel, subfamily K, member 5 [Source:HGNC Symbol;Acc:6280] [2.0e-93, ENSDARP00000035431 (DanioRerio)]
ORTHOMCL1366	3	3.00536984655634	3.1304347826087	Up	0.00539078839913084	0.0522784877984884	NA	1	0.06882323	0.005983986	NA	Drerio:Noelin-2 OS=Homo sapiens GN=OLFM2 PE=2 SV=2 [4.0e-64, O95897 (UniProt)]|olfactomedin 2 [Source:ZFIN;Acc:ZDB-GENE-040426-2882] [2.0e-76, ENSDARP00000104138 (DanioRerio)]||Omykiss:Noelin-2 OS=Homo sapiens GN=OLFM2 PE=2 SV=2 [5.0e-48, O95897 (UniProt)]|No description [4.0e-55, ENSTNIP00000021735 (TetraodonNigroviridis)]
ORTHOMCL1227	3	2.57754644530509	4.59063231850117	Up	0.0054088575847547	0.0522964356283105	0.0507882	0.1047235	NA	NA	0.00507895	Omykiss:Elongation factor 2 OS=Gallus gallus GN=EEF2 PE=1 SV=3 [1.0e-126, Q90705 (UniProt)]|No description [6.0e-133, ENSORLP00000018810 (OryziasLatipes)]
ORTHOMCL2795	2	3.27149114993837	2.57142857142857	Up	0.00540495060659588	0.0522964356283105	NA	0.001075332	NA	0.1372115	NA	Drerio:Protein FAM114A2 OS=Homo sapiens GN=FAM114A2 PE=1 SV=4 [1.0e-36, Q9NRY5 (UniProt)]|family with sequence similarity 114, member A2 [Source:HGNC Symbol;Acc:1333] [2.0e-91, ENSDARP00000120692 (DanioRerio)]||Omykiss:Protein FAM114A2 OS=Bos taurus GN=FAM114A1 PE=2 SV=1 [1.0e-11, Q2T9N1 (UniProt)]|family with sequence similarity 114, member A2 [Source:HGNC Symbol;Acc:1333] [6.0e-18, ENSTRUP00000…
ORTHOMCL6103	1	4.23128281985061	1.8	Down	0.00295783011712451	0.0524039736959779	NA	NA	NA	NA	0.001752128
ORTHOMCL5499	2	3.66004327768305	2	Up	0.00550877007673202	0.0531827218934802	NA	1	NA	NA	0.0006621049	Omykiss:Ubiquitin-conjugating enzyme E2 C OS=Xenopus laevis GN=ube2c PE=1 SV=1 [1.0e-54, P56616 (UniProt)]|ubiquitin-conjugating enzyme E2U (putative) [Source:HGNC Symbol;Acc:28559] [3.0e-60, ENSORLP00000011701 (OryziasLatipes)]
ORTHOMCL1274	2	3.2369332303904	3.12322156585406	Down	0.00303525352249798	0.0534818305098072	NA	0.4173174	NA	NA	2.798096e-06	Omykiss:Lipoprotein lipase OS=Gallus gallus GN=LPL PE=1 SV=1 [2.0e-89, P11602 (UniProt)]|lipoprotein lipase [Source:HGNC Symbol;Acc:6677] [3.0e-113, ENSGACP00000015039 (GasterosteusAculeatus)]
ORTHOMCL5284	1	4.21350725267165	1.8	Down	0.00304490117427741	0.0535056339861445	NA	0.001799474	NA	NA	NA	Omykiss:No Hit|No Hit
ORTHOMCL1016	4	2.72060618802168	3.95121951219512	Up	0.00558595937662494	0.0538473124362545	NA	0.3419342	0.1218453	0.4516412	0.001822454	Drerio:No Hit|No Hit||Omykiss:Coproporphyrinogen-III oxidase, mitochondrial OS=Rattus norvegicus GN=Cpox PE=2 SV=1 [5.0e-31, Q3B7D0 (UniProt)]|coproporphyrinogen oxidase [Source:ZFIN;Acc:ZDB-GENE-030131-9884] [3.0e-38, ENSDARP00000108678 (DanioRerio)]
ORTHOMCL638	1	2.45119330819984	5.19757702409896	Up	0.00561581985275774	0.0540543615379622	NA	NA	NA	NA	0.0009737577
ORTHOMCL1170	2	2.75966097272842	4.5271629778672	Down	0.00308707119589567	0.0540992449519868	NA	0.2353005	0.0007193081	NA	NA	Omykiss:Sequestosome-1 OS=Mus musculus GN=Sqstm1 PE=1 SV=1 [2.0e-35, Q64337 (UniProt)]|sequestosome 1 [Source:ZFIN;Acc:ZDB-GENE-040426-2204] [3.0e-39, ENSDARP00000104188 (DanioRerio)]
ORTHOMCL2060	1	3.26146664307298	3.04878048780488	Down	0.00311676762370117	0.0541779903106439	NA	0.001119669	NA	NA	NA	Omykiss:No Hit|No Hit
ORTHOMCL2920	2	3.52727313169395	2.57142857142857	Down	0.00311154179551204	0.0541779903106439	NA	0.1461168	0.0004542804	NA	NA	Omykiss:H-2 class II histocompatibility antigen, A-K alpha chain OS=Mus musculus GN=H2-Aa PE=1 SV=2 [2.0e-18, P01910 (UniProt)]|No description [4.0e-32, ENSORLP00000011499 (OryziasLatipes)]
ORTHOMCL6204	2	3.98312992208041	2	Down	0.00311106173304581	0.0541779903106439	1	NA	NA	NA	0.0003469743
ORTHOMCL4123	2	3.64480373392756	2	Up	0.00565845241024329	0.0543835463392832	NA	NA	NA	0.08022666	0.008508343	Drerio:Nucleolar GTP-binding protein 2 OS=Mus musculus GN=Gnl2 PE=2 SV=1 [5.0e-85, Q99LH1 (UniProt)]|guanine nucleotide binding protein-like 2 (nucleolar) [Source:ZFIN;Acc:ZDB-GENE-040426-2317] [2.0e-118, ENSDARP00000105309 (DanioRerio)]
ORTHOMCL2154	3	3.34367747261601	2.88	Down	0.00313801024779632	0.0544006131398884	0.002568475	0.2355519	1	NA	NA	Omykiss:Solute carrier family 2, facilitated glucose transporter member 1 (Fragment) OS=Ovis aries GN=SLC2A1 PE=2 SV=1 [2.0e-33, P79365 (UniProt)]|solute carrier family 2 (facilitated glucose transporter), member 1 [Source:HGNC Symbol;Acc:11005] [3.0e-42, ENSORLP00000009373 (OryziasLatipes)]
ORTHOMCL4115	2	3.97568534899878	2	Down	0.00315248569809295	0.0545050409302987	NA	NA	NA	0.001640552	0.2146711	Drerio:Vacuolar protein sorting-associated protein 26B OS=Danio rerio GN=vps26b PE=2 SV=1 [2.0e-76, Q7ZV03 (UniProt)]|vacuolar protein sorting 26 homolog B [Source:ZFIN;Acc:ZDB-GENE-040426-2699] [3.0e-77, ENSDARP00000020396 (DanioRerio)]
ORTHOMCL6283	1	4.18492544436327	1.8	Down	0.0031902361320183	0.0550102481694812	NA	NA	NA	NA	0.0018783
ORTHOMCL1577	3	2.97840963822234	3.1304347826087	Up	0.0057656946430898	0.0553066368349883	0.003486039	1	0.4092249	NA	NA	Omykiss:Programmed cell death protein 4 OS=Mus musculus GN=Pdcd4 PE=1 SV=1 [3.0e-76, Q61823 (UniProt)]|programmed cell death 4 (neoplastic transformation inhibitor) [Source:HGNC Symbol;Acc:8763] [1.0e-89, ENSGACP00000024722 (GasterosteusAculeatus)]
ORTHOMCL4711	2	3.6335392919389	2	Up	0.00577164933942427	0.0553066368349883	0.0006981486	1	NA	NA	NA	Omykiss:Bifunctional polynucleotide phosphatase/kinase OS=Mus musculus GN=Pnkp PE=1 SV=2 [7.0e-20, Q9JLV6 (UniProt)]|polynucleotide kinase 3'-phosphatase [Source:HGNC Symbol;Acc:9154] [2.0e-40, ENSDARP00000089915 (DanioRerio)]
ORTHOMCL1094	3	2.940130523297	3.22547204738986	Up	0.00578549951485311	0.0553571014410797	NA	0.01491858	0.006277815	0.04768406	NA	Drerio:Xaa-Pro aminopeptidase 1 OS=Homo sapiens GN=XPNPEP1 PE=1 SV=3 [4.0e-62, Q9NQW7 (UniProt)]|X-prolyl aminopeptidase (aminopeptidase P) 1, soluble [Source:ZFIN;Acc:ZDB-GENE-040426-999] [3.0e-77, ENSDARP00000022971 (DanioRerio)]||Omykiss:Xaa-Pro aminopeptidase 1 OS=Rattus norvegicus GN=Xpnpep1 PE=1 SV=1 [3.0e-64, O54975 (UniProt)]|X-prolyl aminopeptidase (aminopeptidase P) 1, soluble [Source:H…
ORTHOMCL2214	3	2.83433048828678	3.52173913043478	Up	0.00581181341376463	0.0555264958598046	0.005411052	1	NA	NA	0.03749005	Omykiss:6-phosphofructo-2-kinase/fructose-2,6-biphosphatase 1 OS=Homo sapiens GN=PFKFB1 PE=1 SV=3 [1.0e-55, P16118 (UniProt)]|6-phosphofructo-2-kinase/fructose-2,6-biphosphatase 4 [Source:HGNC Symbol;Acc:8875] [1.0e-59, ENSTRUP00000026643 (TakifuguRubripes)]
ORTHOMCL5333	1	4.17679793611869	1.8	Down	0.00323279887902817	0.0555955199222738	NA	0.001901339	NA	NA	NA	Omykiss:No Hit|No Hit
ORTHOMCL2372	4	2.69323928249075	4	Up	0.0058302901664901	0.0556206232007318	0.01076069	0.333055	NA	0.2400113	0.02436556	Drerio:Cholesterol side-chain cleavage enzyme, mitochondrial OS=Oncorhynchus mykiss GN=cyp11a1 PE=2 SV=1 [0.0e+00, Q07217 (UniProt)]|cytochrome P450, subfamily XIA, polypeptide 1 [Source:ZFIN;Acc:ZDB-GENE-010306-1] [0.0e+00, ENSDARP00000068056 (DanioRerio)]||Omykiss:Cholesterol side-chain cleavage enzyme, mitochondrial OS=Oncorhynchus mykiss GN=cyp11a1 PE=2 SV=1 [2.0e-71, Q07217 (UniProt)]|cytoch…
ORTHOMCL459	3	2.24346201937537	6.61972837741244	Up	0.00584881564087649	0.0557149365849519	NA	0.215205	NA	0.2595882	0.0004378188	Drerio:Bone morphogenetic protein receptor type-1A OS=Rattus norvegicus GN=Bmpr1a PE=2 SV=1 [0.0e+00, Q78EA7 (UniProt)]|bone morphogenetic protein receptor, type 1B [Source:Jamboree;Acc:XB-GENE-483455] [0.0e+00, ENSXETP00000041649 (XenopusTropicalis)]||Omykiss:Activin receptor type-1 OS=Rattus norvegicus GN=Acvr1 PE=2 SV=1 [5.0e-60, P80201 (UniProt)]|No description [5.0e-71, ENSGACP00000013226 (G…
ORTHOMCL3900	2	3.23102217115272	2.57142857142857	Up	0.00589448472191715	0.0560671563003594	0.0015616	NA	NA	NA	1
ORTHOMCL2470	2	2.80307844575241	3.6	Up	0.00591246255329432	0.0561061437103622	0.0008619005	0.2584987	NA	NA	NA	Omykiss:No Hit|No Hit
ORTHOMCL776	5	2.49315802913712	4.88135593220339	Up	0.00591598352039794	0.0561061437103622	1	0.04176796	0.03287475	0.002647943	0.1585369	Drerio:Protein canopy-1 OS=Danio rerio GN=cnpy1 PE=1 SV=1 [2.0e-45, Q2L6L1 (UniProt)]|canopy1 [Source:ZFIN;Acc:ZDB-GENE-060315-3] [3.0e-46, ENSDARP00000009432 (DanioRerio)]||Omykiss:Protein canopy homolog 2 OS=Homo sapiens GN=CNPY2 PE=1 SV=1 [8.0e-23, Q9Y2B0 (UniProt)]|canopy 2 homolog (zebrafish) [Source:HGNC Symbol;Acc:13529] [6.0e-33, ENSTNIP00000009881 (TetraodonNigroviridis)]
ORTHOMCL103	4	2.6132394695816	4.29716215575588	Up	0.00595016336429459	0.0563081340096625	0.1466245	1	0.02559414	0.005271072	NA	Drerio:60S ribosomal protein L36 OS=Danio rerio GN=rpl36 PE=2 SV=1 [1.0e-26, Q6Q415 (UniProt)]|Annotation not available [2.0e-27, ENSDARP00000124304 (DanioRerio)]||Omykiss:60S ribosomal protein L36 OS=Ictalurus punctatus GN=rpl36 PE=3 SV=1 [2.0e-45, Q90YT2 (UniProt)]|ribosomal protein L36 [Source:HGNC Symbol;Acc:13631] [8.0e-49, ENSGACP00000002725 (GasterosteusAculeatus)]
ORTHOMCL6231	1	3.80052092162783	1.8	Up	0.00595474451769109	0.0563081340096625	NA	NA	NA	NA	0.003343352
ORTHOMCL6242	2	3.95122801562801	2	Down	0.00329243181410915	0.0564704594925263	0.0003698341	NA	NA	NA	1
ORTHOMCL3970	2	3.9480075694429	2	Down	0.00331130899959075	0.0565865161532453	NA	NA	NA	0.03624772	0.01026889	Drerio:Succinyl-CoA:3-ketoacid-coenzyme A transferase 1, mitochondrial OS=Mus musculus GN=Oxct1 PE=1 SV=1 [2.0e-71, Q9D0K2 (UniProt)]|3-oxoacid CoA transferase 1b [Source:ZFIN;Acc:ZDB-GENE-060929-212] [5.0e-110, ENSDARP00000074184 (DanioRerio)]
ORTHOMCL5361	2	3.94708315336063	2	Down	0.00331674726406059	0.0565865161532453	0.02334223	0.01597588	NA	NA	NA	Omykiss:Vacuolar protein-sorting-associated protein 25 OS=Danio rerio GN=vps25 PE=2 SV=2 [3.0e-92, Q6NWF4 (UniProt)]|vacuolar protein sorting 25 homolog (S. cerevisiae) [Source:HGNC Symbol;Acc:28122] [5.0e-93, ENSTNIP00000017449 (TetraodonNigroviridis)]
ORTHOMCL1339	4	2.56411906300799	4.5	Up	0.00602552644215358	0.0568566650368621	0.003516612	1	NA	0.1434662	0.01837352	Drerio:Carboxypeptidase A2 OS=Homo sapiens GN=CPA2 PE=1 SV=3 [4.0e-25, P48052 (UniProt)]|carboxypeptidase A4 [Source:ZFIN;Acc:ZDB-GENE-040704-61] [1.0e-34, ENSDARP00000064203 (DanioRerio)]||Omykiss:Carboxypeptidase A2 OS=Mus musculus GN=Cpa2 PE=2 SV=1 [3.0e-147, Q504N0 (UniProt)]|carboxypeptidase A4 [Source:HGNC Symbol;Acc:15740] [0.0e+00, ENSGACP00000012775 (GasterosteusAculeatus)]
ORTHOMCL2730	3	3.01367503156879	3	Up	0.0060303859335112	0.0568566650368621	NA	0.00531928	NA	0.07536293	0.2954759	Drerio:Alpha-adducin OS=Rattus norvegicus GN=Add1 PE=1 SV=2 [2.0e-101, Q63028 (UniProt)]|adducin 1 (alpha) [Source:ZFIN;Acc:ZDB-GENE-030909-2] [6.0e-114, ENSDARP00000108050 (DanioRerio)]||Omykiss:Gamma-adducin OS=Homo sapiens GN=ADD3 PE=1 SV=1 [5.0e-96, Q9UEY8 (UniProt)]|adducin 3 (gamma) a [Source:ZFIN;Acc:ZDB-GENE-030131-2721] [2.0e-110, ENSDARP00000013817 (DanioRerio)]
ORTHOMCL1504	3	2.95761801579829	3.1304347826087	Up	0.00607196467012182	0.0571199986949466	NA	0.2113658	1	NA	0.004529331	Omykiss:Dynactin subunit 3 OS=Bos taurus GN=DCTN3 PE=2 SV=1 [4.0e-51, Q0P5A1 (UniProt)]|dynactin 3 (p22) [Source:HGNC Symbol;Acc:2713] [7.0e-91, ENSGACP00000002249 (GasterosteusAculeatus)]
ORTHOMCL3760	2	3.21684206839535	2.57142857142857	Up	0.00607603025348633	0.0571199986949466	NA	NA	0.02693713	0.017878	NA	Drerio:Transcriptional activator Myb OS=Gallus gallus GN=MYB PE=2 SV=1 [2.0e-180, P01103 (UniProt)]|transcription factor cmyb [Source:ZFIN;Acc:ZDB-GENE-991110-14] [0.0e+00, ENSDARP00000070207 (DanioRerio)]||Omykiss:Cell division cycle 5-like protein OS=Bos taurus GN=CDC5L PE=2 SV=1 [2.0e-105, Q2KJC1 (UniProt)]|CDC5 cell division cycle 5-like [Source:Jamboree;Acc:XB-GENE-983551] [3.0e-106, ENSXETP…
ORTHOMCL992	3	2.54167012125248	4.59063231850117	Up	0.00609314427076352	0.0571975071355953	NA	0.03725469	NA	0.271509	0.001739642	Drerio:Ammonium transporter Rh type C-like 2 OS=Danio rerio GN=rhcgl2 PE=2 SV=2 [0.0e+00, Q8JI14 (UniProt)]|Rhesus blood group, C glycoprotein like 2 [Source:ZFIN;Acc:ZDB-GENE-040426-2595] [0.0e+00, ENSDARP00000048027 (DanioRerio)]||Omykiss:Ammonium transporter Rh type A OS=Homo sapiens GN=RHAG PE=1 SV=2 [3.0e-82, Q02094 (UniProt)]|Rh-associated glycoprotein [Source:HGNC Symbol;Acc:10006] [8.0e-1…
ORTHOMCL6335	2	3.93896328776202	2	Down	0.00336489493407242	0.0572335011660212	0.07793393	NA	NA	NA	0.004863326
ORTHOMCL837	4	2.86899009088502	4.01762656282025	Down	0.00337241904839325	0.0572335011660212	0.009035459	0.1245794	1	0.03570973	NA	Drerio:DNA-directed RNA polymerases I, II, and III subunit RPABC1 OS=Pongo abelii GN=POLR2E PE=2 SV=1 [8.0e-87, Q5R587 (UniProt)]|polymerase (RNA) II (DNA directed) polypeptide E, b [Source:ZFIN;Acc:ZDB-GENE-040801-83] [2.0e-91, ENSDARP00000028718 (DanioRerio)]||Omykiss:DNA-directed RNA polymerases I, II, and III subunit RPABC1 OS=Rattus norvegicus GN=Polr2e PE=2 SV=1 [7.0e-103, B0BNE2 (UniProt)]…
ORTHOMCL1410	3	2.95262021208932	3.74226804123711	Down	0.00339775520114291	0.0573615792988759	NA	0.4514533	NA	0.355583	0.0006173508	Drerio:NADH dehydrogenase [ubiquinone] 1 beta subcomplex subunit 8, mitochondrial OS=Bos taurus GN=NDUFB8 PE=1 SV=1 [3.0e-18, Q02372 (UniProt)]|NADH dehydrogenase (ubiquinone) 1 beta subcomplex, 8 [Source:ZFIN;Acc:ZDB-GENE-040426-1858] [1.0e-28, ENSDARP00000095947 (DanioRerio)]||Omykiss:NADH dehydrogenase [ubiquinone] 1 beta subcomplex subunit 8, mitochondrial OS=Bos taurus GN=NDUFB8 PE=1 SV=1 [2…
ORTHOMCL5235	1	4.14630924574363	1.8	Down	0.003397515012648	0.0573615792988759	NA	0.001990312	NA	NA	NA	Omykiss:No Hit|No Hit
ORTHOMCL1765	2	3.2419689943353	3.01204819277108	Down	0.00341600706275682	0.0573693477805176	NA	0.1307377	9.425254e-05	NA	NA	Omykiss:40S ribosomal protein S11 OS=Rattus norvegicus GN=Rps11 PE=1 SV=3 [1.0e-46, P62282 (UniProt)]|ribosomal protein S11 [Source:ZFIN;Acc:ZDB-GENE-040426-2701] [7.0e-48, ENSDARP00000069513 (DanioRerio)]
ORTHOMCL2809	3	3.24800146890045	3	Down	0.00341413821646991	0.0573693477805176	0.00102702	1	NA	0.05710232	NA	Drerio:Dual specificity tyrosine-phosphorylation-regulated kinase 2 OS=Homo sapiens GN=DYRK2 PE=1 SV=3 [1.0e-105, Q92630 (UniProt)]|dual-specificity tyrosine-(Y)-phosphorylation regulated kinase 3 [Source:HGNC Symbol;Acc:3094] [4.0e-119, ENSDARP00000106736 (DanioRerio)]||Omykiss:Dual specificity protein kinase CLK4 OS=Mus musculus GN=Clk4 PE=1 SV=1 [4.0e-76, O35493 (UniProt)]|CDC-like kinase 4b […
ORTHOMCL4239	2	3.92784609211453	2	Down	0.00343193256203847	0.0574870989417821	NA	NA	NA	0.2501738	0.001549082	Drerio:Succinyl-CoA ligase [ADP-forming] subunit beta, mitochondrial OS=Mus musculus GN=Sucla2 PE=1 SV=2 [5.0e-107, Q9Z2I9 (UniProt)]|succinate-CoA ligase, ADP-forming, beta subunit [Source:ZFIN;Acc:ZDB-GENE-040426-1963] [1.0e-123, ENSDARP00000021652 (DanioRerio)]
ORTHOMCL6024	1	3.77398181934855	1.8	Up	0.0062155583176375	0.0582618249861109	NA	NA	NA	NA	0.003479131
ORTHOMCL269	4	2.27391574989237	6.22509369425104	Up	0.00626250650698946	0.0586166973346517	0.04236139	0.128131	0.0514209	NA	0.003528473	Omykiss:Chymotrypsin B OS=Gadus morhua PE=1 SV=1 [1.0e-119, P80646 (UniProt)]|No description [8.0e-137, ENSTRUP00000009901 (TakifuguRubripes)]
ORTHOMCL2544	1	3.21364806684508	3.04878048780488	Down	0.00350906744801834	0.0586268807571768	NA	NA	0.001236958	NA	NA	Omykiss:No Hit|si:dkey-208k22.3 [Source:ZFIN;Acc:ZDB-GENE-070912-432] [1.0e-21, ENSDARP00000075680 (DanioRerio)]
ORTHOMCL2511	1	2.97521625538111	3.04878048780488	Up	0.00630193091050021	0.0589002209301679	NA	NA	0.002032747	NA	NA	Omykiss:60S ribosomal protein L3 OS=Macaca fascicularis GN=RPL3 PE=2 SV=3 [4.0e-17, Q4R5Q0 (UniProt)]|ribosomal protein L3 [Source:HGNC Symbol;Acc:10332] [1.0e-18, ENSTNIP00000014205 (TetraodonNigroviridis)]
ORTHOMCL1323	1	2.65848920051168	4.02477183833116	Up	0.00634730696903292	0.0590189149623976	NA	NA	NA	NA	0.001483578
ORTHOMCL1340	4	2.728199233198	3.76744186046512	Up	0.00634080685202904	0.0590189149623976	NA	0.2408264	0.07536947	0.201563	0.006675437	Drerio:Spectrin beta chain, brain 1 OS=Mus musculus GN=Sptbn1 PE=1 SV=2 [4.0e-41, Q62261 (UniProt)]|spectrin, beta, non-erythrocytic 1 [Source:HGNC Symbol;Acc:11275] [4.0e-41, ENSP00000349259 (HomoSapiens)]||Omykiss:PH and SEC7 domain-containing protein 4 OS=Mus musculus GN=Psd4 PE=2 SV=1 [2.0e-29, Q8BLR5 (UniProt)]|pleckstrin and Sec7 domain containing 4 [Source:HGNC Symbol;Acc:19096] [5.0e-55, …
ORTHOMCL3058	2	3.19604523741139	2.57142857142857	Up	0.00635217642483955	0.0590189149623976	NA	0.01367264	0.04286936	NA	NA	Omykiss:Lysine-specific demethylase NO66 OS=Danio rerio GN=no66 PE=2 SV=1 [2.0e-171, A3KP59 (UniProt)]|zgc:162967 [Source:ZFIN;Acc:ZDB-GENE-041008-221] [2.0e-172, ENSDARP00000088500 (DanioRerio)]
ORTHOMCL576	4	2.3480890808318	5.64118319877773	Up	0.00636038857169582	0.0590189149623976	1	NA	0.1154398	1	1.298601e-08	Drerio:Glycogen phosphorylase, muscle form OS=Oryctolagus cuniculus GN=PYGM PE=1 SV=3 [4.0e-82, P00489 (UniProt)]|phosphorylase, glycogen (muscle) b [Source:ZFIN;Acc:ZDB-GENE-040426-1206] [1.0e-87, ENSDARP00000111947 (DanioRerio)]||Omykiss:Glycogen phosphorylase, brain form OS=Pongo abelii GN=PYGB PE=2 SV=3 [8.0e-65, Q5R5M6 (UniProt)]|phosphorylase, glycogen, muscle [Source:HGNC Symbol;Acc:9726] …
ORTHOMCL6106	2	3.58006450335993	2	Up	0.00634004743803069	0.0590189149623976	0.02467196	NA	NA	NA	0.03149139
ORTHOMCL3743	2	3.4669823570099	2.57142857142857	Down	0.00354630019946417	0.059095839757996	0.02383059	NA	NA	NA	0.008264639
ORTHOMCL6201	2	3.57528192592674	2	Up	0.00639347881834223	0.0592407254303004	0.001986785	NA	NA	NA	0.3948196
ORTHOMCL3675	2	3.46051697636944	2.57142857142857	Down	0.00359630791475908	0.0596210533220599	NA	0.008358186	0.04056782	NA	NA	Omykiss:Serine/threonine/tyrosine-interacting protein OS=Pongo abelii GN=STYX PE=2 SV=1 [3.0e-97, Q5RDP3 (UniProt)]|serine/threonine/tyrosine interacting protein [Source:HGNC Symbol;Acc:11447] [1.0e-114, ENSDARP00000028338 (DanioRerio)]
ORTHOMCL3981	2	3.90279467840292	2	Down	0.00358784805866983	0.0596210533220599	NA	NA	NA	0.009969601	0.04086936	Drerio:General transcription factor 3C polypeptide 3 OS=Homo sapiens GN=GTF3C3 PE=1 SV=1 [1.0e-78, Q9Y5Q9 (UniProt)]|general transcription factor IIIC, polypeptide 3 [Source:ZFIN;Acc:ZDB-GENE-040914-80] [7.0e-107, ENSDARP00000112332 (DanioRerio)]
ORTHOMCL545	4	2.43527267673402	5.0662997247936	Up	0.0064492349110018	0.0596716154104025	NA	0.4932947	0.2131877	0.04138235	0.005135172	Drerio:Protein kinase C epsilon type OS=Rattus norvegicus GN=Prkce PE=1 SV=1 [5.0e-62, P09216 (UniProt)]|protein kinase C, epsilon a [Source:ZFIN;Acc:ZDB-GENE-030131-8191] [3.0e-70, ENSDARP00000096385 (DanioRerio)]||Omykiss:Protein kinase C eta type OS=Mus musculus GN=Prkch PE=2 SV=1 [7.0e-20, P23298 (UniProt)]|protein kinase C, eta [Source:HGNC Symbol;Acc:9403] [1.0e-29, ENSTNIP00000020478 (Tetr…
ORTHOMCL1302	2	2.70774666978724	4.5271629778672	Down	0.00367379957672631	0.0599805910640708	NA	NA	0.05801918	NA	0.0006567963	Omykiss:Hydroxyacyl-coenzyme A dehydrogenase, mitochondrial OS=Mus musculus GN=Hadh PE=1 SV=2 [1.0e-63, Q61425 (UniProt)]|hydroxyacyl-CoA dehydrogenase [Source:HGNC Symbol;Acc:4799] [5.0e-82, ENSORLP00000008657 (OryziasLatipes)]
ORTHOMCL1312	1	2.84058406622876	4.02477183833116	Down	0.00365538167747637	0.0599805910640708	NA	NA	NA	NA	0.0009496368
ORTHOMCL1351	4	2.71526149238387	4.5	Down	0.00366087217591472	0.0599805910640708	0.03677441	1	NA	0.007530935	0.06929678	Drerio:Polyubiquitin-C OS=Sus scrofa GN=UBC PE=2 SV=1 [6.0e-116, P0CG68 (UniProt)]|ubiquitin C [Source:ZFIN;Acc:ZDB-GENE-061110-88] [2.0e-116, ENSDARP00000089879 (DanioRerio)]||Omykiss:Polyubiquitin OS=Drosophila melanogaster GN=Ubi-p63E PE=3 SV=1 [7.0e-144, P0CG69 (UniProt)]|No description [5.0e-145, ENSGACP00000026768 (GasterosteusAculeatus)]
ORTHOMCL1908	2	3.2949941084327	2.84705882352941	Down	0.0036664969376613	0.0599805910640708	NA	NA	NA	0.08151544	0.0005611364	Drerio:Low-density lipoprotein receptor-related protein 1 OS=Gallus gallus GN=LRP1 PE=2 SV=1 [3.0e-103, P98157 (UniProt)]|low density lipoprotein receptor-related protein 1 [Source:HGNC Symbol;Acc:6692] [3.0e-112, ENSGACP00000000809 (GasterosteusAculeatus)]
ORTHOMCL4746	2	3.89178011276461	2	Down	0.00365858650342038	0.0599805910640708	NA	0.2215679	NA	NA	0.001879905	Omykiss:PLAC8-like protein 1 OS=Homo sapiens GN=PLAC8L1 PE=2 SV=1 [2.0e-18, A1L4L8 (UniProt)]|si:dkey-33c9.4 [Source:ZFIN;Acc:ZDB-GENE-070727-1] [2.0e-41, ENSDARP00000107096 (DanioRerio)]
ORTHOMCL6444	1	4.1029214295323	1.8	Down	0.00364627861158304	0.0599805910640708	0.002124153	NA	NA	NA	NA
ORTHOMCL6321	1	4.09008872688074	1.8	Down	0.00372323720348046	0.0606342341546604	NA	NA	NA	NA	0.002165437
ORTHOMCL3310	2	3.17940436655743	2.57142857142857	Up	0.00658190481913445	0.0608118971040087	NA	0.01295008	0.04888752	NA	NA	Omykiss:DNA primase small subunit OS=Homo sapiens GN=PRIM1 PE=1 SV=1 [8.0e-47, P49642 (UniProt)]|primase polypeptide 1 [Source:ZFIN;Acc:ZDB-GENE-990603-6] [2.0e-59, ENSDARP00000095418 (DanioRerio)]
ORTHOMCL155	5	2.17755228096088	6.97863852535755	Up	0.00660165191930716	0.0609070861625349	9.241558e-05	0.03077709	1	0.1435526	1	Drerio:Peptidyl-prolyl cis-trans isomerase FKBP1A OS=Bos taurus GN=FKBP1A PE=1 SV=2 [5.0e-50, P18203 (UniProt)]|FK506 binding protein 1Ab [Source:ZFIN;Acc:ZDB-GENE-040927-9] [2.0e-59, ENSDARP00000046783 (DanioRerio)]||Omykiss:Peptidyl-prolyl cis-trans isomerase FKBP1A OS=Bos taurus GN=FKBP1A PE=1 SV=2 [6.0e-40, P18203 (UniProt)]|FK506 binding protein 1Aa [Source:ZFIN;Acc:ZDB-GENE-030131-7275] [2.…
ORTHOMCL5040	1	4.08385258314504	1.8	Down	0.00376121179463495	0.0610983749712866	NA	0.002185788	NA	NA	NA	Omykiss:Gelsolin OS=Gallus gallus GN=GSN PE=2 SV=1 [8.0e-27, O93510 (UniProt)]|No description [3.0e-45, ENSGACP00000020660 (GasterosteusAculeatus)]
ORTHOMCL956	2	3.11448567245554	3.20394395433316	Down	0.00378628584306725	0.0613511492511074	NA	0.02178941	0.002776766	NA	NA	Omykiss:Retrotransposable element Tf2 155 kDa protein type 3 OS=Schizosaccharomyces pombe (strain ATCC 38366 / 972) GN=Tf2-11 PE=4 SV=1 [5.0e-17, Q9UR07 (UniProt)]|No description [5.0e-45, ENSDARP00000109033 (DanioRerio)]
ORTHOMCL4005	2	3.86745981750885	2	Down	0.00381967135871183	0.0614290787838718	0.00214093	NA	NA	0.2042512	NA	Drerio:Cytosolic purine 5'-nucleotidase OS=Xenopus tropicalis GN=nt5c2 PE=2 SV=1 [1.0e-61, Q5EBF1 (UniProt)]|5'-nucleotidase, cytosolic II, like 1 [Source:ZFIN;Acc:ZDB-GENE-031006-8] [5.0e-91, ENSDARP00000020283 (DanioRerio)]
ORTHOMCL4306	2	3.86832329259606	2	Down	0.00381383453986665	0.0614290787838718	NA	0.2253896	NA	NA	0.001936793	Omykiss:Uncharacterized protein C15orf57 homolog OS=Rattus norvegicus GN=Ccdc32 PE=2 SV=1 [2.0e-34, Q561K4 (UniProt)]|chromosome 15 open reading frame 57 [Source:HGNC Symbol;Acc:28295] [5.0e-52, ENSTNIP00000020465 (TetraodonNigroviridis)]
ORTHOMCL905	5	2.51517638680626	5.43396226415094	Down	0.00380175255587141	0.0614290787838718	1	0.0823959	1	0.006971531	0.003119717	Drerio:Mitogen-activated protein kinase 14A OS=Danio rerio GN=mapk14a PE=1 SV=1 [0.0e+00, Q9DGE2 (UniProt)]|mitogen-activated protein kinase 14a [Source:ZFIN;Acc:ZDB-GENE-010202-2] [0.0e+00, ENSDARP00000040361 (DanioRerio)]||Omykiss:Mitogen-activated protein kinase 12 OS=Danio rerio GN=mapk12 PE=2 SV=1 [3.0e-76, O42376 (UniProt)]|mitogen-activated protein kinase 12 [Source:HGNC Symbol;Acc:6874] […
ORTHOMCL6122	1	3.73041205568909	1.8	Up	0.00666830462771177	0.0614341379201617	NA	NA	NA	NA	0.003714103
ORTHOMCL5143	2	3.86176368333147	2	Down	0.00385839611536129	0.0618975038506592	0.008305965	0.05325061	NA	NA	NA	Omykiss:WASH complex subunit strumpellin OS=Danio rerio GN=zgc:55908 PE=2 SV=1 [1.0e-63, Q7ZVM1 (UniProt)]|strumpellin [Source:ZFIN;Acc:ZDB-GENE-040426-838] [2.0e-64, ENSDARP00000008133 (DanioRerio)]
ORTHOMCL2838	2	3.42361941341602	2.57142857142857	Down	0.00389517069594011	0.0623323965710119	NA	NA	NA	0.01776173	0.01462834	Drerio:Ubiquinone biosynthesis protein COQ7 homolog OS=Mus musculus GN=Coq7 PE=2 SV=3 [4.0e-60, P97478 (UniProt)]|coenzyme Q7 homolog, ubiquinone (yeast) [Source:HGNC Symbol;Acc:2244] [2.0e-109, ENSDARP00000085142 (DanioRerio)]
ORTHOMCL3880	1	3.48577711885066	2.46938775510204	Down	0.00391507169120214	0.0624957854865411	NA	NA	NA	NA	0.001677264
ORTHOMCL2593	1	3.16656431627128	3.04878048780488	Down	0.00394215378653618	0.0625920469667635	NA	NA	NA	NA	0.001364443
ORTHOMCL6327	1	4.05370918324615	1.8	Down	0.00395021912164254	0.0625920469667635	NA	NA	NA	NA	0.002286887
ORTHOMCL3887	1	3.21738233889744	2.46938775510204	Up	0.00684228132512143	0.0629470360423796	NA	NA	NA	NA	0.002743463
ORTHOMCL2309	2	2.74735676037021	3.6	Up	0.00689540375651443	0.0633453829426803	NA	1	NA	NA	0.0002633385	Omykiss:Suppressor of G2 allele of SKP1 homolog OS=Mus musculus GN=Sugt1 PE=2 SV=3 [5.0e-40, Q9CX34 (UniProt)]|SGT1, suppressor of G2 allele of SKP1 (S. cerevisiae) [Source:HGNC Symbol;Acc:16987] [2.0e-45, ENSTRUP00000023167 (TakifuguRubripes)]
ORTHOMCL5767	1	4.04240778249711	1.8	Down	0.0040234692401192	0.0635964537488448	NA	NA	0.002325985	NA	NA	Omykiss:No Hit|No Hit
ORTHOMCL4708	2	3.83665768786344	2	Down	0.00403372802760422	0.0636027189487033	0.03120391	0.01490433	NA	NA	NA	Omykiss:T-cell surface glycoprotein CD3 zeta chain OS=Ovis aries GN=CD247 PE=2 SV=1 [2.0e-11, P29329 (UniProt)]|CD247 molecule [Source:HGNC Symbol;Acc:1677] [2.0e-25, ENSTNIP00000009369 (TetraodonNigroviridis)]
ORTHOMCL6239	1	3.70523042416864	1.8	Up	0.00694459898679092	0.0636160779343958	NA	NA	NA	NA	0.003857077
ORTHOMCL637	1	2.39267956923	5.19757702409896	Up	0.00694216986665512	0.0636160779343958	NA	NA	NA	NA	0.001149056
ORTHOMCL2158	2	2.74414834660305	3.6	Up	0.00695655851357748	0.0636352423461861	NA	0.02408568	0.01103915	NA	NA	Omykiss:No Hit|No Hit
ORTHOMCL2452	2	2.74037278191383	3.6	Up	0.00702919333799758	0.0642085946696125	NA	0.09921494	NA	NA	0.00271042	Omykiss:IgGFc-binding protein OS=Homo sapiens GN=FCGBP PE=1 SV=3 [5.0e-20, Q9Y6R7 (UniProt)]|Fc fragment of IgG binding protein [Source:HGNC Symbol;Acc:13572] [1.0e-38, ENSORLP00000008425 (OryziasLatipes)]
ORTHOMCL1401	3	2.56632457014145	4.26315789473684	Up	0.00706427369008468	0.0643467528634974	NA	0.1333551	NA	1	7.236985e-05	Drerio:Deoxyhypusine synthase OS=Bos taurus GN=DHPS PE=2 SV=2 [3.0e-40, Q6EWQ6 (UniProt)]|deoxyhypusine synthase [Source:ZFIN;Acc:ZDB-GENE-040426-2001] [6.0e-50, ENSDARP00000110283 (DanioRerio)]||Omykiss:No Hit|No Hit
ORTHOMCL6269	1	3.6948023778936	1.8	Up	0.00706228326886077	0.0643467528634974	NA	NA	NA	NA	0.003917884
ORTHOMCL6104	1	3.69336132104742	1.8	Up	0.0070786994980145	0.0643872116540135	NA	NA	NA	NA	0.003926362
ORTHOMCL5437	2	3.51468706356551	2	Up	0.00710989684268441	0.0645798939978476	NA	0.2074001	NA	NA	0.004269457	Omykiss:Target of EGR1 protein 1 OS=Bos taurus GN=TOE1 PE=2 SV=1 [1.0e-33, Q17QN2 (UniProt)]|target of EGR1, member 1 (nuclear) [Source:HGNC Symbol;Acc:15954] [1.0e-40, ENSDARP00000116268 (DanioRerio)]
ORTHOMCL6081	1	3.68630856538754	1.8	Up	0.00715958552739259	0.0649397567737761	NA	NA	NA	NA	0.00396812
ORTHOMCL4090	2	3.50873465633588	2	Up	0.00718437688500454	0.065073099060947	0.005928684	NA	NA	0.1511449	NA	Drerio:Calcium-binding mitochondrial carrier protein Aralar1 OS=Mus musculus GN=Slc25a12 PE=1 SV=1 [9.0e-84, Q8BH59 (UniProt)]|solute carrier family 25 (mitochondrial carrier, Aralar), member 12 [Source:ZFIN;Acc:ZDB-GENE-031006-11] [4.0e-117, ENSDARP00000104823 (DanioRerio)]
ORTHOMCL1320	1	2.61530444150779	4.02477183833116	Up	0.0072231402813352	0.0651496946494136	NA	NA	NA	NA	0.001649149
ORTHOMCL5084	2	3.50621591657948	2	Up	0.00721612251220542	0.0651496946494136	0.002574933	0.3497628	NA	NA	NA	Omykiss:Multiple inositol polyphosphate phosphatase 1 OS=Mus musculus GN=Minpp1 PE=1 SV=2 [3.0e-25, Q9Z2L6 (UniProt)]|multiple inositol polyphosphate histidine phosphatase, 1b [Source:ZFIN;Acc:ZDB-GENE-040426-888] [2.0e-42, ENSDARP00000105238 (DanioRerio)]
ORTHOMCL4990	1	3.67777148273063	1.8	Up	0.00725871070144829	0.0653790856335755	NA	0.004019261	NA	NA	NA	Omykiss:No Hit|No Hit
ORTHOMCL2393	2	2.99859772325695	2.84705882352941	Up	0.00729952157169069	0.0656549715701998	NA	0.01155007	NA	NA	0.0598304	Omykiss:Prolactin regulatory element-binding protein OS=Homo sapiens GN=PREB PE=1 SV=2 [1.0e-48, Q9HCU5 (UniProt)]|prolactin regulatory element binding [Source:HGNC Symbol;Acc:9356] [1.0e-81, ENSGACP00000018552 (GasterosteusAculeatus)]
ORTHOMCL1997	3	2.74916873729683	3.52173913043478	Up	0.00732222085106133	0.0656814902838336	NA	NA	0.4661139	0.1244414	0.003501015	Drerio:Coronin-6 OS=Rattus norvegicus GN=Coro6 PE=2 SV=2 [3.0e-89, Q920J3 (UniProt)]|coronin 6 [Source:HGNC Symbol;Acc:21356] [9.0e-102, ENSORLP00000003956 (OryziasLatipes)]||Omykiss:Coronin-1B OS=Rattus norvegicus GN=Coro1b PE=1 SV=1 [3.0e-86, O89046 (UniProt)]|coronin, actin binding protein, 1A [Source:ZFIN;Acc:ZDB-GENE-030131-9512] [5.0e-107, ENSDARP00000071301 (DanioRerio)]
ORTHOMCL6116	2	3.49782772541646	2	Up	0.00732283943465287	0.0656814902838336	NA	NA	NA	0.0009158523	1	Drerio:Tyrosine-protein phosphatase non-receptor type 1 OS=Rattus norvegicus GN=Ptpn1 PE=2 SV=1 [1.0e-147, P20417 (UniProt)]|protein tyrosine phosphatase, non-receptor type 1 [Source:ZFIN;Acc:ZDB-GENE-980605-23] [0.0e+00, ENSDARP00000062692 (DanioRerio)]
ORTHOMCL5346	1	4.01683230035472	1.8	Down	0.0041942156486537	0.0659719432150432	NA	0.002416951	NA	NA	NA	Omykiss:No Hit|No Hit
ORTHOMCL2015	2	3.23498797250013	2.84705882352941	Down	0.00421929379127305	0.0661732395901445	0.001549263	1	NA	NA	NA	Omykiss:NADH dehydrogenase [ubiquinone] 1 alpha subcomplex subunit 7 OS=Gorilla gorilla gorilla GN=NDUFA7 PE=3 SV=3 [3.0e-31, Q0MQA7 (UniProt)]|NADH dehydrogenase (ubiquinone) 1 alpha subcomplex, 7, 14.5kDa [Source:HGNC Symbol;Acc:7691] [1.0e-40, ENSGACP00000011396 (GasterosteusAculeatus)]
ORTHOMCL6058	1	4.0119613343876	1.8	Down	0.00422753523199559	0.0661732395901445	NA	NA	NA	NA	0.002434675
ORTHOMCL344	4	2.58727784254892	4.10849425967547	Up	0.00739361625883246	0.0662094602025898	0.0008914031	0.01799532	1	1	NA	Drerio:Ubiquitin-conjugating enzyme E2 variant 2 OS=Danio rerio GN=ube2v2 PE=2 SV=1 [2.0e-77, Q6PEH5 (UniProt)]|ubiquitin-conjugating enzyme E2 variant 2 [Source:ZFIN;Acc:ZDB-GENE-040426-2919] [2.0e-78, ENSDARP00000004795 (DanioRerio)]||Omykiss:Ubiquitin-conjugating enzyme E2 variant 1 OS=Homo sapiens GN=UBE2V1 PE=1 SV=2 [4.0e-71, Q13404 (UniProt)]|TMEM189-UBE2V1 readthrough [Source:HGNC Symbol;A…
ORTHOMCL3498	2	3.12427353211355	2.57142857142857	Up	0.0074022361305733	0.0662094602025898	NA	1	NA	NA	8.500329e-05	Omykiss:STE20-like serine/threonine-protein kinase OS=Mus musculus GN=Slk PE=1 SV=2 [2.0e-56, O54988 (UniProt)]|STE20-like kinase [Source:HGNC Symbol;Acc:11088] [2.0e-62, ENSGACP00000021514 (GasterosteusAculeatus)]
ORTHOMCL5554	1	4.00866283796867	1.8	Down	0.00425024639392449	0.0663676488968984	NA	NA	0.002446751	NA	NA	Omykiss:L-rhamnose-binding lectin CSL1 OS=Oncorhynchus keta PE=1 SV=1 [2.0e-23, P86177 (UniProt)]|zgc:172218 [Source:ZFIN;Acc:ZDB-GENE-080219-50] [3.0e-11, ENSDARP00000072581 (DanioRerio)]
ORTHOMCL1417	4	2.86467939534441	3.76744186046512	Down	0.00428229113988735	0.0663959361906729	NA	0.4413135	1	0.06976117	0.003996403	Drerio:Mitochondrial peptide methionine sulfoxide reductase OS=Bos taurus GN=MSRA PE=1 SV=2 [3.0e-55, P54149 (UniProt)]|si:dkey-221h15.1 [Source:ZFIN;Acc:ZDB-GENE-041014-344] [1.0e-77, ENSDARP00000047361 (DanioRerio)]||Omykiss:Mitochondrial peptide methionine sulfoxide reductase OS=Homo sapiens GN=MSRA PE=1 SV=1 [2.0e-78, Q9UJ68 (UniProt)]|si:dkey-221h15.1 [Source:ZFIN;Acc:ZDB-GENE-041014-344] [2…
ORTHOMCL4059	2	3.80275908513323	2	Down	0.00428294455812063	0.0663959361906729	NA	NA	NA	0.01755151	0.02835639	Drerio:Long-chain specific acyl-CoA dehydrogenase, mitochondrial OS=Rattus norvegicus GN=Acadl PE=1 SV=1 [7.0e-70, P15650 (UniProt)]|acyl-Coenzyme A dehydrogenase, long chain [Source:ZFIN;Acc:ZDB-GENE-040426-771] [1.0e-88, ENSDARP00000108139 (DanioRerio)]
ORTHOMCL901	3	3.03791176431601	3.27630141973062	Down	0.00427506476951139	0.0663959361906729	0.005519506	0.1659724	0.3143861	NA	NA	Omykiss:DNA/RNA-binding protein KIN17 OS=Mus musculus GN=Kin PE=2 SV=1 [1.0e-19, Q8K339 (UniProt)]|KIN, antigenic determinant of recA protein homolog (mouse) [Source:ZFIN;Acc:ZDB-GENE-030131-3689] [5.0e-25, ENSDARP00000072990 (DanioRerio)]
ORTHOMCL4738	1	4.00208958363333	1.8	Down	0.00429586435587846	0.0664365209377943	NA	0.002470995	NA	NA	NA	Omykiss:No Hit|No description [2.0e-17, ENSXETP00000059514 (XenopusTropicalis)]
ORTHOMCL4598	1	3.99902419537664	1.8	Down	0.00431730256547466	0.0666083355137465	NA	0.002482383	NA	NA	NA	Omykiss:No Hit|No Hit
ORTHOMCL6184	1	3.66043849636038	1.8	Up	0.00746413269571643	0.0666706256989962	NA	NA	NA	NA	0.00412513
ORTHOMCL3382	1	3.17191847257483	2.46938775510204	Up	0.00751525312250603	0.0669418057832063	NA	0.002981932	NA	NA	NA	Omykiss:No Hit|No Hit
ORTHOMCL4181	2	3.48357044945914	2	Up	0.00750778194755781	0.0669418057832063	NA	NA	NA	0.03803291	0.02477705	Drerio:Serine/threonine-protein kinase Nek2 OS=Homo sapiens GN=NEK2 PE=1 SV=1 [6.0e-93, P51955 (UniProt)]|NIMA (never in mitosis gene a)-related kinase 2 [Source:ZFIN;Acc:ZDB-GENE-040426-752] [3.0e-108, ENSDARP00000020452 (DanioRerio)]
ORTHOMCL1852	3	2.73858029404494	3.52173913043478	Up	0.00753460279451658	0.0670215909266723	NA	0.06969777	NA	0.05653251	0.01797413	Drerio:Beta-crystallin B1 OS=Gallus gallus GN=CRYBB1 PE=2 SV=1 [2.0e-74, P07530 (UniProt)]|crystallin, beta B1 [Source:ZFIN;Acc:ZDB-GENE-010813-1] [4.0e-130, ENSDARP00000122750 (DanioRerio)]||Omykiss:Beta-crystallin B1 OS=Gallus gallus GN=CRYBB1 PE=2 SV=1 [2.0e-74, P07530 (UniProt)]|crystallin, beta B1 [Source:HGNC Symbol;Acc:2397] [4.0e-112, ENSORLP00000001366 (OryziasLatipes)]
ORTHOMCL784	4	2.33574194100519	5.40446650124069	Up	0.00759698244623339	0.0674833881484286	0.482604	1	NA	0.01176913	0.002047062	Drerio:LIM domain transcription factor LMO4 OS=Mus musculus GN=Lmo4 PE=1 SV=1 [2.0e-94, P61969 (UniProt)]|Annotation not available [2.0e-98, ENSDARP00000123719 (DanioRerio)]||Omykiss:Rhombotin-2 OS=Danio rerio GN=lmo2 PE=2 SV=1 [2.0e-87, Q9PTJ3 (UniProt)]|LIM domain only 2 (rhombotin-like 1) [Source:HGNC Symbol;Acc:6642] [9.0e-89, ENSTNIP00000019131 (TetraodonNigroviridis)]
ORTHOMCL2674	2	3.11115441538065	2.57142857142857	Up	0.00761163027538888	0.0675205002008018	NA	0.1680497	NA	0.006517191	NA	Drerio:CCR4-NOT transcription complex subunit 7 OS=Danio rerio GN=cnot7 PE=2 SV=1 [6.0e-34, Q08BM8 (UniProt)]|CCR4-NOT transcription complex, subunit 7 [Source:ZFIN;Acc:ZDB-GENE-061013-29] [9.0e-35, ENSDARP00000087385 (DanioRerio)]||Omykiss:CCR4-NOT transcription complex subunit 8 OS=Homo sapiens GN=CNOT8 PE=1 SV=1 [2.0e-21, Q9UFF9 (UniProt)]|CCR4-NOT transcription complex, subunit 8 [Source:ZFIN…
ORTHOMCL1494	1	2.72037956074604	3.56215600683242	Up	0.00765791529896118	0.0675749942765296	NA	0.002006159	NA	NA	NA	Omykiss:No Hit|No Hit
ORTHOMCL2587	1	2.89603744350922	3.04878048780488	Up	0.00763749981615469	0.0675749942765296	NA	NA	NA	NA	0.002397302
ORTHOMCL3028	2	3.10819307204354	2.57142857142857	Up	0.00765968689969657	0.0675749942765296	NA	0.009755961	0.09257242	NA	NA	Omykiss:40S ribosomal protein S9 OS=Rattus norvegicus GN=Rps9 PE=1 SV=4 [2.0e-67, P29314 (UniProt)]|ribosomal protein S9 [Source:HGNC Symbol;Acc:10442] [1.0e-68, ENSGACP00000015117 (GasterosteusAculeatus)]
ORTHOMCL3448	2	3.10881987929421	2.57142857142857	Up	0.00764949053827902	0.0675749942765296	NA	0.005640049	NA	NA	0.2102063	Omykiss:BRISC and BRCA1-A complex member 1 OS=Danio rerio GN=babam1 PE=2 SV=2 [2.0e-61, Q6AXK4 (UniProt)]|BRISC and BRCA1 A complex member 1 [Source:HGNC Symbol;Acc:25008] [2.0e-70, ENSGACP00000010312 (GasterosteusAculeatus)]
ORTHOMCL2846	2	3.36790301784525	2.57142857142857	Down	0.00439297922741161	0.0676141361278699	NA	NA	NA	0.0197362	0.01476113	Drerio:No Hit|solute carrier family 7 (cationic amino acid transporter, y+ system), member 7 [Source:ZFIN;Acc:ZDB-GENE-051127-5] [1.0e-16, ENSDARP00000072012 (DanioRerio)]
ORTHOMCL2959	1	3.15963411382645	2.46938775510204	Up	0.00770788127882626	0.0678146335158943	NA	0.003049851	NA	NA	NA	Omykiss:No Hit|No Hit
ORTHOMCL223	5	2.35065735556469	6.27678913988625	Down	0.0044235273738183	0.0679222096041767	1	0.3764936	1	0.0001007094	1	Drerio:Proteasome activator complex subunit 2 OS=Homo sapiens GN=PSME2 PE=1 SV=4 [5.0e-70, Q9UL46 (UniProt)]|proteasome activator subunit 2 [Source:ZFIN;Acc:ZDB-GENE-991110-16] [9.0e-113, ENSDARP00000049166 (DanioRerio)]||Omykiss:Proteasome activator complex subunit 2 OS=Bos taurus GN=PSME2 PE=1 SV=3 [1.0e-70, Q5E9G3 (UniProt)]|proteasome activator subunit 2 [Source:ZFIN;Acc:ZDB-GENE-991110-16] […
ORTHOMCL1322	1	2.77695081914382	4.02477183833116	Down	0.00443817495193239	0.0679852500356579	NA	NA	NA	NA	0.001109851
ORTHOMCL294	3	2.29698581072991	5.63431063189391	Up	0.00776118495701602	0.0680977983507433	NA	0.4667815	NA	0.2025551	1.014104e-06	Drerio:Heat shock factor-binding protein 1 OS=Pongo abelii GN=HSBP1 PE=3 SV=1 [6.0e-30, Q5RDI2 (UniProt)]|heat shock factor binding protein 1 [Source:ZFIN;Acc:ZDB-GENE-040426-1721] [4.0e-36, ENSDARP00000061434 (DanioRerio)]||Omykiss:Heat shock factor-binding protein 1 OS=Pongo abelii GN=HSBP1 PE=3 SV=1 [3.0e-27, Q5RDI2 (UniProt)]|heat shock factor binding protein 1 [Source:HGNC Symbol;Acc:5203] […
ORTHOMCL517	3	2.7430157685522	3.47167309709531	Up	0.00776012795567604	0.0680977983507433	0.320381	3.586581e-05	0.0001542997	NA	NA	Omykiss:Signal peptidase complex subunit 3 OS=Homo sapiens GN=SPCS3 PE=1 SV=1 [3.0e-87, P61009 (UniProt)]|signal peptidase complex subunit 3 homolog (S. cerevisiae) [Source:HGNC Symbol;Acc:26212] [5.0e-94, ENSGACP00000021689 (GasterosteusAculeatus)]
ORTHOMCL2390	2	2.903462389042	3.6	Down	0.00447255693152443	0.0681879897196243	NA	0.0006671237	0.2471272	NA	NA	Omykiss:Glycine cleavage system H protein, mitochondrial OS=Oryctolagus cuniculus GN=GCSH PE=2 SV=1 [5.0e-19, Q9N121 (UniProt)]|glycine cleavage system protein H (aminomethyl carrier) [Source:HGNC Symbol;Acc:4208] [6.0e-21, ENSTNIP00000012218 (TetraodonNigroviridis)]
ORTHOMCL569	5	2.29617529098126	6.69767441860465	Down	0.00446604116958411	0.0681879897196243	0.1947849	0.01371087	0.06503728	0.2552291	0.001385601	Drerio:Glycine cleavage system H protein, mitochondrial OS=Gallus gallus GN=GCSH PE=1 SV=2 [2.0e-29, P11183 (UniProt)]|Annotation not available [5.0e-37, ENSDARP00000124119 (DanioRerio)]||Omykiss:Glycine cleavage system H protein, mitochondrial OS=Oryctolagus cuniculus GN=GCSH PE=2 SV=1 [5.0e-54, Q9N121 (UniProt)]|glycine cleavage system protein H (aminomethyl carrier) [Source:HGNC Symbol;Acc:420…
ORTHOMCL6434	1	3.63322917299796	1.8	Up	0.00779817799938335	0.0683294156494881	0.004296976	NA	NA	NA	NA
ORTHOMCL1282	3	2.63236050022306	4.59063231850117	Down	0.00450393798013682	0.0685044717780716	NA	0.3817817	NA	0.0002746438	0.06785455	Drerio:Beta,beta-carotene 15,15'-monooxygenase OS=Gallus gallus GN=BCMO1 PE=1 SV=1 [0.0e+00, Q9I993 (UniProt)]|beta-carotene 15,15'-monooxygenase 1 [Source:ZFIN;Acc:ZDB-GENE-010508-1] [0.0e+00, ENSDARP00000095874 (DanioRerio)]||Omykiss:DCN1-like protein 1 OS=Homo sapiens GN=DCUN1D1 PE=1 SV=1 [9.0e-13, Q96GG9 (UniProt)]|DCN1, defective in cullin neddylation 1, domain containing 1 (S. cerevisiae) […
ORTHOMCL1217	1	2.58783150797526	4.02477183833116	Up	0.00783955160993433	0.0685266109547913	NA	0.001763972	NA	NA	NA	Omykiss:No Hit|No Hit
ORTHOMCL2693	2	3.09648673406081	2.57142857142857	Up	0.00785256093899686	0.0685266109547913	NA	NA	0.003413666	0.09014572	NA	Drerio:Integrin beta-5 OS=Homo sapiens GN=ITGB5 PE=1 SV=1 [2.0e-34, P18084 (UniProt)]|integrin, beta 5 [Source:ZFIN;Acc:ZDB-GENE-030131-6022] [6.0e-90, ENSDARP00000074455 (DanioRerio)]||Omykiss:Integrin beta-1 OS=Rattus norvegicus GN=Itgb1 PE=2 SV=1 [2.0e-27, P49134 (UniProt)]|integrin, beta 1a [Source:ZFIN;Acc:ZDB-GENE-060803-2] [1.0e-37, ENSDARP00000039699 (DanioRerio)]
ORTHOMCL345	4	2.54694308793534	4.19753541533588	Up	0.00785223492727245	0.0685266109547913	NA	4.175583e-06	8.260715e-08	1	0.3015495	Drerio:Peptidyl-prolyl cis-trans isomerase B OS=Bos taurus GN=PPIB PE=1 SV=4 [2.0e-74, P80311 (UniProt)]|peptidylprolyl isomerase B (cyclophilin B) [Source:ZFIN;Acc:ZDB-GENE-040426-1955] [1.0e-83, ENSDARP00000069300 (DanioRerio)]||Omykiss:Peptidyl-prolyl cis-trans isomerase B OS=Bos taurus GN=PPIB PE=1 SV=4 [3.0e-95, P80311 (UniProt)]|peptidylprolyl isomerase B (cyclophilin B) [Source:ZFIN;Acc:ZD…
ORTHOMCL2828	3	3.13262182164455	3	Down	0.00452288724645743	0.0686308231821269	NA	1	NA	0.01765006	0.004696915	Drerio:Protein slowmo homolog 2 OS=Homo sapiens GN=SLMO2 PE=1 SV=2 [2.0e-87, Q9Y3B1 (UniProt)]|slowmo homolog 2 (Drosophila) [Source:ZFIN;Acc:ZDB-GENE-031002-13] [8.0e-106, ENSDARP00000105273 (DanioRerio)]||Omykiss:Protein slowmo homolog 2 OS=Macaca fascicularis GN=SLMO2 PE=2 SV=1 [1.0e-16, Q4R5S9 (UniProt)]|slowmo homolog 2 (Drosophila) [Source:HGNC Symbol;Acc:15892] [6.0e-19, ENSTNIP00000014969…
ORTHOMCL1484	2	3.1250341578821	3.01204819277108	Down	0.00454647901250762	0.0686656748282475	NA	0.01477837	0.01439926	NA	NA	Omykiss:No Hit|si:ch211-237l4.6 [Source:ZFIN;Acc:ZDB-GENE-040724-42] [1.0e-21, ENSDARP00000121729 (DanioRerio)]
ORTHOMCL2476	3	2.95121440841463	2.88	Up	0.00788010877600836	0.0686740831033485	NA	1	0.1037134	NA	0.005816514	Omykiss:Phosphatidylinositol-4,5-bisphosphate 3-kinase catalytic subunit gamma isoform OS=Mus musculus GN=Pik3cg PE=1 SV=1 [2.0e-65, Q9JHG7 (UniProt)]|phosphoinositide-3-kinase, catalytic, gamma polypeptide [Source:HGNC Symbol;Acc:8978] [6.0e-67, ENSDARP00000002818 (DanioRerio)]
ORTHOMCL1420	3	2.84904430103871	3.74226804123711	Down	0.00458238394402526	0.0688853008275498	NA	0.1565916	NA	0.1044073	0.0002950992	Drerio:No Hit|No Hit||Omykiss:Methylglutaconyl-CoA hydratase, mitochondrial OS=Homo sapiens GN=AUH PE=1 SV=1 [9.0e-21, Q13825 (UniProt)]|AU RNA binding protein/enoyl-Coenzyme A hydratase [Source:ZFIN;Acc:ZDB-GENE-040801-95] [1.0e-23, ENSDARP00000063092 (DanioRerio)]
ORTHOMCL60	4	2.32013564959606	6.45446680438044	Down	0.00457324856653864	0.0688853008275498	0.02315594	0.3775324	0.2253958	NA	0.002101511	Omykiss:Cytochrome c oxidase subunit 2 OS=Salmo salar GN=mt-co2 PE=3 SV=3 [1.0e-101, Q37677 (UniProt)]|cytochrome c oxidase subunit II [Source:RefSeq_peptide;Acc:NP_694918] [9.0e-99, ENSTRUP00000047832 (TakifuguRubripes)]
ORTHOMCL6241	1	3.95981579526018	1.8	Down	0.00460098617251427	0.0690040926198709	NA	NA	NA	NA	0.002632757
ORTHOMCL4420	2	3.45176129454473	2	Up	0.00793704664769038	0.0690769417421799	NA	0.3413235	NA	NA	0.002942199	Omykiss:Interferon-induced protein with tetratricopeptide repeats 5 OS=Homo sapiens GN=IFIT5 PE=1 SV=1 [7.0e-16, Q13325 (UniProt)]|No description [5.0e-51, ENSGACP00000006931 (GasterosteusAculeatus)]
ORTHOMCL3969	2	3.75837281716763	2	Down	0.00463225571406183	0.0693118726217743	NA	0.04337443	NA	0.01253964	NA	Drerio:No Hit|No Hit||Omykiss:No Hit|No Hit
ORTHOMCL841	3	2.78383347593405	3.9461069451258	Down	0.00464572784069008	0.0693525436217831	NA	0.1173965	NA	0.002184017	0.2761746	Drerio:NADH dehydrogenase [ubiquinone] 1 alpha subcomplex subunit 8 OS=Bos taurus GN=NDUFA8 PE=1 SV=2 [1.0e-70, P42029 (UniProt)]|NADH dehydrogenase (ubiquinone) 1 alpha subcomplex, 8 [Source:ZFIN;Acc:ZDB-GENE-040426-1688] [1.0e-93, ENSDARP00000075289 (DanioRerio)]||Omykiss:NADH dehydrogenase [ubiquinone] 1 alpha subcomplex subunit 8 OS=Mus musculus GN=Ndufa8 PE=1 SV=3 [8.0e-78, Q9DCJ5 (UniProt)]…
ORTHOMCL6010	2	3.75108483248601	2	Down	0.00469222554444537	0.0695635920370762	NA	NA	NA	0.001306511	0.4224118	Drerio:Thyrotroph embryonic factor OS=Mus musculus GN=Tef PE=2 SV=1 [2.0e-85, Q9JLC6 (UniProt)]|thyrotroph embryonic factor [Source:ZFIN;Acc:ZDB-GENE-990415-264] [5.0e-161, ENSDARP00000057123 (DanioRerio)]
ORTHOMCL866	3	3.00306062378839	3.27630141973062	Down	0.00468041594120978	0.0695635920370762	0.008872041	0.1799126	0.05201155	NA	NA	Omykiss:Low molecular weight phosphotyrosine protein phosphatase OS=Gallus gallus GN=ACP1 PE=2 SV=3 [1.0e-64, Q5ZKG5 (UniProt)]|acid phosphatase 1, soluble [Source:HGNC Symbol;Acc:122] [5.0e-69, ENSGACP00000015130 (GasterosteusAculeatus)]
ORTHOMCL19	4	2.10795171265141	8.56101496818178	Down	0.00470660989403719	0.0696168055198299	0.3108665	0.053783	NA	0.0004832873	0.01137485	Drerio:Creatine kinase B-type OS=Gallus gallus GN=CKB PE=1 SV=1 [0.0e+00, P05122 (UniProt)]|creatine kinase, brain [Source:Jamboree;Acc:XB-GENE-493156] [0.0e+00, ENSXETP00000049818 (XenopusTropicalis)]||Omykiss:Creatine kinase, testis isozyme OS=Oncorhynchus mykiss GN=tck1 PE=2 SV=1 [0.0e+00, P24722 (UniProt)]|creatine kinase, brain [Source:Jamboree;Acc:XB-GENE-493156] [0.0e+00, ENSXETP0000004981…
ORTHOMCL5420	2	3.74548342078018	2	Down	0.00473883493553466	0.0699330583507163	NA	0.2485511	NA	NA	0.002245426	Omykiss:39S ribosomal protein L27, mitochondrial OS=Bos taurus GN=MRPL27 PE=2 SV=1 [1.0e-46, Q32PC3 (UniProt)]|mitochondrial ribosomal protein L27 [Source:HGNC Symbol;Acc:14483] [4.0e-60, ENSGACP00000020098 (GasterosteusAculeatus)]
ORTHOMCL2394	2	2.69073153778772	3.6	Up	0.00805485840530971	0.0700077922585476	NA	0.0134119	0.0232702	NA	NA	Omykiss:Signal recognition particle receptor subunit beta OS=Rattus norvegicus GN=Srprb PE=2 SV=1 [4.0e-30, Q4FZX7 (UniProt)]|signal recognition particle receptor, B subunit [Source:HGNC Symbol;Acc:24085] [3.0e-43, ENSGACP00000013080 (GasterosteusAculeatus)]
ORTHOMCL6371	1	3.93847895240708	1.8	Down	0.00476299848864105	0.0701291718110643	NA	NA	NA	NA	0.002718382
ORTHOMCL204	4	1.98740725227641	10.345306573061	Down	0.00478421440806407	0.0702368073479921	NA	0.4388458	0.007459824	0.008450794	0.02039978	Drerio:Catenin beta-1 OS=Mus musculus GN=Ctnnb1 PE=1 SV=1 [0.0e+00, Q02248 (UniProt)]|catenin (cadherin-associated protein), beta 1, 88kDa [Source:Jamboree;Acc:XB-GENE-487200] [0.0e+00, ENSXETP00000030302 (XenopusTropicalis)]||Omykiss:No Hit|No Hit
ORTHOMCL2547	1	3.0857951414419	3.04878048780488	Down	0.00480913139228044	0.0702368073479921	NA	NA	0.001614484	NA	NA	Omykiss:T-complex protein 1 subunit epsilon OS=Pongo abelii GN=CCT5 PE=2 SV=1 [2.0e-42, Q5RF02 (UniProt)]|chaperonin containing TCP1, subunit 5 (epsilon) [Source:HGNC Symbol;Acc:1618] [4.0e-46, ENSTNIP00000010991 (TetraodonNigroviridis)]
ORTHOMCL5071	2	3.73676135210943	2	Down	0.00481231809591974	0.0702368073479921	NA	0.223353	NA	NA	0.00254272	Omykiss:Proline-rich protein 5 OS=Rattus norvegicus GN=Prr5 PE=2 SV=1 [7.0e-22, Q5FVG6 (UniProt)]|proline rich 5 (renal) [Source:HGNC Symbol;Acc:31682] [7.0e-32, ENSTRUP00000030344 (TakifuguRubripes)]
ORTHOMCL1271	5	2.58254700138839	4.72131147540984	Down	0.00484890340748381	0.0705882123586075	0.02424242	1	0.4845238	0.00171386	1	Drerio:No Hit|death associated protein 1b [Source:ZFIN;Acc:ZDB-GENE-000511-4] [5.0e-22, ENSDARP00000109203 (DanioRerio)]||Omykiss:No Hit|death associated protein-like 1 [Source:HGNC Symbol;Acc:21490] [1.0e-27, ENSGACP00000007627 (GasterosteusAculeatus)]
ORTHOMCL1399	4	2.62953613499749	4.5	Down	0.00486210396010305	0.0706209649520374	1	0.2447768	NA	0.006604196	0.01046392	Drerio:Medium-chain specific acyl-CoA dehydrogenase, mitochondrial OS=Rattus norvegicus GN=Acadm PE=1 SV=1 [1.0e-101, P08503 (UniProt)]|acyl-Coenzyme A dehydrogenase, C-4 to C-12 straight chain [Source:ZFIN;Acc:ZDB-GENE-040426-1945] [6.0e-125, ENSDARP00000117024 (DanioRerio)]||Omykiss:Medium-chain specific acyl-CoA dehydrogenase, mitochondrial OS=Bos taurus GN=ACADM PE=2 SV=1 [3.0e-123, Q3SZB4 (U…
ORTHOMCL1636	3	2.64727390382763	3.74226804123711	Up	0.00813649566176392	0.0706221541355525	0.01473311	0.3799512	NA	NA	0.04091246	Omykiss:Peroxiredoxin OS=Oncorhynchus mykiss PE=2 SV=1 [9.0e-103, Q91191 (UniProt)]|peroxiredoxin 1 [Source:HGNC Symbol;Acc:9352] [1.0e-102, ENSTRUP00000031576 (TakifuguRubripes)]
ORTHOMCL4140	2	3.43429949549052	2	Up	0.00818281575448788	0.0709287349471671	1	NA	NA	0.001039933	NA	Drerio:Protein CASP OS=Homo sapiens GN=CUX1 PE=1 SV=2 [7.0e-67, Q13948 (UniProt)]|cut-like 1 (Drosophila) [Source:ZFIN;Acc:ZDB-GENE-040801-260] [3.0e-100, ENSDARP00000063328 (DanioRerio)]
ORTHOMCL5217	2	3.72631440281821	2	Down	0.00490180726933361	0.0710376518650167	0.04031483	0.01438466	NA	NA	NA	Omykiss:Poly [ADP-ribose] polymerase 14 OS=Mus musculus GN=Parp14 PE=1 SV=2 [7.0e-33, Q2EMV9 (UniProt)]|LOC100148704 protein [Source:UniProtKB/TrEMBL;Acc:B1H1M8] [5.0e-59, ENSDARP00000103155 (DanioRerio)]
ORTHOMCL1058	3	2.60548014526987	4.59063231850117	Down	0.00492781780391627	0.0712544776176143	NA	0.4400013	NA	0.03887785	0.0001425161	Drerio:Ras-related protein Rab-11B OS=Discopyge ommata PE=2 SV=1 [5.0e-98, P22129 (UniProt)]|zgc:92772 [Source:ZFIN;Acc:ZDB-GENE-040718-293] [5.0e-101, ENSDARP00000111631 (DanioRerio)]||Omykiss:Ras-related protein Rab-25 OS=Mus musculus GN=Rab25 PE=1 SV=2 [1.0e-75, Q9WTL2 (UniProt)]|RAB25, member RAS oncogene family [Source:HGNC Symbol;Acc:18238] [5.0e-98, ENSORLP00000015208 (OryziasLatipes)]
ORTHOMCL5046	2	3.42833828301423	2	Up	0.00826841142102487	0.0715744768512609	0.002316516	0.4543054	NA	NA	NA	Omykiss:WD repeat-containing protein 41 OS=Homo sapiens GN=WDR41 PE=2 SV=3 [8.0e-37, Q9HAD4 (UniProt)]|WD repeat domain 41 [Source:HGNC Symbol;Acc:25601] [1.0e-51, ENSORLP00000002847 (OryziasLatipes)]
ORTHOMCL2521	3	2.69975046005122	3.52173913043478	Up	0.00836540420589471	0.0718355415763182	1	NA	0.01236418	NA	0.005681063	Omykiss:Nucleoporin NUP53 OS=Danio rerio GN=nup35 PE=1 SV=1 [2.0e-65, Q6P6X9 (UniProt)]|nucleoporin 35kDa [Source:HGNC Symbol;Acc:29797] [2.0e-66, ENSDARP00000033355 (DanioRerio)]
ORTHOMCL3246	1	3.11989821044985	2.46938775510204	Up	0.0083644491346834	0.0718355415763182	NA	0.003280323	NA	NA	NA	Omykiss:No Hit|No Hit
ORTHOMCL3414	1	3.12008081726865	2.46938775510204	Up	0.00836131093636409	0.0718355415763182	NA	0.003279225	NA	NA	NA	Omykiss:No Hit|No description [7.0e-13, ENSGACP00000022741 (GasterosteusAculeatus)]
ORTHOMCL850	4	2.60678213059868	3.85934819897084	Up	0.00836473653022825	0.0718355415763182	0.0004869235	1	0.4475672	NA	1	Omykiss:Notecarin-D1 OS=Notechis scutatus scutatus PE=1 SV=2 [2.0e-33, P82807 (UniProt)]|coagulation factor IX [Source:HGNC Symbol;Acc:3551] [1.0e-47, ENSDARP00000091102 (DanioRerio)]
ORTHOMCL5287	1	3.90821437967108	1.8	Down	0.00500247617019853	0.0718507100704016	NA	0.002844632	NA	NA	NA	Omykiss:No Hit|No Hit
ORTHOMCL6156	1	3.90823312869848	1.8	Down	0.00500232420361364	0.0718507100704016	NA	NA	NA	NA	0.002844552
ORTHOMCL6263	1	3.90926748537265	1.8	Down	0.00499394746596629	0.0718507100704016	NA	NA	NA	NA	0.002840142
ORTHOMCL1390	4	2.61891516294371	4.5	Down	0.00503504960655012	0.0718541124718649	0.01562029	0.0117106	NA	0.06057804	1	Drerio:Dual specificity protein phosphatase 10 OS=Homo sapiens GN=DUSP10 PE=1 SV=1 [2.0e-63, Q9Y6W6 (UniProt)]|si:dkey-175m17.7 [Source:ZFIN;Acc:ZDB-GENE-091204-18] [8.0e-76, ENSDARP00000101868 (DanioRerio)]||Omykiss:Dual specificity protein phosphatase 6 OS=Bos taurus GN=DUSP6 PE=2 SV=1 [1.0e-77, Q2KJ36 (UniProt)]|dual specificity phosphatase 6 [Source:ZFIN;Acc:ZDB-GENE-030613-1] [4.0e-85, ENSDA…
ORTHOMCL160	3	1.93439779517645	11.1991482141014	Down	0.00503009256001481	0.0718541124718649	NA	0.1558391	4.081296e-05	NA	0.02657282	Omykiss:No Hit|No Hit
ORTHOMCL1655	3	2.81614005719202	3.74226804123711	Down	0.00503613875597502	0.0718541124718649	NA	0.3773762	NA	0.03162131	0.0006298873	Drerio:Fibronectin OS=Bos taurus GN=FN1 PE=1 SV=4 [0.0e+00, P07589 (UniProt)]|fibronectin 1 [Source:Jamboree;Acc:XB-GENE-484447] [0.0e+00, ENSXETP00000023818 (XenopusTropicalis)]||Omykiss:Fibronectin OS=Homo sapiens GN=FN1 PE=1 SV=4 [2.0e-100, P02751 (UniProt)]|fibronectin 1b [Source:ZFIN;Acc:ZDB-GENE-030131-6545] [4.0e-133, ENSDARP00000005796 (DanioRerio)]
ORTHOMCL1937	3	2.69838203059149	3.52173913043478	Up	0.00839623578919181	0.0719529383633679	0.0005118644	0.4599935	NA	1	NA	Drerio:General transcription factor IIE subunit 2 OS=Bos taurus GN=GTF2E2 PE=2 SV=1 [2.0e-46, Q2KJF9 (UniProt)]|general transcription factor IIE, polypeptide 2, beta [Source:ZFIN;Acc:ZDB-GENE-030131-6794] [1.0e-61, ENSDARP00000020885 (DanioRerio)]||Omykiss:No Hit|No Hit
ORTHOMCL981	4	2.3481228324359	5.14285714285714	Up	0.00840138976393488	0.0719529383633679	0.1183127	0.01958046	NA	0.009697197	1	Drerio:Proteasome subunit beta type-7 OS=Rattus norvegicus GN=Psmb7 PE=1 SV=1 [9.0e-128, Q9JHW0 (UniProt)]|proteasome (prosome, macropain) subunit, beta type, 7 [Source:ZFIN;Acc:ZDB-GENE-001208-4] [2.0e-158, ENSDARP00000112303 (DanioRerio)]||Omykiss:Proteasome subunit beta type-7 OS=Mus musculus GN=Psmb7 PE=1 SV=1 [6.0e-125, P70195 (UniProt)]|proteasome (prosome, macropain) subunit, beta type, 7 …
ORTHOMCL4404	1	3.90181414019459	1.8	Down	0.00505461856251573	0.0719585764010241	NA	0.002872073	NA	NA	NA	Omykiss:CD9 antigen OS=Rattus norvegicus GN=Cd9 PE=1 SV=2 [9.0e-16, P40241 (UniProt)]|CD9 molecule [Source:HGNC Symbol;Acc:1709] [2.0e-29, ENSTNIP00000015659 (TetraodonNigroviridis)]
ORTHOMCL704	3	2.76417492105316	3.30832486688292	Up	0.00841803843556107	0.0719999069906277	0.003972539	1	1	NA	NA	Omykiss:Cytochrome c oxidase subunit 6C-1 OS=Thunnus obesus PE=1 SV=2 [5.0e-27, P80977 (UniProt)]|cytochrome c oxidase subunit VIc [Source:HGNC Symbol;Acc:2285] [7.0e-26, ENSGACP00000000022 (GasterosteusAculeatus)]
ORTHOMCL2745	3	3.08345977993618	3	Down	0.00509536151967927	0.0723788247586158	NA	1	NA	9.60752e-05	1	Drerio:No Hit|carbohydrate (N-acetylgalactosamine 4-0) sulfotransferase 14 [Source:ZFIN;Acc:ZDB-GENE-040401-3] [4.0e-11, ENSDARP00000063151 (DanioRerio)]||Omykiss:Carbohydrate sulfotransferase 14 OS=Danio rerio GN=chst14 PE=2 SV=1 [1.0e-59, Q805E5 (UniProt)]|carbohydrate (N-acetylgalactosamine 4-0) sulfotransferase 14 [Source:HGNC Symbol;Acc:24464] [3.0e-65, ENSTRUP00000040126 (TakifuguRubripes)]
ORTHOMCL894	3	2.75193116961503	3.9461069451258	Down	0.00510989718765396	0.0724257735454513	NA	0.01590549	NA	0.005298302	0.3006501	Drerio:Proteasome subunit beta type-8 OS=Rattus norvegicus GN=Psmb8 PE=1 SV=3 [1.0e-102, P28064 (UniProt)]|proteasome (prosome, macropain) subunit, beta type, 8 [Source:ZFIN;Acc:ZDB-GENE-990415-141] [9.0e-159, ENSDARP00000095608 (DanioRerio)]||Omykiss:Proteasome subunit beta type-8 OS=Rattus norvegicus GN=Psmb8 PE=1 SV=3 [2.0e-89, P28064 (UniProt)]|proteasome (prosome, macropain) subunit, beta ty…
ORTHOMCL2367	2	2.85448662905516	3.6	Down	0.00512664061597786	0.0725037397641255	NA	0.000726309	NA	NA	0.2629149	Omykiss:Interferon-induced very large GTPase 1 OS=Mus musculus GN=Gvin1 PE=1 SV=1 [3.0e-33, Q80SU7 (UniProt)]|No description [1.0e-41, ENSGACP00000009873 (GasterosteusAculeatus)]
ORTHOMCL3596	2	3.05841910944415	2.57142857142857	Up	0.00851295210713849	0.0727152690581935	NA	0.002205418	1	NA	NA	Omykiss:Proliferation-associated protein 2G4 OS=Mus musculus GN=Pa2g4 PE=1 SV=3 [4.0e-79, P50580 (UniProt)]|proliferation-associated 2G4, 38kDa [Source:HGNC Symbol;Acc:8550] [2.0e-82, ENSORLP00000009639 (OryziasLatipes)]
ORTHOMCL644	3	2.47541999984871	5.19343023921255	Down	0.00515450791837525	0.0727383404061313	NA	0.1387123	NA	0.0008757782	0.0348883	Drerio:Cadherin-4 OS=Gallus gallus GN=CDH4 PE=2 SV=1 [1.0e-171, P24503 (UniProt)]|cadherin 4, type 1, R-cadherin (retinal) [Source:HGNC Symbol;Acc:1763] [0.0e+00, ENSDARP00000088707 (DanioRerio)]||Omykiss:Cadherin-1 OS=Homo sapiens GN=CDH1 PE=1 SV=3 [7.0e-68, P12830 (UniProt)]|cadherin 3, type 1, P-cadherin (placental) [Source:HGNC Symbol;Acc:1762] [4.0e-102, ENSGACP00000003002 (GasterosteusAcule…
ORTHOMCL1622	2	3.05754995342394	2.57142857142857	Up	0.0085286429642029	0.0727529344922546	NA	0.01542689	0.054194	NA	NA	Omykiss:Interleukin enhancer-binding factor 2 homolog OS=Danio rerio GN=ilf2 PE=2 SV=1 [1.0e-32, Q6NZ06 (UniProt)]|interleukin enhancer binding factor 2, 45kDa [Source:HGNC Symbol;Acc:6037] [5.0e-34, ENSGACP00000000729 (GasterosteusAculeatus)]
ORTHOMCL2342	2	3.14148931575121	2.84705882352941	Down	0.00524601148337073	0.0728591942282963	NA	0.2373559	NA	NA	0.0001388517	Omykiss:Microsomal glutathione S-transferase 3 OS=Mus musculus GN=Mgst3 PE=1 SV=1 [1.0e-29, Q9CPU4 (UniProt)]|No description [1.0e-63, ENSORLP00000021934 (OryziasLatipes)]
ORTHOMCL2734	2	3.28598476465613	2.57142857142857	Down	0.00523945630005877	0.0728591942282963	NA	NA	NA	0.04768577	0.005025296	Drerio:U6 snRNA-associated Sm-like protein LSm4 OS=Homo sapiens GN=LSM4 PE=1 SV=1 [4.0e-51, Q9Y4Z0 (UniProt)]|LSM4 homolog, U6 small nuclear RNA associated (S. cerevisiae) [Source:ZFIN;Acc:ZDB-GENE-040426-1652] [2.0e-53, ENSDARP00000037344 (DanioRerio)]
ORTHOMCL351	4	2.67699546002175	4.19753541533588	Down	0.00525098656460524	0.0728591942282963	NA	0.3678586	1	0.1707902	0.002335396	Drerio:ADP-ribosylation factor 3 OS=Takifugu rubripes GN=arf3 PE=3 SV=2 [8.0e-101, P61207 (UniProt)]|No description [6.0e-102, ENSGACP00000012063 (GasterosteusAculeatus)]||Omykiss:ADP-ribosylation factor 1 OS=Xenopus laevis GN=arf1 PE=2 SV=2 [6.0e-51, P51643 (UniProt)]|Annotation not available [3.0e-53, ENSDARP00000123806 (DanioRerio)]
ORTHOMCL3845	1	3.35081398871787	2.46938775510204	Down	0.00518875693501919	0.0728591942282963	NA	NA	NA	NA	0.002148127
ORTHOMCL4801	2	3.69224579775301	2	Down	0.00520514440030529	0.0728591942282963	0.004105872	0.1511996	NA	NA	NA	Omykiss:Phosphotriesterase-related protein OS=Salmo salar GN=pter PE=2 SV=1 [1.0e-174, B5X4Y9 (UniProt)]|phosphotriesterase related [Source:HGNC Symbol;Acc:9590] [7.0e-149, ENSTNIP00000017883 (TetraodonNigroviridis)]
ORTHOMCL6370	2	3.69042360635057	2	Down	0.00522187783146249	0.0728591942282963	0.004452619	NA	NA	NA	0.139934
ORTHOMCL699	3	2.92026626366415	3.38054926941022	Down	0.00525215000477585	0.0728591942282963	0.002907294	1	1	NA	NA	Omykiss:60S ribosomal protein L29 OS=Rattus norvegicus GN=Rpl29 PE=1 SV=3 [2.0e-22, P25886 (UniProt)]|ribosomal protein L29 [Source:HGNC Symbol;Acc:10331] [2.0e-24, ENSGACP00000009339 (GasterosteusAculeatus)]
ORTHOMCL2499	2	2.92924901817925	2.84705882352941	Up	0.00855887313846573	0.0729143631043137	0.005103823	NA	NA	NA	0.3448394
ORTHOMCL1173	2	2.44920400236857	4.5271629778672	Up	0.00859633028807394	0.0729556122233847	NA	0.0006441287	1	NA	NA	Omykiss:Cytochrome c oxidase subunit 6B1 OS=Mus musculus GN=Cox6b1 PE=1 SV=2 [3.0e-34, P56391 (UniProt)]|cytochrome c oxidase subunit VIb polypeptide 1 (ubiquitous) [Source:HGNC Symbol;Acc:2280] [3.0e-46, ENSGACP00000013877 (GasterosteusAculeatus)]
ORTHOMCL1244	2	2.44915638070688	4.5271629778672	Up	0.00859765316944834	0.0729556122233847	NA	0.03818818	NA	NA	0.003448632	Omykiss:RNA polymerase II-associated protein 3 OS=Homo sapiens GN=RPAP3 PE=1 SV=2 [1.0e-41, Q9H6T3 (UniProt)]|RNA polymerase II associated protein 3 [Source:HGNC Symbol;Acc:26151] [6.0e-58, ENSGACP00000025272 (GasterosteusAculeatus)]
ORTHOMCL847	1	2.46576161145722	4.446964725646	Up	0.00857595778490777	0.0729556122233847	NA	0.001672614	NA	NA	NA	Omykiss:No Hit|No Hit
ORTHOMCL2168	3	2.91188289363273	2.88	Up	0.00863032552877129	0.0731366219908621	0.01245636	0.1130652	0.3516779	NA	NA	Omykiss:Putative polypeptide N-acetylgalactosaminyltransferase-like protein 3 OS=Homo sapiens GN=WBSCR17 PE=2 SV=2 [1.0e-59, Q6IS24 (UniProt)]|Williams-Beuren syndrome chromosome region 17 [Source:HGNC Symbol;Acc:16347] [9.0e-88, ENSTRUP00000041273 (TakifuguRubripes)]
ORTHOMCL1546	2	2.52093852686733	4.16443594646272	Up	0.00869597103289952	0.073499760407823	NA	0.01277611	0.01840014	NA	NA	Omykiss:No Hit|No Hit
ORTHOMCL234	5	2.22607154917289	5.95270628454339	Up	0.00869346747444378	0.073499760407823	0.00499352	0.332566	0.3627743	0.0325756	0.2233516	Drerio:Nicotinamide riboside kinase 2 OS=Homo sapiens GN=ITGB1BP3 PE=1 SV=1 [4.0e-71, Q9NPI5 (UniProt)]|muscle-specific beta 1 integrin binding protein [Source:ZFIN;Acc:ZDB-GENE-030404-1] [9.0e-111, ENSDARP00000118346 (DanioRerio)]||Omykiss:Nicotinamide riboside kinase 2 OS=Homo sapiens GN=ITGB1BP3 PE=1 SV=1 [2.0e-57, Q9NPI5 (UniProt)]|No description [7.0e-86, ENSGACP00000022252 (GasterosteusAcul…
ORTHOMCL2101	2	3.1334395700924	2.84705882352941	Down	0.00534499248605222	0.0739047168287635	NA	0.06726668	NA	NA	0.00827391	Omykiss:No Hit|No Hit
ORTHOMCL4748	2	3.67647187435687	2	Down	0.00535176039060824	0.0739047168287635	0.002781872	0.2303138	NA	NA	NA	Omykiss:No Hit|No Hit
ORTHOMCL3170	2	3.04369155597048	2.57142857142857	Up	0.00878265491750868	0.0741352638259339	0.002271345	1	NA	NA	NA	Omykiss:Ubiquitin-conjugating enzyme E2 R2 OS=Oryctolagus cuniculus GN=UBE2R2 PE=2 SV=1 [2.0e-37, Q29503 (UniProt)]|ubiquitin-conjugating enzyme E2R 2 [Source:HGNC Symbol;Acc:19907] [1.0e-41, ENSGACP00000011726 (GasterosteusAculeatus)]
ORTHOMCL1061	3	3.05674445198464	3.003003003003	Down	0.00541825761087553	0.0742913719750181	NA	0.3727526	1	0.003624392	NA	Drerio:Thioredoxin-like protein 4B OS=Homo sapiens GN=TXNL4B PE=1 SV=1 [1.0e-49, Q9NX01 (UniProt)]|thioredoxin-like 4B [Source:HGNC Symbol;Acc:26041] [2.0e-58, ENSDARP00000076383 (DanioRerio)]||Omykiss:Thioredoxin-like protein 4A OS=Mus musculus GN=Txnl4a PE=2 SV=1 [3.0e-79, P83877 (UniProt)]|thioredoxin-like 4A [Source:HGNC Symbol;Acc:30551] [2.0e-81, ENSGACP00000011212 (GasterosteusAculeatus)]
ORTHOMCL3766	2	3.26891620500975	2.57142857142857	Down	0.00543488088275578	0.0742913719750181	NA	NA	0.06637317	NA	0.008830672	Omykiss:Tax1-binding protein 1 homolog B OS=Danio rerio GN=tax1bp1b PE=2 SV=3 [2.0e-52, Q6P132 (UniProt)]|Tax1 (human T-cell leukemia virus type I) binding protein 1 [Source:HGNC Symbol;Acc:11575] [1.0e-74, ENSGACP00000010876 (GasterosteusAculeatus)]
ORTHOMCL5448	2	3.66937495489613	2	Down	0.00541904002937739	0.0742913719750181	NA	1	NA	NA	0.0006498624	Omykiss:Cation transport regulator-like protein 1 OS=Danio rerio GN=chac1 PE=2 SV=1 [3.0e-27, Q5SPB6 (UniProt)]|ChaC, cation transport regulator homolog 1 (E. coli) [Source:HGNC Symbol;Acc:28680] [4.0e-33, ENSGACP00000017127 (GasterosteusAculeatus)]
ORTHOMCL5537	1	3.85762579638639	1.8	Down	0.00542950867932645	0.0742913719750181	NA	NA	0.003068892	NA	NA	Omykiss:NADH-ubiquinone oxidoreductase chain 1 OS=Salmo salar GN=MT-ND1 PE=3 SV=2 [9.0e-34, Q37676 (UniProt)]|NADH dehydrogenase subunit 1 [Source:RefSeq_peptide;Acc:NP_443411] [7.0e-31, ENSGACP00000027660 (GasterosteusAculeatus)]
ORTHOMCL6141	2	3.66745758509729	2	Down	0.00543735890404846	0.0742913719750181	0.002938301	NA	NA	NA	0.2220192
ORTHOMCL3611	3	2.85441289908727	3	Up	0.00882948969450698	0.0743360039685059	0.001172375	1	NA	NA	0.1629169	Omykiss:Tyrosine-protein phosphatase non-receptor type 6 OS=Mus musculus GN=Ptpn6 PE=1 SV=2 [1.0e-46, P29351 (UniProt)]|protein tyrosine phosphatase, non-receptor type 6 [Source:HGNC Symbol;Acc:9658] [6.0e-57, ENSORLP00000015555 (OryziasLatipes)]
ORTHOMCL795	4	2.29438345880664	5.40446650124069	Up	0.00884608339658337	0.0743786073332023	0.001121953	0.0684452	NA	1	0.2507903	Drerio:Eukaryotic translation initiation factor 3 subunit E-B OS=Danio rerio GN=eif3eb PE=2 SV=2 [3.0e-37, Q1LUA8 (UniProt)]|eukaryotic translation initiation factor 3, subunit E, b [Source:ZFIN;Acc:ZDB-GENE-050208-283] [5.0e-38, ENSDARP00000003276 (DanioRerio)]||Omykiss:Eukaryotic translation initiation factor 3 subunit E OS=Salmo salar GN=eif3e PE=2 SV=1 [0.0e+00, B5DGH9 (UniProt)]|eukaryotic t…
ORTHOMCL2753	3	2.85189314103428	3	Up	0.00888258027575503	0.0745882294249273	0.006005793	NA	NA	0.0901597	0.3554126	Drerio:Stromal membrane-associated protein 1 OS=Homo sapiens GN=SMAP1 PE=1 SV=2 [2.0e-62, Q8IYB5 (UniProt)]|stromal membrane-associated protein 1 [Source:ZFIN;Acc:ZDB-GENE-060920-2] [2.0e-80, ENSDARP00000111511 (DanioRerio)]
ORTHOMCL6142	2	3.38324669507527	2	Up	0.00894487417375741	0.0749871540772971	0.03124176	NA	NA	NA	0.03686496
ORTHOMCL686	4	2.25134113433517	5.69411764705882	Up	0.00895334294301733	0.0749871540772971	0.003879216	0.05912384	NA	0.147987	1	Drerio:26S protease regulatory subunit 8 OS=Rattus norvegicus GN=Psmc5 PE=1 SV=1 [1.0e-105, P62198 (UniProt)]|proteasome (prosome, macropain) 26S subunit, ATPase, 5 [Source:ZFIN;Acc:ZDB-GENE-030131-6547] [4.0e-110, ENSDARP00000096969 (DanioRerio)]||Omykiss:26S protease regulatory subunit 8 OS=Rattus norvegicus GN=Psmc5 PE=1 SV=1 [0.0e+00, P62198 (UniProt)]|proteasome (prosome, macropain) 26S subu…
ORTHOMCL830	4	2.38453305616919	4.80769230769231	Up	0.00897644446459224	0.075083126267387	0.0007166634	0.008346679	NA	1	1	Drerio:Isocitrate dehydrogenase [NADP] cytoplasmic OS=Rattus norvegicus GN=Idh1 PE=1 SV=1 [7.0e-127, P41562 (UniProt)]|isocitrate dehydrogenase 1 (NADP+), soluble [Source:ZFIN;Acc:ZDB-GENE-031006-1] [5.0e-148, ENSDARP00000023774 (DanioRerio)]||Omykiss:Isocitrate dehydrogenase [NADP], mitochondrial (Fragment) OS=Sus scrofa GN=IDH2 PE=1 SV=1 [2.0e-126, P33198 (UniProt)]|isocitrate dehydrogenase 2 (…
ORTHOMCL3685	3	2.84525369046559	3	Up	0.00902395299528719	0.0753827368738434	0.02504054	1	NA	NA	0.007840114	Omykiss:Uridine-cytidine kinase 2-A OS=Danio rerio GN=uck2a PE=2 SV=1 [9.0e-70, Q7SYM0 (UniProt)]|uridine-cytidine kinase 2 [Source:HGNC Symbol;Acc:12562] [6.0e-75, ENSGACP00000021359 (GasterosteusAculeatus)]
ORTHOMCL3974	2	3.37722402003502	2	Up	0.00903922877523356	0.0754126602477118	NA	0.0602852	NA	0.01933614	NA	Drerio:Probable ATP-dependent RNA helicase DDX41 OS=Homo sapiens GN=DDX41 PE=1 SV=2 [3.0e-74, Q9UJV9 (UniProt)]|DEAD (Asp-Glu-Ala-Asp) box polypeptide 41 [Source:ZFIN;Acc:ZDB-GENE-030131-1927] [1.0e-77, ENSDARP00000061986 (DanioRerio)]||Omykiss:Probable ATP-dependent RNA helicase DDX41 OS=Homo sapiens GN=DDX41 PE=1 SV=2 [2.0e-74, Q9UJV9 (UniProt)]|DEAD (Asp-Glu-Ala-Asp) box polypeptide 41 [Source…
ORTHOMCL3866	2	3.26060238667339	2.57142857142857	Down	0.00553262508206336	0.0754331906009019	0.005006365	NA	NA	NA	0.1594158
ORTHOMCL1692	2	3.04219703494404	3.01204819277108	Down	0.00555959749197638	0.0754653018251519	NA	0.3189279	NA	NA	0.003942837	Omykiss:NADH dehydrogenase [ubiquinone] 1 alpha subcomplex subunit 10, mitochondrial OS=Bos taurus GN=NDUFA10 PE=1 SV=1 [1.0e-115, P34942 (UniProt)]|NADH dehydrogenase (ubiquinone) 1 alpha subcomplex, 10 [Source:ZFIN;Acc:ZDB-GENE-030131-670] [4.0e-160, ENSDARP00000004708 (DanioRerio)]
ORTHOMCL445	2	2.90728398495704	3.35458648041869	Down	0.00557008585343035	0.0754653018251519	NA	0.1805997	9.09735e-06	NA	NA	Omykiss:Glutathione S-transferase A OS=Pleuronectes platessa PE=2 SV=1 [3.0e-42, P30568 (UniProt)]|No description [5.0e-45, ENSTRUP00000037866 (TakifuguRubripes)]
ORTHOMCL6320	1	3.84411633410838	1.8	Down	0.00554948998544951	0.0754653018251519	NA	NA	NA	NA	0.003131715
ORTHOMCL3656	3	3.04283126426333	3	Down	0.00562105979913192	0.0755360496895339	0.006474882	0.1873987	NA	NA	0.08944315	Omykiss:Ubiquitin-conjugating enzyme E2C-binding protein OS=Mus musculus GN=Ube2cbp PE=2 SV=1 [4.0e-32, Q8BX13 (UniProt)]|ubiquitin-conjugating enzyme E2C binding protein [Source:ZFIN;Acc:ZDB-GENE-091218-3] [6.0e-42, ENSDARP00000030264 (DanioRerio)]
ORTHOMCL4701	2	3.64846220248701	2	Down	0.00562215907132521	0.0755360496895339	NA	0.1211579	NA	NA	0.005592864	Omykiss:Probable imidazolonepropionase OS=Xenopus tropicalis GN=amdhd1 PE=2 SV=1 [3.0e-19, Q68EP2 (UniProt)]|amidohydrolase domain containing 1 [Source:HGNC Symbol;Acc:28577] [8.0e-24, ENSORLP00000020791 (OryziasLatipes)]
ORTHOMCL5231	2	3.6495921655316	2	Down	0.00561099566694974	0.0755360496895339	NA	0.002557181	NA	NA	0.2643888	Omykiss:Nucleoporin NDC1 OS=Danio rerio GN=tmem48 PE=2 SV=1 [3.0e-78, Q7SZC5 (UniProt)]|transmembrane protein 48 [Source:HGNC Symbol;Acc:25525] [9.0e-79, ENSORLP00000025601 (OryziasLatipes)]
ORTHOMCL6050	1	3.83833021692653	1.8	Down	0.00560167267761605	0.0755360496895339	NA	NA	NA	NA	0.003159014
ORTHOMCL762	4	2.31044130717749	5.24203986538959	Up	0.00909983103296137	0.0758201683870386	0.03548496	0.4740084	1	NA	0.001222192	Omykiss:Cytochrome P450 3A27 OS=Oncorhynchus mykiss GN=cyp3a27 PE=2 SV=1 [0.0e+00, O42563 (UniProt)]|cytochrome P450, family 3, subfamily A, polypeptide 65 [Source:ZFIN;Acc:ZDB-GENE-050604-1] [0.0e+00, ENSDARP00000103660 (DanioRerio)]
ORTHOMCL772	2	2.74649048261213	3.26564606134371	Up	0.00912769447594543	0.0759541957101575	NA	NA	NA	0.01083057	0.08136221	Drerio:Coagulation factor VII OS=Homo sapiens GN=F7 PE=1 SV=1 [1.0e-105, P08709 (UniProt)]|coagulation factor VII [Source:ZFIN;Acc:ZDB-GENE-010814-1] [0.0e+00, ENSDARP00000018993 (DanioRerio)]
ORTHOMCL453	2	2.88811126129774	3.38796506996507	Down	0.0056793346528855	0.0761455908034482	NA	0.1401238	1.419985e-05	NA	NA	Omykiss:Heat shock protein HSP 90-beta OS=Danio rerio GN=hsp90ab1 PE=2 SV=2 [9.0e-21, O57521 (UniProt)]|heat shock protein 90, alpha (cytosolic), class B member 1 [Source:ZFIN;Acc:ZDB-GENE-990415-95] [1.0e-21, ENSDARP00000104512 (DanioRerio)]
ORTHOMCL250	3	2.33648449138522	5.91950522159684	Down	0.00570809343725726	0.0762702995233805	NA	0.0009555781	NA	0.02122967	0.2329909	Drerio:Collagen alpha-2(I) chain OS=Oncorhynchus mykiss GN=col1a2 PE=2 SV=2 [7.0e-171, O93484 (UniProt)]|collagen, type I, alpha 2 [Source:ZFIN;Acc:ZDB-GENE-030131-8415] [0.0e+00, ENSDARP00000042989 (DanioRerio)]||Omykiss:Collagen alpha-2(I) chain OS=Oncorhynchus mykiss GN=col1a2 PE=2 SV=2 [1.0e-173, O93484 (UniProt)]|collagen, type I, alpha 2 [Source:ZFIN;Acc:ZDB-GENE-030131-8415] [2.0e-156, ENS…
ORTHOMCL6143	1	3.82623821470826	1.8	Down	0.00571228945104556	0.0762702995233805	NA	NA	NA	NA	0.003216835
ORTHOMCL28	4	2.18471387058092	7.20547215365147	Down	0.00576846233858791	0.0767343958830156	NA	0.1986223	1	0.002935684	0.1699159	Drerio:Selenoprotein Pa OS=Danio rerio GN=sepp1a PE=1 SV=3 [3.0e-145, Q98SV1 (UniProt)]|selenoprotein P, plasma, 1a [Source:ZFIN;Acc:ZDB-GENE-030311-1] [9.0e-145, ENSDARP00000116562 (DanioRerio)]||Omykiss:No Hit|No Hit
ORTHOMCL3249	1	3.29963577148716	2.46938775510204	Down	0.00577084540289387	0.0767343958830156	NA	0.002359437	NA	NA	NA	Omykiss:No Hit|No Hit
ORTHOMCL3975	2	3.62903907718913	2	Down	0.0058174906914802	0.0770369557892316	0.0007044606	NA	NA	1	NA	Drerio:Stress-induced-phosphoprotein 1 OS=Macaca fascicularis GN=STIP1 PE=2 SV=1 [4.0e-97, Q4R8N7 (UniProt)]|stress-induced-phosphoprotein 1 (Hsp70/Hsp90-organizing protein) [Source:ZFIN;Acc:ZDB-GENE-041121-17] [3.0e-122, ENSDARP00000100503 (DanioRerio)]
ORTHOMCL5883	1	3.8150878070496	1.8	Down	0.00581619577760466	0.0770369557892316	NA	NA	0.003271091	NA	NA	Omykiss:No Hit|No Hit
ORTHOMCL4626	1	3.52480500678978	1.8	Up	0.00928134117329901	0.0771332077662439	NA	0.005055859	NA	NA	NA	Omykiss:No Hit|osteosarcoma amplified 9, endoplasmic reticulum lectin [Source:HGNC Symbol;Acc:16994] [4.0e-22, ENSTNIP00000017611 (TetraodonNigroviridis)]
ORTHOMCL258	5	2.1767269878569	6.22976865733485	Up	0.00929520033859251	0.077148966516838	1	0.00291528	1	1	2.163529e-06	Drerio:Selenoprotein T1a OS=Danio rerio GN=selt1a PE=2 SV=3 [2.0e-103, Q802F2 (UniProt)]|selenoprotein T, 1a [Source:ZFIN;Acc:ZDB-GENE-030327-6] [3.0e-104, ENSDARP00000075657 (DanioRerio)]||Omykiss:Selenoprotein T1a OS=Danio rerio GN=selt1a PE=2 SV=3 [8.0e-52, Q802F2 (UniProt)]|selenoprotein T, 1a [Source:ZFIN;Acc:ZDB-GENE-030327-6] [1.0e-52, ENSDARP00000075657 (DanioRerio)]
ORTHOMCL2867	2	3.01434981052584	2.57142857142857	Up	0.00934492967113293	0.0773002751167954	NA	0.005222662	0.3131956	NA	NA	Omykiss:No Hit|No Hit
ORTHOMCL4340	1	3.5216311822007	1.8	Up	0.00932868804681958	0.0773002751167954	NA	0.005079986	NA	NA	NA	Omykiss:No Hit|No Hit
ORTHOMCL652	4	2.52207618247189	4.05243145887533	Up	0.00934938976447518	0.0773002751167954	0.00264439	0.01197049	0.1814968	1	NA	Drerio:Nuclear migration protein nudC OS=Rattus norvegicus GN=Nudc PE=1 SV=1 [5.0e-54, Q63525 (UniProt)]|nuclear distribution gene C homolog [Source:ZFIN;Acc:ZDB-GENE-040426-899] [7.0e-60, ENSDARP00000005181 (DanioRerio)]||Omykiss:Nuclear migration protein nudC OS=Gallus gallus GN=NUDC PE=2 SV=1 [4.0e-85, Q5ZIN1 (UniProt)]|nuclear distribution gene C homolog (A. nidulans) [Source:HGNC Symbol;Acc:…
ORTHOMCL2883	2	3.0115812298077	2.57142857142857	Up	0.00939975233817333	0.0773363978453715	NA	0.002421998	1	NA	NA	Omykiss:26S protease regulatory subunit 4 OS=Rattus norvegicus GN=Psmc1 PE=2 SV=1 [4.0e-57, P62193 (UniProt)]|proteasome (prosome, macropain) 26S subunit, ATPase, 1 [Source:HGNC Symbol;Acc:9547] [2.0e-58, ENSGACP00000006879 (GasterosteusAculeatus)]
ORTHOMCL3326	2	3.01219371260198	2.57142857142857	Up	0.00938759730862091	0.0773363978453715	NA	0.06853893	NA	NA	0.01444387	Omykiss:Sodium/glucose cotransporter 4 OS=Danio rerio GN=slc5a9 PE=2 SV=1 [1.0e-29, A8WHP3 (UniProt)]|solute carrier family 5 (sodium/glucose cotransporter), member 9 [Source:ZFIN;Acc:ZDB-GENE-080513-3] [2.0e-30, ENSDARP00000008333 (DanioRerio)]
ORTHOMCL533	5	2.20474256720658	5.964059558446	Up	0.00940172676550957	0.0773363978453715	0.2036429	0.2156688	1	0.05194656	0.001016936	Drerio:Nuclear factor erythroid 2-related factor 2 OS=Bos taurus GN=NFE2L2 PE=2 SV=2 [4.0e-100, Q5NUA6 (UniProt)]|nuclear factor (erythroid-derived 2)-like 2 [Source:ZFIN;Acc:ZDB-GENE-030723-2] [0.0e+00, ENSDARP00000108979 (DanioRerio)]||Omykiss:Nuclear factor erythroid 2-related factor 2 OS=Bos taurus GN=NFE2L2 PE=2 SV=2 [2.0e-69, Q5NUA6 (UniProt)]|nuclear factor (erythroid-derived 2)-like 2 [So…
ORTHOMCL6053	1	3.51718604855805	1.8	Up	0.00939539878507679	0.0773363978453715	NA	NA	NA	NA	0.005113971
ORTHOMCL1979	3	2.87210859468378	2.88	Up	0.00945908956754378	0.0777091320013884	NA	0.1867114	0.1556098	0.0137738	NA	Drerio:mTERF domain-containing protein 1, mitochondrial OS=Homo sapiens GN=MTERFD1 PE=1 SV=2 [1.0e-23, Q96E29 (UniProt)]|MTERF domain containing 1 [Source:ZFIN;Acc:ZDB-GENE-040718-359] [3.0e-107, ENSDARP00000004826 (DanioRerio)]||Omykiss:mTERF domain-containing protein 1, mitochondrial OS=Rattus norvegicus GN=Mterfd1 PE=2 SV=1 [7.0e-104, Q6P6Q6 (UniProt)]|MTERF domain containing 1 [Source:HGNC Sy…
ORTHOMCL5304	2	3.34940969003382	2	Up	0.00948776324413644	0.0778455281952111	NA	1	NA	NA	0.001232366	Omykiss:WD repeat-containing protein 37 OS=Xenopus tropicalis GN=wdr37 PE=2 SV=1 [1.0e-89, A4IIX9 (UniProt)]|WD repeat domain 37 [Source:ZFIN;Acc:ZDB-GENE-030131-8101] [1.0e-93, ENSDARP00000099166 (DanioRerio)]
ORTHOMCL1894	2	3.09112573648958	2.84705882352941	Down	0.00589589744286326	0.0778843593506599	NA	0.1372937	NA	0.006101754	NA	Drerio:No Hit|No Hit||Omykiss:No Hit|No Hit
ORTHOMCL3215	2	3.23013892134814	2.57142857142857	Down	0.00590563679988722	0.0778843593506599	NA	0.357156	NA	NA	0.003107647	Omykiss:Thioredoxin, mitochondrial OS=Bos taurus GN=TXN2 PE=1 SV=2 [7.0e-42, Q95108 (UniProt)]|thioredoxin 2 [Source:HGNC Symbol;Acc:17772] [2.0e-63, ENSGACP00000008043 (GasterosteusAculeatus)]
ORTHOMCL2792	3	3.01870346740915	3	Down	0.00595778483150153	0.0784117436292926	0.001794215	1	NA	0.06502895	NA	Drerio:Bis(5'-adenosyl)-triphosphatase OS=Rattus norvegicus GN=Fhit PE=1 SV=1 [2.0e-61, Q9JIX3 (UniProt)]|fragile histidine triad gene [Source:ZFIN;Acc:ZDB-GENE-040426-1703] [3.0e-81, ENSDARP00000090488 (DanioRerio)]||Omykiss:No Hit|fragile histidine triad gene [Source:ZFIN;Acc:ZDB-GENE-040426-1703] [3.0e-12, ENSDARP00000090488 (DanioRerio)]
ORTHOMCL2796	3	2.82018917828632	3	Up	0.00957749666223062	0.0784819262702989	0.01554875	0.05658159	NA	0.2405756	NA	Drerio:Ubiquitin-like protein ATG12 OS=Homo sapiens GN=ATG12 PE=1 SV=1 [8.0e-41, O94817 (UniProt)]|ATG12 autophagy related 12 homolog (S. cerevisiae) [Source:ZFIN;Acc:ZDB-GENE-071205-7] [5.0e-64, ENSDARP00000092078 (DanioRerio)]||Omykiss:Ubiquitin-like protein ATG12 OS=Bos taurus GN=ATG12 PE=2 SV=1 [2.0e-41, Q3T0W7 (UniProt)]|ATG12 autophagy related 12 homolog (S. cerevisiae) [Source:HGNC Symbol;…
ORTHOMCL3514	2	3.22064673012271	2.57142857142857	Down	0.00602679202150596	0.0788372854902474	0.024986	0.01611861	NA	NA	NA	Omykiss:Cyclin-dependent kinase 2-associated protein 1 OS=Homo sapiens GN=CDK2AP1 PE=1 SV=1 [3.0e-24, O14519 (UniProt)]|cyclin-dependent kinase 2 associated protein 1 [Source:Jamboree;Acc:XB-GENE-5715100] [3.0e-25, ENSXETP00000012795 (XenopusTropicalis)]
ORTHOMCL5232	1	3.79398698074338	1.8	Down	0.0060179401522783	0.0788372854902474	NA	0.003376281	NA	NA	NA	Omykiss:Polyamine-modulated factor 1 OS=Mus musculus GN=Pmf1 PE=1 SV=1 [6.0e-29, Q9CPV5 (UniProt)]|polyamine-modulated factor 1 [Source:HGNC Symbol;Acc:9112] [4.0e-66, ENSORLP00000004480 (OryziasLatipes)]
ORTHOMCL5457	2	3.61030555332163	2	Down	0.00601218788170366	0.0788372854902474	NA	0.2077393	NA	NA	0.003520544	Omykiss:E3 ubiquitin ligase RNF4 OS=Homo sapiens GN=RNF4 PE=1 SV=1 [6.0e-37, P78317 (UniProt)]|ring finger protein 4 [Source:HGNC Symbol;Acc:10067] [6.0e-54, ENSDARP00000111959 (DanioRerio)]
ORTHOMCL3852	1	3.27772862879534	2.46938775510204	Down	0.00603905452094618	0.0788377785538096	NA	NA	NA	NA	0.002456128
ORTHOMCL983	4	2.30939844172902	5.14285714285714	Up	0.0096341949306453	0.0788463491214867	0.00234432	0.08973642	NA	1	0.3146064	Drerio:Aldehyde dehydrogenase, mitochondrial OS=Rattus norvegicus GN=Aldh2 PE=1 SV=1 [0.0e+00, P11884 (UniProt)]|aldehyde dehydrogenase 2 family (mitochondrial) [Source:Jamboree;Acc:XB-GENE-490836] [0.0e+00, ENSXETP00000045235 (XenopusTropicalis)]||Omykiss:Aldehyde dehydrogenase, mitochondrial OS=Mesocricetus auratus GN=ALDH2 PE=1 SV=1 [7.0e-133, P81178 (UniProt)]|aldehyde dehydrogenase 2 family …
ORTHOMCL4259	2	3.33614885321953	2	Up	0.00970919829149231	0.0793594674040987	NA	NA	NA	0.08272167	0.01529814	Drerio:Mitochondrial fission process protein 1 OS=Danio rerio GN=mtfp1 PE=2 SV=1 [8.0e-59, Q6PCS6 (UniProt)]|mitochondrial fission process 1 [Source:HGNC Symbol;Acc:26945] [1.0e-49, ENSGACP00000022146 (GasterosteusAculeatus)]
ORTHOMCL672	4	2.50846365466148	4.05243145887533	Up	0.00973467201202702	0.0794669617791927	NA	0.2477413	0.1099554	1	0.001458387	Drerio:Spectrin alpha chain, brain OS=Gallus gallus GN=SPTAN1 PE=1 SV=3 [7.0e-18, P07751 (UniProt)]|spectrin, alpha, non-erythrocytic 1 (alpha-fodrin) [Source:Jamboree;Acc:XB-GENE-986854] [2.0e-26, ENSXETP00000028143 (XenopusTropicalis)]||Omykiss:Spectrin alpha chain, brain OS=Gallus gallus GN=SPTAN1 PE=1 SV=3 [5.0e-132, P07751 (UniProt)]|spectrin, alpha, non-erythrocytic 1 (alpha-fodrin) [Source…
ORTHOMCL4208	1	3.49259049227907	1.8	Up	0.00977306455189491	0.0796795111190522	NA	NA	NA	0.005306166	NA	Drerio:YTH domain family protein 2 OS=Macaca fascicularis GN=YTHDF2 PE=2 SV=1 [2.0e-48, Q4R5D9 (UniProt)]|YTH domain family 2 [Source:ZFIN;Acc:ZDB-GENE-040426-948] [1.0e-66, ENSDARP00000107692 (DanioRerio)]
ORTHOMCL6247	1	3.48874645846843	1.8	Up	0.00983341994244776	0.0799693886618482	NA	NA	NA	NA	0.00533685
ORTHOMCL1754	2	2.99768490301593	3.01204819277108	Down	0.00619128059434686	0.0802408244733622	NA	0.06595234	NA	NA	0.001085039	Omykiss:NADH dehydrogenase [ubiquinone] iron-sulfur protein 8, mitochondrial OS=Bos taurus GN=NDUFS8 PE=1 SV=1 [6.0e-89, P42028 (UniProt)]|NADH dehydrogenase (ubiquinone) Fe-S protein 8, 23kDa (NADH-coenzyme Q reductase) [Source:HGNC Symbol;Acc:7715] [7.0e-100, ENSTRUP00000010649 (TakifuguRubripes)]
ORTHOMCL2739	2	3.20940025081631	2.57142857142857	Down	0.00617347422700472	0.0802408244733622	NA	NA	NA	0.0002022832	0.473199	Drerio:Serine hydroxymethyltransferase, mitochondrial OS=Homo sapiens GN=SHMT2 PE=1 SV=3 [3.0e-90, P34897 (UniProt)]|serine hydroxymethyltransferase 2 (mitochondrial) [Source:ZFIN;Acc:ZDB-GENE-071213-1] [4.0e-112, ENSDARP00000090277 (DanioRerio)]
ORTHOMCL5056	2	3.59282858501837	2	Down	0.00619958036133041	0.0802408244733622	0.04185009	0.01809724	NA	NA	NA	Omykiss:Probable threonyl-tRNA synthetase 2, cytoplasmic OS=Xenopus tropicalis GN=tarsl2 PE=2 SV=1 [4.0e-42, Q0V9S0 (UniProt)]|threonyl-tRNA synthetase [Source:HGNC Symbol;Acc:11572] [2.0e-52, ENSTNIP00000019047 (TetraodonNigroviridis)]
ORTHOMCL5169	2	3.59198755550863	2	Down	0.00620874110904136	0.0802408244733622	NA	0.1077091	NA	NA	0.007043473	Omykiss:Uncharacterized protein C16orf61 homolog OS=Danio rerio GN=si:busm1-241h12.4 PE=3 SV=1 [3.0e-28, Q6DHJ6 (UniProt)]|chromosome 16 open reading frame 61 [Source:HGNC Symbol;Acc:24447] [1.0e-29, ENSTNIP00000002337 (TetraodonNigroviridis)]
ORTHOMCL6372	2	3.59297285524864	2	Down	0.00619801025877411	0.0802408244733622	0.01345801	NA	NA	NA	0.05626037
ORTHOMCL1184	4	2.52499824248885	4.62857142857143	Down	0.00627627942949483	0.0803089802397067	0.008776767	1	1	NA	0.01413613	Omykiss:Crystallin J1A OS=Tripedalia cystophora PE=1 SV=1 [4.0e-36, Q03442 (UniProt)]|No description [1.0e-105, ENSTRUP00000019340 (TakifuguRubripes)]
ORTHOMCL3202	2	3.20297005815648	2.57142857142857	Down	0.00625889626474047	0.0803089802397067	NA	0.007519725	NA	NA	0.04303293	Omykiss:Coiled-coil-helix-coiled-coil-helix domain-containing protein 6 OS=Homo sapiens GN=CHCHD6 PE=1 SV=1 [2.0e-19, Q9BRQ6 (UniProt)]|coiled-coil-helix-coiled-coil-helix domain containing 6 [Source:HGNC Symbol;Acc:28184] [8.0e-35, ENSDARP00000116560 (DanioRerio)]
ORTHOMCL3501	2	3.20357877582224	2.57142857142857	Down	0.00625076066674971	0.0803089802397067	NA	0.003855687	0.2798708	NA	NA	Omykiss:No Hit|No Hit
ORTHOMCL519	4	2.49266590755068	4.79811204933541	Down	0.00625610755085639	0.0803089802397067	1	1	0.370622	NA	2.830231e-05	Omykiss:No Hit|No Hit
ORTHOMCL986	4	2.68144308049871	3.95121951219512	Down	0.00627432222365291	0.0803089802397067	NA	1	1	0.0006437037	0.4985471	Drerio:Epididymal secretory protein E1 OS=Danio rerio GN=npc2 PE=2 SV=1 [1.0e-83, Q9DGJ3 (UniProt)]|Niemann-Pick disease, type C2 [Source:ZFIN;Acc:ZDB-GENE-021206-13] [2.0e-84, ENSDARP00000113663 (DanioRerio)]||Omykiss:Epididymal secretory protein E1 OS=Danio rerio GN=npc2 PE=2 SV=1 [4.0e-14, Q9DGJ3 (UniProt)]|Niemann-Pick disease, type C2 [Source:HGNC Symbol;Acc:14537] [2.0e-16, ENSGACP000000102…
[truncated: 5,198 more rows]
